# Supplementary material for: Loss of transcriptional plasticity but sustained adaptive capacity after adaptation to global change conditions in a marine copepod
Source: Nat Commun. 2022 Mar 3;13:1147. doi: 10.1038/s41467-022-28742-6 (PMC8894427; doi:10.1038/s41467-022-28742-6)
Supplement: Supplementary file 3 — Supplementary Dataset 1 [file 41467_2022_28742_MOESM3_ESM.csv]

gene	DAPC_contrib_DGE_F1	DAPC_contrib_DGE_F2	DAPC_contrib_DGE_F3	log2FoldChange_HHHHvsAAHH_F1	padj_HHHHvsAAHH_F1	log2FoldChange_HHHHvsAAAA_F1	padj_HHHHvsAAHH_F1.1	log2FoldChange_HHHHvsAAHH_F2	padj_HHHHvsAAHH_F2	log2FoldChange_HHHHvsAAAA_F2	padj_HHHHvsAAAA_F2	log2FoldChange_HHHHvsAAHH_F3	padj_HHHHvsAAHH_F3	log2FoldChange_HHHHvsAAAA_F3	padj_HHHHvsAAAA_F3	log2FoldChange_AAAAvsHHAA_F1.x	padj_AAAAvsHHAA_F1	log2FoldChange_AAAAvsHHHH_F1	padj_AAAAvsHHHH_F1	log2FoldChange_AAAAvsHHAA_F2	padj_AAAAvsHHAA_F2	log2FoldChange_AAAAvsHHHH_F2	padj_AAAAvsHHHH_F2	log2FoldChange_AAAAvsHHAA_F1.y	padj_AAAAvsHHAA_F3	log2FoldChange_AAAAvsHHHH_F3	padj_AAAAvsHHHH_F3
TRINITY_DN100115_c0_g1	0.000179287	0.000141416	0.000220782	-0.699613742	0.527022532	0.805194499	0.266791844	-0.063513922	0.953324205	0.849042065	0.404860489	-0.985576387	0.130994463	-1.312943417	0.033948028	-2.554096161	9.35E-09	-0.805194499	0.266791844	-1.395763986	0.087562883	-0.849042065	0.404860489	0.323427118	0.643595538	1.312943417	0.033948028
TRINITY_DN100154_c0_g1	5.75E-06	2.02E-06	3.71E-06	0.140789681	0.838361217	-0.081457877	0.913064653	-0.215111091	0.330660158	0.030451942	0.951762036	0.125056096	0.853269026	0.031504271	0.97946759	0.266058473	0.330620506	0.081457877	0.913064653	-0.326162845	0.191322928	-0.030451942	0.951762036	0.455588881	0.12462868	-0.031504271	0.97946759
TRINITY_DN100163_c0_g1	1.83E-07	8.35E-06	1.00E-05	0.238070339	0.768931506	0.197400831	0.798677206	-0.217549239	0.569114066	0.221520776	0.705667611	0.247560394	0.81780225	0.393908849	0.712905909	0.259056808	0.465999323	-0.197400831	0.798677206	-0.1498529	0.80952852	-0.221520776	0.705667611	0.06087581	0.931940866	-0.393908849	0.712905909
TRINITY_DN100236_c0_g2	NA	0.000346277	NA	NA	NA	NA	NA	2.794829116	0.002111272	2.368435904	0.020314245	NA	NA	NA	NA	NA	NA	NA	NA	-0.086411229	0.97381836	-2.368435904	0.020314245	NA	NA	NA	NA
TRINITY_DN100287_c0_g1	2.91E-06	1.24E-06	4.52E-06	0.150020424	0.80060656	0.166715347	0.737724565	-0.167965719	0.364491744	0.08627605	0.789350141	0.232865548	0.463802752	0.232387065	0.561048695	0.059124818	0.834030596	-0.166715347	0.737724565	-0.162648767	0.517079106	-0.08627605	0.789350141	0.067331231	0.811674554	-0.232387065	0.561048695
TRINITY_DN100291_c0_g1	5.64E-05	5.45E-05	5.34E-05	0.296459207	NA	1.029045811	0.141461463	0.360520551	0.622493814	0.797736414	0.341141896	-0.146444303	0.939290886	0.712386524	0.600646697	-0.427068906	0.462074886	-1.029045811	0.141461463	-0.456750451	0.648565813	-0.797736414	0.341141896	-0.997164566	NA	-0.712386524	0.600646697
TRINITY_DN100299_c0_g1	5.12E-05	7.20E-06	1.69E-05	-0.079826458	0.929179965	-0.406836882	0.410592111	0.099231115	0.900067977	-0.106516684	0.938741548	0.478727369	0.461949574	0.312673065	0.762498641	0.43728179	0.172061757	0.406836882	0.410592111	0.364194502	0.705249757	0.106516684	0.938741548	0.165139812	0.772419665	-0.312673065	0.762498641
TRINITY_DN100325_c0_g1	4.17E-05	NA	NA	0.365609912	0.852647232	-1.072795263	0.349147628	NA	NA	NA	NA	NA	NA	NA	NA	0.866647031	0.279932453	1.072795263	0.349147628	NA	NA	NA	NA	NA	NA	NA	NA
TRINITY_DN100349_c0_g1	2.90E-07	3.38E-06	1.84E-06	0.030654577	0.945985119	-0.019050183	0.969176147	-0.098615547	0.513317809	-0.112609291	0.603300891	0.068606169	0.850018961	-0.041151079	0.935639725	0.243528008	0.126045264	0.019050183	0.969176147	0.005542704	0.988031108	0.112609291	0.603300891	0.114564571	0.525844013	0.041151079	0.935639725
TRINITY_DN100417_c0_g1	3.93E-05	0.000141902	0.00020219	0.437272957	0.732176088	0.474299657	0.635020319	0.061089663	0.951277044	1.176555943	0.125176449	-0.15289869	0.92443361	1.249032333	0.074439017	0.12220142	0.847354999	-0.474299657	0.635020319	-0.833179115	0.342134017	-1.176555943	0.125176449	-1.541710155	0.007801717	-1.249032333	0.074439017
TRINITY_DN100672_c0_g1	6.94E-05	0.000858024	9.18E-06	-0.879158646	0.71291963	-0.512196464	0.837205059	1.622917637	0.045425141	2.363005994	0.001303086	1.169494321	0.622169862	-0.219110142	0.965933491	-2.125960611	0.026660299	0.512196464	0.837205059	-0.714913935	0.573231475	-2.363005994	0.001303086	-0.781258997	0.638731255	0.219110142	0.965933491
TRINITY_DN100723_c0_g1	5.26E-05	6.18E-05	1.12E-07	-0.892989721	0.179998903	-0.698498349	0.26051883	0.344144847	0.596892665	-0.528113928	0.560355318	1.220483124	0.07578805	-0.146683932	0.947953953	0.522463079	0.262649486	0.698498349	0.26051883	0.195941087	0.867310887	0.528113928	0.560355318	-0.227777458	0.791286778	0.146683932	0.947953953
TRINITY_DN100746_c0_g1	0.000128882	NA	NA	-0.159004014	NA	1.302766866	0.045977204	NA	NA	NA	NA	NA	NA	NA	NA	-0.505193759	0.38621348	-1.302766866	0.045977204	NA	NA	NA	NA	NA	NA	NA	NA
TRINITY_DN100760_c0_g1	6.47E-05	0.000353829	0.000121841	-1.099454542	0.039093264	-0.538910185	0.419793277	-0.83792101	0.215030827	-1.22561602	0.078555881	-0.572447081	0.720844415	-0.581297615	0.769009195	-0.047613869	0.930936099	0.538910185	0.419793277	-0.52050919	0.604097921	1.22561602	0.078555881	0.586834474	0.539194353	0.581297615	0.769009195
TRINITY_DN101019_c0_g1	2.61E-05	8.91E-07	1.11E-06	0.612329348	0.469380476	0.440201053	0.562656684	-0.080753576	0.932649093	-0.037408715	0.983815746	-0.581139959	0.509105317	0.181431099	0.915299433	0.438638058	0.318747471	-0.440201053	0.562656684	0.522375186	0.617319091	0.037408715	0.983815746	0.642210543	0.270070275	-0.181431099	0.915299433
TRINITY_DN101142_c0_g1	6.60E-06	1.97E-05	3.60E-05	0.607253921	0.515234346	-0.017674708	0.989911298	-0.206429677	0.777422801	0.10587282	0.940637241	0.1023126	0.927864974	-0.215645322	0.85598379	0.289633142	0.562297389	0.017674708	0.989911298	-0.457356802	0.62764384	-0.10587282	0.940637241	0.464096951	0.312497429	0.215645322	0.85598379
TRINITY_DN101172_c0_g1	6.54E-06	1.86E-07	2.31E-06	0.211490056	0.875127764	0.261996589	0.832296892	-0.662061971	0.258954609	-0.141048368	0.907049835	0.045951129	0.978125496	-0.038018458	0.989788897	0.399801638	0.451304087	-0.261996589	0.832296892	-0.154895923	0.889586997	0.141048368	0.907049835	0.395285166	0.585032769	0.038018458	0.989788897
TRINITY_DN101194_c0_g1	1.35E-06	1.16E-05	5.65E-06	0.247210246	0.737443725	0.050747919	0.956983845	-0.389244985	0.270761735	-0.161051163	0.796313541	-0.006885384	0.996856681	-0.04447719	0.982296579	0.172179816	0.614025568	-0.050747919	0.956983845	0.119005788	0.849721501	0.161051163	0.796313541	0.632763287	0.198031171	0.04447719	0.982296579
TRINITY_DN101214_c0_g1	0.000176618	2.80E-07	0.00017102	-0.227911952	0.835560542	-1.086865275	0.01498868	-0.580838176	0.432795995	0.095097865	0.954598029	-0.242742106	0.839316944	-1.009794578	0.110237147	-0.165738222	0.733893952	1.086865275	0.01498868	-0.399771844	0.729062382	-0.095097865	0.954598029	0.532122887	0.34889419	1.009794578	0.110237147
TRINITY_DN101222_c0_g2	7.71E-06	4.38E-05	2.14E-05	0.443027481	0.715564548	0.264587629	0.834758694	0.891636805	0.096461522	-0.377960464	0.676334744	1.375770633	0.016494957	0.336431318	0.828014781	0.687437737	0.181461637	-0.264587629	0.834758694	0.638585306	0.374308138	0.377960464	0.676334744	-0.461980852	0.490643155	-0.336431318	0.828014781
TRINITY_DN101335_c0_g1	0.000135272	1.25E-05	7.26E-05	-0.420540065	0.687938855	-0.847027843	0.120760442	0.093068549	0.891944322	-0.356510193	0.678932472	0.136072011	0.935637625	-0.819488785	0.437106805	-0.419415035	0.377135285	0.847027843	0.120760442	-0.261807898	0.770664571	0.356510193	0.678932472	0.383929137	0.615267106	0.819488785	0.437106805
TRINITY_DN101427_c0_g1	3.85E-05	3.88E-05	1.10E-05	-0.398486859	0.565442633	0.504878691	0.234444519	0.086515963	0.904798794	0.582975618	0.425980467	-0.145030842	0.923975422	0.121251726	0.951735942	-1.265523497	7.73E-06	-0.504878691	0.234444519	-1.122939917	0.040945541	-0.582975618	0.425980467	-0.181739874	0.812802142	-0.121251726	0.951735942
TRINITY_DN101684_c0_g1	0.000241354	0.000120808	6.21E-06	0.268420653	0.847330736	0.891899939	0.199666266	0.965379136	0.006787426	0.690907206	0.129829472	0.04581947	0.975979083	0.101105156	0.960568736	-0.132374984	0.836275153	-0.891899939	0.199666266	-0.199179959	0.776733909	-0.690907206	0.129829472	-0.447820625	0.467782087	-0.101105156	0.960568736
TRINITY_DN101693_c0_g1	1.20E-05	7.39E-05	9.43E-05	0.074771876	0.9371053	0.372512537	0.496607085	-0.078892152	0.835860324	0.475470169	0.177510287	0.539545753	0.019589254	0.677024623	0.002313039	0.329767608	0.334612731	-0.372512537	0.496607085	-0.043182013	0.950988776	-0.475470169	0.177510287	0.198348861	0.436513929	-0.677024623	0.002313039
TRINITY_DN101718_c0_g1	4.07E-05	9.64E-05	2.49E-05	-0.068050142	0.923846927	-0.355028877	0.345712038	-0.517127516	0.138949181	-0.616129777	0.105061392	0.048258316	0.969235412	0.367270602	0.700951215	0.421578634	0.092736123	0.355028877	0.345712038	0.303561951	0.55055429	0.616129777	0.105061392	-0.113100506	0.849905288	-0.367270602	0.700951215
TRINITY_DN101788_c0_g1	1.43E-07	5.38E-07	5.53E-05	0.174219415	0.71315402	0.067970495	0.9026211	-0.190117082	0.476259562	-0.050677644	0.928983755	-0.242043653	0.623534429	-0.480852734	0.204801087	-0.255807881	0.206813972	-0.067970495	0.9026211	-0.334245912	0.278831314	0.050677644	0.928983755	0.454057242	0.116165928	0.480852734	0.204801087
TRINITY_DN101801_c1_g2	NA	1.90E-06	NA	NA	NA	NA	NA	0.329696465	0.697888139	-0.082501677	0.964431018	NA	NA	NA	NA	NA	NA	NA	NA	1.24857745	0.12009757	0.082501677	0.964431018	NA	NA	NA	NA
TRINITY_DN101804_c0_g1	6.86E-06	1.27E-05	3.81E-07	0.258734562	0.588725277	0.227664818	0.547620682	-0.09577575	0.701544643	0.174792524	0.602788661	0.167969389	0.804438021	0.069098839	0.949107389	-0.10205283	0.682690451	-0.227664818	0.547620682	-0.332531309	0.19567396	-0.174792524	0.602788661	0.378666986	0.250118136	-0.069098839	0.949107389
TRINITY_DN101825_c0_g1	8.73E-08	5.28E-05	3.38E-06	0.14696141	0.833323393	0.104564475	0.884307616	-0.111682204	0.780981422	0.277859146	0.586138166	-0.102105749	0.910078671	-0.038402625	0.97946759	-0.135138615	0.651398661	-0.104564475	0.884307616	-0.511658403	0.19567396	-0.277859146	0.586138166	0.576803706	0.111845287	0.038402625	0.97946759
TRINITY_DN101828_c0_g3	0.000102729	1.68E-05	1.00E-05	0.498040576	0.79218821	0.8482367	0.494942706	0.475940537	0.512722392	-0.247601545	0.857410216	-0.706576763	0.556501829	0.027150605	0.993511341	-1.011500927	0.181860778	-0.8482367	0.494942706	0.664474297	0.481483405	0.247601545	0.857410216	-0.943246426	0.225628023	-0.027150605	0.993511341
TRINITY_DN101837_c0_g1	NA	1.15E-05	NA	NA	NA	NA	NA	0.492932851	0.581016477	0.519737544	NA	NA	NA	NA	NA	NA	NA	NA	NA	-0.341323752	0.813259238	-0.519737544	NA	NA	NA	NA	NA
TRINITY_DN10184_c0_g2	2.24E-05	4.27E-06	NA	0.054325615	NA	0.597324322	0.681410418	0.320509087	0.751514302	0.395645005	NA	NA	NA	NA	NA	-0.725084137	0.343829201	-0.597324322	0.681410418	-0.631226597	0.63766145	-0.395645005	NA	NA	NA	NA	NA
TRINITY_DN101845_c0_g1	7.63E-06	2.29E-05	1.23E-05	0.195496069	0.820041572	0.245869746	0.722677687	-0.076261258	0.841229922	0.21858235	0.657203906	-0.188629339	0.786470029	-0.331780652	0.606954539	-0.642303852	0.044040599	-0.245869746	0.722677687	-0.263377374	0.557926637	-0.21858235	0.657203906	0.652308382	0.046077271	0.331780652	0.606954539
TRINITY_DN101933_c0_g1	9.65E-06	2.53E-05	1.22E-06	0.298873495	0.721921142	0.334270055	0.602139936	-0.294327165	0.356050129	0.246937123	0.595072568	0.13758848	0.855238668	0.247457161	0.739697127	-0.166837894	0.677586855	-0.334270055	0.602139936	-0.610909496	0.0534434	-0.246937123	0.595072568	0.268453568	0.46331035	-0.247457161	0.739697127
TRINITY_DN102044_c0_g2	7.24E-06	2.23E-05	1.25E-05	-0.351503133	0.722467904	0.017779373	0.98898668	0.376030386	0.394421294	0.461310662	0.420846129	-0.187125366	0.837599062	0.092842188	0.94498499	-0.69631361	0.089186915	-0.017779373	0.98898668	-0.315834619	0.622562158	-0.461310662	0.420846129	-0.691219203	0.089543171	-0.092842188	0.94498499
TRINITY_DN102101_c0_g1	3.92E-06	0.000128522	2.11E-05	0.03697208	0.986434663	-0.109612765	0.962203852	1.174994908	0.058480702	1.023158711	0.171869535	0.908863661	0.502324888	-0.688559052	0.732848266	-1.419657079	0.054801664	0.109612765	0.962203852	-0.030243982	0.986406713	-1.023158711	0.171869535	-0.320512745	0.783161449	0.688559052	0.732848266
TRINITY_DN102102_c0_g1	3.19E-05	1.87E-10	2.95E-08	0.215037908	NA	-0.92399114	0.286432678	0.263828727	0.758205546	0.164389439	NA	-0.807456885	0.361224047	-0.229301305	0.906791507	0.505988959	0.452497682	0.92399114	0.286432678	0.387375902	0.743388175	-0.164389439	NA	-0.670395828	0.351992833	0.229301305	0.906791507
TRINITY_DN102135_c0_g2	7.16E-07	NA	2.01E-07	-0.364614507	NA	-0.02941402	NA	NA	NA	NA	NA	-0.764863758	0.416391023	-0.164007716	NA	-0.052496619	0.945627616	0.02941402	NA	NA	NA	NA	NA	0.174261504	NA	0.164007716	NA
TRINITY_DN102139_c0_g3	5.44E-06	1.14E-06	8.04E-06	0.210601485	0.732832444	0.208452475	0.680174941	-0.51336237	0.141942984	-0.058271524	0.943010168	-0.504412214	0.148915527	-0.114103788	0.899886796	0.030554689	0.924618246	-0.208452475	0.680174941	-0.158436459	0.795828257	0.058271524	0.943010168	0.418939683	0.177777542	0.114103788	0.899886796
TRINITY_DN102347_c0_g1	4.29E-06	5.41E-06	7.44E-07	-0.026607309	0.989464643	0.249479202	0.897674936	0.901956163	0.158884631	0.346411275	0.757832172	0.501166231	0.726302949	-0.28296437	0.899886796	-0.781468906	0.287624568	-0.249479202	0.897674936	0.913467421	0.209693375	-0.346411275	0.757832172	-0.956039174	0.238300847	0.28296437	0.899886796
TRINITY_DN102368_c0_g1	1.72E-06	1.06E-05	1.18E-05	0.224472415	0.673383022	0.179302603	0.698225377	-0.221835307	0.430705664	0.085603014	0.878086071	-0.176605294	0.683829921	-0.149713508	0.79650479	-0.11135208	0.665634609	-0.179302603	0.698225377	-0.308768102	0.376475616	-0.085603014	0.878086071	0.405383456	0.084796759	0.149713508	0.79650479
TRINITY_DN102442_c0_g1	7.56E-06	2.71E-05	0.000254631	0.24947889	0.859392356	-0.142906644	0.926820478	-0.305314098	0.613643604	-0.274645722	0.782995405	0.745646102	0.519858266	1.148123881	0.278195758	0.60792783	0.261450325	0.142906644	0.926820478	0.138690364	0.901496114	0.274645722	0.782995405	-0.113535251	0.914980326	-1.148123881	0.278195758
TRINITY_DN102506_c0_g1	1.92E-05	4.49E-05	6.54E-06	-0.498165335	0.270801854	0.305775279	0.512933373	-0.242637645	0.546611018	0.533635118	0.224922915	-0.25601248	0.817674535	0.011402246	0.996524788	-1.117228085	4.18E-06	-0.305775279	0.512933373	-1.024706475	0.001886799	-0.533635118	0.224922915	-0.051727931	0.944953126	-0.011402246	0.996524788
TRINITY_DN102606_c0_g1	3.34E-06	3.75E-06	6.41E-06	0.10595894	0.84403406	-0.105676743	0.835767147	-0.10312492	0.79670862	0.068360926	0.927265759	0.403208716	0.297551951	0.289287646	0.62413511	0.232906442	0.268590037	0.105676743	0.835767147	-0.130242288	0.829359176	-0.068360926	0.927265759	0.241505402	0.470908957	-0.289287646	0.62413511
TRINITY_DN102654_c0_g1	8.00E-07	1.41E-06	5.54E-05	0.226031848	0.825482573	0.01934442	0.987483652	-0.113483785	0.758226962	-0.013218704	0.986972439	0.392232316	0.556912172	0.627748682	0.288446744	0.634045062	0.099328138	-0.01934442	0.987483652	0.21073124	0.670319177	0.013218704	0.986972439	-0.02606954	0.965539972	-0.627748682	0.288446744
TRINITY_DN102809_c0_g1	2.04E-05	1.62E-06	0.00016186	-0.522373983	0.737866459	0.226926389	0.897467581	0.255209411	0.704883744	0.224503099	0.847294977	0.649175368	0.523832179	0.719246264	0.545145925	-1.006870298	0.117132818	-0.226926389	0.897467581	0.045872168	0.974683238	-0.224503099	0.847294977	-0.94594445	0.160465618	-0.719246264	0.545145925
TRINITY_DN102975_c0_g1	NA	NA	1.89E-05	NA	NA	NA	NA	NA	NA	NA	NA	0.019313534	0.993738566	0.202789921	NA	NA	NA	NA	NA	NA	NA	NA	NA	-0.096086032	NA	-0.202789921	NA
TRINITY_DN103046_c0_g2	NA	4.35E-05	4.59E-05	NA	NA	NA	NA	0.04857677	0.951277044	-0.583947202	0.465907726	-0.623436588	0.487272977	-0.74131023	0.464142392	NA	NA	NA	NA	0.61732534	0.421571139	0.583947202	0.465907726	-0.625939851	0.365253783	0.74131023	0.464142392
TRINITY_DN103104_c0_g2	1.13E-05	1.15E-06	8.03E-06	-0.640423293	0.455515912	-0.247151832	0.813664522	0.05736667	0.953168226	0.294145472	0.818327731	-0.313430772	0.857967352	-0.373206523	0.860165046	-1.712644996	1.66E-05	0.247151832	0.813664522	0.15384462	0.913463515	-0.294145472	0.818327731	0.136575665	0.900302767	0.373206523	0.860165046
TRINITY_DN103187_c0_g1	1.08E-05	2.57E-05	7.60E-06	-0.212224975	0.696826622	0.250848156	0.522315148	0.397772975	0.136595886	0.286454319	0.429608265	0.349542508	0.557404606	0.097235372	0.935132609	-0.568274613	0.008323089	-0.250848156	0.522315148	-0.192534783	0.640890715	-0.286454319	0.429608265	-0.084049323	0.868590346	-0.097235372	0.935132609
TRINITY_DN103378_c0_g1	0.000159308	4.34E-05	4.21E-05	0.225833262	0.748817145	0.959189872	0.000848344	0.021390317	0.97041095	0.462748733	0.401774719	-0.646665797	0.23906848	-0.49621331	0.534032745	-1.227614137	6.90E-07	-0.959189872	0.000848344	-0.629171589	0.194045906	-0.462748733	0.401774719	0.331898734	0.510840997	0.49621331	0.534032745
TRINITY_DN103426_c0_g1	NA	2.62E-05	NA	NA	NA	NA	NA	1.039046153	NA	0.803986175	NA	NA	NA	NA	NA	NA	NA	NA	NA	0.091737304	NA	-0.803986175	NA	NA	NA	NA	NA
TRINITY_DN103529_c0_g1	2.67E-06	5.98E-07	3.90E-08	-0.332723158	0.509608432	-0.072432125	0.917922006	-0.292808026	0.369513736	-0.001139207	0.998763452	-0.091981309	0.917145347	-0.087737636	0.938900363	-0.058380974	0.844737521	0.072432125	0.917922006	-0.069171966	0.914201975	0.001139207	0.998763452	0.422367718	0.243953869	0.087737636	0.938900363
TRINITY_DN103537_c0_g1	NA	NA	4.91E-07	NA	NA	NA	NA	NA	NA	NA	NA	0.309849473	0.816031263	-0.062663737	NA	NA	NA	NA	NA	NA	NA	NA	NA	0.219157506	NA	0.062663737	NA
TRINITY_DN103614_c0_g1	9.38E-06	3.44E-05	6.11E-06	-0.020157524	0.986507833	-0.466761084	0.521623177	-0.943219515	0.05335005	-0.378772783	0.631036189	0.273141126	0.838752607	0.255821905	0.880442296	0.619183291	0.145444621	0.466761084	0.521623177	0.078857663	0.945247662	0.378772783	0.631036189	-0.092913418	0.912996012	-0.255821905	0.880442296
TRINITY_DN103745_c0_g1	NA	4.13E-05	NA	NA	NA	NA	NA	0.559922235	0.657875441	-0.546627266	0.793111903	NA	NA	NA	NA	NA	NA	NA	NA	0.825396404	0.638598205	0.546627266	0.793111903	NA	NA	NA	NA
TRINITY_DN103809_c0_g1	8.25E-06	0.000110739	NA	0.071601636	0.934694582	-0.130542344	0.875077147	-0.042586212	0.977824058	0.649508496	0.717857437	NA	NA	NA	NA	0.345388957	0.277396081	0.130542344	0.875077147	-0.018099933	0.995393859	-0.649508496	0.717857437	NA	NA	NA	NA
TRINITY_DN103809_c0_g2	7.96E-06	2.85E-07	5.64E-05	0.071982264	0.934367942	-0.12676186	0.880090714	-1.048074015	0.353339559	-0.356014848	0.873622537	0.270048823	0.81780225	-0.348041307	0.791949459	0.336818832	0.290395009	0.12676186	0.880090714	-0.873430814	0.592607213	0.356014848	0.873622537	1.11571651	0.032654726	0.348041307	0.791949459
TRINITY_DN103835_c0_g1	0.00019392	0.000416686	4.87E-05	0.507333872	0.766242875	1.158546074	0.210862679	-1.26873334	0.091634851	-1.36939032	0.101309365	-1.965168797	0.005811743	-0.3208813	0.88447102	0.267187414	0.742920245	-1.158546074	0.210862679	-0.680422496	0.545824031	1.36939032	0.101309365	0.71449851	0.390089802	0.3208813	0.88447102
TRINITY_DN103874_c0_g1	5.78E-06	9.64E-06	1.64E-05	-0.360871163	0.87002094	-0.425013396	0.833361227	0.30375243	0.757959703	0.065161071	0.975039126	-1.045275045	0.252901668	-0.311519776	0.880442296	0.585413203	0.51136407	0.425013396	0.833361227	0.414225573	0.771169303	-0.065161071	0.975039126	-0.413707969	0.639230059	0.311519776	0.880442296
TRINITY_DN103899_c0_g4	8.44E-06	2.26E-05	3.08E-06	-0.150938625	0.948023717	-0.034305358	0.98956496	0.69653455	0.280559076	0.623244146	0.476342169	0.437295766	0.729301467	-0.143385786	0.949699179	-0.66858244	0.455598882	0.034305358	0.98956496	0.40763578	0.663402046	-0.623244146	0.476342169	-0.309911135	0.712208353	0.143385786	0.949699179
TRINITY_DN103950_c0_g1	3.48E-05	0.000278646	1.12E-05	0.531234136	0.302291543	0.481998744	0.262534354	-0.017786126	0.979856655	0.886397206	0.09242187	-0.190637406	0.880233225	-0.202455202	0.897853331	-0.526432824	0.086678332	-0.481998744	0.262534354	-0.732887123	0.203778113	-0.886397206	0.09242187	0.947361327	0.072878231	0.202455202	0.897853331
TRINITY_DN103965_c0_g1	3.81E-05	0.000166704	7.62E-05	-0.058017146	0.96102111	0.399719678	0.578210512	0.617869707	0.120307012	0.952081719	0.008987354	0.063592682	0.967685511	0.182460228	0.913991421	-0.589184938	0.142682483	-0.399719678	0.578210512	-0.198485784	0.770526484	-0.952081719	0.008987354	-0.04476329	0.957108649	-0.182460228	0.913991421
TRINITY_DN104091_c0_g1	3.56E-05	1.23E-06	4.72E-05	-0.495191398	0.55629739	-0.551301417	0.34593121	0.057849295	0.909939821	0.000214529	0.999693557	0.143168774	0.928714447	-0.228203591	0.899886796	0.530654337	0.184905808	0.551301417	0.34593121	-0.025722791	0.979383315	-0.000214529	0.999693557	0.32329141	0.660615664	0.228203591	0.899886796
TRINITY_DN104174_c0_g1	1.81E-07	7.08E-06	4.65E-06	0.086978481	0.871732855	0.045253524	0.941302007	-0.152083896	0.513462859	0.072214557	0.871648665	-0.05099905	0.935630752	-0.105662586	0.875355671	-0.059799738	0.802030425	-0.045253524	0.941302007	-0.193911598	0.53617426	-0.072214557	0.871648665	0.346289302	0.150486293	0.105662586	0.875355671
TRINITY_DN104251_c1_g1	2.81E-05	1.09E-05	1.29E-05	-0.226699127	0.735322947	-0.33320161	0.453225667	-0.116087505	0.75582547	0.133889566	0.824746404	-0.036201061	0.974130157	-0.24542101	0.812574056	-0.316118538	0.268588131	0.33320161	0.453225667	-0.53107146	0.136482843	-0.133889566	0.824746404	0.383112299	0.389090443	0.24542101	0.812574056
TRINITY_DN104356_c0_g1	4.27E-06	3.67E-06	3.02E-05	-0.278220359	0.785914245	-0.057756812	0.963206792	0.023893823	0.97926295	0.159588741	0.908961023	-0.611586511	0.552364246	-0.475011335	0.746799131	-0.636135585	0.129065793	0.057756812	0.963206792	-0.700195718	0.413352957	-0.159588741	0.908961023	0.10320154	0.911661044	0.475011335	0.746799131
TRINITY_DN104544_c0_g1	1.33E-05	2.47E-06	3.86E-05	-0.82985036	0.55511318	-0.332799332	0.840209547	0.645834985	0.350348666	0.338176526	0.776423213	-0.488613308	0.724403792	0.094073599	0.973116388	-1.399957597	0.029576721	0.332799332	0.840209547	0.302302684	0.794496725	-0.338176526	0.776423213	-0.582365504	0.470993809	-0.094073599	0.973116388
TRINITY_DN104544_c0_g2	6.22E-06	9.59E-05	0.000434935	-0.869248912	0.671639226	-0.436452186	0.841369404	0.761658736	0.400746856	1.259057869	0.214902963	0.060109393	0.976467693	1.060132767	0.332120315	-0.795735456	0.394753136	0.436452186	0.841369404	0.676701512	0.588706277	-1.259057869	0.214902963	-0.974675061	0.199956584	-1.060132767	0.332120315
TRINITY_DN104545_c0_g1	9.71E-09	1.93E-05	9.43E-06	0.067254305	0.92077731	0.057495702	0.935092135	-0.110977171	0.683574281	-0.259135149	0.426729379	0.25414535	0.429626013	0.221612081	0.613922181	0.029651987	0.922508516	-0.057495702	0.935092135	0.009958322	0.987153791	0.259135149	0.426729379	-0.066912888	0.822265776	-0.221612081	0.613922181
TRINITY_DN104654_c0_g1	4.31E-06	1.35E-06	1.33E-05	0.368488076	0.623146456	0.170511822	0.836281158	-0.291125077	0.405230221	0.067756736	0.928922577	-0.475151518	0.330337529	-0.223613602	0.810093117	0.288816486	0.412727044	-0.170511822	0.836281158	-0.402597224	0.348449459	-0.067756736	0.928922577	0.034479067	0.95062625	0.223613602	0.810093117
TRINITY_DN104661_c0_g6	NA	2.09E-05	1.02E-05	NA	NA	NA	NA	0.787665598	0.173889849	0.574618673	0.479575633	0.111956557	0.961061735	-0.402788061	0.861204244	NA	NA	NA	NA	0.388347061	0.638667703	-0.574618673	0.479575633	-0.506765449	0.612575656	0.402788061	0.861204244
TRINITY_DN104690_c0_g1	3.25E-05	6.47E-07	4.29E-05	0.077026712	0.903729939	-0.459080454	0.09521737	-0.166398585	0.623441031	-0.044970996	0.950306666	0.446166992	0.570144644	0.592592083	0.465741347	0.751589567	0.000226261	0.459080454	0.09521737	0.048785931	0.944451576	0.044970996	0.950306666	-0.12652467	0.845166553	-0.592592083	0.465741347
TRINITY_DN104728_c0_g1	2.35E-06	4.69E-05	8.24E-06	-0.183998671	0.855965623	-0.082626835	0.944389693	-0.194122469	0.748101596	0.419041373	0.592710273	0.306164425	0.750930076	0.222443052	0.872902659	-0.072553414	0.878420663	0.082626835	0.944389693	-0.366260443	0.646366192	-0.419041373	0.592710273	0.088069796	0.898824644	-0.222443052	0.872902659
TRINITY_DN104746_c0_g1	2.49E-05	5.81E-06	2.64E-05	-0.860500702	0.6341799	-0.540088564	0.75570819	0.773140535	0.188261765	0.11652054	0.928966871	1.065529883	0.1362268	0.165236524	0.935132609	-0.454492978	0.61032368	0.540088564	0.75570819	0.953579379	0.139801716	-0.11652054	0.928966871	-0.751927467	0.252763081	-0.165236524	0.935132609
TRINITY_DN104752_c0_g1	7.11E-06	NA	1.33E-05	0.372310059	0.887228788	0.428312653	0.864507929	NA	NA	NA	NA	0.393498628	0.872294871	0.699205851	0.777358362	0.510365621	0.638219384	-0.428312653	0.864507929	NA	NA	NA	NA	1.266068505	0.221849152	-0.699205851	0.777358362
TRINITY_DN104764_c0_g1	4.59E-05	1.14E-05	5.43E-05	0.138190044	0.892459714	0.431307827	0.493863127	0.234833584	0.525404744	0.239822048	0.668906438	-0.733729245	0.258741211	-0.638810132	0.464142392	-1.050152961	0.002700459	-0.431307827	0.493863127	-0.349067004	0.459288647	-0.239822048	0.668906438	-0.314304759	0.610655487	0.638810132	0.464142392
TRINITY_DN105006_c0_g1	9.12E-06	2.95E-05	4.87E-06	-0.222978408	0.904752283	-0.321598722	0.850688315	0.293430893	0.666085755	0.536577297	0.544757992	0.116854603	0.951469243	-0.088613366	0.974346459	-0.490086081	0.509660495	0.321598722	0.850688315	-0.1537447	0.897306424	-0.536577297	0.544757992	-0.355136918	0.683368346	0.088613366	0.974346459
TRINITY_DN105043_c0_g1	NA	0.000540395	NA	NA	NA	NA	NA	1.077087247	0.366016195	2.429793967	0.026578596	NA	NA	NA	NA	NA	NA	NA	NA	0.359771816	0.863223775	-2.429793967	0.026578596	NA	NA	NA	NA
TRINITY_DN105046_c0_g1	7.36E-06	2.23E-05	1.73E-05	0.346386877	0.722949395	0.15024222	0.893258982	0.221517724	0.606309842	0.254289845	0.698196274	0.733134074	0.242657498	0.33197712	0.788226101	-0.316756663	0.475764938	-0.15024222	0.893258982	-0.018186779	0.986406713	-0.254289845	0.698196274	0.464338691	0.40138021	-0.33197712	0.788226101
TRINITY_DN105101_c0_g1	3.61E-06	2.72E-05	1.82E-05	-0.107381432	0.919111141	0.458509192	0.442733151	-0.358936366	0.448714819	0.196655361	0.812826123	0.133221834	0.933866713	0.420118094	0.767741135	0.076664688	0.867584076	-0.458509192	0.442733151	-0.177231812	0.825402668	-0.196655361	0.812826123	0.424058296	0.535184342	-0.420118094	0.767741135
TRINITY_DN105158_c0_g1	2.59E-06	8.27E-06	2.68E-05	0.132925	0.854052291	0.00351245	0.997111407	0.0712766	0.891635158	0.009296662	0.992962615	0.264457537	0.726302949	0.447072593	0.518921757	-0.000654656	0.998471196	-0.00351245	0.997111407	0.000543447	0.999726899	-0.009296662	0.992962615	0.537202129	0.180298304	-0.447072593	0.518921757
TRINITY_DN105182_c0_g1	0.000111908	0.000102456	1.88E-05	-0.417231707	0.776500898	0.939679571	0.223316422	0.889760967	0.196686263	0.813465911	0.349171362	0.189641029	0.935630752	-0.072506168	0.985338106	-2.021626395	0.000154519	-0.939679571	0.223316422	-0.046031928	0.977982755	-0.813465911	0.349171362	-1.050288269	0.264679817	0.072506168	0.985338106
TRINITY_DN105291_c0_g1	1.04E-05	1.73E-05	9.17E-06	-0.152690708	0.806996394	0.2179417	0.6435564	0.528817543	0.086921137	0.233173514	0.642466883	0.222152282	0.751290188	0.111109106	0.917355399	-0.412765398	0.087288179	-0.2179417	0.6435564	-0.202884626	0.687369898	-0.233173514	0.642466883	-0.230924773	0.573611451	-0.111109106	0.917355399
TRINITY_DN105338_c0_g1	NA	0.00011485	NA	NA	NA	NA	NA	-0.228217743	0.900067977	-0.687874801	0.781716494	NA	NA	NA	NA	NA	NA	NA	NA	0.511314478	0.838747916	0.687874801	0.781716494	NA	NA	NA	NA
TRINITY_DN105390_c0_g1	8.26E-06	1.24E-05	3.65E-10	-0.111992176	0.93811038	-0.328251455	0.770785017	0.321362446	0.479476579	0.333667997	0.613055606	-0.118184333	0.935630752	-0.360262859	0.787827614	-0.981302547	0.051130757	0.328251455	0.770785017	-0.509317251	0.353833842	-0.333667997	0.613055606	-0.283924648	0.679643952	0.360262859	0.787827614
TRINITY_DN105395_c0_g2	5.53E-06	4.04E-05	5.69E-06	-0.490738933	0.741953014	-0.319647705	0.832668011	0.908691911	0.05268141	0.684452903	0.255146033	0.270614648	0.842200822	-0.419798124	0.770716576	-0.711747118	0.268934801	0.319647705	0.832668011	-0.487056429	0.473585586	-0.684452903	0.255146033	-0.716989877	0.275681786	0.419798124	0.770716576
TRINITY_DN105395_c0_g3	3.57E-07	8.80E-06	5.46E-06	-0.245691967	0.831910062	-0.069239379	0.959211221	0.632452419	0.220086204	0.331739803	0.691526725	0.069303199	0.94129273	0.006327546	0.997163108	-0.228900103	0.645095088	0.069239379	0.959211221	0.181074444	0.843149773	-0.331739803	0.691526725	-0.357512557	0.360724409	-0.006327546	0.997163108
TRINITY_DN105399_c0_g1	NA	0.000181001	NA	NA	NA	NA	NA	1.245380778	0.260008376	1.595256663	0.197947162	NA	NA	NA	NA	NA	NA	NA	NA	-0.419466769	0.822879096	-1.595256663	0.197947162	NA	NA	NA	NA
TRINITY_DN105415_c0_g1	6.79E-06	0.000183678	1.69E-06	-0.263756112	0.8459426	0.099766199	0.948966295	0.620675961	0.190257449	0.937015281	0.043387216	-0.388222583	0.774868672	-0.154290816	0.943886807	-0.4785703	0.378080501	-0.099766199	0.948966295	-0.351203206	0.60992156	-0.937015281	0.043387216	-0.210221384	0.808545178	0.154290816	0.943886807
TRINITY_DN105532_c0_g1	2.79E-05	4.89E-07	0.000226779	-0.283359194	0.889210913	0.396850003	0.826313263	-0.333858853	0.736440336	0.132214087	0.946234574	0.429171934	0.798912346	1.098393997	0.351721324	-0.044167888	0.963698412	-0.396850003	0.826313263	0.585804453	0.64656275	-0.132214087	0.946234574	-0.413086701	0.653892287	-1.098393997	0.351721324
TRINITY_DN105534_c0_g3	NA	NA	8.89E-06	NA	NA	NA	NA	NA	NA	NA	NA	0.008265404	0.997221989	-0.357624948	NA	NA	NA	NA	NA	NA	NA	NA	NA	-0.153746571	NA	0.357624948	NA
TRINITY_DN105550_c1_g1	NA	NA	5.86E-06	NA	NA	NA	NA	NA	NA	NA	NA	-0.492835116	0.691301907	-0.473863862	NA	NA	NA	NA	NA	NA	NA	NA	NA	0.100681654	NA	0.473863862	NA
TRINITY_DN105579_c0_g1	9.94E-05	4.87E-05	5.86E-05	-0.146107939	0.912071004	0.914273455	0.095320818	0.903409386	0.347265613	-0.185898031	0.930299634	-0.626730221	0.683829921	-0.92490235	0.54525733	-1.236307289	0.003804347	-0.914273455	0.095320818	1.032198224	0.399743253	0.185898031	0.930299634	-1.006251658	0.26426968	0.92490235	0.54525733
TRINITY_DN105595_c0_g1	NA	NA	4.83E-07	NA	NA	NA	NA	NA	NA	NA	NA	-0.464715794	0.752138193	-0.155801628	0.950293033	NA	NA	NA	NA	NA	NA	NA	NA	-0.564147695	NA	0.155801628	0.950293033
TRINITY_DN105610_c0_g1	7.28E-06	4.93E-05	3.93E-05	-0.771206403	0.053654696	-0.237054645	0.717768298	0.159443089	0.829646356	0.397991996	0.693811078	-0.66911344	0.593248589	-0.531451928	0.760398399	-1.421264431	1.45E-07	0.237054645	0.717768298	-0.335788743	0.73740582	-0.397991996	0.693811078	0.13662039	0.898708519	0.531451928	0.760398399
TRINITY_DN105654_c0_g1	6.94E-07	2.46E-05	8.36E-06	1.40113234	0.014271421	0.15846466	0.911979235	1.244017423	0.019931993	0.480171614	0.600320075	1.246663319	0.033508064	0.270433312	0.872524658	-0.235087078	0.682712012	-0.15846466	0.911979235	-0.061867735	0.965111959	-0.480171614	0.600320075	-0.261811383	0.724926161	-0.270433312	0.872524658
TRINITY_DN105705_c0_g1	NA	1.04E-07	2.40E-05	NA	NA	NA	NA	0.311963591	0.781533405	0.315934107	NA	0.087018912	0.965012284	-0.571334746	0.726935249	NA	NA	NA	NA	0.573158769	0.69703834	-0.315934107	NA	-0.845389483	0.303631949	0.571334746	0.726935249
TRINITY_DN105783_c0_g1	NA	4.43E-09	NA	NA	NA	NA	NA	0.389065771	0.640962011	-0.096920646	NA	NA	NA	NA	NA	NA	NA	NA	NA	0.079079679	0.965286563	0.096920646	NA	NA	NA	NA	NA
TRINITY_DN105862_c0_g1	NA	3.49E-05	NA	NA	NA	NA	NA	-0.883264691	0.699568171	0.306947478	0.947807908	NA	NA	NA	NA	NA	NA	NA	NA	0.35531205	0.936869249	-0.306947478	0.947807908	NA	NA	NA	NA
TRINITY_DN105930_c0_g2	NA	3.17E-05	6.92E-06	NA	NA	NA	NA	0.698020253	0.410752228	-0.338312077	0.832384562	-0.500874076	0.790572075	-0.246799394	0.929588182	NA	NA	NA	NA	0.866489849	0.43051615	0.338312077	0.832384562	-1.151395305	0.229115057	0.246799394	0.929588182
TRINITY_DN105981_c1_g1	4.95E-07	1.90E-06	1.27E-06	0.301322535	0.651179203	0.029026395	0.975270051	-0.164732601	0.714074815	-0.066116769	0.942251325	0.147354513	0.853502769	0.165047736	0.865545242	-0.043939747	0.905452108	-0.029026395	0.975270051	0.044166474	0.962305668	0.066116769	0.942251325	0.424376801	0.237084614	-0.165047736	0.865545242
TRINITY_DN105986_c0_g1	0.000613609	1.71E-06	3.64E-05	-0.904450754	0.012785034	-1.818397196	2.58E-11	-1.792456929	9.17E-10	-0.107565729	0.902303475	-1.773233729	4.81E-17	-0.455896938	0.24681483	0.79075166	0.007320385	1.818397196	2.58E-11	-0.132283055	0.864458609	0.107565729	0.902303475	0.184776337	0.580718739	0.455896938	0.24681483
TRINITY_DN106050_c0_g1	3.91E-05	7.84E-07	4.21E-06	-0.58610857	0.158613587	-0.463231645	0.234413392	-0.087994694	0.840077136	0.031084555	0.971617698	0.257174964	0.725132184	0.149884623	0.894044622	-0.117823926	0.729936397	0.463231645	0.234413392	0.260003981	0.625713761	-0.031084555	0.971617698	0.364377181	0.374737001	-0.149884623	0.894044622
TRINITY_DN106091_c0_g1	2.37E-05	6.78E-06	8.72E-09	0.050090014	0.920066751	0.360514473	0.08648942	0.151352677	0.614878439	0.137924195	0.779963146	-0.107520756	0.874205829	-0.058602934	0.953495685	-0.407181164	0.014785789	-0.360514473	0.08648942	-0.189558389	0.659113487	-0.137924195	0.779963146	0.002572794	0.995327952	0.058602934	0.953495685
TRINITY_DN106117_c0_g1	7.94E-06	1.65E-06	4.50E-05	-0.175229652	0.825656699	-0.14834143	0.846171379	0.747617627	0.669119912	0.504749878	0.875733648	-0.166539983	0.975894568	-0.002289758	0.999677788	-0.203558148	0.540124397	0.14834143	0.846171379	0.016052473	0.996893525	-0.504749878	0.875733648	0.85171905	0.735113334	0.002289758	0.999677788
TRINITY_DN106117_c0_g2	NA	5.18E-08	NA	NA	NA	NA	NA	-1.149998946	0.697622488	0.096162726	0.987920808	NA	NA	NA	NA	NA	NA	NA	NA	-1.81872967	0.654376043	-0.096162726	0.987920808	NA	NA	NA	NA
TRINITY_DN106199_c0_g1	4.46E-06	5.27E-07	2.37E-05	-0.402882064	0.775791315	-0.296081004	0.834515234	0.590697589	0.345377679	0.031633147	0.984581053	-0.092490693	0.955296489	-0.042222595	0.987192411	-0.36001415	0.57754078	0.296081004	0.834515234	0.766639031	0.302134989	-0.031633147	0.984581053	-0.737484801	0.247537452	0.042222595	0.987192411
TRINITY_DN106200_c0_g1	2.31E-05	4.50E-06	8.37E-05	0.14903392	0.87175284	-0.194145988	0.810784245	0.021174273	0.967088974	-0.147413806	0.830175027	0.272587022	0.696664808	-0.453872407	0.478734463	-0.028260926	0.949875748	0.194145988	0.810784245	-0.251583704	0.654233735	0.147413806	0.830175027	0.693106411	0.061668305	0.453872407	0.478734463
TRINITY_DN106217_c0_g1	0.000358294	0.00010353	1.29E-06	-1.158115263	0.085528437	-1.305565044	0.018605904	1.19466861	0.026820276	0.724508059	0.334046211	1.905153561	0.001069342	-0.034163725	0.991558779	-0.437503288	0.425050703	1.305565044	0.018605904	-0.837340313	0.237410367	-0.724508059	0.334046211	-1.028510314	0.124509776	0.034163725	0.991558779
TRINITY_DN106233_c0_g1	NA	3.36E-06	NA	NA	NA	NA	NA	0.408162689	NA	-0.100800179	NA	NA	NA	NA	NA	NA	NA	NA	NA	0.388917224	NA	0.100800179	NA	NA	NA	NA	NA
TRINITY_DN106265_c0_g2	2.18E-07	6.20E-07	3.58E-05	0.197553357	0.902421327	-0.106354186	0.952135851	-0.336379785	0.657301922	0.213746056	NA	0.862421814	0.320336309	0.812625423	0.470489405	-0.232029152	0.739836476	0.106354186	0.952135851	-0.025185064	0.988038766	-0.213746056	NA	0.150452924	NA	-0.812625423	0.470489405
TRINITY_DN106279_c0_g1	8.08E-06	1.37E-06	0.000186619	-0.007082551	0.996286431	0.363555123	0.779267459	-0.230552834	0.756668492	-0.128943005	0.927461305	-0.24393272	0.883326974	-1.455583049	0.089175585	-0.69528882	0.246869554	-0.363555123	0.779267459	-0.561550871	0.552441142	0.128943005	0.927461305	0.700525338	0.390872007	1.455583049	0.089175585
TRINITY_DN106287_c0_g1	9.64E-06	5.31E-06	8.64E-06	-0.446251645	0.4858484	-0.297199859	0.611763618	0.491910071	0.228904127	0.301706799	0.630568002	-0.032176354	0.976467693	0.028695804	0.987192411	-0.231015405	0.509864829	0.297199859	0.611763618	-0.197944165	0.769964134	-0.301706799	0.630568002	-0.51507727	0.217131607	-0.028695804	0.987192411
TRINITY_DN106313_c0_g2	1.10E-05	4.05E-06	1.86E-06	-0.53145133	0.548188766	0.169085612	0.881239764	0.499726729	0.142273773	0.202472402	0.72824064	-0.351602109	0.784792751	-0.314458709	0.849287425	-1.417941289	0.000145349	-0.169085612	0.881239764	0.069827869	0.922800563	-0.202472402	0.72824064	-0.756325795	0.240333874	0.314458709	0.849287425
TRINITY_DN106332_c0_g1	8.00E-06	1.55E-05	1.16E-05	0.296967161	0.69319798	-0.122311176	0.888429715	0.09072461	0.844931947	-0.270215791	0.652047798	0.583730695	0.239685226	0.329521121	0.706762388	0.332998325	0.318381562	0.122311176	0.888429715	0.505111714	0.269378056	0.270215791	0.652047798	0.161820287	0.75310593	-0.329521121	0.706762388
TRINITY_DN106342_c0_g1	6.15E-06	1.12E-05	5.70E-06	-0.105809254	0.946644268	-0.397377848	0.74517097	0.485876631	0.391835281	-0.256405316	0.802149561	-0.214455848	0.898442365	-0.165293268	0.94149133	-0.71694686	0.232312561	0.397377848	0.74517097	0.543768334	0.476896046	0.256405316	0.802149561	-1.090266722	0.127023449	0.165293268	0.94149133
TRINITY_DN106348_c0_g1	NA	4.66E-06	NA	NA	NA	NA	NA	0.337245198	NA	-0.298328741	NA	NA	NA	NA	NA	NA	NA	NA	NA	0.778055834	NA	0.298328741	NA	NA	NA	NA	NA
TRINITY_DN106390_c0_g1	2.64E-07	1.33E-06	1.59E-06	-0.291698422	0.857059969	-0.077223993	0.966672473	-0.509860585	0.389655367	0.219362511	0.833766644	-0.125200029	0.931206824	-0.015047666	0.995652272	0.642061037	0.297360831	0.077223993	0.966672473	-0.299520288	0.73667585	-0.219362511	0.833766644	0.371827053	0.552586169	0.015047666	0.995652272
TRINITY_DN106493_c0_g1	1.93E-05	1.46E-05	6.44E-06	-0.119913822	0.848620929	-0.311714256	0.397296495	-0.412742526	0.31854266	-0.241469669	0.721022651	-0.075386184	0.95933057	-0.13882499	0.933685371	0.3420195	0.153200063	0.311714256	0.397296495	-0.099605954	0.902413631	0.241469669	0.721022651	1.018501218	0.045348169	0.13882499	0.933685371
TRINITY_DN106510_c0_g1	9.45E-08	4.51E-06	8.27E-06	0.106410864	0.871704142	0.019961914	0.980172465	-0.211296154	0.402743049	-0.101017887	0.825725098	0.224908253	0.729680906	0.216369692	0.791572755	0.151002532	0.57497373	-0.019961914	0.980172465	0.182516111	0.619874344	0.101017887	0.825725098	0.150204229	0.720545067	-0.216369692	0.791572755
TRINITY_DN106620_c0_g1	NA	9.36E-07	NA	NA	NA	NA	NA	0.09097068	0.929259767	0.435882536	NA	NA	NA	NA	NA	NA	NA	NA	NA	-0.867245673	0.371768538	-0.435882536	NA	NA	NA	NA	NA
TRINITY_DN106644_c0_g5	1.22E-06	1.06E-06	1.89E-05	-0.00976674	0.992519065	-0.12839554	0.903835951	0.29869735	0.454634845	0.136483004	0.857146844	0.410998792	0.45419526	0.441441705	0.50276433	0.048585541	0.920252197	0.12839554	0.903835951	0.136950073	0.842986021	-0.136483004	0.857146844	0.090512255	0.85805607	-0.441441705	0.50276433
TRINITY_DN106679_c0_g1	4.56E-08	NA	0.000110486	-0.514130278	0.771800713	0.236116552	0.906089776	NA	NA	NA	NA	0.357510606	0.867875199	0.851938771	0.638409591	-0.603288148	0.43117526	-0.236116552	0.906089776	NA	NA	NA	NA	-0.637898699	0.537618253	-0.851938771	0.638409591
TRINITY_DN106708_c0_g1	NA	5.55E-05	1.22E-06	NA	NA	NA	NA	0.265388526	0.779214716	0.844176162	NA	-0.444337484	0.753869988	-0.537525547	0.744963111	NA	NA	NA	NA	-0.794382383	0.451678408	-0.844176162	NA	-0.450289458	NA	0.537525547	0.744963111
TRINITY_DN106719_c2_g1	7.99E-06	5.14E-05	3.31E-06	-0.182178819	0.872157924	-0.32754914	0.700737099	-0.598786113	0.128667729	0.291374643	0.638116503	0.005274256	0.997465208	0.085853033	0.965992445	-0.485964507	0.259284026	0.32754914	0.700737099	-0.135268908	0.852254972	-0.291374643	0.638116503	0.353441833	0.577041015	-0.085853033	0.965992445
TRINITY_DN106734_c0_g1	2.06E-07	4.18E-05	5.28E-05	-0.111241714	0.92081024	0.002996278	0.998463656	0.46964501	0.809628066	0.358558792	0.919743659	0.666847492	0.840571476	0.092655864	0.988943505	-0.692132779	0.076013092	-0.002996278	0.998463656	-0.10671838	0.979507127	-0.358558792	0.919743659	0.188111768	0.930168283	-0.092655864	0.988943505
TRINITY_DN106755_c0_g1	3.61E-06	0.000106843	7.54E-06	0.266245543	0.733235986	0.254528186	0.697702613	-0.429609224	0.44085113	0.386365752	0.642164354	-0.371324705	0.373104947	-0.22515814	0.748156684	-0.65174887	0.035684557	-0.254528186	0.697702613	-0.217466863	0.815432772	-0.386365752	0.642164354	0.164798772	0.65665943	0.22515814	0.748156684
TRINITY_DN106773_c3_g3	NA	7.35E-07	7.44E-06	NA	NA	NA	NA	0.303771731	0.668824528	-0.20000867	0.882941444	0.061787629	0.978033521	-0.472354948	0.830192647	NA	NA	NA	NA	0.692437816	0.406056457	0.20000867	0.882941444	0.455968321	0.657065773	0.472354948	0.830192647
TRINITY_DN106788_c0_g1	0.000102712	NA	0.000103495	1.355579143	0.209178895	1.322595197	0.136871108	NA	NA	NA	NA	-0.183309623	0.931275739	0.754914442	0.62413511	0.020352612	0.98320018	-1.322595197	0.136871108	NA	NA	NA	NA	-0.604957995	NA	-0.754914442	0.62413511
TRINITY_DN106822_c0_g1	NA	7.42E-06	1.03E-05	NA	NA	NA	NA	-0.074495754	NA	-0.401259649	NA	0.116140309	0.938559887	0.221846407	0.895729182	NA	NA	NA	NA	0.039190227	NA	0.401259649	NA	-0.525664671	NA	-0.221846407	0.895729182
TRINITY_DN106908_c0_g4	6.64E-06	7.61E-05	0.000183097	0.598919458	0.695676628	0.272330493	0.875077147	0.677325641	0.437149628	0.225171815	0.898190986	0.431290132	0.838751059	1.251653582	0.398719957	0.112667715	0.888746169	-0.272330493	0.875077147	0.076680505	0.969838073	-0.225171815	0.898190986	0.245662095	0.84411445	-1.251653582	0.398719957
TRINITY_DN106908_c0_g5	0.000300993	0.000269974	0.000419557	0.753405232	0.425621085	1.189015612	0.035957009	0.563633305	0.38669339	0.936641851	0.197716323	0.800188185	0.403695634	1.259099325	0.133087398	-0.468749678	0.380741254	-1.189015612	0.035957009	-0.483495207	0.60859658	-0.936641851	0.197716323	-0.588092224	0.437131241	-1.259099325	0.133087398
TRINITY_DN106937_c0_g4	8.43E-07	5.30E-05	0.000106724	0.21456567	0.845286105	-0.04734061	0.971170486	-0.325564591	0.653752429	-0.501899441	0.620212608	0.123924982	0.919515597	-0.767808001	0.277192582	0.015678876	0.978256255	0.04734061	0.971170486	0.15010211	0.910541967	0.501899441	0.620212608	0.746074957	0.141077724	0.767808001	0.277192582
TRINITY_DN106939_c0_g2	5.94E-05	2.27E-05	6.21E-06	0.181289334	0.838361217	0.68635386	0.083237309	-0.254630472	0.548864621	0.329079341	0.579165224	-0.042389104	0.965780578	0.19583676	0.832461511	-0.412882146	0.225452725	-0.68635386	0.083237309	-0.325439136	0.576968951	-0.329079341	0.579165224	0.306878654	0.428832833	-0.19583676	0.832461511
TRINITY_DN106956_c1_g1	4.42E-05	0.00079783	0.000171648	-0.238730004	0.932473496	-0.567295189	0.809012728	0.489771146	0.68461379	1.806100904	0.123215849	-0.769585815	0.802859926	-1.323239312	0.651236021	0.400328619	0.729247057	0.567295189	0.809012728	-0.430195416	0.817473576	-1.806100904	0.123215849	0.252944851	0.902179706	1.323239312	0.651236021
TRINITY_DN106960_c0_g1	4.79E-05	1.14E-08	4.29E-06	0.459819086	0.643659891	0.429873034	0.583998237	-0.493279516	0.410006577	-0.107865499	0.934607669	0.318211265	0.842033838	0.440978024	0.799938724	-0.208766801	0.674422771	-0.429873034	0.583998237	0.307232777	0.746035269	0.107865499	0.934607669	0.371151953	0.661522215	-0.440978024	0.799938724
TRINITY_DN106991_c0_g1	5.36E-06	3.93E-05	1.72E-07	-0.372590852	0.742087596	-0.466147336	0.582326343	-0.480228498	0.450347831	-0.475111632	0.610136748	0.153518912	0.924010669	0.032598914	0.991546193	0.481649187	0.327738373	0.466147336	0.582326343	-0.069323593	0.962004019	0.475111632	0.610136748	0.007808754	0.993374337	-0.032598914	0.991546193
TRINITY_DN107031_c0_g1	2.60E-05	9.13E-06	2.23E-06	0.2778048	0.698534145	0.412148632	0.360909223	-0.004484427	0.992031659	0.179122428	0.735369349	-0.007262476	0.994282012	-0.09133886	0.934606376	-0.531890309	0.073089064	-0.412148632	0.360909223	-0.245805699	0.592912444	-0.179122428	0.735369349	0.35235761	0.338886385	0.09133886	0.934606376
TRINITY_DN107067_c0_g1	2.32E-05	2.84E-05	4.56E-08	0.138632003	0.883470286	-0.263695155	0.720032403	-0.037944315	0.942618017	0.242003341	0.699079726	0.39559136	0.477545458	0.178036634	0.865549046	0.399138934	0.269984273	0.263695155	0.720032403	-0.325272882	0.549780969	-0.242003341	0.699079726	0.546545314	0.14858636	-0.178036634	0.865549046
TRINITY_DN107100_c0_g1	4.84E-06	5.12E-06	8.36E-07	0.056997536	0.930504025	-0.10635609	0.857959953	-0.300871149	0.09065499	-0.161326594	0.548415116	0.037174543	0.966942678	0.186786548	0.817552798	0.383027276	0.093225438	0.10635609	0.857959953	0.08375311	0.792148813	0.161326594	0.548415116	0.135181045	0.73447885	-0.186786548	0.817552798
TRINITY_DN107119_c0_g1	2.93E-05	9.54E-06	1.36E-05	0.323172019	0.846769169	0.553783161	0.651031041	0.535661992	0.261175842	0.26604765	0.74301261	-0.251647295	0.842033838	-0.320768308	0.82440807	-0.807328083	0.210870185	-0.553783161	0.651031041	0.322398986	0.64207463	-0.26604765	0.74301261	0.143245604	0.851105858	0.320768308	0.82440807
TRINITY_DN107135_c0_g2	1.91E-05	1.72E-05	2.33E-05	0.075741174	0.922636851	-0.302079712	0.524382733	-0.14557682	0.631217681	-0.218616409	0.604074879	0.459451062	0.298961262	0.48899036	0.340780999	0.342109665	0.229215059	0.302079712	0.524382733	-0.02773782	0.966825417	0.218616409	0.604074879	0.073281521	0.877264073	-0.48899036	0.340780999
TRINITY_DN107150_c0_g1	7.84E-05	3.60E-05	2.98E-05	-1.131235869	0.039398103	-0.708568192	0.229590402	0.073115806	0.930424723	0.577533888	0.509632633	-0.718480489	0.295993685	0.202898899	0.895284938	-0.38476842	0.421454377	0.708568192	0.229590402	-0.671063562	0.402006801	-0.577533888	0.509632633	-1.401994174	0.005417029	-0.202898899	0.895284938
TRINITY_DN107216_c0_g1	NA	NA	5.16E-05	NA	NA	NA	NA	NA	NA	NA	NA	-0.475416207	0.696583214	0.354275817	0.830880383	NA	NA	NA	NA	NA	NA	NA	NA	-1.144210895	NA	-0.354275817	0.830880383
TRINITY_DN107224_c0_g1	NA	5.32E-05	NA	NA	NA	NA	NA	-0.327989524	NA	-0.72908928	NA	NA	NA	NA	NA	NA	NA	NA	NA	0.447577685	NA	0.72908928	NA	NA	NA	NA	NA
TRINITY_DN107390_c0_g1	5.66E-05	3.02E-07	0.000292585	0.546621531	0.747968728	1.047930648	0.280857316	-0.132275664	0.927512893	0.479884816	NA	-0.524173079	0.832408477	1.190795449	0.552450023	0.134624596	0.870800172	-1.047930648	0.280857316	-0.405086029	0.830134121	-0.479884816	NA	0.039276893	0.980208719	-1.190795449	0.552450023
TRINITY_DN107420_c0_g1	7.65E-06	6.36E-06	9.55E-06	-0.026065055	0.962415059	-0.129083435	0.759985441	-0.140408768	0.644748202	0.121852926	0.808738745	0.142046485	0.885578543	-0.115387288	0.927960981	-0.079861804	0.722307641	0.129083435	0.759985441	-0.427489685	0.177464846	-0.121852926	0.808738745	0.678390417	0.100533515	0.115387288	0.927960981
TRINITY_DN107520_c0_g2	0.000116896	1.11E-05	3.54E-05	-0.217352127	0.835560542	-0.906555628	0.043894071	-0.036235848	0.949647601	0.294714716	0.643755726	0.387622976	0.652750114	-0.413457556	0.688024799	0.032450234	0.950556164	0.906555628	0.043894071	-0.140988855	0.849721501	-0.294714716	0.643755726	0.533690526	0.302450113	0.413457556	0.688024799
TRINITY_DN107577_c0_g1	NA	0.001203934	0.005027195	NA	NA	NA	NA	-2.488272941	0.000728477	-2.658364486	0.00032103	-4.918171615	1.22E-05	-5.443286096	2.19E-06	NA	NA	NA	NA	-0.13106786	0.950988776	2.658364486	0.00032103	0.65149165	0.707897325	5.443286096	2.19E-06
TRINITY_DN107636_c0_g2	8.86E-05	1.28E-05	9.93E-05	-0.144811275	0.950905782	0.703044961	0.668389709	-0.028584819	0.978304008	0.277572362	0.848248022	-0.748465904	0.579605348	0.217253562	0.934606376	-1.240706486	0.134715316	-0.703044961	0.668389709	0.389534348	0.749823718	-0.277572362	0.848248022	-0.750323941	0.404393087	-0.217253562	0.934606376
TRINITY_DN107663_c0_g1	0.000148103	2.81E-06	8.98E-05	-0.016893683	0.991841303	-0.823175063	0.374799113	-0.116147088	0.872203737	-0.169436257	0.886684981	-1.093604165	0.255821597	-0.408515885	0.839829706	0.090007664	0.908330471	0.823175063	0.374799113	-0.826225262	0.228784694	0.169436257	0.886684981	-0.332333755	0.732537041	0.408515885	0.839829706
TRINITY_DN107741_c0_g1	2.77E-05	7.93E-06	2.24E-05	0.225543086	0.842033853	0.479514992	0.495901308	-0.117076597	0.874399999	0.401810108	0.663330615	-0.547218328	0.525813417	-0.49802984	0.660850504	-1.110073749	0.005873376	-0.479514992	0.495901308	-0.481395154	0.567429306	-0.401810108	0.663330615	-0.202253287	0.780656479	0.49802984	0.660850504
TRINITY_DN107777_c0_g1	8.96E-07	1.79E-07	3.01E-06	-0.08890518	NA	0.115618064	NA	0.765367565	0.268829986	-0.039298131	0.982757648	0.086667997	0.9698974	-0.181652151	0.948629193	-0.015474712	0.986076017	-0.115618064	NA	0.682143704	0.45416246	0.039298131	0.982757648	-0.913266387	0.314143149	0.181652151	0.948629193
TRINITY_DN107791_c0_g1	1.59E-05	3.69E-05	1.45E-09	-0.059968643	0.942629897	-0.180270433	0.786947946	-0.155551873	0.595589263	0.265357801	0.484486996	0.230782155	0.802083306	0.094879296	0.948879165	-0.071946346	0.840111722	0.180270433	0.786947946	-0.644717052	0.010202419	-0.265357801	0.484486996	0.598320451	0.174007656	-0.094879296	0.948879165
TRINITY_DN107840_c0_g1	4.47E-05	8.28E-06	2.25E-05	-1.303746617	0.650170225	-0.095385614	0.980953999	0.816844346	0.304040532	-0.178039537	0.916634483	0.857561391	0.825693922	-0.796178365	0.874048359	-2.485537349	0.04142572	0.095385614	0.980953999	0.274039933	0.847783232	0.178039537	0.916634483	-1.789334306	0.349016573	0.796178365	0.874048359
TRINITY_DN107840_c0_g3	NA	NA	4.90E-05	NA	NA	NA	NA	NA	NA	NA	NA	-0.264812003	0.937453905	-0.781983461	0.809538342	NA	NA	NA	NA	NA	NA	NA	NA	-0.349654214	0.84090845	0.781983461	0.809538342
TRINITY_DN107840_c0_g6	0.000174706	0.000178417	0.000159451	0.011998221	0.995451955	1.150180523	0.275036659	1.388725736	0.125074212	1.505449707	0.137441706	-0.266365297	0.907806553	0.385084253	0.885098157	-1.547560643	0.03391913	-1.150180523	0.275036659	0.082599273	0.969838073	-1.505449707	0.137441706	-1.827764152	0.046597519	-0.385084253	0.885098157
TRINITY_DN107846_c0_g1	1.25E-05	1.48E-05	7.22E-06	-0.096198117	0.881520545	-0.177366883	0.723789033	-0.170277033	0.615175893	0.145720916	0.79702294	0.118175609	0.909070078	-0.100844669	0.94149133	-0.083160253	0.767489785	0.177366883	0.723789033	-0.511171436	0.140111409	-0.145720916	0.79702294	0.568674097	0.180605377	0.100844669	0.94149133
TRINITY_DN107870_c0_g3	5.35E-05	2.00E-05	8.72E-06	-0.077878493	0.94964028	-0.713890969	0.250476888	-0.20682496	0.734532735	-0.371157065	0.663370197	0.167736113	0.884348692	-0.177374046	0.906153741	0.454029934	0.346695881	0.713890969	0.250476888	0.559688321	0.422298056	0.371157065	0.663370197	0.315850828	0.587594434	0.177374046	0.906153741
TRINITY_DN107928_c0_g1	8.19E-06	NA	NA	0.108336033	0.976664515	-0.056769278	0.989338853	NA	NA	NA	NA	NA	NA	NA	NA	1.201380139	0.397550272	0.056769278	0.989338853	NA	NA	NA	NA	NA	NA	NA	NA
TRINITY_DN107945_c0_g2	7.78E-06	1.86E-05	1.37E-05	0.078618399	0.919111141	-0.135186629	0.845536943	-0.403134966	0.193257808	0.17017943	0.745256589	0.182369366	0.841330062	0.431151575	0.55918487	0.113044075	0.723534603	0.135186629	0.845536943	-0.239758113	0.597675366	-0.17017943	0.745256589	0.517036824	0.209736388	-0.431151575	0.55918487
TRINITY_DN107993_c0_g1	1.23E-06	1.84E-05	8.32E-07	0.092156846	0.868482508	-0.016126821	0.980675948	0.050583825	0.832275191	0.260890389	0.275956201	0.436535544	0.207810782	0.111730776	0.89503349	0.143091316	0.52827332	0.016126821	0.980675948	-0.307997696	0.167975375	-0.260890389	0.275956201	0.279312015	0.369169579	-0.111730776	0.89503349
TRINITY_DN108080_c0_g1	7.49E-06	4.16E-05	5.16E-07	-0.062488967	0.94475706	-0.132761998	0.876659509	-0.000504714	0.999504446	0.272348985	0.742628335	-0.054410516	0.973411875	-0.06701017	0.97646637	-0.096319851	0.800930903	0.132761998	0.876659509	-0.631572437	0.280198959	-0.272348985	0.742628335	0.6979436	0.256325013	0.06701017	0.97646637
TRINITY_DN108081_c0_g1	2.92E-05	5.50E-05	7.63E-05	-0.302410681	0.647509259	-0.405472323	0.340927144	-0.159999669	0.736969118	0.323297332	0.610136748	-1.248325952	4.13E-07	-0.69765457	0.03597593	-0.485954931	0.087840092	0.405472323	0.340927144	-0.03244595	0.974493995	-0.323297332	0.610136748	-0.017206637	0.97000465	0.69765457	0.03597593
TRINITY_DN108086_c0_g1	NA	3.83E-06	NA	NA	NA	NA	NA	2.057425867	0.080282407	0.314681627	0.906089355	NA	NA	NA	NA	NA	NA	NA	NA	1.823595914	0.197187864	-0.314681627	0.906089355	NA	NA	NA	NA
TRINITY_DN108143_c0_g1	3.36E-05	5.41E-07	5.83E-06	0.422535355	0.824967942	0.150611294	0.947104665	-0.292602945	0.749416241	0.123310336	0.946084175	-0.521490385	0.608519769	-0.182122619	0.921799927	0.055143612	0.953867354	-0.150611294	0.947104665	0.507046376	0.678853192	-0.123310336	0.946084175	-0.679098037	0.29277322	0.182122619	0.921799927
TRINITY_DN108144_c0_g2	NA	2.28E-06	3.43E-05	NA	NA	NA	NA	1.088249194	0.147702215	0.214202158	0.894534972	-1.703765079	0.05861058	0.160107079	0.956794821	NA	NA	NA	NA	0.04671761	0.9814221	-0.214202158	0.894534972	-0.804616622	0.372077919	-0.160107079	0.956794821
TRINITY_DN108149_c0_g1	2.43E-05	2.00E-06	NA	0.502279783	NA	0.603449747	0.564579064	-0.192481578	0.857237387	-0.175259853	0.927257655	NA	NA	NA	NA	-0.223153293	0.743599233	-0.603449747	0.564579064	0.131566094	0.945930697	0.175259853	0.927257655	NA	NA	NA	NA
TRINITY_DN108150_c0_g1	7.75E-06	1.74E-05	0.000420535	-0.905310315	0.227667817	-0.012263884	0.993130329	-0.189744797	0.690728573	0.439577277	0.442889132	-0.351037706	0.757502262	0.925728442	0.22402925	0.12223433	0.835211821	0.012263884	0.993130329	-0.154665689	0.838747916	-0.439577277	0.442889132	-0.928475456	0.102836267	-0.925728442	0.22402925
TRINITY_DN108157_c0_g1	4.42E-06	2.62E-06	6.63E-05	0.030328734	0.971897053	-0.068667173	0.942334493	-0.171115863	0.747234753	0.045435224	0.96836376	-0.15505324	0.869042287	0.535594553	0.394853053	0.173981033	0.614066607	0.068667173	0.942334493	-0.452770775	0.471713031	-0.045435224	0.96836376	0.227315152	0.633766287	-0.535594553	0.394853053
TRINITY_DN108181_c0_g1	6.50E-05	3.02E-05	2.41E-06	-0.268096019	0.749164887	-0.620747009	0.158877903	-0.010164117	0.978515233	0.336520701	0.301789756	0.194708493	0.872556803	-0.136258645	0.934606376	-0.223709677	0.559924365	0.620747009	0.158877903	-0.400219218	0.188924697	-0.336520701	0.301789756	0.198450031	0.763829611	0.136258645	0.934606376
TRINITY_DN108194_c0_g1	NA	4.25E-05	6.08E-09	NA	NA	NA	NA	0.85145998	NA	0.991763637	NA	-0.315650544	0.838708163	-0.165447278	0.94149133	NA	NA	NA	NA	-0.435760879	NA	-0.991763637	NA	-0.565784444	NA	0.165447278	0.94149133
TRINITY_DN108224_c0_g1	5.58E-05	1.77E-07	2.61E-06	0.155740098	0.852645992	0.46172646	0.304116856	-0.347932621	0.387265768	0.030286748	0.9740377	-0.60839586	0.364387546	0.041500926	0.984810263	-0.160346401	0.650233954	-0.46172646	0.304116856	0.145788935	0.832198647	-0.030286748	0.9740377	0.214756128	0.727136926	-0.041500926	0.984810263
TRINITY_DN108299_c0_g1	0.001990695	0.000363931	0.000117441	-1.272955336	0.131668229	-3.3620742	2.54E-10	-2.928475257	0.000152794	-1.223500579	0.312030737	-2.546802565	0.001458324	-1.218598165	0.388803747	2.015795211	0.000204151	3.3620742	2.54E-10	0.691263128	0.643537456	1.223500579	0.312030737	0.298201478	0.79886849	1.218598165	0.388803747
TRINITY_DN108311_c0_g1	0.000146769	7.12E-05	1.19E-06	0.468468068	0.696346147	1.465469133	0.003184253	0.556705014	0.603294977	-0.537452666	0.757832172	-1.02969843	0.300488638	-0.46234643	0.809538342	-1.257663617	0.004217512	-1.465469133	0.003184253	1.045000902	0.431469671	0.537452666	0.757832172	-1.083210375	0.179437633	0.46234643	0.809538342
TRINITY_DN108348_c0_g1	0.000146048	0.000702262	0.000726133	-0.663179114	0.635966219	-0.873298821	0.333894573	-0.622492199	0.570432991	-1.502434272	0.21062302	-0.683075081	0.596664875	-1.712401455	0.042640137	0.899871147	0.145007672	0.873298821	0.333894573	0.00688243	0.998156206	1.502434272	0.21062302	0.616705172	0.479326919	1.712401455	0.042640137
TRINITY_DN108416_c0_g1	2.92E-06	2.03E-05	2.09E-05	-0.686728267	0.439437291	-0.192097399	0.877322062	0.594517664	0.398886451	-0.117883924	0.94050249	-0.786288428	0.453035163	-0.638073095	0.668002038	-1.233239167	0.005081798	0.192097399	0.877322062	0.70421058	0.441552108	0.117883924	0.94050249	-1.396675432	0.052009657	0.638073095	0.668002038
TRINITY_DN108471_c0_g1	4.24E-06	2.66E-06	9.19E-05	0.01273151	0.989247623	0.121330114	0.888369377	-0.132230655	0.850205659	0.000544392	0.999597508	0.524403427	0.441629678	0.526201552	0.535328082	-0.172883939	0.630062798	-0.121330114	0.888369377	-0.129372059	0.911033739	-0.000544392	0.999597508	-0.448930683	0.382128105	-0.526201552	0.535328082
TRINITY_DN108471_c0_g2	0.000102397	0.000210509	1.51E-05	0.265141175	0.884459624	0.650175481	0.595059449	-0.346505261	0.726461095	1.027524886	0.350991333	-1.410394703	NA	-0.598744726	NA	0.374324633	0.618526872	-0.650175481	0.595059449	-0.509214967	0.713689754	-1.027524886	0.350991333	-0.271930405	NA	0.598744726	NA
TRINITY_DN108525_c0_g1	1.36E-05	2.14E-06	2.32E-08	0.011618591	0.984755514	-0.230111248	0.538092083	-0.303633052	0.084167341	0.031932867	0.939788851	0.050632673	0.943204036	0.114076088	0.883170183	0.244918789	0.271715857	0.230111248	0.538092083	-0.339916971	0.076849643	-0.031932867	0.939788851	0.206129404	0.497203109	-0.114076088	0.883170183
TRINITY_DN108643_c0_g5	0.000116704	1.55E-05	4.57E-05	-0.063057815	0.962386885	-0.875731122	0.13004307	0.351836979	0.477575067	0.289360592	0.711901955	0.297980249	0.769959711	-0.509638125	0.598557713	-0.323671087	0.52986315	0.875731122	0.13004307	0.067225171	0.950680832	-0.289360592	0.711901955	0.99883914	0.042748897	0.509638125	0.598557713
TRINITY_DN108651_c0_g1	NA	NA	4.04E-06	NA	NA	NA	NA	NA	NA	NA	NA	-0.512112459	0.696664808	-0.413947952	0.820804639	NA	NA	NA	NA	NA	NA	NA	NA	-0.776288703	0.327389558	0.413947952	0.820804639
TRINITY_DN108680_c0_g3	3.77E-06	2.61E-05	8.49E-06	-0.156279642	0.753757109	-0.082025837	0.882832369	-0.015872155	0.971883205	0.24304521	0.631289133	0.079469054	0.937021741	-0.099418936	0.93619567	-0.283723239	0.170779373	0.082025837	0.882832369	-0.589009813	0.087864254	-0.24304521	0.631289133	0.529682739	0.177746894	0.099418936	0.93619567
TRINITY_DN108691_c0_g1	NA	1.16E-05	0.000124732	NA	NA	NA	NA	-0.33850115	0.684323558	0.215643836	0.886684981	-1.773456643	0.005783094	-0.896453658	0.399458788	NA	NA	NA	NA	-0.453342351	0.694824869	-0.215643836	0.886684981	0.344309496	0.679513182	0.896453658	0.399458788
TRINITY_DN108696_c3_g2	1.99E-05	2.66E-05	4.31E-05	-0.147142348	0.847685033	0.287639531	0.582326343	0.762716728	0.000904047	0.377987982	0.263122706	0.403221362	0.474449931	0.290046177	0.735523249	-0.270419807	0.378972633	-0.287639531	0.582326343	0.24109214	0.550799328	-0.377987982	0.263122706	-0.496227456	0.204350566	-0.290046177	0.735523249
TRINITY_DN108698_c0_g1	3.10E-06	2.70E-05	1.11E-05	-0.029626618	0.961853929	0.164570394	0.71199982	0.388830369	0.243535976	0.268335203	0.584085382	0.292331456	0.696664808	0.170793174	0.883070193	-0.33038372	0.12427723	-0.164570394	0.71199982	-0.066071551	0.92353716	-0.268335203	0.584085382	-0.034472813	0.953816124	-0.170793174	0.883070193
TRINITY_DN108788_c0_g1	7.01E-06	7.06E-08	6.80E-06	0.101686237	0.835560542	0.222204745	0.455144459	-0.120218322	0.536257864	-0.019667828	0.964431018	0.04175985	0.943501342	-0.121232843	0.837423751	0.021965432	0.92540804	-0.222204745	0.455144459	-0.266126886	0.215257555	0.019667828	0.964431018	0.246110449	0.298896611	0.121232843	0.837423751
TRINITY_DN108801_c0_g1	1.40E-05	9.36E-05	7.21E-08	-0.558015386	0.812386964	-0.361338764	0.884831131	-0.511882996	0.469727663	-0.627896709	0.51912329	0.889067555	0.55278942	0.040432977	0.993018584	-0.482276122	0.641585504	0.361338764	0.884831131	0.577369482	0.553346528	0.627896709	0.51912329	0.332789	0.78306538	-0.040432977	0.993018584
TRINITY_DN108895_c0_g1	NA	8.12E-08	3.19E-05	NA	NA	NA	NA	0.578298887	0.361071415	0.240564474	NA	-0.129540917	0.919515597	-0.400263996	0.731760999	NA	NA	NA	NA	0.022515809	0.988325659	-0.240564474	NA	-0.496034136	0.423843971	0.400263996	0.731760999
TRINITY_DN108945_c0_g1	1.64E-06	5.04E-05	1.34E-05	0.331608536	0.462392441	0.124910405	0.824145241	-0.124803709	0.766489813	0.270099034	0.62999539	-0.26561235	0.573367163	-0.178667024	0.80408023	-0.198936085	0.420372186	-0.124910405	0.824145241	-0.501489642	0.241907218	-0.270099034	0.62999539	0.450487731	0.121019218	0.178667024	0.80408023
TRINITY_DN109011_c0_g1	4.05E-05	3.41E-07	2.74E-05	-0.380004108	0.787432651	-0.449003916	0.695355888	0.230972149	0.652561394	0.062921701	0.954454305	-0.232221222	0.866583802	0.029622709	0.99173271	0.390094811	0.529066093	0.449003916	0.695355888	0.275752112	0.706322982	-0.062921701	0.954454305	-0.620433261	0.328718317	-0.029622709	0.99173271
TRINITY_DN109034_c0_g8	3.34E-06	4.01E-06	NA	0.703075269	0.622286765	0.534005352	0.67105514	0.609564785	0.496789586	0.374378396	0.810842899	NA	NA	NA	NA	1.010158942	0.088029083	-0.534005352	0.67105514	-0.374694401	0.800936195	-0.374378396	0.810842899	NA	NA	NA	NA
TRINITY_DN109049_c0_g1	9.50E-07	5.48E-05	3.54E-05	-0.80317445	0.230327088	-0.016519219	0.989968903	0.587917497	0.402652552	0.672186745	0.476302394	-0.332421707	0.852798561	-0.756734616	0.618995426	-2.660969848	3.89E-14	0.016519219	0.989968903	-0.220539041	0.862264516	-0.672186745	0.476302394	-0.459292128	0.619736871	0.756734616	0.618995426
TRINITY_DN109073_c0_g1	2.36E-05	2.41E-05	3.44E-05	-1.490334322	0.070714224	-0.621003845	0.577446536	0.564361695	0.450314924	0.675188037	0.507793851	0.353384426	0.790123139	0.129375971	0.95319021	-1.2810046	0.043011532	0.621003845	0.577446536	-0.424844121	0.70629116	-0.675188037	0.507793851	-0.986838478	0.138210568	-0.129375971	0.95319021
TRINITY_DN109093_c0_g1	7.10E-07	1.32E-06	4.42E-07	0.122846366	0.842630028	0.005117001	0.99415151	0.237649827	0.237219733	0.130780088	0.686017454	0.341035272	0.238690274	0.147757101	0.800206177	0.21197357	0.389861938	-0.005117001	0.99415151	-0.134928721	0.658209512	-0.130780088	0.686017454	0.118632453	0.679813906	-0.147757101	0.800206177
TRINITY_DN109111_c0_g14	0.000121678	2.73E-06	0.000219933	-1.479347464	0.063069507	-0.602927158	0.594833718	1.003047777	0.427579871	0.172621676	0.951762036	-1.351540339	0.599555137	-1.562687826	0.59493278	-2.144637865	0.000100573	0.602927158	0.594833718	1.795955833	0.20612438	-0.172621676	0.951762036	-1.811061563	0.259662871	1.562687826	0.59493278
TRINITY_DN109146_c0_g2	4.61E-06	1.18E-05	3.77E-05	0.231226256	0.889277369	0.183490114	0.917879996	0.073568472	0.920958512	-0.25176312	0.803014329	0.947096686	0.247412484	0.280984499	0.883552354	-0.727443554	0.254149062	-0.183490114	0.917879996	0.477787812	0.549780969	0.25176312	0.803014329	-0.475304943	0.535184342	-0.280984499	0.883552354
TRINITY_DN109163_c0_g1	0.00025822	5.12E-05	3.46E-06	-0.970494524	0.039587705	1.067681948	0.00768317	0.468516319	0.512722392	0.569662355	0.568417997	-0.224237378	0.906920296	-0.431110694	0.830552086	-2.54007797	7.88E-17	-1.067681948	0.00768317	-0.242339819	0.844226317	-0.569662355	0.568417997	-0.877564844	0.277929741	0.431110694	0.830552086
TRINITY_DN109178_c0_g3	3.07E-07	1.78E-05	1.03E-05	-0.37291185	0.805913505	-0.08346806	0.963513113	0.520483656	0.329262566	0.407591786	0.608069244	0.365651407	0.710395592	0.141299253	0.932451368	-0.506108189	0.425107564	0.08346806	0.963513113	0.056919333	0.963103601	-0.407591786	0.608069244	-0.382148605	0.522757693	-0.141299253	0.932451368
TRINITY_DN109203_c0_g1	4.66E-06	7.60E-09	2.18E-06	-0.201966053	NA	-0.467303441	0.757230929	0.501148955	0.470388587	0.222314292	0.871067341	-0.357518323	0.700691534	-0.358917318	0.757069848	-0.73166429	0.333508578	0.467303441	0.757230929	0.094610731	0.949320594	-0.222314292	0.871067341	-0.389954781	0.522566373	0.358917318	0.757069848
TRINITY_DN109214_c0_g1	4.54E-06	1.36E-05	1.44E-05	0.151146329	0.741953014	-0.116818466	0.785276803	-0.192329075	0.639928703	0.146055248	0.839139692	0.122209324	0.901833055	0.42637165	0.562909135	0.306980796	0.101008133	0.116818466	0.785276803	-0.253929534	0.661168793	-0.146055248	0.839139692	0.633904221	0.113274875	-0.42637165	0.562909135
TRINITY_DN109239_c0_g1	3.45E-10	9.61E-06	7.78E-08	0.202924889	0.73514917	0.039522057	0.959174226	-0.297632954	0.235125678	-0.187069455	0.623995644	0.205012451	0.823180681	0.175776145	0.884322728	0.403668022	0.098197219	-0.039522057	0.959174226	0.124074139	0.762388956	0.187069455	0.623995644	0.157438815	0.769944003	-0.175776145	0.884322728
TRINITY_DN109281_c0_g1	5.63E-05	3.60E-05	2.01E-05	-1.111756729	NA	-1.11378453	0.33445463	-1.308016228	0.304040532	0.152446711	0.958846414	-1.524148813	0.139810875	-0.814368475	0.653755304	0.00478694	0.996686551	1.11378453	0.33445463	-0.456801113	0.835026804	-0.152446711	0.958846414	-1.060955516	0.272899678	0.814368475	0.653755304
TRINITY_DN109290_c2_g4	NA	1.51E-05	NA	NA	NA	NA	NA	0.460266779	0.586676003	-0.3060557	NA	NA	NA	NA	NA	NA	NA	NA	NA	0.864105298	0.405626935	0.3060557	NA	NA	NA	NA	NA
TRINITY_DN109310_c0_g1	1.06E-05	8.66E-07	5.02E-05	-0.87724155	0.364111416	0.138748281	0.93024094	0.153228168	0.89852404	0.539343601	0.72824064	-0.679108479	0.481017548	0.173075486	0.932683303	-0.914834503	0.090085933	-0.138748281	0.93024094	0.202395865	0.914201975	-0.539343601	0.72824064	-1.061982163	0.103160465	-0.173075486	0.932683303
TRINITY_DN109396_c0_g1	1.39E-05	3.47E-05	1.90E-05	-0.019503241	0.978346281	0.188225597	0.727013294	-0.423076705	0.356278837	-0.336722838	0.627385657	0.253074739	0.585577119	0.335721471	0.488618136	0.058111039	0.850803841	-0.188225597	0.727013294	0.320691808	0.637499411	0.336722838	0.627385657	0.004683689	0.991033235	-0.335721471	0.488618136
TRINITY_DN109406_c0_g1	2.00E-05	3.11E-05	1.34E-06	-0.085928595	0.904446814	0.322015148	0.422587109	0.233207105	0.62867639	0.254434196	0.7353814	-0.254325142	0.719251092	-0.114769925	0.919130904	-0.620497992	0.010429335	-0.322015148	0.422587109	-0.287716201	0.675724939	-0.254434196	0.7353814	0.031637073	0.953984376	0.114769925	0.919130904
TRINITY_DN109414_c2_g3	0.000486306	1.35E-05	0.000321365	-1.978856538	0.20163242	-1.96112446	0.121144957	0.529876783	0.612238062	0.270052796	0.89227519	2.063629748	0.010521238	1.106754513	0.422935866	0.326613451	0.790396772	1.96112446	0.121144957	0.040441313	0.986955301	-0.270052796	0.89227519	-1.039076999	0.242030435	-1.106754513	0.422935866
TRINITY_DN109448_c3_g1	0.000137445	1.02E-05	2.23E-05	-0.139333524	0.921646547	-0.981205627	0.109240258	0.198762516	0.75488628	0.00083425	0.999305677	1.335960881	0.000633497	-0.00224207	0.999029848	0.511943462	0.330965248	0.981205627	0.109240258	-0.485373194	0.53633493	-0.00083425	0.999305677	-0.411712371	0.401511256	0.00224207	0.999029848
TRINITY_DN109475_c0_g1	4.39E-05	1.02E-05	2.63E-09	-0.33394873	0.73134027	-0.67045895	0.225933737	0.163883862	0.794934043	-0.272416147	0.773621158	0.459605965	0.488399012	0.107970517	0.942581559	0.562456475	0.179030776	0.67045895	0.225933737	0.263617544	0.771650156	0.272416147	0.773621158	0.365369217	0.46086743	-0.107970517	0.942581559
TRINITY_DN109489_c0_g2	5.39E-07	1.82E-05	1.28E-06	0.191883076	0.781610781	0.103061065	0.89308288	0.069177955	0.913048908	0.246114644	0.768411736	0.495445173	0.45816664	-0.00141228	0.999452366	0.364223225	0.193821486	-0.103061065	0.89308288	-0.214511015	0.795828257	-0.246114644	0.768411736	0.525366554	0.273497357	0.00141228	0.999452366
TRINITY_DN109618_c0_g1	1.84E-05	1.64E-06	1.17E-05	0.130695431	0.772627847	0.263531306	0.321939359	-0.226445414	0.32898628	-0.128160363	0.741742324	-0.383631607	0.133992325	-0.242778424	0.55918487	-0.141250707	0.477215536	-0.263531306	0.321939359	-0.029780065	0.95443979	0.128160363	0.741742324	0.242216595	0.311751621	0.242778424	0.55918487
TRINITY_DN109686_c2_g1	NA	6.99E-06	NA	NA	NA	NA	NA	1.220857894	0.113174018	-0.158367589	0.930989642	NA	NA	NA	NA	NA	NA	NA	NA	0.472684857	0.71398623	0.158367589	0.930989642	NA	NA	NA	NA
TRINITY_DN109687_c0_g1	6.58E-05	2.95E-06	7.89E-07	-0.536751679	0.777186796	-0.794934166	0.552898126	1.553986426	0.004909065	0.25184505	0.844351616	0.986833886	0.105212707	0.031250394	0.990891796	0.4967795	0.558486242	0.794934166	0.552898126	0.892534414	0.246549856	-0.25184505	0.844351616	-0.996491968	0.080007617	-0.031250394	0.990891796
TRINITY_DN109697_c0_g1	5.93E-05	2.29E-05	1.04E-05	-0.002843133	0.997671247	-0.520269172	0.279932982	0.023843282	0.963655998	0.121463055	0.871096906	0.21532366	0.835478911	-0.19918367	0.880442296	0.065938936	0.877663317	0.520269172	0.279932982	-0.348765969	0.490927629	-0.121463055	0.871096906	0.476343052	0.335329278	0.19918367	0.880442296
TRINITY_DN109708_c0_g1	NA	2.40E-06	1.86E-05	NA	NA	NA	NA	0.640549549	0.41693715	0.269978893	NA	0.498013965	0.778999408	0.112320209	0.973392235	NA	NA	NA	NA	0.418167518	0.729219229	-0.269978893	NA	-1.022903995	0.275815137	-0.112320209	0.973392235
TRINITY_DN109710_c0_g1	NA	1.48E-05	2.35E-06	NA	NA	NA	NA	0.576200352	0.420695977	-0.365063312	NA	-0.253870739	0.874501123	-0.406168799	0.819909593	NA	NA	NA	NA	0.397564333	0.733551651	0.365063312	NA	-1.358252953	NA	0.406168799	0.819909593
TRINITY_DN109740_c0_g1	0.000515153	2.32E-05	4.46E-05	-0.052181127	0.972423945	1.556218242	0.005421845	0.851349584	0.174683738	0.487745933	0.610745734	-0.284076291	0.880104663	-0.830422382	0.577977913	-2.844713184	6.83E-10	-1.556218242	0.005421845	-0.723284809	0.371173992	-0.487745933	0.610745734	-0.624466921	0.491646301	0.830422382	0.577977913
TRINITY_DN109784_c1_g1	1.51E-05	2.65E-05	1.45E-05	-0.056628689	0.931448649	-0.288337965	0.433100324	-0.218793377	0.499282146	0.258563637	0.567275956	0.301248374	0.726302949	-0.266618613	0.815810907	0.078463816	0.775857527	0.288337965	0.433100324	-0.379896037	0.322060014	-0.258563637	0.567275956	0.722727704	0.107954551	0.266618613	0.815810907
TRINITY_DN109808_c0_g1	1.09E-05	2.23E-05	2.56E-06	0.210351627	0.733339149	-0.257704411	0.57223994	-0.510362019	0.280229775	-0.267686099	0.73305536	-0.247964133	0.761400346	0.047974476	0.97555357	0.790514301	0.000541559	0.257704411	0.57223994	0.254075696	0.735691749	0.267686099	0.73305536	0.210768938	0.670020109	-0.047974476	0.97555357
TRINITY_DN109845_c3_g1	1.60E-05	4.19E-05	4.05E-05	-0.116820202	0.921869793	-0.30891092	0.731184919	0.621654303	0.34271244	-0.199144375	0.879535598	0.104870299	0.942663095	-0.439430362	0.720933629	-0.290909063	0.533395791	0.30891092	0.731184919	0.670703746	0.42959672	0.199144375	0.879535598	0.110963426	0.887995228	0.439430362	0.720933629
TRINITY_DN109848_c0_g1	7.50E-05	4.60E-05	1.03E-05	-0.685250267	0.760964926	0.473586852	0.837858202	1.706848619	0.012493499	0.331110986	0.818690309	-0.33921868	0.931337847	-0.671432922	0.874048359	-2.884708025	0.000551425	-0.473586852	0.837858202	1.252145391	0.151832174	-0.331110986	0.818690309	-2.143673719	0.156994452	0.671432922	0.874048359
TRINITY_DN109944_c0_g2	4.72E-07	NA	NA	-0.041251622	NA	0.000291336	NA	NA	NA	NA	NA	NA	NA	NA	NA	-0.324326557	0.649998873	-0.000291336	NA	NA	NA	NA	NA	NA	NA	NA	NA
TRINITY_DN109950_c0_g1	1.52E-07	4.55E-07	1.05E-06	0.303259162	0.632420427	0.036416804	0.96613264	-0.444362791	0.240827328	-0.122146678	0.87151279	-0.23220032	0.701878798	0.008105618	0.996308591	0.20619587	0.494621174	-0.036416804	0.96613264	-0.017483602	0.986396875	0.122146678	0.87151279	0.410484798	0.217553481	-0.008105618	0.996308591
TRINITY_DN109966_c0_g1	NA	NA	4.03E-05	NA	NA	NA	NA	NA	NA	NA	NA	1.570137165	0.748198855	-0.286195369	0.976048062	NA	NA	NA	NA	NA	NA	NA	NA	0.404109326	0.908745334	0.286195369	0.976048062
TRINITY_DN109976_c3_g1	1.70E-05	1.36E-05	3.01E-05	-0.274788972	0.736954954	0.227284455	0.758819512	0.668455307	0.148498038	0.285955713	0.711115752	0.493967341	0.583947847	0.160151365	0.923784775	-0.346832577	0.325724445	-0.227284455	0.758819512	0.122894351	0.893708895	-0.285955713	0.711115752	-0.18279966	0.797460983	-0.160151365	0.923784775
TRINITY_DN110001_c0_g1	2.46E-05	5.94E-05	5.56E-05	-0.248877851	0.857603664	0.358019195	0.747547998	0.8017213	0.098721461	0.650658887	0.293788493	-0.280583349	0.800710009	-0.769783875	0.32454095	-1.687335678	0.000519063	-0.358019195	0.747547998	-0.459060104	0.505576905	-0.650658887	0.293788493	0.191491799	0.783899847	0.769783875	0.32454095
TRINITY_DN110011_c0_g1	2.74E-05	0.000111226	8.61E-05	0.218122646	0.876318244	-0.691937791	0.39891881	-0.592607383	0.45001056	-0.405704805	0.752812061	-1.784702549	0.002213717	-0.957568111	0.293083943	0.399840713	0.491408895	0.691937791	0.39891881	-0.802958051	0.428410102	0.405704805	0.752812061	-0.331694532	0.677974744	0.957568111	0.293083943
TRINITY_DN110041_c0_g1	3.82E-05	5.79E-06	1.04E-05	-0.487671968	0.736185017	-0.991839082	0.226824073	0.683757796	0.43920531	-0.272719137	0.87858787	-1.530930288	0.062939932	-0.880064039	0.519020706	0.299082113	0.674218534	0.991839082	0.226824073	0.60645082	0.646219388	0.272719137	0.87858787	-0.40902095	0.672549492	0.880064039	0.519020706
TRINITY_DN110042_c0_g1	1.29E-06	5.11E-06	1.94E-07	-0.12924289	0.930542132	0.057157928	0.972536171	0.441557179	0.472410871	0.298925093	0.772785319	-0.117317249	0.935637625	-0.229917663	0.88810795	-0.465667473	0.41362154	-0.057157928	0.972536171	-0.155357709	0.891599619	-0.298925093	0.772785319	-0.13893606	0.859074182	0.229917663	0.88810795
TRINITY_DN110073_c0_g1	0.000247521	6.01E-05	2.33E-05	-1.974245914	0.134734568	-1.72611087	0.14529023	0.716808884	0.023244937	0.530356755	0.185987673	0.287992409	0.878090792	0.266974183	0.911008103	-0.291309668	0.795325629	1.72611087	0.14529023	0.047181116	0.95353595	-0.530356755	0.185987673	-0.360407061	0.715044592	-0.266974183	0.911008103
TRINITY_DN110073_c0_g2	0.000108142	2.84E-05	6.00E-05	-1.322778728	0.062325612	-0.909903142	0.219512004	0.608482303	0.025396615	0.335087462	0.39964659	0.348997819	0.795109995	0.579217256	0.65295299	-0.759551309	0.175792365	0.909903142	0.219512004	-0.083218226	0.888490172	-0.335087462	0.39964659	-0.484876311	0.498301658	-0.579217256	0.65295299
TRINITY_DN110138_c0_g1	1.29E-05	2.70E-06	7.95E-06	0.284637362	0.713053607	0.208048431	0.774357554	-0.199672761	0.832255962	0.055479353	0.97627331	-0.162217526	0.967868004	-0.141364619	0.981492677	0.016118961	0.97025783	-0.208048431	0.774357554	-0.508739339	0.67566021	-0.055479353	0.97627331	0.960382574	0.567504552	0.141364619	0.981492677
TRINITY_DN110214_c0_g1	4.19E-05	6.68E-05	2.48E-05	-1.085191362	0.098747174	-0.417796263	0.663976292	0.710202171	0.185431788	0.584174001	0.411173684	-0.211215298	0.915664139	0.070411741	0.983586936	-1.399064902	0.001915766	0.417796263	0.663976292	0.116772165	0.914585006	-0.584174001	0.411173684	-1.261222401	0.111421989	-0.070411741	0.983586936
TRINITY_DN110225_c1_g1	4.33E-06	1.74E-05	3.98E-07	0.012955627	0.978346281	-0.107220684	0.778325863	-0.084986912	0.683545183	0.233181544	0.312030737	0.036232781	0.962759799	0.115692946	0.885806197	-0.054613702	0.787316375	0.107220684	0.778325863	-0.518728675	0.001190139	-0.233181544	0.312030737	0.214126614	0.495586302	-0.115692946	0.885806197
TRINITY_DN110247_c0_g1	0.000673081	0.000188725	6.31E-05	-1.784732475	0.107942782	-1.818262722	0.052311603	0.769491664	0.412717716	1.107412399	0.330946576	0.25571551	0.903499702	0.207363478	0.941268358	-1.511275464	0.060033616	1.818262722	0.052311603	-0.738799203	0.579374783	-1.107412399	0.330946576	-1.890111516	0.021028681	-0.207363478	0.941268358
TRINITY_DN110307_c0_g1	1.46E-05	2.99E-05	7.99E-06	-0.019579588	0.97655455	-0.301946666	0.424430206	-0.365288362	0.170326048	-0.360734301	0.258646521	-0.148557239	0.862389481	-0.060789004	0.96473032	0.629654158	0.00472742	0.301946666	0.424430206	0.149067778	0.730066465	0.360734301	0.258646521	0.563544335	0.130122559	0.060789004	0.96473032
TRINITY_DN110312_c0_g1	7.72E-10	1.28E-07	6.35E-06	0.313299887	0.817437628	0.011475275	0.994190819	-0.249267064	0.73737501	0.181308464	0.890154099	0.423518105	0.824558428	0.140144783	0.965604415	-0.305354679	0.611954497	-0.011475275	0.994190819	-0.024565764	0.9878528	-0.181308464	0.890154099	-0.210677564	0.860298415	-0.140144783	0.965604415
TRINITY_DN110391_c0_g1	0.000143929	NA	NA	-0.711148929	0.686969276	1.040960556	0.310767467	NA	NA	NA	NA	NA	NA	NA	NA	-0.755370798	0.30336031	-1.040960556	0.310767467	NA	NA	NA	NA	NA	NA	NA	NA
TRINITY_DN110449_c0_g1	6.29E-06	2.23E-06	7.87E-05	-0.016121184	0.994210627	-0.212105483	0.92710718	-0.016477775	0.987556003	-0.360801691	0.775374516	0.331979351	0.850587222	-0.455116434	0.817552798	0.317343382	0.729331493	0.212105483	0.92710718	1.234504515	0.113924387	0.360801691	0.775374516	2.068032135	0.003287581	0.455116434	0.817552798
TRINITY_DN110522_c0_g1	NA	NA	1.09E-06	NA	NA	NA	NA	NA	NA	NA	NA	0.798161676	0.574594667	-0.138704844	0.966062425	NA	NA	NA	NA	NA	NA	NA	NA	-0.526002089	0.624083774	0.138704844	0.966062425
TRINITY_DN110523_c0_g1	NA	0.000210295	4.50E-06	NA	NA	NA	NA	-0.495157934	0.724272893	0.29502698	0.911553521	-2.227152403	0.303173319	-0.143488004	0.984738348	NA	NA	NA	NA	-0.720958577	0.716640735	-0.29502698	0.911553521	-0.086715086	0.971604858	0.143488004	0.984738348
TRINITY_DN110565_c0_g1	6.85E-06	8.85E-07	3.81E-06	-0.005451226	0.996154469	0.087961208	0.947104665	0.701359322	0.331727675	0.134768595	0.933514993	-1.192486117	0.156347777	-0.319938836	0.874632498	-0.123150723	0.810695416	-0.087961208	0.947104665	0.060720289	0.972091061	-0.134768595	0.933514993	-0.277237065	0.765322926	0.319938836	0.874632498
TRINITY_DN110598_c0_g3	1.61E-05	3.30E-05	5.45E-06	-0.242278094	0.644780145	0.322019415	0.342511601	0.451895796	0.075079766	0.38397747	0.214902963	0.273150712	0.771446833	0.094992202	0.952308331	-0.781549988	0.000125756	-0.322019415	0.342511601	-0.319108475	0.341699567	-0.38397747	0.214902963	-0.332883777	0.526609154	-0.094992202	0.952308331
TRINITY_DN110631_c0_g1	3.28E-08	0.000287423	0.000940458	-0.200261079	0.904752283	0.024222569	0.989911298	2.690523888	1.28E-10	1.405120684	0.00931899	0.935848574	0.355957629	1.504949068	0.085897853	-1.148956252	0.049324849	-0.024222569	0.989911298	0.073387347	0.957187591	-1.405120684	0.00931899	-1.998538331	0.003915685	-1.504949068	0.085897853
TRINITY_DN110635_c0_g1	1.49E-06	NA	NA	0.441009062	0.844659183	0.427581131	0.840934615	NA	NA	NA	NA	NA	NA	NA	NA	-0.968075776	0.277396081	-0.427581131	0.840934615	NA	NA	NA	NA	NA	NA	NA	NA
TRINITY_DN110642_c0_g1	0.000106169	1.21E-05	0.000137224	-1.146306094	0.006327499	0.668008313	0.161955134	0.359277061	0.706190622	0.119324658	0.951826183	-1.128497199	0.274821062	-1.177546925	0.327030252	-2.605653091	3.69E-18	-0.668008313	0.161955134	0.58138814	0.656341758	-0.119324658	0.951826183	-0.886038538	0.303924732	1.177546925	0.327030252
TRINITY_DN110709_c0_g1	0.000165378	0.000204827	8.50E-06	-0.709755476	0.837576766	-0.0838259	0.984326083	0.304666868	0.861202457	1.089550212	0.611094265	-1.446727343	0.64963302	0.190504301	0.97946759	0.251228957	0.877262248	0.0838259	0.984326083	-0.314915448	0.912350002	-1.089550212	0.611094265	-0.379111039	0.879602256	-0.190504301	0.97946759
TRINITY_DN110709_c0_g4	2.70E-05	7.98E-07	4.30E-07	-0.040902059	0.961473725	0.364553131	0.418025378	0.473755278	0.29533187	0.088768651	0.928922577	0.334138789	0.683829921	-0.119037607	0.934270244	-0.578955144	0.036316878	-0.364553131	0.418025378	0.215168627	0.774129095	-0.088768651	0.928922577	0.513854889	0.272472101	0.119037607	0.934270244
TRINITY_DN110742_c0_g2	NA	2.06E-07	NA	NA	NA	NA	NA	0.640070401	0.386919281	0.089912999	NA	NA	NA	NA	NA	NA	NA	NA	NA	0.039483817	0.98412253	-0.089912999	NA	NA	NA	NA	NA
TRINITY_DN110765_c0_g1	7.62E-07	1.57E-05	2.02E-05	0.486035772	0.663582415	0.044362268	0.977475805	1.92486784	1.69E-05	0.518634292	0.543170026	1.207685765	0.113154016	0.044058383	0.988943505	0.84227581	0.074461532	-0.044362268	0.977475805	-0.199066623	0.852705197	-0.518634292	0.543170026	0.095267341	0.924035205	-0.044058383	0.988943505
TRINITY_DN110815_c0_g1	2.83E-06	1.28E-08	6.82E-06	0.480069169	0.68801615	0.11135558	0.943924161	0.7418567	0.126334639	0.129611768	0.902507046	0.308626128	0.795658781	0.067936108	0.975450417	-0.409477427	0.459272026	-0.11135558	0.943924161	0.36713506	0.61776654	-0.129611768	0.902507046	-0.778041983	0.189693833	-0.067936108	0.975450417
TRINITY_DN110860_c0_g1	5.26E-05	3.69E-05	NA	-0.359414193	NA	-1.055151584	NA	-0.334164872	0.758889465	-0.494338659	0.762631186	NA	NA	NA	NA	0.048078861	0.951544728	1.055151584	NA	0.415100368	0.800936195	0.494338659	0.762631186	NA	NA	NA	NA
TRINITY_DN110876_c0_g1	6.71E-05	0.000217558	6.37E-05	-1.207795866	0.462577725	-1.346742226	0.236583493	-1.345140027	0.073345841	-1.716382674	0.021077299	-1.335059465	0.232492997	-0.819808776	0.658998655	-0.618529971	0.512645093	1.346742226	0.236583493	0.026218512	0.989532916	1.716382674	0.021077299	-0.391395621	0.735163062	0.819808776	0.658998655
TRINITY_DN110885_c1_g1	3.29E-06	3.43E-05	2.17E-06	0.03150492	0.969652979	0.188336346	0.773734672	-0.034018242	0.949263869	0.312883134	0.583938506	0.074790695	0.935630752	-0.000921713	0.999452366	-0.054690278	0.880366598	-0.188336346	0.773734672	-0.512818662	0.264170429	-0.312883134	0.583938506	0.769924846	0.020929805	0.000921713	0.999452366
TRINITY_DN110893_c0_g1	1.44E-05	0.000113492	5.63E-05	-0.122529726	0.914116192	-0.379545477	0.605391123	-0.062687997	0.939216805	0.743630748	0.317140436	0.338486735	0.722864975	-0.331046253	0.782693484	-0.659343108	0.098408786	0.379545477	0.605391123	-1.178489515	0.053772442	-0.743630748	0.317140436	0.667588792	0.191392117	0.331046253	0.782693484
TRINITY_DN111017_c0_g1	4.92E-06	NA	5.68E-05	0.042112338	NA	-0.397187988	NA	NA	NA	NA	NA	-1.53663619	0.008773687	-0.680947687	0.519020706	0.00354696	0.996703015	0.397187988	NA	NA	NA	NA	NA	-0.092411146	0.91739849	0.680947687	0.519020706
TRINITY_DN111020_c0_g1	3.85E-05	2.25E-05	2.29E-05	0.385054208	0.711195368	0.573191107	0.383485736	-0.256748744	0.629010525	-0.344289422	0.654606809	0.015252661	0.992720195	0.574956232	0.586229468	-0.163054955	0.74395024	-0.573191107	0.383485736	0.459754292	0.489149632	0.344289422	0.654606809	-0.388936249	0.542929667	-0.574956232	0.586229468
TRINITY_DN111029_c0_g1	3.29E-09	3.11E-05	2.25E-07	-0.089608123	0.876318244	0.045900104	0.944956154	0.218067366	0.37020744	0.284959451	0.33930828	0.168503739	0.808175224	0.047261593	0.968044156	-0.268369896	0.218730152	-0.045900104	0.944956154	-0.200639319	0.555922321	-0.284959451	0.33930828	0.045290118	0.92267364	-0.047261593	0.968044156
TRINITY_DN111036_c0_g2	NA	NA	4.16E-05	NA	NA	NA	NA	NA	NA	NA	NA	-0.071955009	0.969550289	-0.799030472	NA	NA	NA	NA	NA	NA	NA	NA	NA	0.239375638	NA	0.799030472	NA
TRINITY_DN111065_c0_g1	8.89E-06	4.48E-05	3.45E-05	-0.603059892	0.706967541	-0.017002245	0.993130329	0.223978443	0.825162041	-0.148799147	0.938741548	-0.982283846	0.305119704	0.018843474	0.996058449	-0.168312235	0.834607023	0.017002245	0.993130329	0.633219415	0.613999835	0.148799147	0.938741548	-0.721651105	0.363815999	-0.018843474	0.996058449
TRINITY_DN111080_c0_g1	2.37E-05	2.16E-05	5.27E-06	-0.182089701	0.829526738	0.315563399	0.581581672	0.052632021	0.94681229	0.411666257	0.638579212	-0.34194493	0.614088334	-0.295312231	0.746799131	-0.83974947	0.004678745	-0.315563399	0.581581672	-0.653767508	0.363273371	-0.411666257	0.638579212	-0.305851673	0.500909449	0.295312231	0.746799131
TRINITY_DN111103_c0_g1	2.13E-07	4.98E-06	2.19E-05	0.100406406	0.916871381	0.078598309	0.939659628	-0.116838227	0.720627807	0.131795926	0.800287429	0.37650338	0.612155803	-0.137002594	0.918845159	0.380995683	0.275727322	-0.078598309	0.939659628	-0.17061927	0.709207216	-0.131795926	0.800287429	1.140241704	0.004944849	0.137002594	0.918845159
TRINITY_DN111131_c0_g1	2.50E-06	4.41E-06	2.84E-08	0.156032336	0.791133052	-0.040824654	0.954542605	-0.310829818	0.325349107	0.023228927	0.975546293	0.138804171	0.824143207	0.110484611	0.894649703	0.151785646	0.556417988	0.040824654	0.954542605	-0.209943992	0.659984294	-0.023228927	0.975546293	0.424840609	0.138210568	-0.110484611	0.894649703
TRINITY_DN111167_c0_g1	NA	6.73E-07	1.05E-05	NA	NA	NA	NA	0.872014089	0.411457803	0.294776963	0.890865706	-0.496029082	0.79500366	-0.251369814	0.927960981	NA	NA	NA	NA	0.570477508	0.729893745	-0.294776963	0.890865706	-0.912291656	0.356728739	0.251369814	0.927960981
TRINITY_DN111194_c0_g1	5.91E-05	9.10E-05	3.53E-05	-0.707525806	0.58647984	0.808264605	0.315466007	0.952211842	0.257485663	0.917900859	0.394964976	-0.086183854	0.96696548	-0.82532968	0.542269749	-1.220045021	0.024889807	-0.808264605	0.315466007	-0.38707498	0.777998791	-0.917900859	0.394964976	-0.375145295	0.693220121	0.82532968	0.542269749
TRINITY_DN111198_c0_g1	0.000466924	6.67E-05	0.00022708	-0.411667997	0.656272032	1.522958377	5.40E-05	0.088752431	0.929651795	0.549214018	0.632304036	-0.69167101	0.5585516	-1.298172766	0.163596252	-2.689787412	6.98E-17	-1.522958377	5.40E-05	-0.571379805	0.603569973	-0.549214018	0.632304036	0.137894265	0.895767539	1.298172766	0.163596252
TRINITY_DN111245_c0_g1	1.52E-06	3.47E-05	5.31E-08	0.114708074	0.824626617	0.141664886	0.735246106	-0.187798918	0.50838095	0.239641244	0.539616379	-0.001723214	0.997928601	0.056195287	0.932888835	-0.020262995	0.936624379	-0.141664886	0.735246106	-0.43597563	0.144688569	-0.239641244	0.539616379	0.452364197	0.024317838	-0.056195287	0.932888835
TRINITY_DN111345_c0_g1	2.89E-06	NA	NA	0.278384002	NA	0.17179884	0.913064653	NA	NA	NA	NA	NA	NA	NA	NA	-0.04030677	0.955100188	-0.17179884	0.913064653	NA	NA	NA	NA	NA	NA	NA	NA
TRINITY_DN111387_c0_g1	1.79E-05	4.80E-05	1.86E-05	0.287949179	0.669967541	0.424272277	0.302183326	-0.22649186	0.54687668	0.20775076	0.728045015	-0.369496091	0.550560119	-0.203537599	0.843428203	-0.379221437	0.195266482	-0.424272277	0.302183326	-0.295497795	0.565172028	-0.20775076	0.728045015	0.423780205	0.300329283	0.203537599	0.843428203
TRINITY_DN111394_c1_g3	9.74E-06	3.21E-07	3.07E-05	-0.293179387	0.742007355	-0.240631101	0.769969507	-0.230720374	0.669858196	0.138096664	0.889960612	0.343418328	0.638034374	0.229337525	0.837273816	-0.099537723	0.827616773	0.240631101	0.769969507	-0.378050405	0.594524573	-0.138096664	0.889960612	-0.207878382	0.693082487	-0.229337525	0.837273816
TRINITY_DN111407_c0_g1	NA	1.16E-05	1.08E-06	NA	NA	NA	NA	0.091721439	0.920281638	-0.324223284	0.797382153	-0.412820194	0.718427542	-0.190421584	0.916158312	NA	NA	NA	NA	0.106451101	0.945930697	0.324223284	0.797382153	-0.895439062	0.167933524	0.190421584	0.916158312
TRINITY_DN111428_c0_g1	9.48E-05	5.51E-06	1.55E-08	-0.110434307	0.948023717	1.122427577	0.111601492	0.457514072	0.491182	-0.081518111	0.957823555	-0.193968302	0.919500598	-0.468966113	0.803695603	-0.91366612	0.108027069	-1.122427577	0.111601492	-0.305352251	0.782208377	0.081518111	0.957823555	-0.650281085	0.451390032	0.468966113	0.803695603
TRINITY_DN111428_c0_g2	NA	NA	3.00E-06	NA	NA	NA	NA	NA	NA	NA	NA	-0.014436539	0.993791103	-0.18270978	0.923207928	NA	NA	NA	NA	NA	NA	NA	NA	-0.891175132	0.184850366	0.18270978	0.923207928
TRINITY_DN111464_c0_g1	0.000570796	0.00048085	0.000772333	0.885842039	0.254424635	-1.768994907	0.000226926	-0.345955306	0.48979393	-1.337481869	0.000746238	0.997354066	0.162567913	-1.580823752	0.009760819	1.812532303	2.28E-05	1.768994907	0.000226926	1.024738775	0.027354797	1.337481869	0.000746238	0.643505932	0.327659494	1.580823752	0.009760819
TRINITY_DN111478_c0_g1	6.42E-06	2.73E-06	6.18E-06	0.111672234	0.842052448	-0.142214774	0.758819512	-0.294582934	0.221718136	-0.104779047	0.808002513	0.0558398	0.949987973	0.215187677	0.785463182	0.453611741	0.024279247	0.142214774	0.758819512	0.020012973	0.972572627	0.104779047	0.808002513	0.242259855	0.513510402	-0.215187677	0.785463182
TRINITY_DN111505_c0_g1	1.20E-06	1.86E-05	5.90E-06	-0.545448823	0.736185017	-0.122816581	0.950717252	-0.414072855	0.704648958	-0.799614865	0.583074124	-0.235524471	0.903535798	-0.082195672	0.979881073	-0.266689591	0.732132559	0.122816581	0.950717252	-0.126097283	0.955684982	0.799614865	0.583074124	-0.896813222	0.289602616	0.082195672	0.979881073
TRINITY_DN111510_c0_g1	1.10E-05	1.09E-05	NA	-0.21607692	NA	0.15128977	0.931350314	0.943495376	0.328119509	0.45202976	0.791942995	NA	NA	NA	NA	-0.263627541	0.703084325	-0.15128977	0.931350314	-0.059857724	0.980659878	-0.45202976	0.791942995	NA	NA	NA	NA
TRINITY_DN111598_c0_g1	3.16E-08	NA	6.30E-06	-0.168733648	NA	-0.02742723	0.989632097	NA	NA	NA	NA	-0.030405089	0.987001872	0.374196412	NA	0.220065764	0.776825639	0.02742723	0.989632097	NA	NA	NA	NA	0.092217175	NA	-0.374196412	NA
TRINITY_DN111606_c1_g1	1.83E-06	2.52E-10	1.38E-06	-0.218383264	0.859578386	0.084265885	0.951558534	0.255659056	0.642564002	0.064022054	0.957858099	0.054565289	0.972066688	-0.100009708	0.961607174	-0.399219447	0.421687699	-0.084265885	0.951558534	0.165075969	0.857762437	-0.064022054	0.957858099	-0.366616582	0.580751605	0.100009708	0.961607174
TRINITY_DN111661_c0_g8	1.10E-05	2.63E-05	4.46E-07	-0.04773301	0.959564206	0.185048657	0.810411143	0.297042537	0.302146394	0.263277945	0.514564593	0.348771344	0.652343465	-0.164074987	0.900886986	-0.90830751	0.002308091	-0.185048657	0.810411143	-0.162251116	0.720750836	-0.263277945	0.514564593	0.140638232	0.806598129	0.164074987	0.900886986
TRINITY_DN111701_c0_g1	3.92E-06	4.48E-06	1.60E-05	0.073973111	0.919111141	0.134402768	0.833361227	0.409937603	0.214010433	-0.067316182	0.925405766	0.009585328	0.993762338	-0.284915582	0.750407299	-0.521172289	0.035984313	-0.134402768	0.833361227	-0.239963786	0.626604794	0.067316182	0.925405766	-0.017473345	0.975650008	0.284915582	0.750407299
TRINITY_DN111704_c0_g1	1.38E-06	6.06E-05	5.59E-06	0.302271945	0.812386964	0.101967554	0.947363774	0.080882645	0.895326143	0.329596358	0.657841705	-0.180901257	0.860092794	0.355181485	0.712905909	0.438250805	0.40663508	-0.101967554	0.947363774	-0.274957942	0.715812961	-0.329596358	0.657841705	0.521843237	0.256987628	-0.355181485	0.712905909
TRINITY_DN111729_c0_g1	8.28E-05	4.72E-05	3.94E-05	0.726071057	0.162116623	0.406410866	0.496914518	0.092646893	0.916934075	0.41151735	0.711667394	-0.298984183	0.621436021	-0.333848921	0.634335162	-0.205080263	0.611363983	-0.406410866	0.496914518	-1.047291527	0.171069344	-0.41151735	0.711667394	-0.197202882	0.643016018	0.333848921	0.634335162
TRINITY_DN111757_c0_g1	1.51E-05	6.17E-06	9.42E-07	0.344771511	0.645464533	-0.116243624	0.89806399	-0.095677056	0.832255962	0.081179311	0.920375351	0.367922338	0.361355869	0.160126521	0.838967552	0.350588591	0.304400515	0.116243624	0.89806399	-0.25957343	0.652338435	-0.081179311	0.920375351	0.097677837	0.801401945	-0.160126521	0.838967552
TRINITY_DN111836_c0_g1	5.88E-06	0.000135178	0.000132449	-0.036234285	0.970774701	0.277088277	0.693570954	0.275411938	0.465618435	0.698513883	0.055298516	0.450491108	0.593992592	0.952515415	0.120838068	-0.074066797	0.861741325	-0.277088277	0.693570954	-0.145866683	0.819114538	-0.698513883	0.055298516	0.277540621	0.649350759	-0.952515415	0.120838068
TRINITY_DN111872_c0_g1	1.44E-06	4.81E-05	6.40E-06	0.032511817	0.967254398	-0.094029105	0.901075319	0.099949595	0.885330509	0.409160461	0.623974753	-0.000961496	0.999307135	-0.3165515	0.769238673	-0.205248466	0.491329736	0.094029105	0.901075319	-0.111307705	0.920808035	-0.409160461	0.623974753	0.213712793	0.706090999	0.3165515	0.769238673
TRINITY_DN111881_c0_g1	4.56E-07	3.25E-05	6.97E-07	-0.338874584	0.481061737	-0.02028412	0.979431909	0.220970301	0.39449373	0.295233415	0.360692403	0.12429155	0.88529303	-0.026593511	0.987192411	-0.321897858	0.187212034	0.02028412	0.979431909	-0.285205708	0.379942489	-0.295233415	0.360692403	0.034054344	0.949575366	0.026593511	0.987192411
TRINITY_DN111945_c0_g1	0.000142893	3.89E-05	1.38E-05	-0.805991399	0.820041572	-1.485514321	0.521623177	0.600961417	0.456970819	-0.207933678	0.898523556	-0.092368952	0.97956411	-0.98294591	0.741297768	-0.501110772	0.754252066	1.485514321	0.521623177	0.849206043	0.401930153	0.207933678	0.898523556	-1.960803739	0.143920537	0.98294591	0.741297768
TRINITY_DN111946_c0_g1	7.28E-05	0.000132984	2.40E-05	0.265048598	0.730120144	0.779095904	0.023590589	0.075025883	0.849132684	0.671511116	0.025791931	-0.023066046	0.98378236	-0.203178915	0.846909796	-0.468717057	0.13140114	-0.779095904	0.023590589	-0.712044107	0.017350102	-0.671511116	0.025791931	0.285566271	0.524339019	0.203178915	0.846909796
TRINITY_DN111951_c0_g1	1.38E-05	3.45E-08	1.00E-07	0.307228038	0.661049003	-0.185176108	0.791511347	-0.283538535	0.493812553	-0.112628267	0.890703468	0.339532557	0.595099736	0.172032973	0.874409843	0.497132176	0.098214955	0.185176108	0.791511347	-0.180717353	0.790055011	0.112628267	0.890703468	0.36712749	0.375684459	-0.172032973	0.874409843
TRINITY_DN111958_c0_g1	0.00014927	0.000165033	1.06E-06	-0.483077866	0.733392745	0.92080636	0.245929848	0.523530863	0.230734045	0.937552995	0.019487237	0.930066592	0.371909041	-0.470268274	0.806100377	-2.39275728	2.01E-06	-0.92080636	0.245929848	-0.228701219	0.745722842	-0.937552995	0.019487237	-0.289318931	0.769493828	0.470268274	0.806100377
TRINITY_DN111962_c0_g4	7.78E-07	1.61E-06	3.77E-06	0.201265632	0.736442277	-0.002892683	0.997511702	-0.110545851	0.688770369	-0.127742201	0.76539637	0.056925402	0.936498228	-0.007156388	0.996030359	0.250375924	0.333345403	0.002892683	0.997511702	0.100465444	0.815713711	0.127742201	0.76539637	0.264110486	0.367699468	0.007156388	0.996030359
TRINITY_DN111984_c0_g1	1.10E-07	1.66E-05	4.04E-07	-0.193513923	0.873959467	-0.027712504	0.984814745	0.269683717	0.658461364	-0.301932439	0.756379546	-0.014923409	0.992720059	-0.24332218	0.875184699	-0.557733224	0.237692072	0.027712504	0.984814745	0.460236536	0.569552846	0.301932439	0.756379546	-0.667797369	0.261696762	0.24332218	0.875184699
TRINITY_DN112037_c0_g1	7.55E-06	1.33E-06	1.43E-07	0.084638866	0.922318463	-0.110147903	0.897173502	-0.323403658	0.372228292	-0.025936821	0.975658839	-0.025017457	0.976282876	0.019767126	0.988943505	-0.01127148	0.978745652	0.110147903	0.897173502	-0.230228433	0.674620142	0.025936821	0.975658839	0.317870038	0.333221439	-0.019767126	0.988943505
TRINITY_DN112046_c0_g1	NA	NA	1.72E-05	NA	NA	NA	NA	NA	NA	NA	NA	-0.225863232	0.868166973	0.364827436	NA	NA	NA	NA	NA	NA	NA	NA	NA	-0.847714203	NA	-0.364827436	NA
TRINITY_DN112072_c0_g1	8.49E-07	5.19E-05	1.07E-05	0.137183111	0.83063297	0.153283886	0.778697407	-0.255679802	0.540797813	0.255096743	0.693811078	-0.140822485	0.873690901	-0.216536122	0.825351328	-0.321529284	0.193937209	-0.153283886	0.778697407	-0.48219	0.330069785	-0.255096743	0.693811078	0.603169294	0.112195158	0.216536122	0.825351328
TRINITY_DN112136_c0_g1	0.000219999	2.80E-05	3.83E-05	0.50403461	0.716218546	1.429607264	0.021136649	0.628493184	0.499194766	-0.379829245	0.819977519	-1.098413486	0.388361645	-0.743760197	0.709038706	-1.6223764	0.001968637	-1.429607264	0.021136649	0.501973862	0.729538776	0.379829245	0.819977519	-1.270853939	0.193439814	0.743760197	0.709038706
TRINITY_DN112177_c0_g1	NA	3.93E-05	1.22E-05	NA	NA	NA	NA	-0.571334748	0.599864981	-0.151415769	0.94819054	-0.111016796	0.964073928	0.448324023	0.849562697	NA	NA	NA	NA	-0.649502604	0.682258885	0.151415769	0.94819054	-0.330919579	0.770885329	-0.448324023	0.849562697
TRINITY_DN112179_c0_g1	3.71E-05	6.03E-06	2.19E-06	-0.086895533	0.937286014	0.379415319	0.581191684	0.54721355	0.22355371	0.26992032	0.714725887	0.104424983	0.937021741	-0.280069984	0.834651667	-0.909777898	0.012948418	-0.379415319	0.581191684	-0.040484606	0.969838073	-0.26992032	0.714725887	-0.242143305	0.703473177	0.280069984	0.834651667
TRINITY_DN112231_c0_g1	1.30E-06	3.29E-05	0.000187053	-0.177181656	0.934694582	-0.256314557	0.905468512	0.078750863	0.956550658	-0.586211181	0.74301261	-0.491737885	0.82845376	-1.41867807	0.386372542	-0.579334311	0.496028688	0.256314557	0.905468512	0.910298812	0.536680845	0.586211181	0.74301261	0.092951935	0.953111653	1.41867807	0.386372542
TRINITY_DN112242_c0_g1	0.000101852	1.49E-05	0.001238821	-0.163924111	0.940969016	0.789134516	0.568113431	2.054495659	3.60E-08	0.355685256	0.672103434	1.372162901	0.095332155	2.103616763	0.003417101	-1.404652541	0.06492824	-0.789134516	0.568113431	1.968920945	8.12E-07	-0.355685256	0.672103434	-1.521104524	0.039005818	-2.103616763	0.003417101
TRINITY_DN112249_c0_g2	6.28E-05	3.40E-05	2.32E-05	0.395255912	0.710840538	0.373626684	0.671685237	0.110823693	0.88048705	0.338276032	0.730077263	-0.849576745	0.107765672	-0.354348878	0.742232896	-0.592690813	0.188883773	-0.373626684	0.671685237	-0.628861481	0.407507864	-0.338276032	0.730077263	-0.018330815	0.979039563	0.354348878	0.742232896
TRINITY_DN112264_c2_g2	1.09E-05	5.72E-06	1.40E-08	0.010860754	0.986092474	-0.148631589	0.752948884	-0.220118165	0.364048518	0.08171718	0.860788584	0.11814699	0.844681789	0.092652101	0.90855081	0.111223616	0.649353849	0.148631589	0.752948884	-0.174561903	0.623269723	-0.08171718	0.860788584	0.404094149	0.129262034	-0.092652101	0.90855081
TRINITY_DN112269_c0_g1	4.66E-06	4.02E-06	4.64E-05	0.409592918	0.785914245	0.287329833	0.85154235	-0.5531268	0.319957955	0.090726864	0.940594825	-0.097667181	0.956547315	0.795970341	0.433396629	-0.401051761	0.546306892	-0.287329833	0.85154235	-0.062886768	0.95962741	-0.090726864	0.940594825	0.298371054	0.691416389	-0.795970341	0.433396629
TRINITY_DN112280_c0_g2	8.91E-07	5.09E-05	1.41E-05	0.408236808	0.584898754	0.040815558	0.969108319	-0.030075013	0.95781124	0.36063604	0.544136739	-0.400727688	0.545139797	-0.155143877	0.901302882	0.273846621	0.456830691	-0.040815558	0.969108319	-0.96283993	0.010369501	-0.36063604	0.544136739	0.4541315	0.302594517	0.155143877	0.901302882
TRINITY_DN112282_c0_g1	8.10E-05	0.000128505	NA	0.519019023	0.778639185	-1.00484711	0.39673237	-0.394351208	0.743291397	-0.880841436	0.573453075	NA	NA	NA	NA	1.594188551	0.029168726	1.00484711	0.39673237	0.74145641	0.647791549	0.880841436	0.573453075	NA	NA	NA	NA
TRINITY_DN112296_c0_g2	2.40E-06	1.84E-06	NA	0.079385714	NA	-0.260274836	NA	-0.548238204	NA	0.036278356	NA	NA	NA	NA	NA	-0.116604159	0.862664525	0.260274836	NA	-0.633757988	NA	-0.036278356	NA	NA	NA	NA	NA
TRINITY_DN112309_c0_g1	NA	6.41E-05	1.60E-05	NA	NA	NA	NA	0.379349311	0.615463956	0.645025819	0.513495829	-1.208941078	0.227348652	-0.649633202	0.710938908	NA	NA	NA	NA	0.088801473	0.954097102	-0.645025819	0.513495829	-0.314597355	0.766791091	0.649633202	0.710938908
TRINITY_DN112353_c0_g1	2.80E-05	NA	NA	-0.613326492	0.835627335	-0.584290099	0.832668011	NA	NA	NA	NA	NA	NA	NA	NA	-1.720737795	0.129979952	0.584290099	0.832668011	NA	NA	NA	NA	NA	NA	NA	NA
TRINITY_DN112357_c0_g2	2.02E-07	2.38E-05	1.21E-05	0.155661269	0.804513515	0.027789463	0.97119603	0.044383813	0.918155873	0.285988265	0.544136739	0.270644676	0.735549554	0.317826506	0.731760999	-0.054244389	0.857122948	-0.027789463	0.97119603	-0.543980765	0.127716213	-0.285988265	0.544136739	0.616927049	0.135465775	-0.317826506	0.731760999
TRINITY_DN112361_c0_g1	3.02E-05	NA	NA	-0.337256603	NA	-0.89458043	NA	NA	NA	NA	NA	NA	NA	NA	NA	0.230647796	0.769767152	0.89458043	NA	NA	NA	NA	NA	NA	NA	NA	NA
TRINITY_DN112421_c0_g1	3.56E-05	6.42E-05	1.81E-07	-0.437124093	0.495623655	0.395945498	0.424754352	0.472234973	0.139093791	0.522106063	0.146313787	0.071011425	0.957443359	-0.081322312	0.963046273	-0.870571977	0.002773552	-0.395945498	0.424754352	-0.282908069	0.538325982	-0.522106063	0.146313787	-0.209247187	0.720545067	0.081322312	0.963046273
TRINITY_DN112446_c0_g1	6.79E-06	1.22E-05	1.33E-05	0.056562275	0.933323629	-0.207852324	0.654830297	-0.345838501	0.255247553	-0.239511114	0.590091185	0.061111417	0.925670631	-0.222988106	0.671912274	0.333822655	0.163936313	0.207852324	0.654830297	0.038270373	0.955236872	0.239511114	0.590091185	0.503958291	0.042270631	0.222988106	0.671912274
TRINITY_DN112453_c0_g1	8.27E-08	3.34E-05	1.22E-05	0.108094528	0.842884609	0.100511274	0.846171379	-0.171641028	0.577920731	0.234676953	0.586284917	-0.172453798	0.701440034	-0.167267399	0.768847813	-0.198971562	0.356135217	-0.100511274	0.846171379	-0.325230722	0.381547065	-0.234676953	0.586284917	0.457066312	0.052715405	0.167267399	0.768847813
TRINITY_DN112490_c0_g4	1.00E-05	1.01E-05	2.62E-06	-0.205436924	0.901962673	-0.436910116	0.742573427	-0.491380914	0.563913426	-0.185851256	0.914642608	0.086970863	0.961061735	-0.10463384	0.964993528	0.618209962	0.330140727	0.436910116	0.742573427	-0.000331496	0.999804238	0.185851256	0.914642608	-0.325678325	0.679513182	0.10463384	0.964993528
TRINITY_DN112544_c0_g1	7.65E-07	7.58E-06	3.63E-05	-0.907499148	NA	-0.038550553	0.988237345	0.543210709	0.325073302	0.366629086	0.674983495	-0.023509174	0.990865376	0.265178147	0.893653909	-0.67167413	0.444525592	0.038550553	0.988237345	0.286883733	0.732458072	-0.366629086	0.674983495	-0.610192473	0.421154186	-0.265178147	0.893653909
TRINITY_DN112606_c0_g1	8.68E-05	0.000183638	4.91E-06	0.116167258	0.950350213	-1.084513785	0.246419144	0.361935509	0.665382994	-1.352176563	0.127539675	0.980766404	0.450668124	0.336270642	0.901485623	1.857348257	0.002949856	1.084513785	0.246419144	2.634114653	3.66E-05	1.352176563	0.127539675	0.236153702	0.844268205	-0.336270642	0.901485623
TRINITY_DN112634_c0_g1	0.00022562	6.67E-05	0.000140147	-0.903641125	0.481061737	-1.762551685	0.012807952	0.498056523	0.63643838	0.790490047	0.57900454	0.969224871	0.270947642	0.834146551	0.488023448	-0.582341726	0.444043496	1.762551685	0.012807952	-0.803155214	0.561132356	-0.790490047	0.57900454	-0.931091864	0.199715641	-0.834146551	0.488023448
TRINITY_DN112651_c0_g1	2.53E-05	2.23E-05	0.000142481	0.254031591	0.798027809	0.414477336	0.53599416	0.030989589	0.957593073	0.428811695	0.450228255	0.236133739	0.720382672	0.803969276	0.026323982	0.123964273	0.788636021	-0.414477336	0.53599416	-0.251899929	0.704453976	-0.428811695	0.450228255	-0.523581668	0.131893378	-0.803969276	0.026323982
TRINITY_DN112658_c0_g1	7.10E-06	1.11E-06	1.30E-05	0.336017295	0.291205606	0.194130011	0.578230133	-0.016850351	0.970577436	0.040604649	0.96010901	-0.07634515	0.898442365	-0.214406388	0.671077269	0.024292372	0.922096286	-0.194130011	0.578230133	-0.231087527	0.653768833	-0.040604649	0.96010901	0.485161881	0.041530862	0.214406388	0.671077269
TRINITY_DN112661_c0_g1	1.50E-05	3.45E-05	1.83E-05	-0.058765344	0.974932116	-0.645400448	0.621621241	0.17011063	0.874104548	-0.090615377	0.964833563	0.405803528	0.854273713	-0.317054127	0.914072613	0.568659877	0.451464304	0.645400448	0.621621241	0.301810645	0.844729416	0.090615377	0.964833563	-0.786734474	0.479324471	0.317054127	0.914072613
TRINITY_DN112662_c0_g1	8.42E-05	2.48E-05	1.69E-06	-0.401208655	0.568821089	-0.680204017	0.078247181	-0.231402116	0.852437828	0.234457744	0.914509219	-0.695281881	0.651606891	-0.571778749	0.785476521	-0.702029505	0.024881714	0.680204017	0.078247181	-0.996442884	0.468567393	-0.234457744	0.914509219	0.377292025	0.730532689	0.571778749	0.785476521
TRINITY_DN112677_c0_g1	1.82E-06	0.000244296	0.00023506	-0.189490706	0.880716059	0.085748201	0.951299964	0.791928918	0.274643702	1.286210827	0.084236786	1.995391551	0.029136465	1.19695963	0.418820772	-0.837941635	0.068676055	-0.085748201	0.951299964	-0.916341174	0.282189834	-1.286210827	0.084236786	-0.625872156	0.551335994	-1.19695963	0.418820772
TRINITY_DN112699_c0_g1	2.08E-06	1.50E-05	2.99E-07	-0.259220238	0.619866487	-0.038944918	0.956040223	0.080392426	0.768717988	0.217015356	0.519659315	0.264783865	0.672189618	0.05740528	0.964323265	-0.236187567	0.325427596	0.038944918	0.956040223	-0.205274104	0.538767921	-0.217015356	0.519659315	0.059657195	0.903809741	-0.05740528	0.964323265
TRINITY_DN112758_c0_g1	2.94E-05	6.21E-05	1.20E-05	0.598747551	NA	0.654912966	NA	-0.003000271	NA	-0.571546692	NA	-1.11312712	0.067463555	-0.437762111	0.721456332	-0.499517872	0.511572889	-0.654912966	NA	0.168412477	NA	0.571546692	NA	-0.029875889	NA	0.437762111	0.721456332
TRINITY_DN112787_c0_g2	3.25E-05	4.85E-07	6.52E-05	0.39901146	0.786683558	0.572534441	0.589511021	1.859170567	0.02038093	0.132962026	0.951643257	0.041180656	0.982337614	0.530552678	0.704739547	-0.781858043	0.194293629	-0.572534441	0.589511021	1.056726271	0.353888751	-0.132962026	0.951643257	-0.291710242	0.716553226	-0.530552678	0.704739547
TRINITY_DN112842_c0_g1	1.73E-06	1.06E-05	4.04E-05	0.098445671	0.914100491	-0.104992371	0.90919562	-0.824675321	0.115276905	-0.380219099	0.647095937	-0.664404096	0.288406676	-0.412597821	0.688022115	-0.285067091	0.411239121	0.104992371	0.90919562	-0.322579606	0.704162725	0.380219099	0.647095937	0.224249541	0.712225667	0.412597821	0.688022115
TRINITY_DN112860_c0_g1	2.03E-05	2.54E-07	0.000381675	-0.364130694	0.83063297	0.325377191	0.837757315	-0.370972317	0.681358339	-0.2023704	NA	-0.505948543	0.790123139	-1.782130397	0.110237147	-1.23969428	0.051632595	-0.325377191	0.837757315	-0.284981846	0.846110937	0.2023704	NA	0.549603945	0.629319703	1.782130397	0.110237147
TRINITY_DN112880_c0_g1	NA	2.77E-06	7.12E-07	NA	NA	NA	NA	0.943508521	0.104789045	0.114023915	0.935309132	0.042763478	0.987642264	-0.495685268	0.835648464	NA	NA	NA	NA	0.623765297	0.429131888	-0.114023915	0.935309132	-0.530366197	0.633114319	0.495685268	0.835648464
TRINITY_DN112887_c0_g1	4.90E-05	2.62E-05	NA	1.044343974	0.154183133	-1.037345967	0.152589418	0.166284266	0.896877462	-0.526121596	NA	NA	NA	NA	NA	0.523471428	0.400298228	1.037345967	0.152589418	-0.058158516	0.982876643	0.526121596	NA	NA	NA	NA	NA
TRINITY_DN112945_c0_g1	1.02E-06	8.69E-05	2.39E-05	-0.402890112	0.718570203	-0.12822381	0.925295831	0.453412849	0.398603632	-0.807819123	0.200795635	0.044205835	0.981663899	-0.462914308	0.777641236	-0.323344482	0.530697884	0.12822381	0.925295831	0.62323071	0.381150913	0.807819123	0.200795635	-0.560742547	0.474641152	0.462914308	0.777641236
TRINITY_DN112967_c0_g1	6.91E-06	3.18E-05	1.44E-05	-0.01686712	0.984743183	-0.125951327	0.881400256	-0.052937405	0.833234162	0.286559675	0.246260586	0.055506836	0.960930703	0.385213248	0.620225838	0.236981559	0.483049551	0.125951327	0.881400256	-0.407500591	0.055623885	-0.286559675	0.246260586	0.252130164	0.587908499	-0.385213248	0.620225838
TRINITY_DN112967_c0_g2	NA	1.16E-06	8.69E-05	NA	NA	NA	NA	1.795743341	0.288243606	0.17702931	0.964833563	-0.196019971	0.943678006	-0.90404915	0.685347882	NA	NA	NA	NA	1.126424008	0.660746691	-0.17702931	0.964833563	-1.335335613	0.23776162	0.90404915	0.685347882
TRINITY_DN112983_c0_g1	NA	4.62E-06	5.82E-05	NA	NA	NA	NA	0.909294451	0.341701651	-0.071104928	0.975549101	-1.208550418	0.281172022	-0.943930548	0.559284091	NA	NA	NA	NA	0.368511664	0.826167902	0.071104928	0.975549101	-0.691273149	0.498762451	0.943930548	0.559284091
TRINITY_DN112988_c0_g1	0.00010779	9.18E-05	0.000298635	-0.241405727	0.881432943	-1.438592988	0.040819774	0.165136966	0.876767255	-0.784290012	0.529532143	-0.134429914	0.940519943	-1.663649502	0.028588143	-0.235300895	0.7600714	1.438592988	0.040819774	0.027762687	0.989605626	0.784290012	0.529532143	-0.124339806	0.908745334	1.663649502	0.028588143
TRINITY_DN112995_c0_g1	3.99E-07	2.00E-05	1.28E-06	0.293255014	0.560943624	0.092816773	0.88522422	-0.24922054	0.452975268	0.176061605	0.74657147	-0.087557735	0.910563288	-0.03177576	0.980434971	0.021964368	0.94362456	-0.092816773	0.88522422	-0.34177434	0.412892096	-0.176061605	0.74657147	0.559396135	0.070178983	0.03177576	0.980434971
TRINITY_DN113020_c0_g5	4.50E-06	4.77E-06	0.000212404	-0.014807964	0.987167969	-0.149364967	0.857019126	0.075873562	0.857409182	0.084540378	0.908707495	-0.358737324	0.796772636	0.434586675	0.783054187	-0.099380906	0.797112855	0.149364967	0.857019126	-0.067757077	0.924633661	-0.084540378	0.908707495	-0.846962834	0.210552408	-0.434586675	0.783054187
TRINITY_DN113054_c0_g1	1.55E-05	3.93E-05	1.70E-08	0.207882687	0.903771777	0.201564426	0.908918956	0.919079473	0.132172753	0.502965523	0.590091185	0.358419618	0.761148185	-0.10285239	0.96310872	-0.868710511	0.170115336	-0.201564426	0.908918956	0.402411866	0.667903363	-0.502965523	0.590091185	-0.188898913	0.810341259	0.10285239	0.96310872
TRINITY_DN113076_c0_g1	4.65E-07	2.89E-05	9.58E-06	0.194313923	0.746293707	0.005517806	0.994069053	-0.340348329	0.397782238	0.223404294	0.736785849	-0.256645402	0.611996001	-0.093406122	0.918020566	0.0651007	0.829065366	-0.005517806	0.994069053	-0.484130002	0.319321544	-0.223404294	0.736785849	0.3760358	0.220674746	0.093406122	0.918020566
TRINITY_DN113081_c0_g2	5.13E-07	NA	8.47E-06	0.266352619	NA	-0.07763694	NA	NA	NA	NA	NA	-0.240981767	0.908179395	-0.055059132	0.988637131	0.100656247	0.914402922	0.07763694	NA	NA	NA	NA	NA	-1.051476703	NA	0.055059132	0.988637131
TRINITY_DN113090_c0_g2	9.34E-06	0.000342821	0.000285307	-0.480232472	0.80244329	0.294345052	0.884750641	1.943293856	0.001264533	1.593484149	0.019955606	1.405969393	0.116792241	0.720709052	0.66305227	-0.410182857	0.624982782	-0.294345052	0.884750641	-0.168361893	0.908328152	-1.593484149	0.019955606	-2.835096819	6.76E-05	-0.720709052	0.66305227
TRINITY_DN113104_c0_g1	3.72E-07	3.10E-08	1.31E-06	-0.024741752	0.982954965	-0.04589523	0.971813182	-0.73446688	0.213860132	-0.047394119	0.973075487	0.036343661	0.975979083	0.056879376	0.973739204	0.195161365	0.677889882	0.04589523	0.971813182	0.005691395	0.996970553	0.047394119	0.973075487	-0.146575228	0.801483194	-0.056879376	0.973739204
TRINITY_DN113137_c0_g1	2.47E-07	4.36E-05	5.46E-05	0.126791363	0.907751482	0.014957566	0.99005572	0.108195584	0.882627933	0.676862348	0.336161001	0.750118636	0.151126224	0.723465646	0.252760189	-0.009901842	0.986134336	-0.014957566	0.99005572	-0.434583199	0.59562789	-0.676862348	0.336161001	0.051724187	0.935159101	-0.723465646	0.252760189
TRINITY_DN113149_c0_g1	3.61E-05	0.000109217	1.94E-05	0.325570423	0.687081006	0.527600966	0.262534354	-0.006521085	0.99191522	0.431299497	0.497977237	-0.514394051	0.097885812	-0.348689389	0.467085305	-0.455106674	0.188288617	-0.527600966	0.262534354	-0.306429162	0.660264766	-0.431299497	0.497977237	0.303931465	0.315299974	0.348689389	0.467085305
TRINITY_DN113243_c0_g1	3.80E-08	5.05E-05	1.83E-09	0.162805515	0.884558321	0.065423394	0.959211221	-0.014637283	0.990132283	-0.111949747	0.951762036	-0.173012557	0.900352168	0.20951229	0.899211077	-0.081513379	0.874378416	-0.065423394	0.959211221	-0.534082245	0.665449519	0.111949747	0.951762036	-0.050271273	0.952149874	-0.20951229	0.899211077
TRINITY_DN113246_c0_g1	3.99E-06	6.42E-06	1.15E-06	0.026708026	0.972423945	-0.036237198	0.966672473	-0.176186161	0.49379976	0.091634305	0.848164136	0.242519496	0.519187485	-0.028197727	0.976048062	0.061263224	0.860448298	0.036237198	0.966672473	-0.397033192	0.144857484	-0.091634305	0.848164136	0.480209379	0.044265124	0.028197727	0.976048062
TRINITY_DN113258_c0_g1	1.33E-05	3.28E-05	2.83E-05	-0.097753925	0.912071004	-0.260947144	0.678968484	-0.109120427	0.599261658	-0.376231252	0.052740687	-0.060760446	0.907375905	-0.300484094	0.339086994	0.275538506	0.412772955	0.260947144	0.678968484	-0.02166961	0.962305668	0.376231252	0.052740687	-0.069966215	0.7989991	0.300484094	0.339086994
TRINITY_DN113278_c0_g1	3.25E-06	1.57E-05	1.18E-07	-0.125448931	0.965240132	-0.46789196	0.855596001	0.807872467	0.293364207	0.565976185	0.62999539	1.276220856	0.241075968	-0.350108391	0.892740849	-1.205286707	0.246138857	0.46789196	0.855596001	0.30139231	0.820437378	-0.565976185	0.62999539	-0.479578622	0.654229139	0.350108391	0.892740849
TRINITY_DN113293_c0_g3	NA	5.65E-05	6.98E-08	NA	NA	NA	NA	1.30416007	0.166951389	0.759241571	0.59383283	-0.492813715	0.838946462	-0.623782889	0.821599349	NA	NA	NA	NA	0.356732512	0.830134121	-0.759241571	0.59383283	-1.296375331	0.253055257	0.623782889	0.821599349
TRINITY_DN113336_c0_g1	0.000437319	3.47E-05	0.000390861	-0.593035975	0.765722845	-1.46016007	0.159693261	1.87003011	0.000113196	-0.252661366	0.82791345	1.340177663	0.049825111	1.193317458	0.148186669	1.836946734	0.017673602	1.46016007	0.159693261	1.997056254	6.07E-05	0.252661366	0.82791345	-1.41187748	0.027295116	-1.193317458	0.148186669
TRINITY_DN113355_c0_g1	6.39E-06	2.80E-05	2.17E-07	0.577002791	0.742087596	0.326618439	0.862189172	0.346581258	0.736387444	-0.370721867	0.829967243	-0.659583273	0.530593501	-0.300839991	0.874048359	0.362977239	0.656533749	-0.326618439	0.862189172	0.990738671	0.398524323	0.370721867	0.829967243	-0.230668926	0.793233226	0.300839991	0.874048359
TRINITY_DN113399_c0_g1	3.02E-09	3.06E-05	2.28E-06	0.206876148	0.819604188	0.001907296	0.999035178	0.001978852	0.996900759	0.238189577	0.654657982	0.159126414	0.839549265	-0.136757471	0.893575766	-0.247754129	0.517570225	-0.001907296	0.999035178	-0.198804369	0.713681387	-0.238189577	0.654657982	0.414094232	0.252810813	0.136757471	0.893575766
TRINITY_DN113400_c1_g5	0.000263882	0.00015681	0.001741423	0.17265316	0.874929411	-1.688478513	5.47E-05	0.106323556	0.96416196	0.753441149	0.803014329	-0.773588523	0.649456886	-3.000558092	0.000702863	1.664490546	1.06E-05	1.688478513	5.47E-05	-0.655632067	0.825402668	-0.753441149	0.803014329	3.841380904	2.39E-06	3.000558092	0.000702863
TRINITY_DN113429_c0_g1	6.49E-05	9.32E-07	5.05E-05	-0.149253414	0.891609526	-0.358214418	0.647676924	-0.620652939	0.008654174	-0.011147029	0.986972439	-0.045265966	0.965754953	-0.362633171	0.624147832	-0.115487965	0.814224375	0.358214418	0.647676924	-0.496502382	0.084322833	0.011147029	0.986972439	0.341888349	0.409939279	0.362633171	0.624147832
TRINITY_DN113452_c0_g1	2.85E-05	2.55E-06	1.91E-05	0.450111226	0.711496083	0.538414832	0.539389901	-0.229323739	0.735925952	-0.160217555	0.897395087	-0.356685245	0.66450304	-0.425905061	0.647614318	0.248497044	0.660769606	-0.538414832	0.539389901	-0.438826485	0.628601514	0.160217555	0.897395087	0.260746652	0.640830896	0.425905061	0.647614318
TRINITY_DN113531_c0_g1	1.11E-06	8.09E-05	6.52E-06	-0.312842371	0.710411024	-0.132409432	0.889444147	0.136611592	0.830825156	0.747884403	0.223867403	-0.151288052	0.852070557	0.004497229	0.998204439	-0.157801975	0.697936585	0.132409432	0.889444147	-0.461810406	0.536084407	-0.747884403	0.223867403	-0.388905155	0.30284494	-0.004497229	0.998204439
TRINITY_DN113575_c2_g3	2.69E-09	1.40E-09	8.76E-08	-0.326161442	0.827296729	-0.131345325	0.938655584	0.226570606	0.712210467	0.006647291	0.996075281	-0.125172031	0.940440257	-0.205386003	0.914607212	-0.362976893	0.56601011	0.131345325	0.938655584	0.255033652	0.781008577	-0.006647291	0.996075281	-0.229444738	0.783335804	0.205386003	0.914607212
TRINITY_DN113606_c0_g1	2.03E-05	0.000444889	2.17E-05	-0.414506178	0.752061772	0.0894356	0.957143275	0.74368945	0.1839339	1.21690235	0.019048276	-0.388053015	0.746684183	-0.474789664	0.725543072	-1.441138682	0.00384312	-0.0894356	0.957143275	-1.200956114	0.025650275	-1.21690235	0.019048276	0.095380375	0.912818995	0.474789664	0.725543072
TRINITY_DN113610_c0_g1	NA	2.17E-06	1.50E-07	NA	NA	NA	NA	0.272316986	NA	-0.11323839	NA	0.456460081	0.713943965	-0.357811378	NA	NA	NA	NA	NA	-0.173914941	NA	0.11323839	NA	0.440922027	NA	0.357811378	NA
TRINITY_DN113613_c0_g1	3.40E-05	2.33E-07	3.42E-06	-0.071948839	0.891390514	-0.39105585	0.097479721	0.047574991	0.908216076	0.005468028	0.995071221	0.299389363	0.559130223	-0.015728324	0.991963477	0.428805955	0.021663941	0.39105585	0.097479721	0.002395282	0.997769728	-0.005468028	0.995071221	0.231602818	0.523276707	0.015728324	0.991963477
TRINITY_DN113659_c0_g1	1.30E-05	5.61E-07	8.87E-07	-0.118636786	0.875636687	-0.254433467	0.640022423	-0.042638806	0.940865409	-0.020580158	0.984638718	-0.032767205	0.976467693	0.208125423	0.850396545	0.402710128	0.154701263	0.254433467	0.640022423	0.012885946	0.989973952	0.020580158	0.984638718	0.125270554	0.814878256	-0.208125423	0.850396545
TRINITY_DN113704_c0_g1	2.40E-06	2.18E-05	1.52E-05	0.396797396	0.735428775	0.240857996	0.845314476	-0.135683585	0.824195163	-0.630537141	0.33376498	0.484414711	0.575154381	-0.04313844	0.985989851	0.299100218	0.573412254	-0.240857996	0.845314476	1.156260259	0.01607531	0.630537141	0.33376498	0.211762457	0.757317866	0.04313844	0.985989851
TRINITY_DN113719_c0_g1	NA	7.95E-05	NA	NA	NA	NA	NA	-0.488093599	0.567057754	-0.856965662	0.435409152	NA	NA	NA	NA	NA	NA	NA	NA	0.644129535	0.592976402	0.856965662	0.435409152	NA	NA	NA	NA
TRINITY_DN113722_c0_g1	1.57E-08	2.14E-05	3.05E-06	0.117524944	0.872591657	0.055072991	0.947719231	-0.232322503	0.51415369	0.189123103	0.743634772	-0.081358384	0.932513954	0.269783267	0.745209926	0.26327543	0.353958723	-0.055072991	0.947719231	-0.301156457	0.525968412	-0.189123103	0.743634772	0.488658579	0.189681788	-0.269783267	0.745209926
TRINITY_DN113726_c0_g1	NA	1.17E-05	7.68E-06	NA	NA	NA	NA	0.399948233	0.541991737	-0.290275976	0.800665348	0.457502483	0.782326004	-0.010366844	0.998204439	NA	NA	NA	NA	0.687057385	0.396008687	0.290275976	0.800665348	-1.145701448	0.184539781	0.010366844	0.998204439
TRINITY_DN113773_c0_g1	5.12E-07	1.78E-05	8.32E-07	0.037627018	0.945273864	0.106464245	0.82080755	-0.083267068	0.799404136	0.168204947	0.712755998	-0.121957193	0.903147561	-0.131526781	0.913991421	-0.317216893	0.098773638	-0.106464245	0.82080755	-0.499701099	0.087598437	-0.168204947	0.712755998	0.365067414	0.407346439	0.131526781	0.913991421
TRINITY_DN113782_c0_g1	3.10E-05	1.00E-06	3.23E-07	0.181348991	0.869331049	-0.158507614	0.887510385	-0.420102532	0.387053833	-0.071444307	0.947214844	0.142071036	0.91304074	0.055593635	0.979321045	0.315961174	0.476104732	0.158507614	0.887510385	-0.285693091	0.702019555	0.071444307	0.947214844	0.574272469	0.290013209	-0.055593635	0.979321045
TRINITY_DN113787_c0_g1	1.13E-05	2.84E-05	7.56E-06	-0.013246873	0.990025724	-0.131425307	0.899829117	-0.513189206	0.261857889	-0.409046238	0.524078579	0.555239535	0.431608358	0.329460876	0.784354269	0.487253525	0.199372427	0.131425307	0.899829117	0.049550282	0.962813033	0.409046238	0.524078579	0.573779033	0.25966688	-0.329460876	0.784354269
TRINITY_DN113792_c0_g1	1.75E-06	3.17E-05	2.52E-05	0.153907898	0.752314537	0.079658086	0.884168689	-0.106593244	0.720829006	0.238827688	0.531628429	-0.022904536	0.97510298	0.469814666	0.16163186	0.077157444	0.74247467	-0.079658086	0.884168689	-0.362126256	0.249232594	-0.238827688	0.531628429	0.207829424	0.486346946	-0.469814666	0.16163186
TRINITY_DN113853_c0_g2	1.13E-05	1.70E-05	NA	0.179148444	NA	-0.577416782	0.533103998	0.767173423	0.383501011	0.454286239	NA	NA	NA	NA	NA	-0.017053975	0.982665107	0.577416782	0.533103998	-0.229273218	0.890989203	-0.454286239	NA	NA	NA	NA	NA
TRINITY_DN113894_c0_g1	6.46E-05	4.40E-05	3.12E-05	0.726169011	0.638843262	0.722610744	0.539389901	0.722222441	0.385111729	0.814442238	0.459089591	-0.292413716	0.857351719	-0.036789423	0.991546193	-0.003037205	0.997496427	-0.722610744	0.539389901	-0.181558677	0.91014946	-0.814442238	0.459089591	-0.964344421	0.191322538	0.036789423	0.991546193
TRINITY_DN113906_c0_g2	8.33E-06	0.000402997	1.01E-08	0.136477294	0.942790903	-0.408743018	0.793742235	-0.840215207	0.361870183	-1.331123884	0.199440647	1.373110054	0.210099342	0.157260433	0.963485526	1.39906318	0.02964793	0.408743018	0.793742235	0.552997766	0.700370233	1.331123884	0.199440647	-0.389464231	0.737363247	-0.157260433	0.963485526
TRINITY_DN113916_c0_g1	0.000103031	1.27E-05	1.86E-05	-0.268759963	0.714551678	-0.60812336	0.10448804	-0.463593441	0.298651327	-0.248046398	0.740506798	0.184271332	0.852798561	-0.17710596	0.888837087	0.57135398	0.057532011	0.60812336	0.10448804	0.021472892	0.986068715	0.248046398	0.740506798	0.799502331	0.060554575	0.17710596	0.888837087
TRINITY_DN113921_c0_g1	3.95E-05	3.22E-06	2.90E-05	-0.478790586	NA	0.532916539	0.706314312	1.040096374	0.205748867	-0.033074514	0.987143813	-0.949073441	0.245164197	-0.678605353	0.58339716	-0.498366238	0.506381046	-0.532916539	0.706314312	0.439319324	0.746035269	0.033074514	0.987143813	-0.773662952	0.293984438	0.678605353	0.58339716
TRINITY_DN113946_c0_g1	1.66E-05	1.69E-07	3.84E-05	0.342839583	NA	0.403677948	0.746945276	0.367746067	0.52563535	0.069852077	0.958201093	-0.744007354	0.671849833	-1.153035965	0.495175812	-0.229964241	0.730054812	-0.403677948	0.746945276	0.026331334	0.986270792	-0.069852077	0.958201093	-0.23355905	0.864736253	1.153035965	0.495175812
TRINITY_DN113992_c0_g1	0.000336515	5.77E-05	6.75E-05	0.144691166	0.936111392	-0.972875116	0.265889174	0.290350817	0.811747286	-0.237661865	0.914130436	0.685366208	0.65683048	-0.310960347	0.906153741	-0.148377601	0.847587456	0.972875116	0.265889174	-0.702364986	0.657070755	0.237661865	0.914130436	0.756036524	0.431361176	0.310960347	0.906153741
TRINITY_DN114038_c0_g1	1.16E-05	1.80E-06	5.87E-06	0.029839044	0.971897053	-0.154863079	0.835770249	-0.243256116	0.520198814	-0.104792656	0.887506974	0.152558841	0.910563288	0.048213338	0.984029717	0.321156382	0.303109066	0.154863079	0.835770249	-0.187487361	0.750773006	0.104792656	0.887506974	0.708513699	0.205343889	-0.048213338	0.984029717
TRINITY_DN114040_c0_g1	9.00E-07	1.41E-06	1.77E-05	0.151424884	0.838361217	0.093304678	0.906609359	0.240174158	0.430808993	0.028490094	0.968540797	-0.033361913	0.97173331	0.35230701	0.572058955	0.417910522	0.13461704	-0.093304678	0.906609359	0.079698866	0.890374211	-0.028490094	0.968540797	-0.179466191	0.6577226	-0.35230701	0.572058955
TRINITY_DN114050_c0_g1	1.92E-05	2.49E-06	0.000213096	-0.522137207	0.687734956	-0.50738772	0.62009565	-0.708303004	0.37067931	-0.268085954	0.859086266	-0.51257987	0.677832742	-1.109890724	0.231448257	-0.672354239	0.240228403	0.50738772	0.62009565	-0.351916601	0.79032373	0.268085954	0.859086266	1.394444449	0.036766496	1.109890724	0.231448257
TRINITY_DN114085_c0_g1	3.62E-05	1.50E-05	5.63E-05	0.152512288	0.808916156	0.482146631	0.109078681	-0.013059259	0.965377413	0.215355988	0.457848886	-0.38627737	0.252345247	-0.458092706	0.196884775	-0.445289529	0.064883385	-0.482146631	0.109078681	-0.457524146	0.026101805	-0.215355988	0.457848886	0.479847289	0.074665193	0.458092706	0.196884775
TRINITY_DN114119_c0_g1	2.71E-08	7.02E-06	9.72E-06	-0.248137891	0.605536689	0.022061984	0.973770967	0.140655461	0.560381893	0.127772142	0.74301261	0.160117973	0.855345227	-0.307750558	0.712800209	-0.512557823	0.010809601	-0.022061984	0.973770967	-0.049392464	0.915789129	-0.127772142	0.74301261	-0.006843512	0.990250313	0.307750558	0.712800209
TRINITY_DN114123_c0_g1	7.87E-07	2.31E-06	1.42E-05	0.134745971	0.954931307	0.161554196	0.94893855	1.184501846	0.354824665	0.302576087	0.911487011	-0.348699782	0.870833998	-0.4316505	0.865549046	0.227613218	0.819597057	-0.161554196	0.94893855	0.549835982	0.799643039	-0.302576087	0.911487011	-0.274679269	0.822397064	0.4316505	0.865549046
TRINITY_DN114233_c0_g2	2.24E-05	5.15E-05	3.61E-06	-0.375854015	0.840549695	-0.793030748	0.505439654	0.799685191	0.327725817	-0.375666651	0.800037283	-0.163345919	0.931337847	-0.339938396	0.866138959	-0.285616237	0.735932121	0.793030748	0.505439654	0.892988251	0.396694895	0.375666651	0.800037283	-1.107786148	0.142914824	0.339938396	0.866138959
TRINITY_DN114256_c1_g2	1.33E-08	6.43E-07	2.26E-06	-0.15499001	0.891555503	-0.106225165	0.931929234	0.60552247	0.224456431	0.257977657	0.764354797	-0.030675889	0.977705866	0.061898014	0.966841999	-0.411554955	0.361622886	0.106225165	0.931929234	0.222841789	0.787718799	-0.257977657	0.764354797	-0.30385826	0.522025409	-0.061898014	0.966841999
TRINITY_DN114276_c0_g3	1.69E-06	4.39E-06	4.61E-06	0.039117692	0.972423945	0.057239238	0.964250099	0.339933656	0.552540315	0.09704376	0.937785194	-0.21847008	0.762347189	-0.046407988	0.973739204	0.033513671	0.95062365	-0.057239238	0.964250099	-0.105996322	0.925523014	-0.09704376	0.937785194	0.174492637	0.69254807	0.046407988	0.973739204
TRINITY_DN114316_c0_g1	NA	6.34E-06	5.44E-07	NA	NA	NA	NA	-0.145623247	0.87165217	0.052125033	NA	-0.495669933	0.649456886	-0.108522991	NA	NA	NA	NA	NA	-0.315163432	0.799458858	-0.052125033	NA	-0.626360367	NA	0.108522991	NA
TRINITY_DN114327_c0_g1	1.87E-05	2.09E-05	3.90E-06	-0.064225726	0.927248843	-0.233825044	0.606958521	-0.148753092	0.577342332	0.212936709	0.560355318	0.177249802	0.829203706	-0.049264312	0.972783741	-0.008689676	0.979688274	0.233825044	0.606958521	-0.539366907	0.025650275	-0.212936709	0.560355318	0.536519965	0.154446237	0.049264312	0.972783741
TRINITY_DN114344_c0_g1	NA	1.34E-05	NA	NA	NA	NA	NA	0.47986085	0.673224832	0.500499056	0.783430378	NA	NA	NA	NA	NA	NA	NA	NA	0.038244589	0.988122644	-0.500499056	0.783430378	NA	NA	NA	NA
TRINITY_DN114360_c0_g1	4.11E-05	6.50E-05	8.83E-06	0.156108724	0.885205456	0.42705159	0.532178282	0.544516221	0.171049935	0.445482177	0.39188361	0.376714033	0.696664808	-0.019573005	0.993491359	0.236759638	0.590887952	-0.42705159	0.532178282	-0.419772225	0.424155347	-0.445482177	0.39188361	-0.07061466	0.926127329	0.019573005	0.993491359
TRINITY_DN114370_c0_g1	1.56E-06	7.57E-09	1.60E-05	0.118446963	0.840436827	-0.074091034	0.905737304	-0.204392978	0.479476579	-0.075970338	0.894534972	-0.029667168	0.971646415	-0.109779109	0.901611434	0.33374207	0.130737951	0.074091034	0.905737304	-0.116527099	0.810222274	0.075970338	0.894534972	0.496459892	0.092079813	0.109779109	0.901611434
TRINITY_DN114434_c0_g1	0.000290001	0.000624523	0.000359008	0.669347589	0.528199718	1.269032819	0.020544069	0.80492142	0.387265768	1.593334189	0.097602422	-0.659170417	0.449100745	1.458797301	0.012920413	-1.859647592	2.88E-05	-1.269032819	0.020544069	-0.392594288	0.800464628	-1.593334189	0.097602422	-0.030813158	0.970762759	-1.458797301	0.012920413
TRINITY_DN114443_c0_g1	9.14E-06	9.19E-06	2.07E-06	-0.009501083	0.986507833	-0.139948199	0.73706857	-0.212919404	0.397987796	0.146326999	0.719973604	0.083615424	0.927114904	-0.043722803	0.974623651	0.080580435	0.722772573	0.139948199	0.73706857	-0.36812202	0.194279809	-0.146326999	0.719973604	0.605842277	0.079762298	0.043722803	0.974623651
TRINITY_DN114492_c1_g1	NA	2.27E-06	NA	NA	NA	NA	NA	0.530435269	NA	-0.106610452	NA	NA	NA	NA	NA	NA	NA	NA	NA	1.216550144	NA	0.106610452	NA	NA	NA	NA	NA
TRINITY_DN114505_c0_g1	0.000143789	0.000152946	2.94E-05	-0.382694407	0.677372517	0.84480589	0.059763917	1.228386968	0.013181561	0.84718501	0.190271559	-0.051139332	0.983457202	-0.0077055	0.998932073	-1.925309267	4.32E-09	-0.84480589	0.059763917	0.276409949	0.77049203	-0.84718501	0.190271559	-0.731431379	0.443528908	0.0077055	0.998932073
TRINITY_DN114507_c0_g1	2.17E-05	4.26E-05	NA	-0.064491279	0.971558195	0.623882109	0.57223994	0.069652398	0.96291962	0.552003822	0.761677819	NA	NA	NA	NA	-1.127761568	0.068000171	-0.623882109	0.57223994	-0.282410249	0.890663586	-0.552003822	0.761677819	NA	NA	NA	NA
TRINITY_DN114508_c0_g4	5.80E-06	1.07E-05	0.000408892	-0.206239681	0.884226401	0.239941909	0.855368841	-0.256424806	0.664451509	-0.203624592	0.841854693	1.085709481	0.171454909	1.502766412	0.040350613	0.769348452	0.129397009	-0.239941909	0.855368841	0.581708355	0.394589158	0.203624592	0.841854693	-0.559654864	0.445753386	-1.502766412	0.040350613
TRINITY_DN114538_c0_g1	2.73E-06	4.29E-05	0.000105492	0.442329336	0.57071237	0.202321559	0.816586205	0.070429185	0.892849366	-0.427210591	0.435592992	0.060031783	0.967685511	-0.811756097	0.277192582	-0.665533467	0.062789774	-0.202321559	0.816586205	-0.073907228	0.93330757	0.427210591	0.435592992	0.639068037	0.246884742	0.811756097	0.277192582
TRINITY_DN114573_c0_g1	2.24E-05	2.42E-06	2.22E-05	-1.082399481	0.045002792	-0.464205447	0.526094146	0.160609539	0.869888473	0.168389579	0.921050124	-0.047446054	0.975979083	0.032662709	0.990891796	-0.345389231	0.461304517	0.464205447	0.526094146	-0.031395598	0.987569254	-0.168389579	0.921050124	-0.910531659	0.11896115	-0.032662709	0.990891796
TRINITY_DN114583_c0_g1	NA	0.000112384	4.29E-05	NA	NA	NA	NA	0.403641206	0.57962723	-1.259312244	NA	-0.767617363	0.611370967	-0.590197088	0.782813838	NA	NA	NA	NA	1.203063455	0.149987842	1.259312244	NA	-1.39257077	0.145838681	0.590197088	0.782813838
TRINITY_DN114593_c1_g1	2.52E-06	2.51E-08	1.50E-05	-0.143848473	0.721873335	0.14703082	0.653224486	-0.18688335	0.552465808	0.017955448	0.9800093	-0.258360838	0.455175948	-0.338257562	0.342206403	-0.309809239	0.059023042	-0.14703082	0.653224486	-0.266298765	0.521925175	-0.017955448	0.9800093	-0.059033751	0.854215736	0.338257562	0.342206403
TRINITY_DN114607_c0_g1	8.47E-07	1.07E-06	1.67E-05	0.097723429	0.902604972	-0.027324172	0.976808864	-0.228578916	0.56834218	0.096194424	0.90490602	0.62769078	0.209785771	0.512885314	0.457917836	0.237763558	0.443017619	0.027324172	0.976808864	-0.346449595	0.508924301	-0.096194424	0.90490602	0.505126231	0.240705723	-0.512885314	0.457917836
TRINITY_DN114612_c0_g1	9.43E-06	0.000203075	0.000398418	-0.544649189	0.77554127	0.25863003	0.904942403	1.616095229	0.005719588	1.223736309	0.091689579	1.118550534	0.141399633	0.972052835	0.316952914	0.260620482	0.774824427	-0.25863003	0.904942403	0.090145636	0.95443979	-1.223736309	0.091689579	-2.105029431	0.000367859	-0.972052835	0.316952914
TRINITY_DN114640_c0_g1	NA	1.69E-05	NA	NA	NA	NA	NA	0.657845568	NA	-0.40774567	NA	NA	NA	NA	NA	NA	NA	NA	NA	0.593853214	NA	0.40774567	NA	NA	NA	NA	NA
TRINITY_DN114651_c0_g1	2.44E-05	1.95E-06	8.13E-06	-1.203948087	0.180095154	0.439554267	0.729008336	-0.823007516	0.085536315	0.149743523	0.882941444	-0.506176027	0.724833496	-0.338302856	0.874048359	-0.881097879	0.142308971	-0.439554267	0.729008336	-1.500329702	0.00034801	-0.149743523	0.882941444	0.378755473	0.678736835	0.338302856	0.874048359
TRINITY_DN114654_c0_g1	4.17E-05	1.75E-05	0.000122973	0.64582109	0.496165166	0.491909482	0.547371393	0.312347146	0.425667648	0.343591427	0.529856726	-0.644367721	0.608519769	-0.518622621	0.768909991	-0.198011167	0.716340733	-0.491909482	0.547371393	-0.440841398	0.360249859	-0.343591427	0.529856726	0.729039579	0.363626962	0.518622621	0.768909991
TRINITY_DN114680_c0_g1	NA	2.09E-05	NA	NA	NA	NA	NA	0.21801518	NA	0.439504361	NA	NA	NA	NA	NA	NA	NA	NA	NA	-0.382512977	NA	-0.439504361	NA	NA	NA	NA	NA
TRINITY_DN114681_c0_g1	0.001341981	0.000247656	0.000233664	-2.459772634	0.114770308	-2.436628442	0.065900051	-0.273925373	0.917095899	1.62374253	0.585297503	1.801497158	0.028177434	0.940478539	0.518547938	-1.975728984	0.079123385	2.436628442	0.065900051	-1.263697407	0.684835236	-1.62374253	0.585297503	-1.335399319	0.107142677	-0.940478539	0.518547938
TRINITY_DN114689_c0_g1	NA	2.26E-05	3.05E-06	NA	NA	NA	NA	0.981061491	0.308693934	0.502939312	0.760575066	-0.859238431	0.363776093	-0.082663204	0.975450417	NA	NA	NA	NA	0.135710095	0.949128016	-0.502939312	0.760575066	-0.654161087	0.393715122	0.082663204	0.975450417
TRINITY_DN114693_c0_g1	3.01E-05	5.16E-05	2.99E-06	-0.357112636	0.666779713	0.326465112	0.62334424	-0.111730621	0.823860223	0.372645248	0.538348893	-0.634669974	0.173593331	-0.296133089	0.74225572	-0.249313971	0.522736047	-0.326465112	0.62334424	-0.673150836	0.148684152	-0.372645248	0.538348893	-0.083425299	0.879933241	0.296133089	0.74225572
TRINITY_DN114696_c1_g1	3.61E-05	0.000301775	2.14E-06	-1.527958749	0.401313192	0.147523729	0.961614728	2.315664002	0.003764645	1.237237153	0.285527125	0.44436219	0.892767491	-0.544685751	0.890726974	-3.522688367	6.05E-05	-0.147523729	0.961614728	1.087875081	0.370826684	-1.237237153	0.285527125	-3.711511717	0.00268653	0.544685751	0.890726974
TRINITY_DN114698_c0_g2	3.77E-06	1.35E-05	4.85E-06	-0.477749321	0.666866288	-0.281076863	0.7986931	0.179899714	0.773001392	-0.291067218	0.758584314	0.061846423	0.972399101	-0.353595754	0.835930286	-0.402550154	0.443524309	0.281076863	0.7986931	-0.508251771	0.540863403	0.291067218	0.758584314	0.397315209	0.60579855	0.353595754	0.835930286
TRINITY_DN114707_c0_g1	8.51E-06	1.33E-06	0.000105764	-0.385534931	0.734913444	-0.223973899	0.851481559	-0.041572997	0.941813719	0.116846854	0.890839365	0.293439953	0.703334685	0.588260323	0.331561704	-0.556807952	0.253411675	0.223973899	0.851481559	0.019019636	0.986406713	-0.116846854	0.890839365	-0.516492646	0.22286193	-0.588260323	0.331561704
TRINITY_DN114716_c0_g1	2.47E-05	3.35E-05	4.36E-05	-0.617929041	0.491183349	-0.316147941	0.741430211	0.612126527	0.131514643	-0.218111253	0.758934485	0.782470761	0.104536756	0.279839372	0.793331895	-0.215769383	0.670393555	0.316147941	0.741430211	0.517787624	0.309522226	0.218111253	0.758934485	-0.876388318	0.041108866	-0.279839372	0.793331895
TRINITY_DN114748_c0_g2	1.02E-06	7.34E-06	2.38E-06	0.139874395	0.919569872	-0.183889153	0.892832184	0.277061825	0.683200685	-0.188136775	0.880666885	0.457878254	0.597609814	0.031089295	0.990023871	-0.879090186	0.079078192	0.183889153	0.892832184	0.078664463	0.955236872	0.188136775	0.880666885	0.180262586	0.791023594	-0.031089295	0.990023871
TRINITY_DN114753_c0_g1	NA	1.82E-05	9.71E-06	NA	NA	NA	NA	0.665204605	0.453624478	0.239897562	NA	0.293741856	0.870750528	-0.413531608	0.843428203	NA	NA	NA	NA	0.564422976	0.661306178	-0.239897562	NA	0.121526568	NA	0.413531608	0.843428203
TRINITY_DN114770_c1_g1	3.50E-05	3.48E-05	0.000187967	0.267720028	0.734945733	-0.454455346	0.354063558	-0.223717222	0.758227432	-0.197603018	0.878507598	0.48701447	0.73188102	1.043355068	0.343265525	1.003475911	0.000668212	0.454455346	0.354063558	0.319386118	0.759368568	0.197603018	0.878507598	-0.28431779	0.761772593	-1.043355068	0.343265525
TRINITY_DN114792_c0_g1	9.63E-05	1.87E-05	2.30E-05	0.552429071	0.567378663	-1.204452882	0.026277042	-0.224982122	0.690728573	-0.276916503	0.748557185	0.764768099	0.455170651	0.547858879	0.731760999	1.152111129	0.013084575	1.204452882	0.026277042	0.394869162	0.592070646	0.276916503	0.748557185	0.439041851	0.586427023	-0.547858879	0.731760999
TRINITY_DN114798_c0_g1	4.16E-05	2.63E-05	0.000105617	-0.190427561	0.938659507	-0.74864483	0.665183877	0.771027572	0.382977658	0.577015865	0.678932472	-0.626786252	0.66673515	0.334276752	0.88476937	1.242758341	0.156139656	0.74864483	0.665183877	0.332149896	0.824194665	-0.577015865	0.678932472	-0.734152086	0.406582676	-0.334276752	0.88476937
TRINITY_DN114807_c0_g1	0.000179596	6.50E-05	4.70E-05	-1.093821163	0.234299701	-0.972404491	0.218278393	0.353573221	0.681358339	0.694701955	0.533025798	-0.014579523	0.995294135	0.139859677	0.960171906	-1.536502769	0.006386673	0.972404491	0.218278393	-0.505079603	0.672118821	-0.694701955	0.533025798	-1.502328418	0.04382512	-0.139859677	0.960171906
TRINITY_DN114836_c0_g1	0.000162211	1.48E-06	6.69E-06	0.896868745	0.654507975	1.476922755	0.191450424	0.148739725	0.91251744	0.183447224	0.938135955	-0.914895427	0.552864727	0.412778829	0.878580407	-0.493013086	0.603928211	-1.476922755	0.191450424	0.53710437	0.749451209	-0.183447224	0.938135955	-0.456273726	0.696283072	-0.412778829	0.878580407
TRINITY_DN114845_c0_g5	NA	3.74E-05	NA	NA	NA	NA	NA	0.181156564	0.846819561	0.594102804	NA	NA	NA	NA	NA	NA	NA	NA	NA	-0.172935568	0.907309862	-0.594102804	NA	NA	NA	NA	NA
TRINITY_DN114887_c0_g1	2.10E-07	7.80E-06	1.55E-07	-0.177418672	0.73366097	0.104141313	0.848445768	0.08100144	0.821857113	0.072519849	0.910437328	0.111517849	0.871241253	-0.019504909	0.988275085	-0.249380168	0.259317383	-0.104141313	0.848445768	-0.174539923	0.716988043	-0.072519849	0.910437328	0.213329857	0.520127931	0.019504909	0.988275085
TRINITY_DN114930_c0_g1	8.73E-07	2.00E-05	3.28E-05	0.002377907	0.997555007	0.141552162	0.835767147	-0.200344263	0.542254182	0.182222766	0.724877483	-0.253551869	0.55998984	-0.380137033	0.35568418	-0.277315391	0.334612731	-0.141552162	0.835767147	-0.294634541	0.484130092	-0.182222766	0.724877483	0.503395039	0.059335365	0.380137033	0.35568418
TRINITY_DN114931_c0_g2	9.54E-05	8.24E-05	2.88E-06	-0.732545244	0.452514977	0.648978848	0.388772102	-0.152412158	0.813512551	0.675998472	0.302943055	-0.416776577	0.749238952	-0.190737403	0.924310738	-1.498075533	0.000944727	-0.648978848	0.388772102	-1.381438995	0.004200541	-0.675998472	0.302943055	0.142497772	0.875348062	0.190737403	0.924310738
TRINITY_DN114958_c0_g1	1.14E-08	3.81E-05	6.94E-05	-0.914929514	0.017586205	0.01838117	0.986199858	-0.90586333	0.130129311	-0.620855284	0.45162418	-1.585606166	1.67E-09	-0.551449318	0.234552174	-1.110542991	0.0001342	-0.01838117	0.986199858	0.179709188	0.878184934	0.620855284	0.45162418	0.043597006	0.930647008	0.551449318	0.234552174
TRINITY_DN114962_c0_g3	1.40E-05	0.000210971	0.000165739	-0.109421461	0.918405807	-0.10757018	0.922287309	0.293040259	0.669483261	0.546923069	0.543025025	0.590557901	0.396479853	1.079804498	0.051033899	-0.230898217	0.582066029	0.10757018	0.922287309	-0.426445435	0.65327294	-0.546923069	0.543025025	-0.312578544	0.589807735	-1.079804498	0.051033899
TRINITY_DN114974_c0_g1	0.000316784	0.000424844	0.000375899	-0.435458041	0.764669802	1.060561033	0.162950129	-0.462301483	0.594086682	1.169013641	0.21088759	-1.004865545	0.201473509	-1.449689401	0.0428068	-1.793122136	0.000884621	-1.060561033	0.162950129	-1.670738608	0.036326587	-1.169013641	0.21088759	0.959015812	0.150389057	1.449689401	0.0428068
TRINITY_DN114995_c0_g1	1.20E-06	7.54E-06	1.23E-06	-0.002915886	0.997377263	0.035469971	0.971973866	-0.14737973	0.709755481	-0.087897731	0.907049835	-0.086506121	0.91405039	0.05225672	0.964775547	0.158550585	0.66172052	-0.035469971	0.971973866	0.087650683	0.900182894	0.087897731	0.907049835	-0.29816337	0.394319891	-0.05225672	0.964775547
TRINITY_DN114999_c0_g1	7.96E-06	3.01E-05	0.000255058	0.145522218	0.86528505	0.293071657	0.624807398	1.13131829	0.002859332	0.507312987	0.40013819	1.261102092	0.000524354	1.27494963	0.000926805	0.026017012	0.95027783	-0.293071657	0.624807398	-0.040643211	0.970309177	-0.507312987	0.40013819	-0.768958683	0.059908519	-1.27494963	0.000926805
TRINITY_DN115019_c0_g1	7.41E-06	1.93E-05	2.45E-05	0.264998961	0.722279956	-0.23142889	0.72410725	0.205328153	0.677745306	-0.278013979	0.703315662	-0.278715146	0.704978548	0.411743859	0.569956986	0.021250292	0.959543321	0.23142889	0.72410725	-0.032140722	0.976501821	0.278013979	0.703315662	-0.834834459	0.027029987	-0.411743859	0.569956986
TRINITY_DN115020_c0_g2	6.38E-05	0.000139993	1.49E-05	0.215106132	0.80581385	-0.435404537	0.412616341	0.128238854	0.793132445	0.613176368	0.196864053	-0.200833661	0.898574302	0.391550898	0.807122927	0.498470126	0.144161412	0.435404537	0.412616341	-0.348369614	0.559278527	-0.613176368	0.196864053	0.4863367	0.500909449	-0.391550898	0.807122927
TRINITY_DN115062_c0_g1	0.000108022	0.000215658	0.000622446	-0.869903542	0.472664456	-1.089515019	0.168745834	-0.047078447	0.953056544	-1.269037906	0.022337603	-0.711603765	0.771446833	-1.632549711	0.390410199	-0.395766536	0.572063006	1.089515019	0.168745834	-0.467411101	0.622562158	1.269037906	0.022337603	-0.069546869	0.969216476	1.632549711	0.390410199
TRINITY_DN115071_c0_g1	1.06E-05	0.000165524	6.12E-06	0.183692647	0.862398109	-0.185805419	0.85486118	-0.029781278	0.95665754	-0.847375798	0.021296178	0.6049554	0.258018424	0.36643321	0.684862373	-0.117233879	0.806788268	0.185805419	0.85486118	0.518138412	0.275108157	0.847375798	0.021296178	0.607122111	0.161812122	-0.36643321	0.684862373
TRINITY_DN115077_c0_g1	2.48E-05	2.32E-06	1.86E-05	-0.276819016	0.843461176	-0.570013552	0.537542756	0.312669958	0.609508412	-0.000771978	0.999305677	0.094129623	0.931337847	-0.494395655	0.514861108	0.216712211	0.731411114	0.570013552	0.537542756	0.291956592	0.752844294	0.000771978	0.999305677	-0.083886248	0.896002755	0.494395655	0.514861108
TRINITY_DN115111_c0_g1	8.58E-08	6.61E-07	7.80E-06	0.266345784	0.831980664	-0.133162985	0.925311025	0.434996164	0.499385551	-0.141163037	0.915692708	0.510859088	0.327979179	-0.194914477	0.865520986	0.075390466	0.901228475	0.133162985	0.925311025	0.074357263	0.958922665	0.141163037	0.915692708	0.498579017	0.242030435	0.194914477	0.865520986
TRINITY_DN115137_c0_g1	NA	NA	1.12E-06	NA	NA	NA	NA	NA	NA	NA	NA	0.049105048	0.977366045	-0.162017996	NA	NA	NA	NA	NA	NA	NA	NA	NA	-0.265707412	NA	0.162017996	NA
TRINITY_DN115142_c0_g1	7.63E-07	8.60E-06	2.32E-05	0.082385918	0.928691383	0.110114008	0.903631351	0.117698432	0.708463198	-0.136751908	0.784543189	0.258625997	0.740223385	-0.301416917	0.739158589	-0.360685345	0.284035532	-0.110114008	0.903631351	0.261766305	0.496510432	0.136751908	0.784543189	0.062331339	0.913191678	0.301416917	0.739158589
TRINITY_DN115156_c0_g1	1.42E-05	1.60E-05	3.09E-05	-0.028442568	0.987822588	0.449680015	0.75302064	-0.623245082	0.387972696	-0.443328371	0.701349088	-1.377610133	0.208693291	-0.510014673	0.828935399	-0.328311812	0.658479518	-0.449680015	0.75302064	0.388868148	0.733179696	0.443328371	0.701349088	0.875719042	0.371206817	0.510014673	0.828935399
TRINITY_DN115179_c0_g1	3.73E-06	2.60E-05	3.90E-05	-0.193208985	0.887574481	0.14797442	0.918817075	0.84944319	0.076253758	0.56312647	0.39298946	0.134968767	0.928789075	0.323817188	0.828027481	-0.589318136	0.259206961	-0.14797442	0.918817075	-0.020441436	0.986980592	-0.56312647	0.39298946	-0.666741401	0.272512164	-0.323817188	0.828027481
TRINITY_DN115192_c0_g1	8.01E-06	7.01E-05	0.000113893	-0.471080849	0.512352191	-0.265463606	0.71245765	-0.531523777	0.401691975	0.520815939	0.559782666	-1.710656549	4.78E-05	-0.801994551	0.239125335	-0.60251681	0.083856349	0.265463606	0.71245765	-1.096902292	0.092509603	-0.520815939	0.559782666	0.253718002	0.679826163	0.801994551	0.239125335
TRINITY_DN115207_c0_g2	9.97E-08	8.39E-07	6.48E-05	-0.388610257	0.650170225	-0.133941354	0.896501799	-0.020534698	0.980880657	0.138053925	0.914793971	-0.651434551	0.612922041	-0.700680422	0.647614318	-1.778999219	2.90E-08	0.133941354	0.896501799	0.16177006	0.890663586	-0.138053925	0.914793971	0.178977017	0.863132107	0.700680422	0.647614318
TRINITY_DN115207_c0_g3	5.01E-05	7.03E-06	2.46E-05	-1.195184448	0.000502164	-0.521873457	0.246725792	-0.359416787	0.590973446	-0.091420113	0.94958654	-0.907014811	0.330446411	-0.618786841	0.672728371	-1.16895541	6.48E-05	0.521873457	0.246725792	0.120822119	0.92605604	0.091420113	0.94958654	0.1087527	0.913810645	0.618786841	0.672728371
TRINITY_DN115216_c0_g1	NA	1.00E-05	NA	NA	NA	NA	NA	0.705117871	0.206594714	0.350216894	NA	NA	NA	NA	NA	NA	NA	NA	NA	0.170950434	0.862948466	-0.350216894	NA	NA	NA	NA	NA
TRINITY_DN115220_c0_g1	NA	0.000150428	NA	NA	NA	NA	NA	2.622698784	0.00014695	1.683027526	0.061033263	NA	NA	NA	NA	NA	NA	NA	NA	0.112709921	0.953498216	-1.683027526	0.061033263	NA	NA	NA	NA
TRINITY_DN115226_c0_g2	8.97E-05	1.05E-06	0.000110863	0.121660947	0.934694582	-0.537826207	0.560469923	0.025537572	0.966972128	0.008008084	0.994867638	0.141905569	0.924010669	-0.324897995	0.827595998	-0.084144059	0.898934167	0.537826207	0.560469923	-0.493945625	0.382020044	-0.008008084	0.994867638	-0.129990583	0.868842226	0.324897995	0.827595998
TRINITY_DN115233_c1_g1	1.86E-05	2.20E-05	7.69E-05	-0.629298763	0.715174966	-0.661672856	0.626458725	-0.099234346	0.902809074	-0.463832699	0.632324879	-0.55690745	0.744094859	-1.144766436	0.41683102	-0.44265587	0.590480973	0.661672856	0.626458725	0.438352841	0.647185967	0.463832699	0.632324879	0.314740728	0.782969953	1.144766436	0.41683102
TRINITY_DN115244_c1_g1	7.56E-06	9.91E-08	7.02E-06	0.095015277	0.879423551	-0.112487612	0.849380768	-0.328078517	0.343065026	-0.066873332	0.929376919	0.2067123	0.728379975	-0.02773504	0.983481517	0.228598844	0.349368076	0.112487612	0.849380768	-0.132632821	0.82516523	0.066873332	0.929376919	0.659529275	0.026723956	0.02773504	0.983481517
TRINITY_DN115298_c0_g1	NA	4.11E-06	NA	NA	NA	NA	NA	0.326183752	0.768675688	0.039440052	NA	NA	NA	NA	NA	NA	NA	NA	NA	0.351307632	0.836315501	-0.039440052	NA	NA	NA	NA	NA
TRINITY_DN115315_c0_g1	4.79E-09	5.71E-05	1.65E-06	-0.193039676	0.759655468	0.045686703	0.954089827	0.220128979	0.423619028	0.380496669	0.218086555	0.249869407	0.722108955	0.030806448	0.984932179	-0.288839948	0.281595787	-0.045686703	0.954089827	-0.357320303	0.261132696	-0.380496669	0.218086555	-0.025112784	0.962623637	-0.030806448	0.984932179
TRINITY_DN115322_c0_g1	3.28E-06	7.37E-05	0.000158406	-0.120138476	0.933336976	-0.026545394	0.986645908	0.01066265	0.98804657	-0.521119166	0.420846129	-0.638886677	0.523728942	-1.172625919	0.140218581	-0.630132045	0.222255523	0.026545394	0.986645908	0.096419902	0.924109384	0.521119166	0.420846129	0.19315968	0.820285119	1.172625919	0.140218581
TRINITY_DN115329_c0_g1	4.14E-06	1.30E-06	2.80E-06	0.052148081	0.921869793	-0.106069702	0.813664522	-0.112316583	0.751880115	-0.051387572	0.942251325	0.599412347	0.081409335	0.22015938	0.774248103	-0.007764196	0.975669578	0.106069702	0.813664522	-0.163009988	0.748399595	0.051387572	0.942251325	0.325546589	0.342918273	-0.22015938	0.774248103
TRINITY_DN115341_c0_g1	4.42E-06	9.20E-06	5.85E-06	-0.014317118	0.98221938	-0.137989915	0.793218933	-0.051876925	0.898385035	-0.165373801	0.758097949	0.116611338	0.85178917	-0.106936008	0.894328348	0.265296711	0.257493994	0.137989915	0.793218933	-0.046346304	0.947216691	0.165373801	0.758097949	0.372304719	0.182873093	0.106936008	0.894328348
TRINITY_DN115344_c0_g2	1.88E-05	3.48E-05	1.06E-09	-0.171958268	0.804479438	-0.228691718	0.669257069	-0.058781994	0.902448047	0.268233128	0.636775508	0.292860075	0.797300027	0.021693569	0.993230993	-0.178998356	0.548368512	0.228691718	0.669257069	-0.609017283	0.129201968	-0.268233128	0.636775508	0.555522944	0.333221439	-0.021693569	0.993230993
TRINITY_DN115352_c115_g2	NA	5.18E-06	NA	NA	NA	NA	NA	-0.031985962	0.993647123	0.854620105	0.877074958	NA	NA	NA	NA	NA	NA	NA	NA	-1.224426574	0.790828099	-0.854620105	0.877074958	NA	NA	NA	NA
TRINITY_DN115359_c0_g1	6.05E-07	3.09E-05	4.89E-06	-0.187477859	0.716218546	0.107111484	0.844051504	0.211534531	0.337472235	0.354228855	0.134021035	0.382030162	0.491416566	0.116819429	0.917118185	-0.271130386	0.219858543	-0.107111484	0.844051504	-0.322521338	0.1916596	-0.354228855	0.134021035	0.074848135	0.884973472	-0.116819429	0.917118185
TRINITY_DN115360_c0_g1	2.25E-06	5.77E-05	NA	0.238344903	0.911454421	-0.311432308	0.88195621	0.685561554	0.497601553	0.394574679	0.828020629	NA	NA	NA	NA	-1.008721926	0.211395006	0.311432308	0.88195621	-0.614470671	0.684944177	-0.394574679	0.828020629	NA	NA	NA	NA
TRINITY_DN115361_c2_g1	6.15E-06	9.14E-06	6.23E-05	-0.177367074	0.833162042	-0.080035053	0.932167458	-0.389120622	0.314644535	0.107175097	0.891265616	-0.000241379	0.999900397	-0.391326233	0.708559712	-0.179288804	0.615507579	0.080035053	0.932167458	-0.655728871	0.110523051	-0.107175097	0.891265616	0.840919697	0.080138851	0.391326233	0.708559712
TRINITY_DN115365_c0_g2	1.89E-06	3.12E-06	1.22E-07	0.49300493	0.641588021	0.142323327	0.915113422	-0.11883756	0.872586783	0.181499445	0.879535598	0.984293033	0.137966207	0.201700057	0.910325041	0.662202495	0.153200063	-0.142323327	0.915113422	-0.617340921	0.427708273	-0.181499445	0.879535598	0.302622525	0.670677249	-0.201700057	0.910325041
TRINITY_DN115368_c0_g1	2.53E-05	2.24E-06	NA	-1.220521129	0.635576843	0.004308491	0.999237905	1.641323139	0.340303401	0.033563616	0.994159512	NA	NA	NA	NA	-3.08017656	0.003434524	-0.004308491	0.999237905	1.330548489	0.592070646	-0.033563616	0.994159512	NA	NA	NA	NA
TRINITY_DN115368_c1_g1	1.84E-05	0.000122861	8.86E-05	-0.768443061	0.744045329	0.703697576	0.734029276	1.862227038	0.03831534	0.556795882	0.739046832	0.004345035	0.999233742	0.101937074	0.987192411	-3.186323646	0.000231164	-0.703697576	0.734029276	2.040556965	0.033995518	-0.556795882	0.739046832	-2.833916103	0.042583329	-0.101937074	0.987192411
TRINITY_DN115370_c0_g2	5.73E-05	1.07E-05	2.66E-07	-0.11539741	0.86148732	0.574062475	0.038255903	0.229139272	0.633188175	0.243462852	0.746185047	0.171521763	0.903147561	-0.071444586	0.974525152	-1.035520486	1.08E-06	-0.574062475	0.038255903	0.036986709	0.972572627	-0.243462852	0.746185047	-0.510542044	0.413517269	0.071444586	0.974525152
TRINITY_DN115370_c0_g4	1.81E-06	4.97E-05	7.94E-06	0.014772801	0.98664058	-0.064461908	0.947120198	0.667602138	0.200724493	0.365616603	0.652994525	0.418273399	0.647653371	0.1203139	0.944427098	-0.203302764	0.555278914	0.064461908	0.947120198	-0.159230064	0.871697609	-0.365616603	0.652994525	-0.134715196	0.846730851	-0.1203139	0.944427098
TRINITY_DN115375_c0_g2	3.92E-05	5.63E-07	NA	0.048133296	0.971897053	-0.719717712	0.327193972	0.172072314	0.827839723	0.145038752	0.919005124	NA	NA	NA	NA	0.205032686	0.73138835	0.719717712	0.327193972	-0.326739571	0.767586277	-0.145038752	0.919005124	NA	NA	NA	NA
TRINITY_DN115379_c0_g2	0.000232043	2.00E-05	4.69E-06	-0.332369113	0.835560542	0.549918871	0.629767172	-0.080881489	0.898121006	-0.149393254	0.879535598	-0.782062416	0.253777956	0.047840336	0.984327711	0.820030361	0.179920589	-0.549918871	0.629767172	-0.78259971	0.144857484	0.149393254	0.879535598	0.193072908	0.785582022	-0.047840336	0.984327711
TRINITY_DN115381_c1_g1	0.000368505	6.47E-05	3.29E-06	-2.606499705	0.034764203	-1.239911091	0.435518203	0.892241447	0.337909814	0.719848148	0.599995021	-0.884536753	0.799646532	-0.942815843	0.824553866	-4.551998057	1.03E-07	1.239911091	0.435518203	0.379671963	0.812334725	-0.719848148	0.599995021	-3.924025763	0.011272217	0.942815843	0.824553866
TRINITY_DN115395_c0_g1	2.26E-06	3.49E-06	1.80E-08	0.164094772	0.742007355	0.15570369	0.716474213	-0.122653482	0.407429294	0.096954461	0.674722928	0.037050587	0.934441418	0.045551757	0.932742786	-0.024936932	0.924426915	-0.15570369	0.716474213	-0.300927854	0.032204636	-0.096954461	0.674722928	0.223620167	0.197981692	-0.045551757	0.932742786
TRINITY_DN115403_c0_g1	7.52E-05	NA	NA	0.909547241	0.491930557	1.204192663	0.140962123	NA	NA	NA	NA	NA	NA	NA	NA	-0.544683365	0.420171058	-1.204192663	0.140962123	NA	NA	NA	NA	NA	NA	NA	NA
TRINITY_DN115421_c0_g2	NA	1.95E-06	1.78E-06	NA	NA	NA	NA	0.36297615	0.749750239	0.226945949	NA	-1.061268456	0.384833868	0.05896104	NA	NA	NA	NA	NA	-0.320022085	0.862386229	-0.226945949	NA	-0.560121439	NA	-0.05896104	NA
TRINITY_DN115427_c0_g1	5.23E-06	7.11E-06	3.93E-05	0.102131844	0.868178388	0.227663471	0.574519416	-0.243225807	0.367734508	-0.27256882	0.443898346	0.087091983	0.873690901	-0.374607123	0.255117213	0.005043678	0.987758079	-0.227663471	0.574519416	-0.102318169	0.829317088	0.27256882	0.443898346	0.338035094	0.163010783	0.374607123	0.255117213
TRINITY_DN115444_c0_g1	7.46E-06	5.81E-07	1.78E-06	0.169430201	0.781610781	-0.121708733	0.844852989	-0.205979596	0.527294867	-0.081335684	0.899765225	0.178600971	0.805983548	0.212974319	0.797363301	0.381232187	0.119342032	0.121708733	0.844852989	-0.095165142	0.871343512	0.081335684	0.899765225	0.367984258	0.302490972	-0.212974319	0.797363301
TRINITY_DN115447_c0_g1	0.00014275	9.84E-06	7.03E-05	0.694690823	0.017586205	0.839065132	0.000661994	-0.182196278	0.766506323	-0.00196749	0.998763452	-0.786560563	0.070505119	-0.581575224	0.347347394	-0.16975968	0.535013416	-0.839065132	0.000661994	-0.4478629	0.556516026	0.00196749	0.998763452	0.641171925	0.121125849	0.581575224	0.347347394
TRINITY_DN115462_c0_g1	7.72E-06	0.000224607	3.49E-05	-0.098024096	0.908066627	-0.127156779	0.876280368	-0.091070162	0.88644254	0.955928298	0.050744453	0.336784257	0.683829921	0.59987941	0.402282802	0.270645217	0.401513721	0.127156779	0.876280368	-0.17352774	0.842258916	-0.955928298	0.050744453	0.250051945	0.638527504	-0.59987941	0.402282802
TRINITY_DN115463_c0_g1	2.32E-06	2.99E-05	0.000286712	-0.369139503	0.724899047	0.094376352	0.944329242	-0.64303322	0.295340008	-0.167186068	0.892871982	-0.179156935	0.925467637	1.205070125	0.217215968	1.500222074	6.87E-05	-0.094376352	0.944329242	0.623287026	0.433465534	0.167186068	0.892871982	-0.374266163	0.674259671	-1.205070125	0.217215968
TRINITY_DN115470_c0_g4	2.13E-05	4.66E-06	9.74E-06	-0.647793732	0.643776377	-0.180706911	0.918765706	-0.513656774	0.604208506	-0.533037061	0.732021986	-0.670085721	0.583968428	0.1883531	0.936746705	0.104032043	0.891477584	0.180706911	0.918765706	0.39023954	0.808545578	0.533037061	0.732021986	0.337490163	0.71355129	-0.1883531	0.936746705
TRINITY_DN115472_c0_g2	8.60E-06	0.000142877	8.56E-06	-0.693942568	0.607489562	-0.352664386	0.79989347	0.75625319	0.261041507	1.381419319	0.023060497	0.86170047	0.365711365	0.059397599	0.985199392	-0.476917473	0.465776421	0.352664386	0.79989347	-0.829404815	0.273111977	-1.381419319	0.023060497	-0.250177607	0.788075106	-0.059397599	0.985199392
TRINITY_DN115480_c0_g1	1.45E-06	1.17E-06	3.07E-06	0.218603249	0.751122285	-0.025021856	0.978248692	-0.314430915	0.437860097	-0.12058781	0.879535598	0.048579771	0.959619137	-0.011642171	0.994042701	0.493431036	0.076520921	0.025021856	0.978248692	0.072743115	0.929757754	0.12058781	0.879535598	0.345946517	0.339571213	0.011642171	0.994042701
TRINITY_DN115513_c0_g1	1.53E-09	5.01E-07	2.40E-06	0.038453576	0.945785185	0.004135988	0.994615357	-0.181785881	0.545630062	0.014479973	0.984328538	0.1405803	0.845519551	0.242202772	0.733904734	0.157183168	0.466025535	-0.004135988	0.994615357	-0.083581963	0.87862743	-0.014479973	0.984328538	0.098477223	0.811360415	-0.242202772	0.733904734
TRINITY_DN115536_c0_g2	NA	0.002181426	0.000557011	NA	NA	NA	NA	-0.924433461	0.588864081	-2.806212828	0.10229433	1.06230277	0.707655482	-1.132375895	0.741297768	NA	NA	NA	NA	0.94010179	0.715687312	2.806212828	0.10229433	0.275433943	0.898794379	1.132375895	0.741297768
TRINITY_DN115539_c0_g4	1.46E-07	0.000122434	6.97E-06	-0.078389873	0.963432549	-0.218357744	0.893014326	0.133014884	0.879742255	-0.45393963	0.690507946	1.05692087	0.180632275	-0.097314981	0.968487937	0.679336728	0.264722154	0.218357744	0.893014326	-1.402335946	0.047510663	0.45393963	0.690507946	-1.0784669	0.110626752	0.097314981	0.968487937
TRINITY_DN115548_c0_g2	0.000320472	2.30E-06	NA	-1.361547478	0.677939825	1.510546119	0.524125294	-1.689221872	0.36751086	-0.828789607	0.801359345	NA	NA	NA	NA	0.349394206	0.83570606	-1.510546119	0.524125294	-2.518047103	0.247657205	0.828789607	0.801359345	NA	NA	NA	NA
TRINITY_DN115590_c0_g1	NA	7.29E-05	6.51E-06	NA	NA	NA	NA	-0.682588934	0.406126335	0.681916368	0.533561525	-2.371202965	0.002164033	-0.783073529	0.636521318	NA	NA	NA	NA	0.768643284	0.42530297	-0.681916368	0.533561525	-0.77814544	0.403757639	0.783073529	0.636521318
TRINITY_DN115612_c0_g1	9.61E-06	1.70E-06	7.16E-07	0.051226812	0.938659507	-0.14773547	0.778697407	-0.134995286	0.598559685	-0.122227566	0.767450411	0.271266611	0.530274707	0.112553212	0.89002034	0.430226698	0.058158646	0.14773547	0.778697407	-0.018982909	0.974291202	0.122227566	0.767450411	0.127269527	0.711522027	-0.112553212	0.89002034
TRINITY_DN115631_c1_g2	2.03E-06	1.73E-05	1.79E-05	-0.384855859	0.722279956	0.06357179	0.963206792	-0.024480214	0.97532079	0.291581666	0.77025946	-0.00654716	0.997322737	-0.687435464	0.553747792	-0.062313837	0.912743258	-0.06357179	0.963206792	-0.316446965	0.732998023	-0.291581666	0.77025946	0.394736366	0.597545329	0.687435464	0.553747792
TRINITY_DN115669_c0_g1	4.58E-06	6.33E-08	0.000141648	-0.230438524	0.753651134	0.220569927	0.730812772	0.103284822	0.833126965	0.112480517	0.893149571	-0.014652922	0.990495996	0.667581285	0.170563277	-0.050859221	0.89265296	-0.220569927	0.730812772	0.371776911	0.510527295	-0.112480517	0.893149571	-0.6580834	0.083524618	-0.667581285	0.170563277
TRINITY_DN115673_c0_g1	5.70E-06	0.000190695	NA	0.311052384	0.904347603	0.48901176	0.830834314	-0.699072867	0.407807281	1.01605013	0.291953659	NA	NA	NA	NA	-0.499164446	0.634797914	-0.48901176	0.830834314	-0.900083503	0.367396999	-1.01605013	0.291953659	NA	NA	NA	NA
TRINITY_DN115675_c0_g2	5.19E-07	9.00E-06	2.00E-06	-0.006482668	0.995363608	0.065833239	0.957875308	0.375464742	0.511109979	0.244893334	0.803483888	-0.084220848	0.945873151	0.081323628	0.96279834	-0.310378992	0.487089779	-0.065833239	0.957875308	-0.100944817	0.928561418	-0.244893334	0.803483888	-0.306022105	0.578487582	-0.081323628	0.96279834
TRINITY_DN115696_c0_g1	NA	2.86E-06	NA	NA	NA	NA	NA	0.603187398	0.39067114	0.290470293	NA	NA	NA	NA	NA	NA	NA	NA	NA	0.404005458	0.700650574	-0.290470293	NA	NA	NA	NA	NA
TRINITY_DN115711_c0_g1	9.93E-06	0.000140624	5.83E-05	-0.522817377	0.511922673	0.225454998	0.804014537	0.901298745	0.049547065	0.85800123	0.105495488	0.850800592	0.196371535	0.332571188	0.811680461	-1.412291174	3.54E-05	-0.225454998	0.804014537	-0.681099279	0.243382198	-0.85800123	0.105495488	-0.791646922	0.160465618	-0.332571188	0.811680461
TRINITY_DN115715_c0_g1	4.76E-05	8.86E-06	1.74E-05	-0.14789292	NA	0.716685845	0.674652794	0.630863993	0.410628423	-0.103904552	NA	0.408803936	0.854188373	0.127023752	0.973365278	-1.024535075	0.248820821	-0.716685845	0.674652794	0.575275003	0.605605288	0.103904552	NA	-1.28385615	0.215643459	-0.127023752	0.973365278
TRINITY_DN115728_c0_g1	1.25E-05	1.65E-05	1.13E-06	-0.051450311	0.927248843	-0.188308859	0.603301224	-0.139011802	0.597644328	0.190449933	0.610136748	0.115240822	0.90017265	-0.004670688	0.998204439	-0.043385397	0.858219149	0.188308859	0.603301224	-0.444276501	0.086182112	-0.190449933	0.610136748	0.517524871	0.17105932	0.004670688	0.998204439
TRINITY_DN115745_c0_g1	3.80E-05	3.00E-06	0.000104271	0.157187168	0.886425458	0.320231786	0.699348878	-0.554609285	0.337724602	-0.146758827	0.902098521	0.146107791	0.884280563	0.743895651	0.159615608	0.316660214	0.469865173	-0.320231786	0.699348878	-0.118527063	0.918626204	0.146758827	0.902098521	-0.02260459	0.970762759	-0.743895651	0.159615608
TRINITY_DN115810_c0_g1	1.44E-05	1.01E-06	2.57E-05	-0.076847146	0.919111141	-0.221551011	0.681178582	-0.221153933	0.410313879	-0.031414107	0.960302159	-0.001434434	0.998904775	-0.226267677	0.782147183	0.2513119	0.378547303	0.221551011	0.681178582	-0.235744307	0.517079106	0.031414107	0.960302159	0.521143757	0.127679062	0.226267677	0.782147183
TRINITY_DN115837_c3_g3	NA	2.80E-05	2.96E-06	NA	NA	NA	NA	0.343475891	0.65830736	0.670770708	NA	-0.404066382	0.818819582	-0.283808012	0.907506255	NA	NA	NA	NA	0.128428088	0.925523014	-0.670770708	NA	-1.194359217	NA	0.283808012	0.907506255
TRINITY_DN115843_c0_g1	0.000131006	0.000113335	2.49E-06	-0.361371053	0.797952732	0.997669449	0.133652417	0.449867355	0.672869214	-0.66884167	0.665139639	-0.931274493	0.417117664	-0.565512549	0.768809783	-1.32903609	0.008522316	-0.997669449	0.133652417	1.310635627	0.255105523	0.66884167	0.665139639	-1.473658642	0.076806035	0.565512549	0.768809783
TRINITY_DN115890_c0_g1	4.02E-06	1.43E-05	5.95E-07	0.197625502	0.893819476	0.084317925	0.959865229	-0.171551918	0.877686153	0.076606406	0.971617698	0.643213246	0.625200676	0.267265179	0.909327389	-0.640708085	0.256873938	-0.084317925	0.959865229	-0.203227403	0.908879143	-0.076606406	0.971617698	-0.091045082	0.934527428	-0.267265179	0.909327389
TRINITY_DN115902_c1_g1	1.63E-07	1.82E-05	1.23E-06	0.280851138	NA	0.009523899	0.995575445	-0.007389039	0.992373089	-0.357916275	0.690507946	-0.378513378	0.804362994	0.187119082	0.933854218	-0.099250813	0.882746572	-0.009523899	0.995575445	0.383424891	0.643537456	0.357916275	0.690507946	-0.159517563	NA	-0.187119082	0.933854218
TRINITY_DN115918_c0_g1	3.58E-05	NA	NA	-0.804558601	0.709200805	-0.618840572	0.752001321	NA	NA	NA	NA	NA	NA	NA	NA	-0.289535307	0.78783936	0.618840572	0.752001321	NA	NA	NA	NA	NA	NA	NA	NA
TRINITY_DN115921_c1_g4	1.81E-05	7.45E-05	6.80E-05	-0.008926422	NA	-0.594918986	0.619422737	0.124201918	0.918119517	-0.688047253	0.632245021	-0.644144015	0.471047814	-0.781581272	0.432333346	0.549853443	0.423381774	0.594918986	0.619422737	0.303393037	0.861254306	0.688047253	0.632245021	-0.933381119	0.169012315	0.781581272	0.432333346
TRINITY_DN115926_c0_g1	7.90E-05	4.35E-05	1.91E-05	-0.13564996	0.86148732	0.44918116	0.266282622	-0.134070098	0.832430896	0.324750594	0.70844154	-0.666368216	0.049159555	-0.324285518	0.610096928	-0.921985627	0.00042573	-0.44918116	0.266282622	-0.650589167	0.320361796	-0.324750594	0.70844154	-0.022270345	0.963069404	0.324285518	0.610096928
TRINITY_DN115945_c2_g1	NA	3.06E-06	9.61E-07	NA	NA	NA	NA	0.632128188	NA	0.336844992	NA	-0.287690445	0.878090792	-0.236183688	0.923130444	NA	NA	NA	NA	0.3725301	NA	-0.336844992	NA	-1.032426508	0.236683427	0.236183688	0.923130444
TRINITY_DN115950_c0_g1	4.90E-05	6.67E-05	0.000446484	-1.350582375	8.11E-05	0.409096783	0.466899151	0.290918533	0.719363294	-0.4212384	0.725812731	-1.576824824	0.080142693	-1.726345674	0.072402603	-2.730585055	5.45E-23	-0.409096783	0.466899151	1.172162778	0.138137463	0.4212384	0.725812731	-0.532996023	0.587595018	1.726345674	0.072402603
TRINITY_DN115959_c0_g1	1.82E-05	NA	NA	0.306099522	NA	-0.729956201	NA	NA	NA	NA	NA	NA	NA	NA	NA	0.695493385	0.209889574	0.729956201	NA	NA	NA	NA	NA	NA	NA	NA	NA
TRINITY_DN116023_c1_g1	6.46E-06	2.26E-06	2.02E-07	-0.016578735	0.978563146	-0.12310134	0.82205428	-0.08132591	0.786375772	0.058328303	0.915116461	0.173980376	0.752138193	0.14943683	0.838142565	0.187533688	0.439341015	0.12310134	0.82205428	-0.121192086	0.778511319	-0.058328303	0.915116461	0.101628437	0.776833617	-0.14943683	0.838142565
TRINITY_DN116028_c0_g20	5.83E-06	1.49E-05	7.12E-06	-0.039719479	0.941779805	-0.150335619	0.700737099	-0.027144709	0.946428828	0.218888788	0.624427591	0.114198932	0.897047971	-0.078069801	0.949107389	-0.233298216	0.235601555	0.150335619	0.700737099	-0.423164363	0.209693375	-0.218888788	0.624427591	0.47884025	0.191797546	0.078069801	0.949107389
TRINITY_DN116071_c0_g2	5.54E-06	0.00017757	1.05E-05	-0.711788272	0.643659891	-0.530048101	0.698848462	-0.186160103	0.800929668	-1.651786567	0.006431307	-0.048353875	0.983884299	-0.41963228	0.85330881	0.523912636	0.47023635	0.530048101	0.698848462	0.902553741	0.283345573	1.651786567	0.006431307	-0.396131092	0.707314204	0.41963228	0.85330881
TRINITY_DN116079_c0_g1	3.22E-06	8.63E-05	2.40E-07	0.109846333	0.910314961	0.275741168	0.698968901	-0.050846678	0.910411329	0.470385317	0.245915183	-0.201431528	0.726302949	0.072779162	0.941398977	-0.099843758	0.812913115	-0.275741168	0.698968901	-0.882302486	0.003760615	-0.470385317	0.245915183	0.245856424	0.45756208	-0.072779162	0.941398977
TRINITY_DN116090_c6_g5	6.69E-08	4.68E-06	1.93E-05	-0.168864214	0.937419634	-0.200312979	0.92817257	0.698640619	0.129014107	-0.12269745	0.904487633	0.492071807	0.74699805	0.083733792	0.978737746	-1.068594386	0.164553262	0.200312979	0.92817257	0.641924906	0.252870774	0.12269745	0.904487633	-0.556827936	0.53317597	-0.083733792	0.978737746
TRINITY_DN116092_c0_g1	3.73E-05	5.19E-06	1.76E-07	-0.663532282	0.396943464	0.459319259	0.536845278	0.528662006	0.18598965	0.197579903	0.779149854	0.258549128	0.859948583	-0.282721693	0.875338726	-1.626582478	1.54E-05	-0.459319259	0.536845278	-0.002988146	0.997860622	-0.197579903	0.779149854	-0.851341136	0.19162111	0.282721693	0.875338726
TRINITY_DN116105_c0_g1	6.97E-06	5.17E-05	1.82E-06	-0.188140969	0.859101524	-0.143498813	0.895007291	-0.461051848	0.375363712	-0.471810647	0.514880055	-0.071746053	0.957457885	-0.100954144	0.950269896	0.266257563	0.540282662	0.143498813	0.895007291	0.263477654	0.752783397	0.471810647	0.514880055	0.448780718	0.384208865	0.100954144	0.950269896
TRINITY_DN116107_c1_g2	1.50E-06	4.88E-05	1.33E-05	-0.803399226	0.266159759	-0.02267949	0.987081748	0.545091571	0.41693715	0.592569958	0.526464571	-0.275391263	0.884280563	-0.614707037	0.727563241	-2.56622166	2.65E-12	0.02267949	0.987081748	-0.01579162	0.992332186	-0.592569958	0.526464571	-0.538174221	0.555048043	0.614707037	0.727563241
TRINITY_DN116110_c0_g1	8.86E-06	3.67E-05	5.71E-06	-0.423977595	0.533584554	0.209966253	0.771093641	0.392626737	0.389290447	0.356535156	0.592023057	-0.104552621	0.936499274	-0.358824797	0.753545534	-0.887705341	0.002957224	-0.209966253	0.771093641	-0.248488973	0.729219229	-0.356535156	0.592023057	-0.073388478	0.918426681	0.358824797	0.753545534
TRINITY_DN116139_c0_g1	0.000245052	0.000154224	0.000462068	-1.533454295	0.015911929	1.06490959	0.106117919	0.019139821	0.987556003	-0.668186411	0.593014514	-1.718307078	0.080801912	-1.92478226	0.064124925	-2.534840338	2.79E-08	-1.06490959	0.106117919	1.400009204	0.126113716	0.668186411	0.593014514	-1.118709676	0.241799198	1.92478226	0.064124925
TRINITY_DN116159_c0_g2	5.10E-07	1.88E-05	3.55E-05	0.100243471	0.898938839	0.126987212	0.865164439	-0.524651014	0.187204554	0.142121544	0.854082702	-0.189567816	0.784524188	-0.273670613	0.704739547	0.152505403	0.638219384	-0.126987212	0.865164439	-0.279665153	0.639367994	-0.142121544	0.854082702	0.631017604	0.053693858	0.273670613	0.704739547
TRINITY_DN116179_c0_g1	NA	7.06E-05	1.07E-06	NA	NA	NA	NA	0.237986209	0.770672722	-0.761209515	NA	-0.208749271	0.936498228	-0.874095976	0.675120309	NA	NA	NA	NA	1.197718986	0.132616627	0.761209515	NA	-1.215817691	0.264344302	0.874095976	0.675120309
TRINITY_DN116229_c0_g1	7.42E-08	2.29E-07	8.80E-06	0.304245561	0.644950484	0.104925137	0.895007291	-0.353094853	0.137139281	-0.057066048	0.912108457	0.004907436	0.996285095	-0.026462247	0.984810263	0.285309378	0.346867294	-0.104925137	0.895007291	-0.230234057	0.482785151	0.057066048	0.912108457	0.541714565	0.076240833	0.026462247	0.984810263
TRINITY_DN116246_c0_g1	0.000121611	6.22E-05	3.33E-07	-0.381268167	0.822116144	1.057136834	0.205021287	1.496592392	0.004613003	0.716289665	0.381649832	0.094491457	0.969419873	-0.424161854	0.862078405	-1.144475959	0.063967246	-1.057136834	0.205021287	0.126046134	0.921703463	-0.716289665	0.381649832	-1.426983091	0.113389012	0.424161854	0.862078405
TRINITY_DN116247_c0_g2	2.71E-06	1.45E-06	4.74E-06	0.143277321	0.784545328	-0.077712961	0.892904866	-0.131463504	0.61640626	-0.098305071	0.83006159	0.168847429	0.752331478	0.255074203	0.632749685	0.360545104	0.08052175	0.077712961	0.892904866	0.019125529	0.974493995	0.098305071	0.83006159	0.300746892	0.288624636	-0.255074203	0.632749685
TRINITY_DN116292_c0_g1	0.000384667	3.79E-05	0.000137744	-2.185012912	0.026695683	-1.248448255	0.272056907	-0.187326388	0.843533944	0.868411133	0.391479613	1.382362182	0.049187191	0.479251885	0.764728471	-1.176776171	0.152061643	1.248448255	0.272056907	-0.97155538	0.312730226	-0.868411133	0.391479613	-1.232154047	0.0684703	-0.479251885	0.764728471
TRINITY_DN116296_c0_g1	0.000454575	1.26E-05	7.82E-06	-1.279081845	0.674626214	1.787700621	0.348076109	0.837519539	0.283954386	0.309684918	0.832384562	0.008685703	0.997856629	-0.417527506	0.889790732	-3.18102217	0.008560581	-1.787700621	0.348076109	0.515601927	0.663602779	-0.309684918	0.832384562	-1.824486932	0.075375724	0.417527506	0.889790732
TRINITY_DN116322_c0_g1	7.38E-06	1.26E-05	8.43E-05	0.057494956	0.933738701	0.273714719	0.501212964	-0.080457109	0.825363066	0.182095111	0.716441528	-0.288286646	0.688066938	-0.493107463	0.441878648	-0.463079265	0.050220036	-0.273714719	0.501212964	-0.3999548	0.273066055	-0.182095111	0.716441528	0.589663432	0.134231433	0.493107463	0.441878648
TRINITY_DN116338_c0_g5	4.10E-05	3.48E-06	2.48E-06	0.073198073	0.933336976	-0.462402721	0.304534041	0.008412756	0.987450662	-0.114398463	0.878579357	0.219242355	0.792725062	-0.000178123	0.999774638	0.769011146	0.008362202	0.462402721	0.304534041	-0.006270656	0.995183571	0.114398463	0.878579357	-0.053469021	0.92743842	0.000178123	0.999774638
TRINITY_DN116343_c1_g2	3.02E-08	0.000107538	4.63E-05	-0.361499526	0.644644769	-0.037336391	0.972409823	0.601777326	0.048682808	0.848098754	0.002124033	0.221970944	0.763456551	0.453463126	0.456938365	-0.499022759	0.150934637	0.037336391	0.972409823	-0.47608757	0.188600802	-0.848098754	0.002124033	-0.292316323	0.475420862	-0.453463126	0.456938365
TRINITY_DN116349_c0_g1	7.04E-05	3.86E-05	1.32E-07	-0.882447521	0.165983127	0.600581495	0.357948687	0.433849092	0.582184056	0.045088545	0.9800093	-0.122986236	0.95402591	-0.432769283	0.829236058	-1.279214474	0.001332292	-0.600581495	0.357948687	0.807155184	0.401437938	-0.045088545	0.9800093	-0.857603195	0.290790314	0.432769283	0.829236058
TRINITY_DN116401_c0_g1	6.54E-08	3.35E-06	1.05E-06	-0.935097974	NA	-0.208785098	0.910911423	0.628004414	0.290529024	-0.060956191	0.967593507	-0.359809599	0.83987914	-0.406290807	0.846909796	-0.798117904	0.249594042	0.208785098	0.910911423	0.262525839	0.799600393	0.060956191	0.967593507	-0.691050482	0.443528908	0.406290807	0.846909796
TRINITY_DN116402_c0_g1	3.46E-05	6.75E-05	6.16E-06	0.28162677	0.647936487	0.343732506	0.412377815	-0.007520471	0.987295991	0.507038934	0.148291	-0.327985192	0.651994931	0.244193342	0.81565867	-0.469843108	0.075461684	-0.343732506	0.412377815	-0.249452082	0.590464764	-0.507038934	0.148291	0.546316094	0.191796693	-0.244193342	0.81565867
TRINITY_DN116412_c0_g2	1.92E-07	5.15E-06	6.08E-05	-0.505410185	0.742087596	0.056665069	0.97749786	0.486034171	0.445838158	-0.131724743	0.923733529	-0.511499277	0.585243876	-0.863691054	0.29835912	-1.58540435	0.011574353	-0.056665069	0.97749786	0.306459602	0.768798683	0.131724743	0.923733529	-0.825268502	0.195984164	0.863691054	0.29835912
TRINITY_DN116427_c0_g1	2.36E-06	9.71E-07	1.05E-05	0.482195627	0.517872073	0.0618366	0.955430269	0.101049439	0.904242649	0.39834888	0.705037902	-0.261122002	0.773239218	0.112769325	0.936746705	-0.053875219	0.905793705	-0.0618366	0.955430269	-0.304123762	0.778755707	-0.39834888	0.705037902	-0.427891226	0.371527151	-0.112769325	0.936746705
TRINITY_DN116477_c0_g1	0.000120644	1.96E-06	2.93E-05	-0.46603186	0.776500898	-0.811333462	0.445217373	-0.107328526	0.897356205	-0.0259212	0.986972439	0.544813245	0.645358623	-0.338727108	0.85422591	0.510522484	0.480222578	0.811333462	0.445217373	-0.264238887	0.813573651	0.0259212	0.986972439	-0.289553518	0.736484619	0.338727108	0.85422591
TRINITY_DN116482_c0_g1	5.67E-06	NA	NA	0.195795795	NA	0.178892067	0.90799728	NA	NA	NA	NA	NA	NA	NA	NA	-0.525171301	0.368441915	-0.178892067	0.90799728	NA	NA	NA	NA	NA	NA	NA	NA
TRINITY_DN116485_c0_g3	NA	1.41E-05	4.71E-05	NA	NA	NA	NA	0.343587783	0.624904471	-0.461182939	NA	0.295256749	0.887350006	0.290271022	NA	NA	NA	NA	NA	0.879939553	0.266350946	0.461182939	NA	-0.765806387	NA	-0.290271022	NA
TRINITY_DN116490_c0_g1	2.70E-06	1.17E-05	6.83E-06	0.253700928	0.826763331	-0.315514177	0.74679925	-0.44657002	0.354703159	-0.326991802	0.654673496	-0.568108773	0.43166583	-0.254014529	0.852220713	0.270145591	0.5901308	0.315514177	0.74679925	0.254496626	0.736762693	0.326991802	0.654673496	-0.137642344	0.841496154	0.254014529	0.852220713
TRINITY_DN116496_c0_g1	9.20E-06	4.72E-06	0.000234946	0.076166994	0.934694582	-0.279036665	0.673871116	-0.47990714	0.197480083	-0.235582549	0.695197391	-0.357089008	0.572677756	-1.050140497	0.007780713	-0.315597039	0.383189543	0.279036665	0.673871116	-0.043704054	0.95962741	0.235582549	0.695197391	0.794958642	0.046537374	1.050140497	0.007780713
TRINITY_DN116498_c1_g2	NA	6.26E-07	NA	NA	NA	NA	NA	0.171840437	0.871016156	0.18414316	0.919743659	NA	NA	NA	NA	NA	NA	NA	NA	0.309013712	0.834589493	-0.18414316	0.919743659	NA	NA	NA	NA
TRINITY_DN116516_c1_g2	NA	1.51E-06	NA	NA	NA	NA	NA	1.096778473	0.140464477	0.249987716	NA	NA	NA	NA	NA	NA	NA	NA	NA	0.341988247	0.790983264	-0.249987716	NA	NA	NA	NA	NA
TRINITY_DN116533_c0_g1	0.002819791	0.000366162	1.47E-05	-4.216256327	1.46E-11	-4.972652846	3.72E-15	-3.06833311	9.01E-09	-1.123341276	0.169832955	-3.452235141	0.005840169	-0.675138798	0.853691261	2.692536709	5.39E-05	4.972652846	3.72E-15	0.503761545	0.652698924	1.123341276	0.169832955	-0.485363913	0.780233367	0.675138798	0.853691261
TRINITY_DN116565_c0_g1	0.000269326	0.000107478	8.09E-06	0.854379819	0.231047586	1.264503064	0.009576542	-1.210029547	0.087484342	0.537383339	0.637048199	-0.907054932	0.380013707	-0.13403656	0.961607174	-0.249291099	0.628972149	-1.264503064	0.009576542	-1.02093369	0.240274038	-0.537383339	0.637048199	1.188986585	0.113847487	0.13403656	0.961607174
TRINITY_DN116596_c0_g1	NA	9.06E-07	NA	NA	NA	NA	NA	0.205152686	NA	0.215492223	NA	NA	NA	NA	NA	NA	NA	NA	NA	0.274037433	NA	-0.215492223	NA	NA	NA	NA	NA
TRINITY_DN116603_c0_g3	2.43E-05	8.59E-06	2.25E-05	0.138076524	0.923684372	0.44020545	0.656768849	0.912806921	0.064267197	0.432476737	0.588833189	-0.136155014	0.928714447	-0.256207966	0.877514765	-0.987017859	0.05153824	-0.44020545	0.656768849	0.119013305	0.908328152	-0.432476737	0.588833189	-0.929295061	0.1381947	0.256207966	0.877514765
TRINITY_DN116651_c1_g1	6.43E-05	3.59E-05	2.80E-06	0.059024112	0.939947894	-0.560178546	0.088652647	-0.193135734	0.562676769	-0.391650571	0.314574394	0.40630283	0.582181779	0.143638807	0.915644132	0.846338999	0.0006444	0.560178546	0.088652647	0.274091896	0.541328217	0.391650571	0.314574394	0.266460706	0.616174752	-0.143638807	0.915644132
TRINITY_DN116664_c0_g2	7.16E-06	6.07E-07	7.73E-07	0.182062282	0.753436736	-0.09100544	0.888369377	-0.291142832	0.322553608	-0.002765765	0.99673148	-0.010508383	0.992651944	0.217194057	0.79617844	0.28569128	0.242805769	0.09100544	0.888369377	-0.26961673	0.49650591	0.002765765	0.99673148	0.335908233	0.361652552	-0.217194057	0.79617844
TRINITY_DN116700_c0_g5	2.78E-06	6.36E-06	2.84E-05	-0.26302838	0.898938839	-0.254920183	0.903888766	-0.027588623	0.976202273	-0.284208617	NA	-0.71413502	0.638063007	-0.964494417	0.543106433	-1.210772523	0.123196366	0.254920183	0.903888766	0.331691457	0.770077257	0.284208617	NA	-0.106679427	0.934065844	0.964494417	0.543106433
TRINITY_DN116711_c0_g1	5.17E-07	1.61E-05	2.48E-05	-0.058995613	0.919111141	0.09884477	0.849728473	0.36112351	0.111794687	0.245910425	0.431309538	0.359286086	0.283308975	0.268927687	0.59185891	-0.012195711	0.964170275	-0.09884477	0.849728473	-0.091083458	0.824859801	-0.245910425	0.431309538	-0.189135539	0.528780751	-0.268927687	0.59185891
TRINITY_DN116747_c1_g1	0.000104023	0.000302929	0.000145605	-0.153484843	0.884891473	0.716840746	0.14529023	0.263043509	0.733136014	0.884211402	0.283960198	-0.564540034	0.508964748	-0.905855547	0.228942808	-1.69604193	3.16E-07	-0.716840746	0.14529023	-0.941095019	0.240274038	-0.884211402	0.283960198	0.710736687	0.217442014	0.905855547	0.228942808
TRINITY_DN116770_c0_g1	0.000176099	5.55E-06	1.96E-05	-0.92670457	0.112728078	-1.089847397	0.018967896	-0.201769102	0.770883172	0.079222196	0.954916592	0.263322076	0.798274966	-0.351730103	0.752588592	0.171005726	0.73348064	1.089847397	0.018967896	0.028347718	0.986383009	-0.079222196	0.954916592	-0.282314885	0.627799264	0.351730103	0.752588592
TRINITY_DN116776_c0_g1	2.69E-06	1.08E-05	1.25E-05	0.239143392	0.684835432	-0.066672194	0.927857156	0.022376225	0.944152316	-0.24962739	0.41542566	0.291074645	0.287517819	-0.174313541	0.707340135	0.175387732	0.522266275	0.066672194	0.927857156	-0.064623469	0.885312486	0.24962739	0.41542566	0.036723768	0.904717719	0.174313541	0.707340135
TRINITY_DN116785_c0_g1	2.14E-05	1.58E-05	2.19E-07	-0.775035977	0.4858484	0.36290237	0.757628254	0.663864268	0.367734508	0.351191813	0.785400923	-0.238054234	0.906195129	-0.185590382	0.945381119	-0.737845139	0.179171945	-0.36290237	0.757628254	0.231677702	0.861254306	-0.351191813	0.785400923	-1.01273514	0.238300847	0.185590382	0.945381119
TRINITY_DN116791_c0_g2	3.09E-08	3.36E-05	4.61E-06	0.199491026	0.907951131	0.043851143	0.981887927	-0.145727083	0.857079106	0.438765015	0.677520034	0.038055602	0.985157202	-0.504895443	0.752582883	-0.921488449	0.139265955	-0.043851143	0.981887927	0.050546908	0.974493995	-0.438765015	0.677520034	0.090263023	0.929852311	0.504895443	0.752582883
TRINITY_DN116797_c0_g1	4.58E-05	0.000186781	0.000172906	0.56675698	0.294807044	0.66618718	0.091347088	0.268635934	0.469079707	0.881264037	0.00434782	0.597906431	0.144294859	1.04465838	0.001499266	-0.305847512	0.378330726	-0.66618718	0.091347088	-0.590165971	0.121764426	-0.881264037	0.00434782	-0.185742293	0.662738617	-1.04465838	0.001499266
TRINITY_DN116798_c0_g1	NA	1.46E-05	NA	NA	NA	NA	NA	0.694125103	NA	-0.471116769	NA	NA	NA	NA	NA	NA	NA	NA	NA	0.754159274	NA	0.471116769	NA	NA	NA	NA	NA
TRINITY_DN116804_c0_g1	3.75E-05	0.000100127	2.62E-05	-1.132176986	0.077138783	-0.463454155	0.606958521	0.21280818	0.793166902	0.729898452	0.427146341	-0.310779298	0.794401688	-0.611231622	0.552450023	-1.579678668	0.000321371	0.463454155	0.606958521	-0.522652552	0.609901687	-0.729898452	0.427146341	-0.508808238	0.408569015	0.611231622	0.552450023
TRINITY_DN116809_c0_g1	NA	3.93E-06	7.69E-07	NA	NA	NA	NA	0.825578027	0.201724651	0.119446564	0.935321637	0.357772405	0.927114904	-0.998746352	0.780068646	NA	NA	NA	NA	1.108403478	0.105262942	-0.119446564	0.935321637	-1.108299549	0.513835097	0.998746352	0.780068646
TRINITY_DN116840_c0_g1	6.06E-06	5.10E-05	3.70E-05	0.205020273	0.929895331	0.139120232	0.956361445	-0.180783285	0.872601339	0.506641153	0.741162653	-0.545491979	0.784524188	0.98363558	0.58583119	1.100794945	0.188532998	-0.139120232	0.956361445	0.309501849	0.849190105	-0.506641153	0.741162653	1.269270125	0.194751155	-0.98363558	0.58583119
TRINITY_DN116867_c1_g1	5.27E-06	2.54E-08	7.42E-06	-0.250621155	0.844699653	-0.233807254	0.849017294	0.530698737	0.394154078	0.192050547	0.87858787	0.63409534	0.330582864	0.389703005	0.731361408	0.07571955	0.901821181	0.233807254	0.849017294	-0.085953094	0.950860948	-0.192050547	0.87858787	-0.162351916	0.803430216	-0.389703005	0.731361408
TRINITY_DN116868_c2_g1	NA	1.01E-06	NA	NA	NA	NA	NA	0.420993695	NA	0.298830697	NA	NA	NA	NA	NA	NA	NA	NA	NA	0.091865863	NA	-0.298830697	NA	NA	NA	NA	NA
TRINITY_DN116893_c0_g1	8.84E-05	1.48E-05	8.41E-05	-0.689069774	0.633236088	0.820777534	0.371378246	0.446859866	0.680789849	0.065719351	0.977694647	0.415084863	0.84986135	0.313974073	0.913672981	-1.869113727	0.001102657	-0.820777534	0.371378246	0.460394587	0.779086092	-0.065719351	0.977694647	-1.245892033	0.213072844	-0.313974073	0.913672981
TRINITY_DN116900_c0_g1	3.03E-05	5.20E-06	NA	-0.070992834	NA	0.889945672	0.354314351	0.478849469	0.578263317	0.272350047	0.868455748	NA	NA	NA	NA	-0.73711999	0.264597638	-0.889945672	0.354314351	-0.205524175	0.897804285	-0.272350047	0.868455748	NA	NA	NA	NA
TRINITY_DN116903_c0_g1	7.24E-07	2.55E-05	1.06E-06	0.16386399	0.818651131	-0.014697638	0.986645908	-0.038491961	0.919290373	0.226610978	0.597587122	0.336352108	0.512204532	0.13626475	0.889790732	0.205593593	0.491912878	0.014697638	0.986645908	-0.239892791	0.558863683	-0.226610978	0.597587122	0.55236312	0.097501789	-0.13626475	0.889790732
TRINITY_DN116904_c0_g1	1.14E-06	0.000150834	0.000134109	-0.463160499	0.731879958	-0.109240263	0.94893855	0.644385487	0.298547567	1.125904942	0.07079261	0.331427556	0.806991968	0.904723283	0.329493009	0.719723767	0.198733565	0.109240263	0.94893855	0.31794893	0.746035269	-1.125904942	0.07079261	-0.792272592	0.221214253	-0.904723283	0.329493009
TRINITY_DN116905_c0_g1	NA	4.95E-05	8.29E-06	NA	NA	NA	NA	-0.074878161	0.945054491	-0.424341101	0.756379546	-0.83567604	0.469898676	-0.814418838	0.581734405	NA	NA	NA	NA	0.437695525	0.731619338	0.424341101	0.756379546	0.098862018	0.93227963	0.814418838	0.581734405
TRINITY_DN116910_c0_g3	9.23E-05	1.84E-06	1.21E-05	-0.053448664	0.942784362	-0.72042671	0.009543945	-0.841841776	0.038134522	0.107334944	0.91009965	-1.111502947	1.22E-05	-0.301671145	0.617341157	-0.135882992	0.64771594	0.72042671	0.009543945	-0.150357474	0.852254972	-0.107334944	0.91009965	0.221571387	0.530798091	0.301671145	0.617341157
TRINITY_DN116914_c0_g1	1.57E-06	4.98E-05	9.21E-07	0.222299751	0.778639185	0.190777201	0.7986931	-0.497113118	0.255247553	0.381275274	0.529641555	0.011243571	0.993151829	0.263697283	0.804973616	-0.117638216	0.753579481	-0.190777201	0.7986931	-0.224796357	0.743014884	-0.381275274	0.529641555	0.242426952	0.6345481	-0.263697283	0.804973616
TRINITY_DN116915_c0_g1	NA	0.000102429	9.09E-05	NA	NA	NA	NA	1.434260086	0.021175229	0.942911816	0.262123923	-0.040224273	0.987642264	0.486587491	0.824638197	NA	NA	NA	NA	-0.032693781	0.986396875	-0.942911816	0.262123923	-1.749690252	0.036701854	-0.486587491	0.824638197
TRINITY_DN116920_c0_g2	9.26E-05	NA	NA	0.089774387	0.978710617	-1.150784442	0.617632812	NA	NA	NA	NA	NA	NA	NA	NA	1.297194138	0.316286846	1.150784442	0.617632812	NA	NA	NA	NA	NA	NA	NA	NA
TRINITY_DN116920_c0_g3	3.59E-05	1.30E-06	1.97E-07	-0.15531997	0.740055845	-0.356057278	0.141918711	-0.144379544	0.671338936	-0.121094337	0.835257343	0.155473137	0.885613313	0.001161243	0.999452366	-0.068248326	0.764359173	0.356057278	0.141918711	-0.172963856	0.726549358	0.121094337	0.835257343	0.496975694	0.298124451	-0.001161243	0.999452366
TRINITY_DN116928_c0_g3	7.98E-05	NA	NA	0.77462803	0.700151236	-1.023279911	0.46793735	NA	NA	NA	NA	NA	NA	NA	NA	-0.963293977	0.303109066	1.023279911	0.46793735	NA	NA	NA	NA	NA	NA	NA	NA
TRINITY_DN116930_c0_g2	NA	NA	1.30E-05	NA	NA	NA	NA	NA	NA	NA	NA	0.182996753	0.915045143	-0.35470612	NA	NA	NA	NA	NA	NA	NA	NA	NA	-0.070747635	NA	0.35470612	NA
TRINITY_DN116931_c0_g2	0.000106094	4.65E-07	3.46E-06	0.117773123	NA	1.407575367	0.014188228	0.428369651	0.675801479	0.261282845	0.891001768	0.060317847	0.976467693	-0.093108528	0.975404483	-0.32460686	0.552164978	-1.407575367	0.014188228	0.083871812	0.969679965	-0.261282845	0.891001768	-0.50894824	0.571124918	0.093108528	0.975404483
TRINITY_DN116935_c0_g2	NA	9.92E-06	NA	NA	NA	NA	NA	0.071267892	NA	-0.32333317	NA	NA	NA	NA	NA	NA	NA	NA	NA	-0.371549683	NA	0.32333317	NA	NA	NA	NA	NA
TRINITY_DN116946_c0_g1	7.04E-05	5.37E-06	1.91E-07	-0.015969778	0.98962494	-0.6341972	0.311362033	-0.611377888	0.29079361	-0.158788664	0.891138674	0.24878167	0.853968917	0.247988265	0.88476937	0.820161687	0.051201736	0.6341972	0.311362033	-0.058172479	0.965111959	0.158788664	0.891138674	0.459679685	0.485316825	-0.247988265	0.88476937
TRINITY_DN116954_c0_g1	1.20E-05	2.46E-07	8.61E-05	-0.005335742	0.996154469	-0.267819213	0.774613291	-0.166002403	0.832255962	-0.281459681	0.814491307	-0.416914231	0.725060606	-0.463087442	0.742232896	0.18734988	0.698865653	0.267819213	0.774613291	0.054135575	0.973027585	0.281459681	0.814491307	0.361813588	0.627463157	0.463087442	0.742232896
TRINITY_DN116987_c0_g1	9.74E-06	1.43E-05	5.51E-05	-0.042220213	0.970126866	-0.161498616	0.88204611	-0.288645112	0.637061068	-0.227558626	0.828049334	-0.589020715	0.437171614	-0.52841477	0.606402767	0.251003473	0.570137357	0.161498616	0.88204611	-0.358641893	0.684835236	0.227558626	0.828049334	-0.120342741	0.87189358	0.52841477	0.606402767
TRINITY_DN116995_c1_g1	1.77E-05	0.000187932	0.000246604	-1.075721865	0.082861921	-0.170631532	0.894999015	-0.731118479	0.301989963	-0.695402559	0.464321712	-1.807844698	7.52E-12	-1.188659493	0.000111675	-1.490336047	0.000452065	0.170631532	0.894999015	0.146087904	0.918626204	0.695402559	0.464321712	0.093415118	0.844019098	1.188659493	0.000111675
TRINITY_DN116998_c0_g1	7.01E-05	3.47E-06	2.02E-08	0.446182992	0.494715119	0.620029764	0.116874633	0.270251128	0.483235443	-0.016251399	0.985968503	-0.027953345	0.982337614	0.010685634	0.996308591	0.386955607	0.236965084	-0.620029764	0.116874633	0.073866513	0.923928969	0.016251399	0.985968503	-0.268143437	0.611270743	-0.010685634	0.996308591
TRINITY_DN117001_c0_g2	NA	2.44E-05	3.23E-05	NA	NA	NA	NA	0.966903096	0.378594093	-0.204358874	0.933815174	-1.288995813	0.274989212	-0.969589483	0.576468312	NA	NA	NA	NA	0.854557782	0.590591623	0.204358874	0.933815174	-0.553141505	NA	0.969589483	0.576468312
TRINITY_DN117004_c0_g1	6.22E-06	3.76E-05	1.78E-05	-0.499521604	0.794308728	0.0791918	0.973318059	-0.183688901	0.817382138	-0.558057881	0.575428684	-0.736040151	0.387753855	0.213096552	0.908545694	0.379797159	0.651376991	-0.0791918	0.973318059	-0.217605405	0.865094461	0.558057881	0.575428684	-0.461954082	0.504875363	-0.213096552	0.908545694
TRINITY_DN117009_c0_g1	1.54E-05	0.000103571	3.74E-05	0.454375155	0.73600032	0.46261171	0.675552516	0.004273223	0.996315865	-0.579642266	0.545037558	-0.534041763	0.668235366	-0.432559145	0.800800341	0.559514075	0.330931843	-0.46261171	0.675552516	1.085345801	0.131905428	0.579642266	0.545037558	0.10911622	0.912759539	0.432559145	0.800800341
TRINITY_DN117021_c0_g1	8.58E-06	1.53E-05	7.81E-06	0.086364769	0.923684372	-0.102491497	0.910911423	-0.0431957	0.938461122	0.317367508	0.605121927	0.434020782	0.474449931	0.213960758	0.843577286	-0.272445672	0.425870892	0.102491497	0.910911423	-0.527476519	0.281642464	-0.317367508	0.605121927	0.503202499	0.236683427	-0.213960758	0.843577286
TRINITY_DN117025_c1_g1	4.77E-05	2.22E-07	1.30E-07	0.446219488	0.828784475	0.309432598	0.884580698	1.048867274	0.351357309	0.479858347	0.812304803	-1.542611517	0.046896262	-0.228586271	0.919130904	-0.420190167	0.63477259	-0.309432598	0.884580698	0.104783099	0.968188596	-0.479858347	0.812304803	-0.836099995	0.29044724	0.228586271	0.919130904
TRINITY_DN117033_c0_g1	3.19E-06	3.64E-06	2.40E-05	0.294809153	0.736185017	-0.191905803	0.830834314	0.105005423	0.847830693	0.013351087	0.990500718	0.104476899	0.90493021	0.118575127	0.910882629	0.506194433	0.164831366	0.191905803	0.830834314	0.168722617	0.832009831	-0.013351087	0.990500718	-0.141528071	0.752690262	-0.118575127	0.910882629
TRINITY_DN117034_c0_g1	3.99E-06	6.79E-06	6.61E-07	0.450095961	0.712356603	0.1757114	0.90316367	-0.037285511	0.974397613	0.039112516	0.985076901	0.306051398	0.779647192	0.066784789	0.97489873	0.552903779	0.286964163	-0.1757114	0.90316367	-0.018812205	0.99268744	-0.039112516	0.985076901	-0.317319833	0.62263173	-0.066784789	0.97489873
TRINITY_DN117046_c0_g1	1.65E-05	4.98E-05	2.76E-05	0.295073526	0.709200805	0.383703782	0.478324051	-0.357477798	0.523455801	0.375092215	0.646929425	-0.343287217	0.816678331	-0.162205284	0.942218368	-0.136858914	0.719100825	-0.383703782	0.478324051	-1.268238175	0.00912779	-0.375092215	0.646929425	0.480474967	0.533539905	0.162205284	0.942218368
TRINITY_DN117051_c0_g1	1.16E-05	8.60E-06	3.08E-07	-0.128514569	0.885703391	0.225324142	0.753459269	0.148794049	0.815093991	0.207424137	0.838448606	0.021738337	0.987904862	0.053249949	0.976828356	-0.296501885	0.396275007	-0.225324142	0.753459269	-0.195748601	0.836835012	-0.207424137	0.838448606	0.029495811	0.965712454	-0.053249949	0.976828356
TRINITY_DN117052_c0_g2	3.35E-05	9.26E-05	5.26E-06	-0.355737185	0.836575559	-0.555105373	0.670104857	0.26613457	0.710328506	0.943141652	0.182423347	0.39176644	0.790123139	0.068619498	0.981492677	0.326919274	0.663625997	0.555105373	0.670104857	-0.922333511	0.197187864	-0.943141652	0.182423347	-0.458882231	0.584317006	-0.068619498	0.981492677
TRINITY_DN117065_c0_g2	NA	5.65E-05	3.98E-05	NA	NA	NA	NA	0.486136676	0.65854955	-0.510716441	0.771874165	1.720321012	0.052049236	-0.659190905	0.741276881	NA	NA	NA	NA	0.600832552	0.707094956	0.510716441	0.771874165	-0.574677542	0.587790488	0.659190905	0.741276881
TRINITY_DN117078_c1_g1	6.13E-05	NA	9.13E-05	0.059105728	0.973052973	-0.940686677	0.336562705	NA	NA	NA	NA	0.192122716	0.905807421	-0.902185979	0.415193041	0.182157347	0.825638269	0.940686677	0.336562705	NA	NA	NA	NA	0.463429988	0.570523805	0.902185979	0.415193041
TRINITY_DN117080_c0_g1	2.02E-05	7.14E-07	6.02E-05	0.08096876	0.929856526	-0.180707126	0.818393701	-0.388085163	0.300805807	-0.145333755	0.835167163	-0.379084101	0.414686913	-0.348550413	0.569512441	-0.185475949	0.613671208	0.180707126	0.818393701	-0.072749708	0.924358303	0.145333755	0.835167163	0.328918614	0.354283759	0.348550413	0.569512441
TRINITY_DN117087_c0_g1	6.14E-06	2.31E-05	5.73E-06	-0.17421412	0.740351884	0.2144358	0.581870718	0.488960495	0.055716299	0.290815658	0.426474547	0.293511617	0.579944652	0.108845844	0.911008103	-0.25738404	0.246690506	-0.2144358	0.581870718	-0.103982573	0.831220329	-0.290815658	0.426474547	-0.057044001	0.901572247	-0.108845844	0.911008103
TRINITY_DN117091_c0_g1	6.86E-06	3.05E-05	1.30E-08	0.055718705	0.937286014	-0.080683763	0.908824006	-0.041709007	0.898458917	0.259231457	0.444425386	0.175245772	0.798912346	0.097208657	0.922360716	0.033136657	0.916281789	0.080683763	0.908824006	-0.441415706	0.100294307	-0.259231457	0.444425386	0.452560599	0.169738261	-0.097208657	0.922360716
TRINITY_DN117094_c0_g1	4.39E-06	7.81E-05	1.79E-06	0.115465396	0.835627335	-0.154215823	0.730966684	-0.453615314	0.122714384	-0.518803993	0.107196509	0.062170284	0.950767905	0.036548255	0.981108158	0.496641696	0.012352715	0.154215823	0.730966684	0.289326902	0.478441558	0.518803993	0.107196509	0.188108146	0.674949553	-0.036548255	0.981108158
TRINITY_DN117106_c1_g2	1.27E-05	8.22E-06	3.65E-05	0.312864451	0.657514635	0.318714861	0.551638097	0.406631995	0.260251614	0.133132055	0.849556353	0.174441616	0.857937899	-0.304547183	0.759383653	-0.399824826	0.205003168	-0.318714861	0.551638097	-0.488134865	0.257584496	-0.133132055	0.849556353	0.29809728	0.549397883	0.304547183	0.759383653
TRINITY_DN117113_c0_g1	4.75E-05	5.53E-06	1.60E-07	-0.089575199	0.90315133	-0.445765898	0.202942887	-0.148714873	0.537510475	-0.115039586	0.773296864	0.286845889	0.579605348	0.100485627	0.916709213	0.565813003	0.025678027	0.445765898	0.202942887	-0.002603593	0.996334975	0.115039586	0.773296864	0.332998282	0.322013491	-0.100485627	0.916709213
TRINITY_DN117117_c0_g1	8.50E-07	3.74E-05	7.28E-09	0.309070876	0.635966219	0.031015277	0.972939948	0.601983607	0.215009066	0.449995108	0.510323911	0.037577825	0.967685511	-0.02476617	0.986814113	-0.161157984	0.61779337	-0.031015277	0.972939948	-0.349339642	0.629683079	-0.449995108	0.510323911	-0.296877203	0.410042036	0.02476617	0.986814113
TRINITY_DN117121_c3_g3	NA	4.03E-05	8.21E-06	NA	NA	NA	NA	0.370146295	0.648463232	-0.533950917	0.654661845	0.647738843	0.599610895	-0.059408924	0.986157615	NA	NA	NA	NA	0.948613168	0.30245788	0.533950917	0.654661845	0.216437932	NA	0.059408924	0.986157615
TRINITY_DN117122_c0_g1	NA	9.27E-05	0.000955882	NA	NA	NA	NA	-0.201263577	0.951412237	0.860700837	0.852228249	2.117727108	0.456426009	1.519566098	0.725913452	NA	NA	NA	NA	-1.056713927	0.795503283	-0.860700837	0.852228249	-4.474990107	0.016592237	-1.519566098	0.725913452
TRINITY_DN117123_c0_g1	4.76E-07	3.95E-06	3.03E-07	0.185711427	0.73159164	0.043578745	0.94893855	-0.242143558	0.410752228	0.057929977	0.926329111	0.182350021	0.776887912	0.072393652	0.944522066	0.096783069	0.707726147	-0.043578745	0.94893855	-0.224956883	0.592070646	-0.057929977	0.926329111	0.59538185	0.051489404	-0.072393652	0.944522066
TRINITY_DN117125_c0_g1	3.65E-06	3.81E-05	9.19E-07	0.005564375	0.992944211	-0.072426675	0.913966387	-0.196560169	0.583156521	0.333424682	0.468343409	0.330629779	0.701440034	0.107757627	0.943753508	-0.137392009	0.601149274	0.072426675	0.913966387	-0.366291997	0.401867492	-0.333424682	0.468343409	0.674873502	0.147666845	-0.107757627	0.943753508
TRINITY_DN117130_c1_g1	5.22E-05	0.000127371	1.13E-06	0.656041573	0.452754606	0.540892409	0.457519285	0.404124271	0.544879457	0.377577434	0.718609753	-0.295972142	0.869252242	0.242672882	0.916158312	-0.002292348	0.997083575	-0.540892409	0.457519285	-0.240594883	0.830371904	-0.377577434	0.718609753	0.547596567	0.526609154	-0.242672882	0.916158312
TRINITY_DN117133_c2_g1	8.93E-06	4.18E-06	2.12E-05	-0.268715352	0.799276572	-0.254728348	0.786027167	0.328609298	0.33339002	0.026611229	0.973809668	0.224524332	0.782920212	-0.367581784	0.638409591	-0.379918908	0.386239595	0.254728348	0.786027167	-0.090021285	0.890629926	-0.026611229	0.973809668	-0.10723773	0.838028041	0.367581784	0.638409591
TRINITY_DN117135_c11_g1	0.000226721	1.26E-05	4.35E-05	-2.355626169	0.130736557	-1.737331254	0.256720114	0.346956901	0.227161467	0.200892726	0.650070397	0.067519457	0.973533935	0.577284707	0.727888301	-0.747499198	0.542432244	1.737331254	0.256720114	-0.123846846	0.800936195	-0.200892726	0.650070397	-0.514713172	0.546354063	-0.577284707	0.727888301
TRINITY_DN117144_c0_g1	0.000193876	2.56E-05	5.17E-08	0.400531618	0.834549508	1.347599025	0.121925846	0.778859204	0.331727675	-0.170465379	0.922804997	-0.659918102	0.684157128	-0.212195207	0.94149133	-0.939518865	0.182068325	-1.347599025	0.121925846	0.638199294	0.585599522	0.170465379	0.922804997	-1.393488975	0.129075129	0.212195207	0.94149133
TRINITY_DN117145_c1_g1	5.14E-09	1.33E-05	8.56E-07	-0.199169236	0.709200805	0.013544101	0.984836736	0.136584879	0.536484838	0.186340252	0.538584174	0.276238338	0.619168078	0.058993707	0.960840412	-0.273039565	0.23002119	-0.013544101	0.984836736	-0.174226761	0.564143488	-0.186340252	0.538584174	0.144114731	0.723325146	-0.058993707	0.960840412
TRINITY_DN117147_c0_g1	1.63E-06	2.22E-05	3.04E-06	-0.067300633	0.906388879	-0.031753968	0.959833338	0.121739786	0.527200224	0.273079577	0.188218878	0.483776646	0.088554644	0.12190625	0.871175085	-0.085313023	0.721261098	0.031753968	0.959833338	-0.28126581	0.174084781	-0.273079577	0.188218878	0.27081562	0.335861251	-0.12190625	0.871175085
TRINITY_DN117150_c0_g1	8.04E-05	9.08E-05	6.20E-05	-0.726597353	0.230327088	-0.64235144	0.219035683	0.053103354	0.939902604	0.658700356	0.29474506	-0.310986051	0.719770295	0.486195476	0.55893079	-0.025964354	0.960788429	0.64235144	0.219035683	-0.454759197	0.529001841	-0.658700356	0.29474506	-0.256976654	0.6345481	-0.486195476	0.55893079
TRINITY_DN117154_c9_g3	2.90E-05	3.43E-05	3.24E-06	-0.393117297	0.463849428	0.373490111	0.360424212	0.335595631	0.393638983	0.382469014	0.465160281	-0.127178616	0.91846465	-0.33926923	0.768909991	-0.880869776	0.000309305	-0.373490111	0.360424212	-0.018064403	0.986396875	-0.382469014	0.465160281	-0.188094176	0.76339259	0.33926923	0.768909991
TRINITY_DN117175_c1_g1	3.35E-06	1.14E-06	4.50E-06	0.038572464	0.94475706	-0.066853216	0.902790841	-0.226283537	0.237663233	0.021276029	0.962457207	0.041006388	0.957443359	-0.025585635	0.981659803	0.173604294	0.404461108	0.066853216	0.902790841	-0.219892365	0.359178841	-0.021276029	0.962457207	0.414046655	0.128770435	0.025585635	0.981659803
TRINITY_DN117184_c0_g6	6.26E-05	5.14E-05	2.01E-05	0.148650699	0.866928868	-0.555115831	0.206532733	-0.556378614	0.058480702	-0.508581603	0.141535645	0.284994488	0.637660436	0.359697732	0.581047435	0.827816732	0.007478515	0.555115831	0.206532733	0.153586728	0.771185965	0.508581603	0.141535645	0.279708245	0.466469478	-0.359697732	0.581047435
TRINITY_DN117187_c2_g1	NA	7.55E-06	NA	NA	NA	NA	NA	0.933152635	NA	0.149367476	NA	NA	NA	NA	NA	NA	NA	NA	NA	-0.527380517	NA	-0.149367476	NA	NA	NA	NA	NA
TRINITY_DN117193_c0_g1	9.50E-05	0.000255254	2.63E-06	-1.571111536	0.141048228	-1.466320815	0.112442715	0.107422323	0.939149368	-0.819181616	0.599708268	-0.866155572	0.637660436	-0.284983574	0.931970361	-0.419104804	0.627559153	1.466320815	0.112442715	0.82185442	0.591104884	0.819181616	0.599708268	-1.28438183	0.245939666	0.284983574	0.931970361
TRINITY_DN117194_c0_g1	2.11E-05	1.18E-05	4.83E-06	-1.227748121	0.080941396	-0.462228058	0.656648759	0.522349008	0.492937039	0.63203695	0.550345249	0.363233444	0.757502262	-0.4286862	0.752780769	-0.845507213	0.114879698	0.462228058	0.656648759	-0.24099586	0.857142834	-0.63203695	0.550345249	-0.533854567	0.416176464	0.4286862	0.752780769
TRINITY_DN117201_c0_g1	2.08E-06	7.60E-06	5.45E-06	0.342315379	0.800913182	-0.10231629	0.949843653	-0.919944585	0.275392789	0.472533584	0.731734828	-0.658634835	0.591600216	0.345264314	0.864720596	0.160873753	0.802906405	0.10231629	0.949843653	-1.589633223	0.061045302	-0.472533584	0.731734828	0.34342763	0.70088506	-0.345264314	0.864720596
TRINITY_DN117212_c0_g1	3.06E-07	1.04E-05	0.000114249	0.981037472	0.347608607	0.292298915	0.851481559	0.059435537	0.946919426	0.38769164	0.712813997	0.414217426	0.77188639	1.102222094	0.249784391	0.818590445	0.17624147	-0.292298915	0.851481559	-0.300449012	0.779980661	-0.38769164	0.712813997	0.245853431	0.778525315	-1.102222094	0.249784391
TRINITY_DN117241_c1_g1	0.000105561	1.53E-05	7.72E-06	-0.686829645	0.733235986	0.586173321	0.742930488	0.298930539	0.761011877	-0.16619991	0.930322281	-0.303847188	0.922332441	-0.828383509	0.774383028	-3.169445057	1.11E-05	-0.586173321	0.742930488	0.695411468	0.576329063	0.16619991	0.930322281	-0.840657453	0.5458618	0.828383509	0.774383028
TRINITY_DN117261_c0_g1	NA	0.00041921	0.002251614	NA	NA	NA	NA	1.115712832	0.702005351	1.89738055	0.638501267	2.845075406	0.220438497	2.806965253	0.309674164	NA	NA	NA	NA	-1.135807039	0.800936195	-1.89738055	0.638501267	-3.770957388	0.043923624	-2.806965253	0.309674164
TRINITY_DN117270_c0_g1	0.001698835	0.000807129	0.000450072	0.967562448	0.848602849	2.109032387	0.519247747	0.652600437	0.490053307	1.399746331	0.1691179	-2.20622349	0.371909041	1.454106244	0.712035023	0.071728608	0.978318079	-2.109032387	0.519247747	0.08355574	0.969401691	-1.399746331	0.1691179	0.267888303	0.917939564	-1.454106244	0.712035023
TRINITY_DN117274_c0_g1	1.99E-05	1.29E-05	1.37E-06	-0.066931744	0.918836782	-0.246152112	0.539068087	-0.170712643	0.484504818	0.15687746	0.678231862	0.180816781	0.808175224	0.000120789	0.999824793	0.000394672	0.998972151	0.246152112	0.539068087	-0.443458839	0.065568536	-0.15687746	0.678231862	0.482468177	0.170689677	-0.000120789	0.999824793
TRINITY_DN117282_c0_g2	8.87E-08	3.44E-05	8.24E-06	-0.470343191	0.635966219	-0.189060584	0.867271852	0.965099795	0.168904031	0.444126713	0.70306224	-0.842500471	0.344251103	-0.77885272	0.504427393	0.18629276	0.710207287	0.189060584	0.867271852	0.187433015	0.891266478	-0.444126713	0.70306224	0.176463295	0.845563511	0.77885272	0.504427393
TRINITY_DN117292_c0_g1	1.38E-05	4.45E-06	2.23E-05	-0.523087316	0.784545328	-0.513268269	0.760512181	0.221622381	0.820684674	-0.145872068	0.938295638	-0.399658166	0.848339483	-0.150125886	0.964358508	0.360160319	0.683788676	0.513268269	0.760512181	0.286294686	0.846839108	0.145872068	0.938295638	-0.025593934	0.984371677	0.150125886	0.964358508
TRINITY_DN117304_c0_g1	1.02E-07	1.60E-05	8.02E-06	0.115333249	0.861377446	0.07522232	0.915113422	0.083605785	0.744341144	0.175392553	0.605121927	0.479106303	0.475699914	0.367503219	0.707340135	-0.019658691	0.952022696	-0.07522232	0.915113422	-0.354728181	0.159017549	-0.175392553	0.605121927	0.596976037	0.198754611	-0.367503219	0.707340135
TRINITY_DN117312_c0_g1	5.74E-09	6.65E-06	1.01E-06	0.144899798	0.818344868	0.110628426	0.858610186	-0.169204826	0.504412507	0.04374622	0.936385901	-0.075145508	0.905332429	-0.013898916	0.990891796	0.070206828	0.809747006	-0.110628426	0.858610186	-0.200978944	0.564143488	-0.04374622	0.936385901	0.41969928	0.097596392	0.013898916	0.990891796
TRINITY_DN117326_c0_g1	3.99E-05	7.74E-06	2.69E-05	0.308966908	0.617477224	0.355726068	0.395249909	-0.199633574	0.602441711	0.070641358	0.928983755	-0.510320895	0.230080748	-0.343453799	0.609133528	-0.275764263	0.331703522	-0.355726068	0.395249909	-0.260821642	0.627339826	-0.070641358	0.928983755	0.421495356	0.243085174	0.343453799	0.609133528
TRINITY_DN117328_c0_g1	1.10E-06	4.50E-08	6.93E-07	0.252782573	0.710053885	0.156430059	0.819001699	0.066373244	0.831582708	-0.01186906	0.985076901	-0.06439301	0.924010669	0.104328206	0.890726974	-0.005280232	0.989755108	-0.156430059	0.819001699	-0.262670214	0.449537372	0.01186906	0.985076901	0.158414781	0.603720633	-0.104328206	0.890726974
TRINITY_DN117331_c0_g1	2.70E-05	0.000159559	3.22E-07	0.065764981	0.941779805	0.351471242	0.50748817	0.120689076	0.821997842	0.607118161	0.252393906	-0.425932423	0.245058174	-0.004692364	0.997512058	-0.404822916	0.207294311	-0.351471242	0.50748817	-0.337400517	0.60992156	-0.607118161	0.252393906	0.218811928	0.510790582	0.004692364	0.997512058
TRINITY_DN117334_c0_g1	NA	1.36E-05	6.64E-06	NA	NA	NA	NA	-0.349606674	0.679108783	-0.217419985	NA	-0.212211161	0.907770892	-0.500668201	0.780226564	NA	NA	NA	NA	-0.007099982	0.997171678	0.217419985	NA	-0.778598782	NA	0.500668201	0.780226564
TRINITY_DN117339_c0_g1	7.93E-05	0.000124628	0.000138179	-0.246147739	0.623146456	0.592595497	0.010993105	0.503015138	0.159171874	0.755500721	0.026675638	0.273899744	0.743875354	0.643953505	0.287438932	-0.295902189	0.180079527	-0.592595497	0.010993105	0.023161362	0.979693512	-0.755500721	0.026675638	-0.122309685	0.827931836	-0.643953505	0.287438932
TRINITY_DN117343_c0_g1	3.52E-05	2.89E-05	3.33E-05	-0.274087473	0.848089497	0.550456578	0.555829725	0.771277652	0.183102034	0.439968413	0.624310303	0.094484485	0.942325677	0.198528753	0.892346066	-0.695129061	0.203136307	-0.550456578	0.555829725	-0.042731895	0.975843403	-0.439968413	0.624310303	-0.074667799	0.916991572	-0.198528753	0.892346066
TRINITY_DN117353_c0_g1	6.78E-07	1.10E-08	1.71E-06	0.069230908	0.917787713	0.013491075	0.986161059	-0.167526793	0.554606074	-0.018800436	0.976351478	0.283144679	0.504226108	0.232535411	0.693427446	0.129647818	0.626345313	-0.013491075	0.986161059	-0.053944932	0.923283325	0.018800436	0.976351478	0.520250678	0.055766635	-0.232535411	0.693427446
TRINITY_DN117357_c0_g1	7.76E-05	0.000205066	2.55E-06	-1.148187747	0.176191023	-0.762314366	0.385140145	0.433137518	0.622341088	1.340895583	0.126259039	0.476896078	0.778360282	-0.38191799	0.871442216	-0.99573871	0.088831499	0.762314366	0.385140145	-1.368903052	0.115688316	-1.340895583	0.126259039	-0.05954119	0.961374373	0.38191799	0.871442216
TRINITY_DN117387_c0_g1	0.00012671	0.000264341	0.000270275	-0.70720511	0.607554883	0.792741047	0.397296495	1.280072501	0.063094207	0.917682698	0.311377041	-0.431589922	0.770402188	1.214557624	0.203180262	-1.578658595	0.005215365	-0.792741047	0.397296495	-0.479831928	0.671627118	-0.917682698	0.311377041	-0.366889945	0.67788523	-1.214557624	0.203180262
TRINITY_DN117397_c1_g1	2.51E-05	5.01E-05	9.59E-05	-0.118537409	0.946733738	-0.507646528	0.690104138	-0.013078695	0.990877655	-0.65247458	0.575428684	0.059241429	0.972066688	-0.572644552	0.634574585	0.48925365	0.473593077	0.507646528	0.690104138	0.36437984	0.786438364	0.65247458	0.575428684	-0.129363456	0.87909408	0.572644552	0.634574585
TRINITY_DN117406_c0_g1	0.00013195	2.68E-07	5.33E-05	-1.066382947	0.103004779	-1.01327298	0.076014483	0.048155346	0.96039873	0.210229997	0.883675608	-1.44506554	0.207514365	0.326692345	0.910325041	-0.415086709	0.423542075	1.01327298	0.076014483	0.024915452	0.988760582	-0.210229997	0.883675608	-0.412363371	0.730070351	-0.326692345	0.910325041
TRINITY_DN117408_c0_g1	NA	0.000276559	2.90E-05	NA	NA	NA	NA	-0.696559569	0.620785772	-1.090507816	0.568638135	-2.142248934	0.233432172	-0.078838499	0.991098258	NA	NA	NA	NA	0.339606343	0.894894897	1.090507816	0.568638135	0.727415871	0.683783566	0.078838499	0.991098258
TRINITY_DN117417_c0_g1	5.61E-05	1.62E-05	4.34E-06	-0.226248103	0.822132657	-0.587831133	0.282908509	-0.446967989	0.340188884	-0.350985601	0.611998881	-0.613115619	0.545883663	-0.057128961	0.983280347	0.488131931	0.221139619	0.587831133	0.282908509	0.431959664	0.483239153	0.350985601	0.611998881	0.310285963	0.689488675	0.057128961	0.983280347
TRINITY_DN117418_c2_g1	8.19E-05	3.18E-05	1.98E-05	0.000149554	0.99984365	0.567284216	0.146755998	0.219248598	0.514786969	0.342139109	0.421771386	0.002027647	0.998157506	-0.383033297	0.406726962	-0.676480875	0.022115299	-0.567284216	0.146755998	-0.542154369	0.118630202	-0.342139109	0.421771386	0.67603236	0.013405209	0.383033297	0.406726962
TRINITY_DN117419_c0_g1	1.28E-07	9.93E-05	4.09E-05	-0.154389341	0.894343756	0.033250678	0.980730604	-2.578955963	5.92E-11	-0.659653534	0.360839126	-1.53107005	0.002164033	-0.72816576	0.41683102	-0.23949521	0.618493726	-0.033250678	0.980730604	-0.337869515	0.706422703	0.659653534	0.360839126	0.677977895	0.241500696	0.72816576	0.41683102
TRINITY_DN117430_c0_g1	1.04E-05	0.000107921	2.89E-06	-0.418400638	0.737866459	-0.240610552	0.855033405	-0.182432269	0.842110831	-0.567394686	0.626025248	0.711689699	0.207818752	0.060998149	0.973392235	0.131619225	0.833789253	0.240610552	0.855033405	0.576134675	0.607294283	0.567394686	0.626025248	0.688291161	0.146868717	-0.060998149	0.973392235
TRINITY_DN117431_c0_g1	2.36E-05	2.17E-05	1.03E-06	0.20751406	0.74805479	0.244209957	0.625073127	0.131687204	0.691283914	0.30781652	0.439498216	-0.182210663	0.753161623	-0.054999511	0.958840361	-0.107037082	0.730472356	-0.244209957	0.625073127	-0.2887999	0.46967937	-0.30781652	0.439498216	0.398736799	0.179068886	0.054999511	0.958840361
TRINITY_DN117445_c0_g1	6.88E-05	4.07E-05	2.16E-06	-0.748871787	0.288848372	0.604669953	0.335416262	0.840195674	0.14673917	0.449034745	0.615427263	-0.083877789	0.962735256	-0.376263112	0.820788049	-0.929202357	0.023342192	-0.604669953	0.335416262	0.111763478	0.927139931	-0.449034745	0.615427263	-0.619842007	0.375772583	0.376263112	0.820788049
TRINITY_DN117445_c0_g3	NA	3.38E-05	3.07E-05	NA	NA	NA	NA	0.736715432	0.411457803	0.472947987	0.752757718	-0.258854666	0.893638992	-0.727176676	0.657996084	NA	NA	NA	NA	0.42080607	0.769522039	-0.472947987	0.752757718	-0.685477376	0.456929541	0.727176676	0.657996084
TRINITY_DN117445_c0_g4	0.000103701	1.11E-07	1.31E-08	-0.513272719	0.633334384	0.692914541	0.294496805	0.769426935	0.208395714	0.057033257	0.969381686	-0.109604583	0.95402591	-0.37708405	0.835165023	-1.033727362	0.020327456	-0.692914541	0.294496805	0.412228057	0.65933883	-0.057033257	0.969381686	-1.068398243	0.12600119	0.37708405	0.835165023
TRINITY_DN117448_c1_g1	2.24E-05	1.86E-05	2.19E-05	-0.069175365	0.971897053	-0.727548044	0.549846342	-0.048336387	0.973903398	0.174414391	0.943987461	-0.415089051	0.848339483	-0.123657116	0.973116388	0.450164744	0.56056429	0.727548044	0.549846342	1.385815391	0.279968355	-0.174414391	0.943987461	-0.176933111	0.895044672	0.123657116	0.973116388
TRINITY_DN117453_c0_g2	0.000207851	7.01E-05	1.30E-06	-0.078101478	0.970774701	-1.12701499	0.290079153	0.566859615	0.503078026	-0.489429572	0.715039847	1.656047206	0.378662963	-0.573818173	0.885639115	-0.602647266	0.465842929	1.12701499	0.290079153	0.512469675	0.685102519	0.489429572	0.715039847	0.048169694	0.981004972	0.573818173	0.885639115
TRINITY_DN117462_c0_g6	8.20E-06	7.19E-06	1.18E-08	-0.04207684	0.981718226	-0.374223863	0.812349888	0.122197618	0.8825055	-0.303294994	0.79798518	-0.384627679	0.844681789	-0.205874911	0.942218368	-0.167068011	0.837827407	0.374223863	0.812349888	0.343331683	0.750835536	0.303294994	0.79798518	-0.736201956	0.452607984	0.205874911	0.942218368
TRINITY_DN117464_c0_g1	1.51E-05	3.60E-06	6.97E-06	0.67122637	0.445506587	-0.476143051	0.581191684	0.214100855	0.803856832	0.051829284	0.97627331	0.274341707	0.873690901	0.04689549	0.988943505	1.022868285	0.023003604	0.476143051	0.581191684	0.065377944	0.970522221	-0.051829284	0.97627331	-0.169351021	0.86816982	-0.04689549	0.988943505
TRINITY_DN117467_c0_g1	6.13E-07	8.69E-07	6.25E-05	0.218275085	0.898938839	-0.170358728	0.927205173	0.437816922	0.443456369	0.07536614	0.954245768	-0.22345156	0.900352168	-0.939717113	0.428610905	-0.477593788	0.494538556	0.170358728	0.927205173	0.39370995	0.633527185	-0.07536614	0.954245768	-0.099851146	0.926788597	0.939717113	0.428610905
TRINITY_DN117472_c0_g1	NA	0.000101999	8.10E-07	NA	NA	NA	NA	0.686863814	0.356050129	1.204875801	0.123025283	0.288833518	0.81780225	-0.20153037	0.910325041	NA	NA	NA	NA	-1.172743999	0.132616627	-1.204875801	0.123025283	-0.611533076	0.364200193	0.20153037	0.910325041
TRINITY_DN117502_c0_g1	NA	2.44E-05	0.000501001	NA	NA	NA	NA	0.218593043	0.887463365	0.301321446	0.907264793	1.386760761	0.684157128	1.27013274	0.774383028	NA	NA	NA	NA	1.316028889	0.399382895	-0.301321446	0.907264793	-0.920045271	0.68728369	-1.27013274	0.774383028
TRINITY_DN117516_c2_g1	7.59E-05	4.44E-05	2.20E-06	-0.002651272	0.99771901	0.634384769	0.156549835	0.199664066	0.833140647	0.361159693	0.799011806	-2.033927699	1.32E-05	0.08801899	0.965604415	-0.003417645	0.994637244	-0.634384769	0.156549835	0.168270526	0.916898183	-0.361159693	0.799011806	0.375936746	0.551401385	-0.08801899	0.965604415
TRINITY_DN117517_c0_g1	3.96E-05	1.60E-05	2.14E-05	-0.237391584	0.897282581	0.575550285	0.656005496	1.076478657	0.07968008	0.38072029	0.729039251	0.49385677	0.752138193	-0.739574044	0.647614318	-1.563086514	0.015468079	-0.575550285	0.656005496	0.167366384	0.893993953	-0.38072029	0.729039251	-0.33771586	0.74633067	0.739574044	0.647614318
TRINITY_DN117530_c0_g1	4.54E-05	4.90E-05	1.01E-05	-0.70301777	0.405373393	-0.556233518	0.451604239	0.412615768	0.355305831	-0.483461565	0.407777469	0.602488978	0.552584812	-0.227379751	0.906080542	0.111157619	0.843544217	0.556233518	0.451604239	-0.218996463	0.769082077	0.483461565	0.407777469	-0.813548523	0.217536334	0.227379751	0.906080542
TRINITY_DN117556_c0_g1	1.67E-05	1.20E-07	5.36E-06	0.152626956	0.857096461	-0.292486	0.623637679	0.131083084	0.763388272	-0.019472081	0.984110849	0.376202781	0.683829921	-0.116134727	0.94501126	-0.011044056	0.97983258	0.292486	0.623637679	0.000598474	0.999623499	0.019472081	0.984110849	0.771950553	0.128593434	0.116134727	0.94501126
TRINITY_DN117579_c0_g2	0.000171673	5.29E-06	2.81E-07	0.355192405	0.859663322	1.242780259	0.206855877	0.801673309	0.169353628	-0.232213883	0.840617506	0.149443422	0.95466623	-0.611758078	0.791483299	-1.715348077	0.01661965	-1.242780259	0.206855877	1.275437992	0.022366356	0.232213883	0.840617506	-0.819099586	0.445463927	0.611758078	0.791483299
TRINITY_DN117581_c1_g1	0.000644376	0.000118465	0.001051495	0.199698906	0.899605731	-1.851258316	0.001621897	1.357839058	0.381049272	1.685908578	0.390723424	0.946816038	0.691301907	1.953662347	0.285784204	1.6861043	0.001504701	1.851258316	0.001621897	0.350420196	0.90806928	-1.685908578	0.390723424	-0.785635254	0.602589374	-1.953662347	0.285784204
TRINITY_DN117581_c1_g2	0.000189428	1.16E-06	0.00023756	-1.291155599	0.728777048	1.319935186	0.660058083	0.277984492	0.86818755	-0.005081081	0.998763452	0.799448252	0.807540852	1.605269007	0.569512441	-4.048080841	0.004441592	-1.319935186	0.660058083	-0.050209052	0.988287541	0.005081081	0.998763452	-2.123514546	0.171492348	-1.605269007	0.569512441
TRINITY_DN117596_c0_g1	0.000181808	6.36E-05	7.97E-05	0.20311452	0.90309418	-0.951837102	0.243862813	-0.075851665	0.936814185	-0.2130732	0.880935441	0.945962824	0.04864592	0.466312787	0.603086257	1.361776199	0.016813296	0.951837102	0.243862813	0.311282959	0.795828257	0.2130732	0.880935441	-0.476571556	0.338513001	-0.466312787	0.603086257
TRINITY_DN117597_c0_g2	3.50E-05	NA	4.60E-05	-0.568528686	NA	-0.909853028	NA	NA	NA	NA	NA	0.158351581	0.928714447	0.613506323	0.644535971	1.046765544	0.074662395	0.909853028	NA	NA	NA	NA	NA	0.181863226	NA	-0.613506323	0.644535971
TRINITY_DN117668_c0_g1	4.54E-05	6.67E-06	2.81E-05	-0.139326659	0.918890198	0.481035311	0.569155213	0.435756194	0.491446042	0.203632825	0.868455748	-0.781088264	0.340668256	-0.679496381	0.542083528	-0.85720975	0.068196844	-0.481035311	0.569155213	-0.023059743	0.988038766	-0.203632825	0.868455748	-0.28385402	0.715872799	0.679496381	0.542083528
TRINITY_DN117680_c0_g1	4.48E-05	8.02E-05	4.35E-06	0.349657066	0.677939825	-0.4025521	0.502895529	-0.283920681	0.457934208	-0.578084147	0.162616793	0.20329996	0.835188112	-0.081458736	0.959481862	0.721543762	0.036530189	0.4025521	0.502895529	0.125864297	0.85186195	0.578084147	0.162616793	0.678655321	0.121658525	0.081458736	0.959481862
TRINITY_DN117724_c0_g1	1.41E-08	1.73E-07	1.78E-06	0.110147852	0.840898215	0.06872727	0.906437402	-0.258314589	0.230536241	-0.004221862	0.994159512	0.16183163	0.623358364	0.114352047	0.816484959	-0.001997898	0.994637244	-0.06872727	0.906437402	-0.165797361	0.596280683	0.004221862	0.994159512	0.019777328	0.944659015	-0.114352047	0.816484959
TRINITY_DN117750_c0_g1	1.82E-05	6.12E-05	4.83E-06	0.030435138	0.972810129	0.105328993	0.910865089	0.111112886	0.84990171	0.341574733	0.648681204	-0.3982139	0.558731204	0.035011958	0.985216409	-0.967794068	0.001164257	-0.105328993	0.910865089	-0.513893661	0.413057429	-0.341574733	0.648681204	-0.036947315	0.953117791	-0.035011958	0.985216409
TRINITY_DN117751_c1_g2	2.80E-05	7.07E-08	1.76E-06	-0.694684127	0.650170225	-0.618306198	0.619466624	0.209039475	0.765877505	-0.165957314	0.896599173	0.010640678	0.995425038	0.089167403	0.966286424	-0.317255797	0.685516831	0.618306198	0.619466624	0.03864362	0.980998724	0.165957314	0.896599173	-0.840950527	0.164096942	-0.089167403	0.966286424
TRINITY_DN117775_c0_g1	2.67E-07	1.65E-05	2.66E-05	-0.259709148	NA	-0.015967689	NA	0.355830727	0.630211378	-0.287961885	0.8238613	0.468187872	0.686805195	0.323930077	0.851426331	-0.382144181	0.556859762	0.015967689	NA	0.328730152	0.77805454	0.287961885	0.8238613	-0.179984013	NA	-0.323930077	0.851426331
TRINITY_DN117824_c0_g1	5.26E-05	1.40E-05	7.44E-05	1.298071993	0.000926069	0.452072925	0.453503926	0.585524536	0.30993374	0.423127357	0.630677888	0.643359125	0.21163099	0.504957214	0.490611844	-0.353441117	0.37275311	-0.452072925	0.453503926	-0.916131047	0.146251679	-0.423127357	0.630677888	-1.014578899	0.011695608	-0.504957214	0.490611844
TRINITY_DN117824_c0_g3	0.000293147	NA	NA	0.146941673	0.976775799	-1.959331751	0.533103998	NA	NA	NA	NA	NA	NA	NA	NA	-0.032095248	0.990191832	1.959331751	0.533103998	NA	NA	NA	NA	NA	NA	NA	NA
TRINITY_DN117888_c0_g1	7.03E-06	5.70E-06	9.67E-05	-0.428669048	0.677149015	0.225095144	0.835104733	0.680074929	0.145674065	-0.111256112	0.913546351	0.591583817	0.307909206	0.588851368	0.411567957	0.034704223	0.951708435	-0.225095144	0.835104733	0.135673136	0.882913209	0.111256112	0.913546351	-0.743993974	0.09754119	-0.588851368	0.411567957
TRINITY_DN117906_c0_g1	4.08E-05	4.60E-05	6.72E-05	0.406381115	0.639822918	0.429257269	0.498246726	-0.319970374	0.548498716	0.312097022	0.703712488	-0.549414629	0.168069219	-0.592982413	0.180366933	-0.605788739	0.109952628	-0.429257269	0.498246726	-0.604285184	0.335866826	-0.312097022	0.703712488	0.580578544	0.090452716	0.592982413	0.180366933
TRINITY_DN117907_c0_g1	0.000437642	7.13E-05	0.000268042	0.126242463	0.939947894	1.243652994	0.067655832	-0.760540839	0.352374285	-0.794743788	0.468239954	-1.381764109	0.501513193	-0.892137992	0.783300881	0.367026674	0.565053262	-1.243652994	0.067655832	-0.101217586	0.955746991	0.794743788	0.468239954	1.360047192	0.346509469	0.892137992	0.783300881
TRINITY_DN117930_c0_g1	4.37E-05	0.00025413	1.68E-05	-0.985950364	0.712356603	-0.120600226	0.972939948	-0.005135787	0.998033721	0.024348566	0.995071221	-0.740288795	0.809829503	-0.15981738	0.976828356	-3.715484954	0.000284877	0.120600226	0.972939948	-0.929700903	0.666474563	-0.024348566	0.995071221	0.728838991	0.674674484	0.15981738	0.976828356
TRINITY_DN117957_c0_g1	7.58E-06	1.36E-05	2.95E-06	-0.00822114	0.988599149	-0.134190477	0.756847641	-0.153784961	0.551174108	0.171799299	0.654258447	0.073093652	0.939961772	-0.038634067	0.97946759	-0.035593484	0.885404631	0.134190477	0.756847641	-0.447761792	0.080351961	-0.171799299	0.654258447	0.525773927	0.156567804	0.038634067	0.97946759
TRINITY_DN117982_c0_g1	NA	1.43E-07	2.77E-05	NA	NA	NA	NA	0.345285501	0.633775503	0.058958461	NA	-0.178349686	0.94848413	0.123929719	0.975450417	NA	NA	NA	NA	0.590160596	0.51120748	-0.058958461	NA	-1.024038232	0.361593516	-0.123929719	0.975450417
TRINITY_DN118007_c0_g1	1.93E-06	3.56E-05	3.51E-05	-0.166444809	0.886714177	-0.156387174	0.89551738	-0.551559164	0.478301218	-0.037160181	0.984581053	-0.171942473	0.913136571	0.424008735	0.774529712	-0.083198047	0.878460175	0.156387174	0.89551738	-0.639791866	0.549780969	0.037160181	0.984581053	-1.088896857	0.086396614	-0.424008735	0.774529712
TRINITY_DN118016_c0_g1	0.000187966	3.26E-05	1.14E-07	-0.305766513	0.835560542	-1.315439831	0.040195055	0.6264216	0.388680532	0.676453193	0.495668577	-0.498564446	0.501516986	0.08027867	0.964323265	-0.003819843	0.99638656	1.315439831	0.040195055	-0.316822791	0.791962723	-0.676453193	0.495668577	-0.857853098	0.080655476	-0.08027867	0.964323265
TRINITY_DN118031_c0_g1	6.44E-06	2.62E-05	9.64E-06	-0.83765959	0.365176117	-0.187041648	0.894669812	0.259755113	0.813997217	0.082176717	0.97142793	-0.108742456	0.95933057	-0.532783461	0.764728471	-2.432243703	1.55E-06	0.187041648	0.894669812	0.162638634	0.935134676	-0.082176717	0.97142793	-0.638002566	0.465629241	0.532783461	0.764728471
TRINITY_DN118048_c0_g1	0.000107722	4.38E-06	1.73E-05	-0.338896135	0.840436827	0.78626352	0.412985403	0.476027005	0.554530439	0.020495087	0.99170017	-0.688084972	0.624527181	-0.253390293	0.919130904	-0.712305769	0.260669236	-0.78626352	0.412985403	1.062835455	0.228104836	-0.020495087	0.99170017	-0.100394228	0.932722288	0.253390293	0.919130904
TRINITY_DN118049_c0_g1	1.43E-05	1.29E-05	NA	0.319573575	NA	-0.685393628	NA	-0.006281984	0.996196667	0.493469063	NA	NA	NA	NA	NA	0.482072222	0.534123611	0.685393628	NA	-0.269262147	0.872240858	-0.493469063	NA	NA	NA	NA	NA
TRINITY_DN118056_c0_g1	7.26E-05	NA	2.67E-06	-0.61914204	0.698163366	0.833939463	0.401990857	NA	NA	NA	NA	-0.207222681	0.88385028	-0.042023528	0.987192411	-0.739025912	0.263017865	-0.833939463	0.401990857	NA	NA	NA	NA	-0.44718684	0.517700387	0.042023528	0.987192411
TRINITY_DN118071_c0_g1	0.000233642	2.74E-05	6.43E-06	0.792832715	0.135090187	0.965162267	0.018678244	-0.134630071	0.803856832	0.344432976	0.627385657	0.43118268	0.751111166	0.168358945	0.940493223	-0.227334214	0.588562497	-0.965162267	0.018678244	-0.91270942	0.049909738	-0.344432976	0.627385657	-0.859557027	0.225042425	-0.168358945	0.940493223
TRINITY_DN118075_c0_g3	6.95E-06	7.47E-06	2.20E-05	0.073567129	0.939947894	-0.064982409	0.949843653	-0.425817572	0.367734508	0.086575739	0.933507508	-0.220766247	0.8334613	-0.295777576	0.799986479	0.000111544	0.999801238	0.064982409	0.949843653	-0.497990908	0.407400175	-0.086575739	0.933507508	0.414484693	0.423709551	0.295777576	0.799986479
TRINITY_DN118080_c0_g1	5.34E-06	4.07E-07	1.31E-05	0.169260935	0.745096568	-0.104947261	0.847598823	-0.293740454	0.436737218	0.014141299	0.987297674	-0.050253327	0.952692409	-0.136407795	0.876494316	0.250850364	0.256906785	0.104947261	0.847598823	-0.050856964	0.951199491	-0.014141299	0.987297674	0.434098096	0.169198801	0.136407795	0.876494316
TRINITY_DN118105_c1_g3	NA	7.74E-06	NA	NA	NA	NA	NA	0.360378975	NA	-0.142110075	NA	NA	NA	NA	NA	NA	NA	NA	NA	0.190194388	NA	0.142110075	NA	NA	NA	NA	NA
TRINITY_DN118115_c0_g1	NA	5.42E-06	NA	NA	NA	NA	NA	0.051348422	NA	-0.202648924	NA	NA	NA	NA	NA	NA	NA	NA	NA	0.508945233	NA	0.202648924	NA	NA	NA	NA	NA
TRINITY_DN118127_c0_g1	2.08E-05	1.06E-06	1.38E-05	-0.199133468	0.892459714	0.259518814	0.850699928	-1.193370226	0.167908689	-0.132385486	0.946084175	-0.342308083	0.879970743	0.023423218	0.996308591	-0.229607206	0.715006563	-0.259518814	0.850699928	-0.959159326	0.39105947	0.132385486	0.946084175	1.263255796	0.192816444	-0.023423218	0.996308591
TRINITY_DN118130_c0_g1	1.04E-05	9.43E-05	3.54E-05	0.041481908	0.955982945	0.306786425	0.473237417	0.119016864	0.800097954	0.429454226	0.414865649	-0.353236328	0.417683886	-0.440321698	0.344046573	-0.398325929	0.127440091	-0.306786425	0.473237417	-0.346170917	0.53633493	-0.429454226	0.414865649	0.358759873	0.269918952	0.440321698	0.344046573
TRINITY_DN118131_c0_g1	1.51E-06	1.97E-05	0.000356253	-0.446457661	0.786603188	-0.357959311	0.822228205	-0.097613588	0.918686341	-0.167487562	0.913939874	-0.29484553	0.894506597	1.357015078	0.293083943	0.704134027	0.301892233	0.357959311	0.822228205	-0.488697839	0.661653735	0.167487562	0.913939874	-0.565372624	0.591528749	-1.357015078	0.293083943
TRINITY_DN118137_c0_g1	5.69E-05	0.000433072	0.000477056	0.472850566	0.834983309	-0.645976405	0.716560296	-0.105644807	0.924344147	-0.95029572	0.374275802	1.506014958	0.049716787	1.45921514	0.095466648	1.458171301	0.082863525	0.645976405	0.716560296	1.354042757	0.13985657	0.95029572	0.374275802	-0.842656324	0.28054372	-1.45921514	0.095466648
TRINITY_DN118140_c0_g1	4.23E-05	1.03E-05	1.46E-06	0.230020996	0.720632201	0.531105213	0.098761331	-0.032464884	0.960136459	0.13358243	0.889391117	0.030434446	0.978736884	0.041070646	0.981177183	-0.378400102	0.156525657	-0.531105213	0.098761331	-0.462593736	0.461686273	-0.13358243	0.889391117	0.224429466	0.65665943	-0.041070646	0.981177183
TRINITY_DN118142_c1_g1	4.53E-06	2.16E-05	6.19E-06	0.075122369	0.887252435	-0.136840744	0.748490993	-0.214696603	0.372162668	-0.288313603	0.32385621	-0.016465132	0.987748456	-0.048308079	0.972027813	0.351960764	0.065814817	0.136840744	0.748490993	0.14172913	0.702990289	0.288313603	0.32385621	0.190334768	0.656744814	0.048308079	0.972027813
TRINITY_DN118143_c0_g2	4.10E-05	NA	5.99E-05	0.12056565	0.936206399	0.930095958	0.147340387	NA	NA	NA	NA	-0.655759852	0.614088334	-0.429747484	0.829236058	-0.148176468	0.797877834	-0.930095958	0.147340387	NA	NA	NA	NA	0.098859091	0.930375919	0.429747484	0.829236058
TRINITY_DN118147_c0_g2	4.25E-06	2.24E-05	3.28E-06	0.329027798	0.820553795	-0.116782404	0.946411572	0.115710302	0.904671004	0.491261741	0.678123851	1.411768288	0.151515214	0.131243234	0.966841999	0.899384747	0.101008133	0.116782404	0.946411572	-0.444330451	0.700657691	-0.491261741	0.678123851	0.478656802	0.643444065	-0.131243234	0.966841999
TRINITY_DN118163_c0_g1	1.79E-08	9.50E-06	4.46E-06	-0.336251278	0.826985439	-0.016335191	0.992753781	-0.465495577	0.577342332	-0.142558596	0.936040363	-0.051401439	0.975865229	-0.32273571	0.843428203	-1.531301545	0.00550291	0.016335191	0.992753781	-0.050839257	0.979507127	0.142558596	0.936040363	-0.147475785	0.861027886	0.32273571	0.843428203
TRINITY_DN118170_c0_g3	7.84E-06	3.69E-06	4.02E-05	0.01343115	0.99167227	0.380051442	0.689627433	-0.501187703	0.560855818	0.325315985	NA	0.888639584	0.482834261	1.01608766	0.482273011	-0.570841703	0.240552098	-0.380051442	0.689627433	-0.175729818	0.911114984	-0.325315985	NA	0.262617363	0.806671182	-1.01608766	0.482273011
TRINITY_DN118185_c3_g1	0.000154386	0.000314641	0.000311912	0.157807154	0.835560542	0.94534651	0.000936618	0.982595974	0.013747112	1.263799912	0.000843822	0.704839675	0.250581531	1.075433312	0.046948731	-0.347410831	0.237235218	-0.94534651	0.000936618	-0.446123098	0.46967937	-1.263799912	0.000843822	-0.506250727	0.337270641	-1.075433312	0.046948731
TRINITY_DN118189_c0_g1	7.98E-07	4.02E-05	1.65E-05	0.023763481	0.974610228	0.185833683	0.758819512	-0.303088125	0.438356944	0.239124827	0.698972217	-0.111825787	0.867875199	-0.192773198	0.779164623	-0.316281276	0.266670802	-0.185833683	0.758819512	-0.670919002	0.093929146	-0.239124827	0.698972217	0.740380652	0.005088675	0.192773198	0.779164623
TRINITY_DN118191_c0_g1	4.73E-06	NA	NA	0.420005293	NA	-0.357176974	NA	NA	NA	NA	NA	NA	NA	NA	NA	0.668197289	0.255993365	0.357176974	NA	NA	NA	NA	NA	NA	NA	NA	NA
TRINITY_DN118193_c1_g1	9.88E-06	4.83E-06	3.88E-05	-0.143013014	0.844214854	-0.266320723	0.592954759	-0.904175971	0.0193633	0.101542927	0.913546351	-0.870242166	0.112199728	-0.427524329	0.676541912	0.206907349	0.488072083	0.266320723	0.592954759	-0.300981956	0.652606871	-0.101542927	0.913546351	0.408417372	0.456270446	0.427524329	0.676541912
TRINITY_DN118207_c0_g1	1.38E-05	5.25E-08	1.18E-06	0.118005142	0.860647806	-0.187564277	0.72457177	-0.273167272	0.345282863	-0.016506565	0.981101377	0.179268181	0.808181926	0.049223058	0.968948974	0.317258715	0.218058394	0.187564277	0.72457177	-0.250980684	0.528511249	0.016506565	0.981101377	0.545794157	0.112358166	-0.049223058	0.968948974
TRINITY_DN118208_c0_g1	9.76E-06	5.11E-05	1.38E-05	0.122694959	0.884459624	0.211647203	0.755738375	-0.31375853	0.343981875	0.258103438	0.595126323	-0.522044339	0.165013782	-0.173439371	0.838142565	-0.038844051	0.922112112	-0.211647203	0.755738375	-0.422759912	0.279674594	-0.258103438	0.595126323	0.578704538	0.069462027	0.173439371	0.838142565
TRINITY_DN118216_c0_g1	1.16E-05	2.95E-08	1.64E-05	0.112587433	0.86790683	-0.175758792	0.747453323	-0.315907091	0.416501226	-0.060618361	0.944028469	0.539240076	0.357193377	0.45760459	0.571099949	0.398067548	0.109469676	0.175758792	0.747453323	-0.211112298	0.728572775	0.060618361	0.944028469	0.518509133	0.250062858	-0.45760459	0.571099949
TRINITY_DN118234_c3_g1	1.30E-06	9.73E-06	9.02E-07	0.183692373	0.753221387	0.16534452	0.75298683	-0.15690515	0.578209567	0.117417942	0.806037147	0.142766904	0.812310901	0.152357147	0.835035522	-0.137297995	0.610860059	-0.16534452	0.75298683	-0.30271624	0.371448102	-0.117417942	0.806037147	0.246332191	0.417401575	-0.152357147	0.835035522
TRINITY_DN118239_c0_g1	1.09E-05	8.16E-06	4.72E-06	0.239805636	0.715085128	-0.143074568	0.835812849	-0.204755526	0.664496122	0.055293831	0.95634787	0.040066638	0.967685511	-0.061216901	0.962496524	0.303672122	0.289120473	0.143074568	0.835812849	-0.186925216	0.8004173	-0.055293831	0.95634787	0.587372279	0.090316708	0.061216901	0.962496524
TRINITY_DN118252_c0_g1	5.67E-06	4.17E-07	4.28E-06	0.211212386	0.612813807	-0.137509358	0.721650353	0.032739025	0.903496473	0.041814326	0.92657959	0.368860893	0.151515214	0.272475771	0.471392568	0.424670012	0.014567004	0.137509358	0.721650353	-0.059759898	0.880287936	-0.041814326	0.92657959	0.121493218	0.651997088	-0.272475771	0.471392568
TRINITY_DN118253_c4_g1	NA	0.000167357	0.000257541	NA	NA	NA	NA	0.792618466	0.68365372	0.904908965	0.764354797	0.812583389	0.8651452	0.357223976	0.962615446	NA	NA	NA	NA	-0.643620878	0.836420807	-0.904908965	0.764354797	-4.079901106	0.041608076	-0.357223976	0.962615446
TRINITY_DN118262_c0_g4	2.44E-07	2.25E-05	1.40E-07	-0.644746028	0.71728078	-0.277144182	0.89139739	0.705227093	0.222079694	0.361843976	0.702120554	-0.066936173	0.967685511	-0.2897051	0.860476968	-0.426441706	0.6118322	0.277144182	0.89139739	0.537945734	0.477219296	-0.361843976	0.702120554	-0.874388827	0.160442104	0.2897051	0.860476968
TRINITY_DN118266_c0_g1	1.51E-06	7.08E-05	1.27E-06	-0.254705604	0.8964045	-0.21863053	0.915113422	-0.467109667	0.417522246	-0.858533161	0.189941159	-0.747821126	0.352283442	-0.404945154	0.774248103	0.500697117	0.522312293	0.21863053	0.915113422	1.006662671	0.09546939	0.858533161	0.189941159	-0.039591718	0.964313069	0.404945154	0.774248103
TRINITY_DN118267_c0_g1	NA	NA	8.79E-05	NA	NA	NA	NA	NA	NA	NA	NA	0.004997968	0.998157506	0.607051434	0.620225838	NA	NA	NA	NA	NA	NA	NA	NA	-1.243992717	NA	-0.607051434	0.620225838
TRINITY_DN118269_c0_g2	2.64E-05	7.71E-06	4.34E-05	0.144010963	0.891329228	-0.413908152	0.540485098	-0.21876725	0.60525179	0.094257785	0.91117205	-0.192181819	0.799213566	-0.443113841	0.456120179	0.303482621	0.473497715	0.413908152	0.540485098	-0.093738349	0.905380933	-0.094257785	0.91117205	0.777214497	0.023712655	0.443113841	0.456120179
TRINITY_DN118275_c2_g1	4.48E-05	7.52E-05	1.40E-05	-0.258888351	0.754912559	-0.493990937	0.318677599	-0.237035134	0.691281102	0.290255114	0.750343808	0.075804768	0.945527804	-0.244231763	0.819909593	-0.129995414	0.745865263	0.493990937	0.318677599	-0.165686537	0.869714601	-0.290255114	0.750343808	0.232245998	0.642463669	0.244231763	0.819909593
TRINITY_DN118278_c0_g2	4.26E-08	3.77E-06	8.19E-07	-0.308563886	0.542441878	0.039090672	0.957974954	0.265736347	0.234988833	0.133493906	0.715039847	0.264701755	0.617556649	0.055769604	0.961470934	-0.308491504	0.207350166	-0.039090672	0.957974954	-0.029558531	0.953479373	-0.133493906	0.715039847	-0.233934974	0.507957041	-0.055769604	0.961470934
TRINITY_DN118280_c0_g1	1.47E-07	5.53E-07	1.04E-06	0.154501284	0.675865547	0.017366126	0.971973866	-0.163863575	0.561408407	-0.00947176	0.988124058	0.109850169	0.820227525	0.007704031	0.994042701	0.190002174	0.236860353	-0.017366126	0.971973866	-0.071320458	0.891597727	0.00947176	0.988124058	0.47006237	0.026723956	-0.007704031	0.994042701
TRINITY_DN118282_c2_g4	3.84E-06	8.08E-06	0.000101122	0.215138953	0.827987843	-0.144956025	0.888716291	-0.076831941	0.910722172	0.159282213	0.879535598	-0.085501173	0.949149711	-0.778600581	0.282611849	-0.204232469	0.640451872	0.144956025	0.888716291	-0.29903288	0.717918097	-0.159282213	0.879535598	0.646708779	0.223714357	0.778600581	0.282611849
TRINITY_DN118282_c2_g5	1.69E-06	6.63E-06	2.12E-08	0.358534108	0.748050715	-0.047907701	0.973880134	-0.217762018	0.699161498	-0.266897021	0.757832172	0.573257301	0.355957629	0.141281469	0.922360716	0.070469864	0.904578882	0.047907701	0.973880134	-0.516386208	0.451005867	0.266897021	0.757832172	0.601808	0.20482643	-0.141281469	0.922360716
TRINITY_DN118283_c0_g1	6.43E-05	3.62E-05	7.31E-06	0.024160345	0.989753705	0.425153283	0.774275754	-0.025026778	0.98019812	-0.361156669	0.775915333	-1.724917736	0.017584237	-0.578691629	0.720933629	-0.807566442	0.235706302	-0.425153283	0.774275754	0.366430237	0.759368568	0.361156669	0.775915333	-0.608522517	0.463984286	0.578691629	0.720933629
TRINITY_DN118284_c0_g2	8.57E-05	1.63E-05	1.66E-06	-0.811334225	0.189226314	0.647638505	0.256720114	0.545269247	0.235560231	0.302782703	0.68043391	-0.037628273	0.982337614	-0.438383653	0.74985267	-1.46352221	6.40E-05	-0.647638505	0.256720114	0.398461222	0.53617426	-0.302782703	0.68043391	-0.663555679	0.294381675	0.438383653	0.74985267
TRINITY_DN118292_c0_g1	2.15E-09	3.31E-05	1.80E-06	0.057752153	0.929223005	0.094698315	0.879154847	-0.240119265	0.442225367	0.282515321	0.509632633	-0.157631386	0.870598316	0.146830739	0.905737612	0.026285565	0.928721496	-0.094698315	0.879154847	-0.49136104	0.138833984	-0.282515321	0.509632633	0.550478067	0.189000167	-0.146830739	0.905737612
TRINITY_DN118296_c0_g2	NA	4.24E-05	8.02E-06	NA	NA	NA	NA	0.936297427	0.212633497	0.69590918	0.51375404	-0.213069072	0.90894006	-0.081412274	0.97813236	NA	NA	NA	NA	-0.722267085	0.47602845	-0.69590918	0.51375404	-0.781237992	0.342351195	0.081412274	0.97813236
TRINITY_DN118338_c0_g1	1.06E-05	1.59E-05	6.12E-06	-0.016660183	0.971967985	-0.181514173	0.539389901	-0.177399434	0.540215627	0.146411397	0.756782726	0.08131865	0.935734718	-0.081040692	0.950293033	-0.069623257	0.727117263	0.181514173	0.539389901	-0.42989999	0.166013097	-0.146411397	0.756782726	0.646825936	0.090107071	0.081040692	0.950293033
TRINITY_DN118341_c0_g1	1.93E-05	1.14E-05	1.89E-06	-0.055777715	0.933443623	-0.226308361	0.597498156	-0.206964542	0.423353645	0.125099173	0.775217497	0.287292298	0.641597532	-0.007147547	0.99696139	0.087771446	0.750060251	0.226308361	0.597498156	-0.477064086	0.063930222	-0.125099173	0.775217497	0.511365497	0.15193044	0.007147547	0.99696139
TRINITY_DN118364_c0_g1	1.51E-07	0.000461924	3.28E-05	-0.658235248	0.54016866	-0.152097127	0.917598231	-0.987881529	0.156266384	-1.299543254	0.073454217	-1.169655906	0.189010606	-0.605972144	0.708559712	-0.490207189	0.361840585	0.152097127	0.917598231	-0.381619231	0.740894141	1.299543254	0.073454217	0.270883786	0.779781516	0.605972144	0.708559712
TRINITY_DN118395_c0_g1	NA	2.21E-05	7.73E-06	NA	NA	NA	NA	0.487490644	0.517257589	0.559065909	NA	-0.487874615	0.593248589	-0.096491266	0.962012589	NA	NA	NA	NA	-0.215360897	0.869601326	-0.559065909	NA	-0.46781017	0.461238662	0.096491266	0.962012589
TRINITY_DN118409_c0_g1	3.98E-07	3.16E-06	1.71E-06	0.028224658	0.968465766	0.003582879	0.996564086	-0.133593186	0.55461827	-0.092562124	0.813068686	0.208965765	0.671849833	0.220458138	0.708559712	0.346452894	0.158591975	-0.003582879	0.996564086	-0.059344497	0.887542123	0.092562124	0.813068686	0.129337498	0.701217182	-0.220458138	0.708559712
TRINITY_DN118416_c0_g1	2.38E-05	2.26E-06	1.72E-05	-0.063873955	0.968238733	0.486121702	0.637385118	0.135941847	0.832591402	-0.005978543	0.996306901	-0.237299656	0.860820139	-0.298947636	0.850475449	-0.515563453	0.367361593	-0.486121702	0.637385118	0.21771199	0.814204105	0.005978543	0.996306901	-0.425537385	0.539194353	0.298947636	0.850475449
TRINITY_DN118419_c0_g2	3.18E-06	1.03E-06	7.52E-06	0.141502388	0.915068281	0.211439686	0.860546451	0.080749086	0.916609848	0.103588828	0.938295638	0.21434467	0.876343714	-0.07505063	0.974341826	-0.128912014	0.820619679	-0.211439686	0.860546451	0.142744722	0.900473226	-0.103588828	0.938295638	-0.122016845	0.885680577	0.07505063	0.974341826
TRINITY_DN118424_c0_g1	1.23E-05	0.000577751	1.03E-05	0.104896385	0.972423945	0.244677904	0.942793266	-1.672991964	0.025807242	0.995393918	0.339933119	-1.95513929	0.250364127	0.529994881	0.894954127	0.611268108	0.623263417	-0.244677904	0.942793266	-2.841870865	2.06E-05	-0.995393918	0.339933119	-0.783485713	0.631049924	-0.529994881	0.894954127
TRINITY_DN118424_c0_g2	3.11E-06	0.000157106	6.67E-05	-0.275644981	0.713053607	-0.147747315	0.852560217	0.394527577	0.352821817	0.872337905	0.027092894	0.168027355	0.81780225	0.479431553	0.332085148	-0.950708459	0.000783046	0.147747315	0.852560217	-0.900944195	0.024565917	-0.872337905	0.027092894	-0.290238773	0.42966209	-0.479431553	0.332085148
TRINITY_DN118515_c0_g2	2.77E-06	2.98E-05	4.51E-06	0.037694515	0.969495962	0.032172389	0.977475805	-0.412217397	0.333971834	0.103205894	0.908453209	-0.100500095	0.930482745	0.340042259	0.726935249	0.38933499	0.27771579	-0.032172389	0.977475805	-0.491100245	0.353833842	-0.103205894	0.908453209	0.572161715	0.203655761	-0.340042259	0.726935249
TRINITY_DN118516_c0_g1	7.82E-06	3.13E-07	NA	-0.35555122	0.734197787	-0.282367676	0.768745526	0.613171883	0.51169425	0.473569385	0.757634799	NA	NA	NA	NA	-1.18656967	0.007906992	0.282367676	0.768745526	-0.12903534	0.948238612	-0.473569385	0.757634799	NA	NA	NA	NA
TRINITY_DN118525_c0_g1	3.01E-05	9.28E-06	6.20E-08	-0.185689938	0.851779266	0.408168831	0.510746164	0.675109663	0.205124044	0.252977318	0.791931819	0.038867836	0.982790672	-0.204763722	0.916717733	-0.632153837	0.083441088	-0.408168831	0.510746164	-0.019008191	0.988755426	-0.252977318	0.791931819	-1.165123382	0.075166673	0.204763722	0.916717733
TRINITY_DN118548_c0_g1	1.08E-05	0.001755981	6.74E-05	-0.357618162	0.89502397	0.363599979	0.894452928	0.399098646	0.839886512	2.495636384	0.175116975	0.106024751	0.98509428	-0.280691119	0.968054371	-1.692012395	0.0862627	-0.363599979	0.894452928	-3.549730261	0.023615906	-2.495636384	0.175116975	1.218707052	0.585733031	0.280691119	0.968054371
TRINITY_DN118614_c0_g1	8.34E-07	3.42E-05	1.25E-05	0.205273067	0.744045329	0.161945332	0.782311066	-0.251364324	0.438246356	0.186316161	0.719907699	-0.161771441	0.808104657	-0.168608799	0.835213422	-0.163844944	0.567912068	-0.161945332	0.782311066	-0.518604587	0.131626408	-0.186316161	0.719907699	0.496141325	0.109080022	0.168608799	0.835213422
TRINITY_DN118622_c1_g3	8.32E-06	1.81E-05	1.03E-05	0.148237172	0.921646547	0.114549883	0.945137471	0.735547004	0.083817467	0.429907937	0.493209024	0.203103935	0.892767491	0.011697332	0.99696139	-0.563336857	0.316535826	-0.114549883	0.945137471	0.342537747	0.590464764	-0.429907937	0.493209024	-0.578575022	0.398760757	-0.011697332	0.99696139
TRINITY_DN118644_c0_g1	3.34E-06	1.62E-07	1.60E-05	-0.065892642	0.948023717	-0.073211776	0.947766833	-0.34043575	0.548864621	-0.109824189	0.925537175	-0.057090475	0.971973009	-0.136446901	0.943753508	0.042831344	0.926094931	0.073211776	0.947766833	0.059130699	0.962305668	0.109824189	0.925537175	0.481229896	0.455134937	0.136446901	0.943753508
TRINITY_DN118669_c0_g1	1.11E-06	5.76E-07	5.33E-05	0.194404344	0.852645992	0.059568588	0.960835093	-0.555207117	0.057992298	0.027508185	0.971255949	-0.283536249	0.745034142	-0.268142145	0.809502196	-0.019859043	0.970135401	-0.059568588	0.960835093	-0.163883463	0.746580785	-0.027508185	0.971255949	0.608771463	0.176690345	0.268142145	0.809502196
TRINITY_DN118670_c0_g1	3.57E-06	NA	NA	0.335186896	0.894802609	0.433448536	0.857019126	NA	NA	NA	NA	NA	NA	NA	NA	-0.150674028	0.898424756	-0.433448536	0.857019126	NA	NA	NA	NA	NA	NA	NA	NA
TRINITY_DN118716_c0_g2	NA	0.000112204	NA	NA	NA	NA	NA	1.575086042	0.020581018	1.326020431	0.109510939	NA	NA	NA	NA	NA	NA	NA	NA	0.142430634	0.923744254	-1.326020431	0.109510939	NA	NA	NA	NA
TRINITY_DN118775_c0_g1	NA	2.67E-05	3.25E-06	NA	NA	NA	NA	0.307198591	0.652248058	0.584425402	NA	-0.046070622	0.978125496	0.113669034	NA	NA	NA	NA	NA	-0.227562423	0.829011452	-0.584425402	NA	-1.192267744	NA	-0.113669034	NA
TRINITY_DN118869_c0_g2	0.001053847	0.000948309	3.57E-06	-0.54440669	0.789088029	-2.34811274	0.005080546	-0.167853494	0.957399141	-1.327047299	0.72505042	0.531298086	0.92443361	-0.22431741	0.980063666	1.463410352	0.063635903	2.34811274	0.005080546	-0.18043995	0.974289885	1.327047299	0.72505042	-1.7182974	0.475705069	0.22431741	0.980063666
TRINITY_DN118887_c0_g1	1.46E-05	4.44E-05	1.63E-06	0.036291514	0.961587664	0.294220481	0.499632336	0.010611725	0.975985833	0.394842137	0.169689486	-0.388812626	0.492956149	0.012701355	0.994102834	-0.174568739	0.542673936	-0.294220481	0.499632336	-0.266989786	0.424760629	-0.394842137	0.169689486	0.618557366	0.097013127	-0.012701355	0.994102834
TRINITY_DN118896_c1_g1	1.30E-05	1.40E-05	1.52E-06	-0.515064736	0.741164839	-0.396375322	0.784931241	0.528333222	0.501047928	0.425270141	0.738894096	0.281457637	0.863509803	-0.23638766	0.912650287	-0.584831582	0.406163457	0.396375322	0.784931241	-0.110540548	0.94650459	-0.425270141	0.738894096	0.176391142	0.856809005	0.23638766	0.912650287
TRINITY_DN118898_c0_g3	1.83E-07	9.36E-06	1.74E-05	0.002514152	0.996813903	0.031061422	0.965317241	-0.303307213	0.406500092	0.046239352	0.955914396	-0.155838466	0.788759633	-0.25810083	0.644664053	-0.291773406	0.218539265	-0.031061422	0.965317241	-0.549005047	0.174957617	-0.046239352	0.955914396	0.374498076	0.188822234	0.25810083	0.644664053
TRINITY_DN118906_c0_g4	4.87E-07	5.13E-06	NA	-0.063911647	NA	-0.238666035	0.916126181	0.096036634	0.910224595	-0.348587777	0.75892423	NA	NA	NA	NA	-0.323548936	0.729060889	0.238666035	0.916126181	0.67547851	0.43282216	0.348587777	0.75892423	NA	NA	NA	NA
TRINITY_DN118925_c0_g1	NA	0.000212463	0.003611636	NA	NA	NA	NA	-2.548194541	0.428659463	0.928830654	0.885691563	4.439388832	0.017761676	5.233345644	0.004716394	NA	NA	NA	NA	-1.207457478	0.828049263	-0.928830654	0.885691563	-4.669288126	0.009791763	-5.233345644	0.004716394
TRINITY_DN118962_c0_g1	1.07E-05	7.87E-05	5.33E-06	-0.148420242	0.870199876	0.23980154	0.73687285	-0.204688239	0.689096358	0.33599877	0.634012865	-0.621261018	0.092791291	-0.13584934	0.890726974	-0.32015137	0.362917933	-0.23980154	0.73687285	-0.23798981	0.749451209	-0.33599877	0.634012865	0.35539209	0.321740195	0.13584934	0.890726974
TRINITY_DN118976_c0_g2	1.91E-06	NA	NA	-0.533705949	NA	0.049115005	NA	NA	NA	NA	NA	NA	NA	NA	NA	-0.327123287	0.600456452	-0.049115005	NA	NA	NA	NA	NA	NA	NA	NA	NA
TRINITY_DN118989_c0_g1	1.07E-06	1.12E-05	2.03E-05	0.148944467	0.868178388	-0.020349536	0.984836736	0.072797409	0.858531165	-0.209673186	0.703051375	0.440291303	0.326837219	0.349408016	0.594551319	0.241185842	0.508476143	0.020349536	0.984836736	0.27791093	0.560609876	0.209673186	0.703051375	-0.217402594	0.589491944	-0.349408016	0.594551319
TRINITY_DN119037_c0_g1	5.93E-05	0.000112433	4.13E-05	0.191710589	0.923429023	0.576609943	0.681893203	0.609631524	0.449620957	-0.761261433	0.490055615	-1.253993775	0.36420939	-0.491133749	0.861432406	-0.395335469	0.61536538	-0.576609943	0.681893203	1.337348654	0.116374084	0.761261433	0.490055615	-0.226134157	0.871948868	0.491133749	0.861432406
TRINITY_DN119037_c0_g2	5.52E-05	6.83E-05	8.55E-06	0.115526332	0.959564206	0.308388902	0.88522422	0.309939447	0.782029005	0.042132488	0.985965158	0.721059162	0.710130812	0.061355958	0.989896698	0.388313819	0.66252938	-0.308388902	0.88522422	-0.175333118	0.931881306	-0.042132488	0.985965158	-0.810897669	0.486491967	-0.061355958	0.989896698
TRINITY_DN119066_c0_g1	1.28E-05	3.45E-05	3.19E-05	0.147281522	0.774349492	0.221051328	0.538098996	-0.040323713	0.944851948	0.168442869	0.832855095	-0.682047229	0.140878351	-0.434102156	0.562298053	-0.38077209	0.059970541	-0.221051328	0.538098996	-0.276827871	0.671033305	-0.168442869	0.832855095	0.462431194	0.275985404	0.434102156	0.562298053
TRINITY_DN119112_c0_g2	NA	0.000108254	NA	NA	NA	NA	NA	1.26621181	0.219533267	1.504705512	NA	NA	NA	NA	NA	NA	NA	NA	NA	-0.264507225	0.890015179	-1.504705512	NA	NA	NA	NA	NA
TRINITY_DN119123_c0_g1	2.54E-06	6.09E-05	4.63E-06	0.086435819	0.932624697	0.025403437	0.981887927	-0.568937562	0.036759629	-0.465865936	0.160462192	-0.406350092	0.418398605	-0.133073003	0.900077431	0.412494648	0.262481533	-0.025403437	0.981887927	0.230285985	0.601358038	0.465865936	0.160462192	0.273340684	0.494400444	0.133073003	0.900077431
TRINITY_DN119153_c0_g1	2.29E-06	3.58E-07	1.64E-06	-0.160986756	0.927701544	0.008709044	0.996721819	0.584345055	0.374489848	0.055254807	0.972083204	-0.206031203	0.905171581	-0.196103818	0.927431569	-0.357256787	0.613625406	-0.008709044	0.996721819	0.596280701	0.49334578	-0.055254807	0.972083204	-0.695504299	0.366907407	0.196103818	0.927431569
TRINITY_DN119195_c0_g1	0.00020237	0.000110055	0.000259952	-0.060264794	0.981209488	1.028609338	0.503627126	0.8871101	0.094618044	0.809066557	0.202388949	-0.539355114	0.723318875	0.441344561	0.831364977	-0.781588846	0.426284258	-1.028609338	0.503627126	1.321408666	0.007813993	-0.809066557	0.202388949	-0.715902683	0.410354919	-0.441344561	0.831364977
TRINITY_DN119197_c0_g1	3.64E-05	8.59E-05	1.00E-05	0.343901081	0.591970624	0.553417204	0.120443554	0.026579749	0.960877048	0.426421597	0.400727769	0.035875956	0.971634161	0.419708782	0.492191902	0.005378907	0.989755108	-0.553417204	0.120443554	-0.10640649	0.888140011	-0.426421597	0.400727769	0.367281574	0.330706455	-0.419708782	0.492191902
TRINITY_DN119217_c0_g3	9.67E-05	0.000150984	8.41E-07	0.357107735	0.891327082	-0.219271299	0.941302007	0.246579473	0.753010002	0.405253615	0.720784981	0.341301357	0.832408477	0.113180781	0.966189204	0.458156036	0.677983557	0.219271299	0.941302007	-0.418530176	0.695924087	-0.405253615	0.720784981	0.395767279	0.649965502	-0.113180781	0.966189204
TRINITY_DN119237_c0_g2	5.19E-05	0.000209506	4.73E-06	0.438826895	0.843242109	-0.614471176	0.736630076	0.489045688	0.603511096	-1.435182247	0.166308768	1.077924328	0.400960884	0.364345847	0.893575766	1.411561696	0.090534344	0.614471176	0.736630076	2.716010774	0.000310258	1.435182247	0.166308768	0.110885271	0.934024951	-0.364345847	0.893575766
TRINITY_DN119269_c0_g1	5.70E-05	5.50E-06	1.83E-05	-0.14122671	0.923115851	0.700131659	0.347113725	0.543151513	0.505628234	0.16573503	0.922754153	-1.685864457	0.041723999	-0.697030786	0.672828099	-0.722125815	0.15206992	-0.700131659	0.347113725	0.419662892	0.737216399	-0.16573503	0.922754153	-0.671289183	0.458568947	0.697030786	0.672828099
TRINITY_DN119281_c0_g1	5.92E-06	0.000122735	3.67E-05	-0.840252976	0.342453285	-0.184836274	0.89632894	0.761218211	0.294726761	0.967697476	0.256367663	0.171132742	0.910360377	0.023862023	0.993491359	-1.725974441	0.000157113	0.184836274	0.89632894	-0.226682585	0.865316632	-0.967697476	0.256367663	-1.212831314	0.042318514	-0.023862023	0.993491359
TRINITY_DN119319_c0_g1	5.43E-05	4.92E-05	8.01E-08	-0.317622663	0.862601552	0.683563861	0.571393152	0.936910832	0.273125161	-0.209825637	0.908481913	-0.782290002	0.355957629	-0.206970262	0.912650287	-0.482477188	0.515722838	-0.683563861	0.571393152	0.701430801	0.566185952	0.209825637	0.908481913	-0.972155574	0.135265905	0.206970262	0.912650287
TRINITY_DN119386_c0_g1	2.61E-05	2.28E-05	1.22E-09	0.28400301	0.781610781	-0.746399893	0.197772387	-0.179265022	0.796609116	-0.382770784	0.693811078	-0.273630634	0.81780225	0.036594512	0.988127127	1.012974321	0.013972482	0.746399893	0.197772387	0.61045096	0.430357772	0.382770784	0.693811078	-0.539837709	0.370766839	-0.036594512	0.988127127
TRINITY_DN119398_c0_g1	1.79E-06	NA	1.44E-07	-0.788959564	NA	0.106286984	NA	NA	NA	NA	NA	0.469296929	0.637660436	-0.183174468	NA	-0.014742865	0.984306782	-0.106286984	NA	NA	NA	NA	NA	-0.475948702	NA	0.183174468	NA
TRINITY_DN119406_c0_g3	1.81E-05	5.72E-05	0.000114642	-0.146283732	0.929230254	0.376034761	0.770785017	0.205006198	0.820011446	0.597971083	0.591748955	-0.501450396	0.865971163	-0.622817836	0.860462795	-1.021818963	0.077289592	-0.376034761	0.770785017	-0.873921711	0.356635117	-0.597971083	0.591748955	1.096369782	0.434224944	0.622817836	0.860462795
TRINITY_DN119434_c0_g1	8.12E-07	9.62E-05	5.70E-07	-0.228062883	0.883154594	0.11020383	0.949473285	-0.409138917	0.457197869	0.708052057	0.240823145	0.104412067	0.946892676	-0.359711958	0.810595494	-0.109321041	0.877597121	-0.11020383	0.949473285	-0.62424854	0.325275012	-0.708052057	0.240823145	0.469084606	0.482715684	0.359711958	0.810595494
TRINITY_DN119441_c0_g1	2.79E-06	4.20E-05	1.26E-05	0.011571166	0.982224255	0.151190739	0.680875828	-0.051272514	0.888973192	0.296315769	0.442958802	-0.170851716	0.844681789	-0.241463878	0.797161567	-0.363240103	0.040696103	-0.151190739	0.680875828	-0.41515126	0.213087556	-0.296315769	0.442958802	0.413050167	0.307223508	0.241463878	0.797161567
TRINITY_DN119490_c0_g1	2.06E-06	2.13E-06	2.46E-07	-0.72667183	0.15392074	0.107643221	0.915113422	0.003569759	0.996194735	0.124134011	0.9081234	-0.521841327	0.388361645	-0.165267376	0.899069307	-0.308242898	0.413855388	-0.107643221	0.915113422	-0.099802362	0.923964739	-0.124134011	0.9081234	-0.455020021	0.334330906	0.165267376	0.899069307
TRINITY_DN119496_c0_g1	6.44E-07	6.83E-06	5.71E-07	-0.337394173	0.809670994	0.083034107	0.960416813	0.581947491	0.205748867	0.1434969	0.879011171	0.242963423	0.835478911	-0.081575957	0.966286424	-0.579853401	0.312103106	-0.083034107	0.960416813	0.250476343	0.733433487	-0.1434969	0.879011171	-0.399780568	0.507957041	0.081575957	0.966286424
TRINITY_DN119541_c0_g2	3.15E-06	NA	NA	0.250940116	NA	-0.247380141	0.9033916	NA	NA	NA	NA	NA	NA	NA	NA	0.138419478	0.878663599	0.247380141	0.9033916	NA	NA	NA	NA	NA	NA	NA	NA
TRINITY_DN119555_c0_g2	1.14E-05	2.25E-05	7.01E-06	0.020987415	0.981134649	-0.189655896	0.795340185	-0.589878122	0.271314546	-0.282541994	0.752211277	0.36743515	0.518303247	0.265412833	0.754437571	0.353808186	0.27479882	0.189655896	0.795340185	0.266775037	0.75804954	0.282541994	0.752211277	-0.018276026	0.973097524	-0.265412833	0.754437571
TRINITY_DN119558_c0_g3	1.69E-05	3.31E-05	5.79E-05	0.358596387	0.753858195	-0.292705365	0.788397281	-0.068723301	0.929733021	0.511277724	0.536524805	-0.407956462	0.638368944	-0.295127456	0.817552798	0.423474428	0.403717698	0.292705365	0.788397281	-0.75448557	0.272254771	-0.511277724	0.536524805	0.659816289	0.195061267	0.295127456	0.817552798
TRINITY_DN119564_c0_g1	4.81E-05	6.50E-05	0.000125549	-0.073760383	0.958711312	-0.930009628	0.158982556	-0.447690258	0.484078651	-0.757958599	0.327263243	0.227783341	0.880233225	-0.877358781	0.420887801	0.646464554	0.22760209	0.930009628	0.158982556	0.494660152	0.591104884	0.757958599	0.327263243	1.084324659	0.108310396	0.877358781	0.420887801
TRINITY_DN119570_c0_g1	6.84E-07	2.39E-09	9.75E-07	0.01612917	0.990925503	0.039938911	0.98148476	-0.209666687	0.803856832	-0.065194843	0.970783433	-0.110421395	0.947887077	-0.201747685	0.917118185	0.115078173	0.860377736	-0.039938911	0.98148476	-0.584436045	0.580766471	0.065194843	0.970783433	0.049639092	0.958702824	0.201747685	0.917118185
TRINITY_DN119579_c0_g1	2.57E-05	NA	NA	-0.64247805	NA	-0.710197589	NA	NA	NA	NA	NA	NA	NA	NA	NA	0.728685914	0.2038701	0.710197589	NA	NA	NA	NA	NA	NA	NA	NA	NA
TRINITY_DN119582_c0_g2	2.70E-06	8.42E-06	3.90E-05	-0.191517649	0.821058978	0.11474009	0.897674936	-0.20171921	0.770883172	0.231904713	0.838354957	-0.959971713	0.010863402	-0.608355873	0.277709946	-0.858959501	0.004541844	-0.11474009	0.897674936	-0.409790023	0.654681665	-0.231904713	0.838354957	0.410283064	0.334034792	0.608355873	0.277709946
TRINITY_DN119583_c0_g1	0.000117745	6.20E-06	3.06E-05	0.088440774	0.939947894	0.542120855	0.387590225	0.59456525	0.266737222	0.31938652	0.713151674	-0.63062666	0.170731723	-0.50585356	0.429332852	-0.562309183	0.174432707	-0.542120855	0.387590225	-0.272276758	0.753995434	-0.31938652	0.713151674	-0.399528305	0.344690721	0.50585356	0.429332852
TRINITY_DN119592_c1_g1	4.03E-05	5.25E-06	7.02E-09	-0.186042662	0.92081024	-0.720729248	0.531491786	0.231665065	0.67916172	0.34774659	0.657211785	0.15996413	0.930427156	-0.424022373	0.81128197	-0.107074911	0.900521435	0.720729248	0.531491786	0.436762543	0.514292131	-0.34774659	0.657211785	-0.238185137	0.797553642	0.424022373	0.81128197
TRINITY_DN119603_c0_g1	2.69E-11	1.96E-05	2.62E-05	0.047240447	0.959168412	0.115665938	0.894250894	-0.020036802	0.96806582	0.142625237	0.835231369	0.572019811	0.297488809	0.490707632	0.512876365	-0.026109479	0.950104051	-0.115665938	0.894250894	0.076183784	0.917678558	-0.142625237	0.835231369	-0.048680969	0.937002741	-0.490707632	0.512876365
TRINITY_DN119610_c0_g1	2.59E-05	0.00010542	1.58E-05	-0.606842013	0.547811241	0.412887604	0.638129085	0.519875835	0.465218564	-0.630311012	0.534167422	-0.120672103	0.935263717	-0.532116995	0.636521318	-0.358656412	0.470071649	-0.412887604	0.638129085	0.382888398	0.737344925	0.630311012	0.534167422	-0.728007873	0.232514331	0.532116995	0.636521318
TRINITY_DN119613_c0_g1	0.000803524	0.000198774	6.55E-05	0.606309371	0.834983309	1.729195702	0.245133224	-1.006723869	0.467045837	-0.513599263	0.839882031	-0.949656558	0.799646532	-0.361522916	0.952308331	0.412608963	0.746409117	-1.729195702	0.245133224	-1.494395257	0.382152097	0.513599263	0.839882031	-0.47868471	0.838280828	0.361522916	0.952308331
TRINITY_DN119631_c0_g2	9.62E-11	4.28E-07	8.58E-08	0.196578216	0.846609962	0.068070493	0.954089827	-0.526696369	0.300310992	-0.168418334	0.861998353	0.099868549	0.932213258	0.090312309	0.9534847	0.294957363	0.473806688	-0.068070493	0.954089827	0.179127683	0.838148548	0.168418334	0.861998353	0.140932983	0.808635409	-0.090312309	0.9534847
TRINITY_DN119638_c0_g1	NA	1.62E-05	1.13E-07	NA	NA	NA	NA	0.283723192	0.705433961	-0.394416749	0.736393514	-0.148801572	0.944443744	-0.397355887	0.861403517	NA	NA	NA	NA	0.754333709	0.388551445	0.394416749	0.736393514	-0.695816413	NA	0.397355887	0.861403517
TRINITY_DN119673_c0_g2	1.12E-05	9.07E-06	NA	0.064091816	0.968977276	0.201716768	0.899861817	0.841914659	0.416886569	0.631930876	0.702763459	NA	NA	NA	NA	-0.24696095	0.713636165	-0.201716768	0.899861817	0.102402199	0.965111959	-0.631930876	0.702763459	NA	NA	NA	NA
TRINITY_DN119676_c0_g1	1.95E-06	7.08E-06	1.39E-05	-0.727934411	0.543461906	-0.141426645	0.931757007	0.511147924	0.469079707	0.395147907	0.730077263	-0.054879281	0.9698974	0.142528325	0.929332441	-0.657590825	0.267075858	0.141426645	0.931757007	0.063704404	0.968122186	-0.395147907	0.730077263	-0.590218781	0.291629651	-0.142528325	0.929332441
TRINITY_DN11969_c0_g1	NA	1.86E-05	NA	NA	NA	NA	NA	0.491035593	NA	0.604938586	NA	NA	NA	NA	NA	NA	NA	NA	NA	0.177139721	NA	-0.604938586	NA	NA	NA	NA	NA
TRINITY_DN119698_c0_g1	NA	2.62E-05	1.34E-08	NA	NA	NA	NA	1.918666264	0.009243322	0.42646214	0.784763078	0.445602238	0.843404259	-0.112245232	0.976699104	NA	NA	NA	NA	0.477948788	0.72830392	-0.42646214	0.784763078	-2.210617274	0.028258509	0.112245232	0.976699104
TRINITY_DN119701_c0_g1	NA	7.70E-05	1.30E-06	NA	NA	NA	NA	0.169762602	0.861235147	-0.86150317	0.428423604	1.89426631	0.043448441	-0.46810368	0.856954536	NA	NA	NA	NA	1.747764512	0.022366356	0.86150317	0.428423604	-0.3242562	0.796207244	0.46810368	0.856954536
TRINITY_DN119707_c0_g3	7.20E-07	7.76E-08	4.59E-05	0.096846029	0.919111141	0.002308735	0.998770215	0.109698844	0.864896244	-0.016772419	0.989409243	-0.023203103	0.986398658	-0.351867695	0.732028011	-0.498049698	0.142308971	-0.002308735	0.998770215	-0.39922208	0.605702802	0.016772419	0.989409243	0.273267773	0.614504275	0.351867695	0.732028011
TRINITY_DN119708_c1_g2	NA	1.09E-05	3.34E-07	NA	NA	NA	NA	0.834427618	0.269108868	0.433698191	0.731283175	0.276057853	0.859453441	-0.072616745	0.97946759	NA	NA	NA	NA	0.053020662	0.976501821	-0.433698191	0.731283175	-0.452163133	0.581142947	0.072616745	0.97946759
TRINITY_DN119713_c0_g1	0.00020909	0.000203613	0.000883282	0.489105759	0.880528604	1.535013367	0.411073419	0.140828072	0.946919426	1.670454703	0.40272182	0.389777953	0.922326683	2.152721091	0.365627404	0.831289405	0.52532949	-1.535013367	0.411073419	0.524654111	0.847783232	-1.670454703	0.40272182	-0.343689596	0.871872978	-2.152721091	0.365627404
TRINITY_DN119723_c1_g2	NA	2.24E-05	NA	NA	NA	NA	NA	-0.07427444	NA	-0.532446244	NA	NA	NA	NA	NA	NA	NA	NA	NA	0.472874987	NA	0.532446244	NA	NA	NA	NA	NA
TRINITY_DN119737_c0_g1	3.75E-05	0.000202593	1.40E-08	-0.599837351	0.711195368	-0.868369216	0.41398888	-0.083269255	0.947024188	-1.364328148	0.207269361	0.080769586	0.96882458	-0.153068	0.952459662	0.244967129	0.76266306	0.868369216	0.41398888	1.693101761	0.083906057	1.364328148	0.207269361	-0.150565068	0.88689625	0.153068	0.952459662
TRINITY_DN119743_c0_g1	7.94E-06	1.70E-05	1.74E-06	0.279234308	0.612148395	0.270303495	0.508253477	-0.154467829	0.590326013	0.166864542	0.705143125	0.061072807	0.935185144	0.013599756	0.992158014	-0.106626733	0.704535137	-0.270303495	0.508253477	-0.338446812	0.304738782	-0.166864542	0.705143125	0.380546033	0.186881023	-0.013599756	0.992158014
TRINITY_DN119758_c0_g1	1.47E-06	1.27E-05	2.10E-06	0.265815889	0.818651131	0.067246235	0.961123177	0.117946041	0.822206755	0.229600368	0.761003633	1.21710827	0.012850604	0.394039856	0.739691013	0.169582046	0.74532235	-0.067246235	0.961123177	-0.212380036	0.770606452	-0.229600368	0.761003633	0.380899628	0.51220315	-0.394039856	0.739691013
TRINITY_DN119776_c0_g1	1.63E-06	6.47E-05	3.07E-05	-0.694472081	0.642565025	0.101247338	0.959211221	1.031543119	0.202940746	1.010396185	0.308925631	0.223189999	0.874629346	0.220779601	0.903907411	-0.612472669	0.371446811	-0.101247338	0.959211221	-0.244354168	0.869735929	-1.010396185	0.308925631	-1.105063105	0.077078435	-0.220779601	0.903907411
TRINITY_DN119803_c0_g2	1.17E-05	1.02E-05	3.99E-05	-0.288840255	0.854201039	-0.549404927	0.624256713	0.692975061	0.348005128	-0.069961178	0.969095209	0.074702937	0.96439992	-0.606545275	0.607471483	-0.442810715	0.514432004	0.549404927	0.624256713	0.401322371	0.733604122	0.069961178	0.969095209	-0.260641325	0.746256164	0.606545275	0.607471483
TRINITY_DN119808_c0_g1	0.000346199	8.12E-08	0.000142332	-0.952304212	0.471116827	-1.632397407	0.028711245	0.659742436	0.484915105	-0.070906858	0.9740377	0.353718452	0.840886541	1.103935021	0.334729651	0.029927608	0.973799683	1.632397407	0.028711245	0.68885305	0.608691309	0.070906858	0.9740377	-1.018662739	0.198867753	-1.103935021	0.334729651
TRINITY_DN119818_c0_g1	3.39E-05	0.000143855	4.38E-06	-0.801546229	0.225984035	-0.485483193	0.492920319	-0.75646369	0.181064447	-1.066200823	0.06853953	-0.208525107	0.860401018	-0.108649518	0.950293033	0.539787748	0.212044923	0.485483193	0.492920319	0.871010725	0.184733863	1.066200823	0.06853953	-0.375494618	0.527078194	0.108649518	0.950293033
TRINITY_DN119825_c0_g2	5.35E-05	0.000189025	1.06E-05	2.302457359	0.027216096	0.786802285	0.633751445	0.372167959	0.716477375	1.084131738	0.333131293	0.784714933	0.599201541	0.541777066	0.812040891	-1.419336239	0.104420806	-0.786802285	0.633751445	-0.974282439	0.397265061	-1.084131738	0.333131293	1.140583004	0.20457656	-0.541777066	0.812040891
TRINITY_DN119842_c0_g1	1.04E-06	3.09E-07	NA	-0.226473448	0.893810564	0.187289965	0.915354053	0.096058173	0.908216076	-0.161981861	NA	NA	NA	NA	NA	-0.445561163	0.512089308	-0.187289965	0.915354053	0.193319831	0.87339365	0.161981861	NA	NA	NA	NA	NA
TRINITY_DN119886_c0_g1	1.52E-06	3.20E-05	4.49E-06	-0.199072695	0.907751482	-0.076250767	0.967480326	0.317673286	0.652248058	0.276244825	0.813811752	0.133994953	0.951381968	0.022187124	0.995514806	-0.233377665	0.745292953	0.076250767	0.967480326	-0.060964417	0.968188596	-0.276244825	0.813811752	0.645498564	0.46867475	-0.022187124	0.995514806
TRINITY_DN119887_c0_g1	5.81E-07	1.64E-06	0.000130827	-0.071584658	0.96793965	0.053301642	0.978576506	0.237764254	0.793886303	0.27463244	0.856439359	-1.014807096	0.232180233	-1.333682701	0.11473019	-1.39589801	0.024370955	-0.053301642	0.978576506	-0.09475133	0.956380336	-0.27463244	0.856439359	-0.205836235	0.833585818	1.333682701	0.11473019
TRINITY_DN119890_c0_g1	4.00E-05	3.87E-05	9.01E-05	-0.249384668	0.732980532	0.452331596	0.27668864	0.671991889	0.040471866	0.426137297	0.344223266	0.263473686	0.751984719	0.489781645	0.502095552	-0.632349398	0.026611173	-0.452331596	0.27668864	-0.015883775	0.986406713	-0.426137297	0.344223266	-0.766522061	0.065115785	-0.489781645	0.502095552
TRINITY_DN119902_c0_g1	4.09E-06	4.56E-07	6.51E-05	-0.066875953	0.961473725	0.364049418	0.703359081	-0.140963819	0.803707394	-0.104781276	0.919743659	-0.964698039	0.068111774	-0.698032003	0.361399979	-0.835473856	0.067922853	-0.364049418	0.703359081	-0.460109477	0.483098278	0.104781276	0.919743659	0.610179115	0.24198206	0.698032003	0.361399979
TRINITY_DN119910_c0_g1	1.31E-05	7.75E-06	4.54E-07	-0.04720697	0.92249206	-0.200446412	0.483340543	-0.167210756	0.45001056	0.133461791	0.703315662	0.179588373	0.798273027	0.026767865	0.985820559	-0.033859418	0.874916355	0.200446412	0.483340543	-0.346215946	0.141231029	-0.133461791	0.703315662	0.493390668	0.138920283	-0.026767865	0.985820559
TRINITY_DN119926_c0_g5	5.55E-06	4.28E-06	1.49E-06	-0.806025291	0.472634904	0.044917943	0.980651406	0.53181374	0.403353281	-0.086620657	0.953533549	-0.03685524	0.982337614	-0.221743706	0.899145017	-0.823927941	0.146440077	-0.044917943	0.980651406	0.027371551	0.986634361	0.086620657	0.953533549	-0.557395133	0.393715122	0.221743706	0.899145017
TRINITY_DN119928_c0_g2	NA	0.000682566	5.00E-06	NA	NA	NA	NA	-0.057322463	0.981177317	0.968688833	0.73847864	-2.533914697	0.117142717	-0.481694094	0.911723115	NA	NA	NA	NA	-0.66897098	0.823623741	-0.968688833	0.73847864	0.4041494	0.832877135	0.481694094	0.911723115
TRINITY_DN119947_c1_g2	2.89E-06	NA	2.91E-05	-0.290316826	NA	-0.309280066	NA	NA	NA	NA	NA	-0.015370105	0.994158238	0.246618412	0.907506255	0.239862317	0.725325117	0.309280066	NA	NA	NA	NA	NA	-0.146068796	NA	-0.246618412	0.907506255
TRINITY_DN119950_c0_g1	6.77E-05	4.27E-06	5.14E-06	0.127457163	0.953664394	0.704041654	0.614954908	1.179485101	0.004631649	0.223271735	0.814833515	0.090638772	0.971645854	-0.599453452	0.785049577	-1.674565049	0.023865187	-0.704041654	0.614954908	0.985851451	0.036458185	-0.223271735	0.814833515	-1.075092676	0.273987377	0.599453452	0.785049577
TRINITY_DN119951_c0_g1	9.30E-07	2.81E-05	2.59E-07	-0.158670568	0.934367942	-0.122403291	0.952108272	0.180438346	0.831998955	0.234906803	0.868950883	-0.306135951	0.85178917	-0.134752564	0.958822714	-0.939876687	0.180331071	0.122403291	0.952108272	0.208292965	0.876117364	-0.234906803	0.868950883	-0.490821713	0.556775028	0.134752564	0.958822714
TRINITY_DN119953_c0_g2	NA	2.50E-05	NA	NA	NA	NA	NA	0.208300269	0.83833877	-0.265465946	NA	NA	NA	NA	NA	NA	NA	NA	NA	0.361380051	0.807422711	0.265465946	NA	NA	NA	NA	NA
TRINITY_DN119967_c0_g3	9.61E-06	0.000108229	0.000109334	-0.534410663	0.623217219	0.165217321	0.90145156	1.008733004	0.132590585	0.867649608	0.299658957	0.758997862	0.380013707	0.515922845	0.70506842	0.388458787	0.449681265	-0.165217321	0.90145156	-0.015483326	0.99268744	-0.867649608	0.299658957	-0.877986654	0.173248733	-0.515922845	0.70506842
TRINITY_DN119991_c0_g1	2.16E-05	2.60E-07	9.91E-06	0.12703716	0.870199876	-0.358561515	0.429367245	-0.172979433	0.683838144	-0.007535358	0.994159512	0.445608523	0.269521194	-0.222987121	0.770104062	-0.016945342	0.964645763	0.358561515	0.429367245	-0.057626656	0.945930697	0.007535358	0.994159512	0.426864932	0.195256989	0.222987121	0.770104062
TRINITY_DN119993_c2_g1	3.85E-06	2.11E-05	3.50E-07	0.052788323	0.910122731	-0.106811391	0.775630167	-0.141722461	0.5683179	0.235063159	0.461631202	0.076545392	0.940519943	0.056014413	0.968831891	-0.03249047	0.875854715	0.106811391	0.775630167	-0.541040862	0.013248311	-0.235063159	0.461631202	0.554773612	0.161261696	-0.056014413	0.968831891
TRINITY_DN119996_c0_g1	1.14E-05	2.49E-05	2.89E-06	0.242110679	0.6976673	-0.199924802	0.718842763	-0.157090322	0.707587207	-0.308854607	0.576772284	0.191643211	0.787593907	-0.024283607	0.987192411	0.153467751	0.606989885	0.199924802	0.718842763	-0.152990839	0.815651891	0.308854607	0.576772284	0.355340963	0.329002035	0.024283607	0.987192411
TRINITY_DN120006_c0_g1	NA	1.50E-05	0.002324417	NA	NA	NA	NA	-1.072057204	0.755778016	1.4744341	0.781233602	3.648104462	0.183990947	4.445233646	0.108389268	NA	NA	NA	NA	-1.247242461	0.812334725	-1.4744341	0.781233602	-3.856973262	0.096013566	-4.445233646	0.108389268
TRINITY_DN120025_c0_g1	4.16E-06	1.65E-05	4.37E-06	0.10134278	0.83830624	0.127723978	0.755076064	-0.054023146	0.800220675	0.209842103	0.363241587	-0.011979159	0.987748456	-0.102631321	0.892592344	-0.13956722	0.493901864	-0.127723978	0.755076064	-0.475871867	0.002725003	-0.209842103	0.363241587	0.375798902	0.150982806	0.102631321	0.892592344
TRINITY_DN120029_c0_g1	1.90E-05	1.66E-05	1.37E-06	-0.14627139	0.92081024	-0.327060572	0.78100017	-0.039129357	0.948886626	-0.279523777	0.700177763	-0.199805452	0.91603212	0.161984029	0.949586309	0.491151835	0.372663499	0.327060572	0.78100017	0.087784678	0.924101684	0.279523777	0.700177763	-0.164444076	0.872971942	-0.161984029	0.949586309
TRINITY_DN120048_c1_g2	6.44E-06	3.37E-07	6.62E-06	0.20190248	0.909692096	-0.304008137	0.853480198	-0.139765448	0.892138726	0.02363827	0.990500718	0.740736459	0.572677756	0.063856443	0.986157615	-0.009136157	0.99217949	0.304008137	0.853480198	0.274282829	0.847671792	-0.02363827	0.990500718	-0.088404282	0.941429865	-0.063856443	0.986157615
TRINITY_DN120052_c0_g1	NA	9.46E-06	5.86E-10	NA	NA	NA	NA	0.337794079	NA	-0.373537177	NA	-0.082996356	0.968431744	-0.091982832	NA	NA	NA	NA	NA	0.330733041	NA	0.373537177	NA	-0.319991354	NA	0.091982832	NA
TRINITY_DN120059_c0_g1	3.63E-05	2.81E-06	9.32E-09	-0.095339684	0.885703391	-0.394961407	0.232575065	-0.397370787	0.460153849	-0.161789942	0.878579357	0.29974299	0.724792784	0.044029167	0.981108158	0.663565001	0.003312703	0.394961407	0.232575065	0.050025992	0.967991507	0.161789942	0.878579357	0.637150273	0.156449026	-0.044029167	0.981108158
TRINITY_DN120077_c0_g1	NA	NA	2.19E-05	NA	NA	NA	NA	NA	NA	NA	NA	-1.173506912	0.231957599	-0.011541724	0.997839967	NA	NA	NA	NA	NA	NA	NA	NA	-0.94447549	NA	0.011541724	0.997839967
TRINITY_DN120090_c1_g1	1.49E-05	1.83E-06	3.31E-06	-0.350481219	0.724899047	0.311648614	0.713509234	1.150810958	0.021724992	0.379476317	0.678932472	0.063315236	0.971708256	-0.178121873	0.927759771	-1.092444675	0.004585768	-0.311648614	0.713509234	0.44331907	0.591023332	-0.379476317	0.678932472	-1.111601386	0.083438982	0.178121873	0.927759771
TRINITY_DN120092_c0_g2	0.000169709	1.59E-06	5.82E-05	-1.611127416	0.159463663	-1.187869295	0.28991748	0.616419842	0.038134522	0.155233019	0.789350141	0.442609781	0.750798228	0.555970951	0.719297432	-0.664524715	0.436056869	1.187869295	0.28991748	0.042772511	0.954300019	-0.155233019	0.789350141	-0.45657858	0.576468256	-0.555970951	0.719297432
TRINITY_DN120098_c0_g1	1.92E-06	5.90E-06	8.52E-06	0.116642859	0.912071004	0.107755164	0.922440751	-0.910105044	0.227311122	-0.342192551	0.797382153	-0.165290696	0.851917975	-0.09696494	0.939013584	0.042662492	0.929807091	-0.107755164	0.922440751	-0.280601772	0.831822129	0.342192551	0.797382153	0.5266821	0.184683002	0.09696494	0.939013584
TRINITY_DN120099_c0_g1	6.45E-09	1.31E-05	3.26E-06	-0.114464759	0.93314062	-0.03651762	0.980953999	0.484053803	0.461548853	-0.096721721	0.947749857	-0.377667853	0.700714821	-0.274110162	0.843668019	-0.894666325	0.062160779	0.03651762	0.980953999	0.141344281	0.913505836	0.096721721	0.947749857	-0.29076916	0.654229139	0.274110162	0.843668019
TRINITY_DN120109_c0_g2	7.54E-06	4.50E-06	4.92E-06	0.342345194	0.368382587	0.239992642	0.51173464	-0.007310758	0.98804657	0.125476537	0.845123723	0.07235361	0.935637625	0.030822028	0.983280347	-0.269377043	0.223853351	-0.239992642	0.51173464	-0.11295931	0.852185781	-0.125476537	0.845123723	0.080827187	0.862617315	-0.030822028	0.983280347
TRINITY_DN120139_c0_g1	5.13E-05	5.54E-06	4.41E-05	-0.275183073	NA	-0.918929657	0.305786556	0.980163654	0.105842058	-0.442461842	0.681885269	0.293662879	0.874501123	-0.805450887	0.611011203	-0.172627602	0.82760426	0.918929657	0.305786556	0.289711648	0.801840157	0.442461842	0.681885269	-0.471147861	0.646506805	0.805450887	0.611011203
TRINITY_DN120176_c0_g1	9.52E-07	2.63E-05	1.99E-06	0.136066141	0.880528604	0.17516141	0.831476008	-0.435541785	0.187641883	0.172236577	0.762457482	-0.146674674	0.872280745	0.045631447	0.97555357	-0.025599646	0.953548298	-0.17516141	0.831476008	-0.449200765	0.252870774	-0.172236577	0.762457482	0.519119154	0.189693833	-0.045631447	0.97555357
TRINITY_DN120179_c1_g1	3.29E-06	2.53E-06	9.14E-06	0.196780815	0.763420323	-0.030043543	0.971677833	-0.05802127	0.884127517	0.077363257	0.908080886	0.217070026	0.747117586	0.279223842	0.70506842	0.348401209	0.2025974	0.030043543	0.971677833	-0.189090774	0.701187073	-0.077363257	0.908080886	0.190314421	0.641101742	-0.279223842	0.70506842
TRINITY_DN120190_c0_g1	1.62E-05	8.07E-06	6.07E-05	-0.322908833	0.764669802	0.358207906	0.683597455	0.340160783	0.390828706	0.289764767	0.628786574	-0.077617741	0.967842274	0.17780676	0.936746705	-0.959303089	0.024397029	-0.358207906	0.683597455	-0.155577418	0.818494946	-0.289764767	0.628786574	-0.828914377	0.253687477	-0.17780676	0.936746705
TRINITY_DN120216_c2_g1	3.73E-05	4.44E-05	1.77E-06	-0.313399695	0.826985439	-0.660570445	0.460828682	-0.067458763	0.926045264	-0.560387524	0.458833957	0.069448077	0.97173331	0.220992404	0.917355399	0.833593507	0.130737951	0.660570445	0.460828682	0.789564618	0.214877754	0.560387524	0.458833957	-0.711573507	0.357431285	-0.220992404	0.917355399
TRINITY_DN120218_c0_g1	1.29E-07	4.35E-06	5.88E-06	0.28518078	0.714395668	0.140263953	0.870467171	-0.419837605	0.192376805	-0.165638914	0.764998382	-0.014146051	0.988075032	0.254713551	0.704739547	0.299133152	0.387249786	-0.140263953	0.870467171	-0.103020545	0.862589544	0.165638914	0.764998382	0.183144629	0.618147757	-0.254713551	0.704739547
TRINITY_DN120230_c0_g1	4.54E-06	1.62E-05	8.78E-05	0.031945795	0.98317318	0.310080765	0.804014537	0.393950778	0.612708452	0.378726415	0.761003633	0.403190585	0.688961811	0.781239903	0.327949803	-0.047527462	0.944940543	-0.310080765	0.804014537	-0.098256234	0.951912392	-0.378726415	0.761003633	-0.609174599	0.279153546	-0.781239903	0.327949803
TRINITY_DN120235_c0_g1	4.67E-05	6.66E-05	2.28E-05	0.171504781	0.921646547	0.398518726	0.772292204	0.372759795	0.504271502	0.724516477	0.238712899	-0.278784	0.859326294	-0.033805811	0.991873652	-0.942946812	0.130197697	-0.398518726	0.772292204	0.374265614	0.612536438	-0.724516477	0.238712899	-0.749876161	0.305457863	0.033805811	0.991873652
TRINITY_DN120237_c0_g1	NA	1.38E-06	NA	NA	NA	NA	NA	0.668871114	0.401476517	0.317495854	NA	NA	NA	NA	NA	NA	NA	NA	NA	0.283460188	0.834675574	-0.317495854	NA	NA	NA	NA	NA
TRINITY_DN120247_c0_g1	1.66E-05	5.27E-05	6.75E-06	0.312051941	0.716218546	0.213642164	0.800572965	-0.388284308	0.49379976	-0.323978733	0.718609753	-0.20833232	0.837298916	0.011953257	0.995930735	0.404289679	0.270349944	-0.213642164	0.800572965	0.239686851	0.798014449	0.323978733	0.718609753	0.16352101	0.777215916	-0.011953257	0.995930735
TRINITY_DN120252_c0_g3	1.87E-05	NA	0.00011496	-0.157908559	NA	-0.571951405	0.664747978	NA	NA	NA	NA	-0.109457087	0.948352373	-0.872337176	0.399837148	-0.092381021	0.91548027	0.571951405	0.664747978	NA	NA	NA	NA	0.661117639	0.350343492	0.872337176	0.399837148
TRINITY_DN120257_c0_g1	5.43E-05	6.50E-10	3.78E-07	0.061406001	0.93811038	0.491928827	0.161539156	0.444255616	0.249826335	0.161863959	0.816554677	0.057456071	0.955527158	-0.042158376	0.976122878	-0.521432571	0.050888842	-0.491928827	0.161539156	-0.127780609	0.854622788	-0.161863959	0.816554677	-0.376171113	0.339448065	0.042158376	0.976122878
TRINITY_DN120275_c0_g1	NA	NA	8.11E-07	NA	NA	NA	NA	NA	NA	NA	NA	-0.153296233	0.931629004	0.061865156	NA	NA	NA	NA	NA	NA	NA	NA	NA	-0.671074232	NA	-0.061865156	NA
TRINITY_DN120296_c0_g1	2.16E-06	0.000170431	1.33E-06	-0.355282327	0.55511318	-0.151080517	0.826829102	0.525790895	0.290555127	0.778268187	0.152781582	0.081918394	0.936374413	-0.149342367	0.896256933	-1.37465425	2.74E-08	0.151080517	0.826829102	-0.799296089	0.136337346	-0.778268187	0.152781582	0.297867521	0.499003521	0.149342367	0.896256933
TRINITY_DN120356_c0_g1	9.61E-05	2.10E-06	2.62E-07	-0.096816988	0.950905782	0.601813777	0.521903556	0.938356099	0.12869459	0.393239045	0.705667611	-0.528674721	0.612987839	-0.285280078	0.87058364	-0.757816286	0.174279009	-0.601813777	0.521903556	0.581670895	0.495306952	-0.393239045	0.705667611	-0.403921285	0.576127184	0.285280078	0.87058364
TRINITY_DN120363_c1_g1	3.45E-05	1.53E-05	6.52E-06	0.043231974	0.943287645	-0.377008754	0.169316244	-0.356510702	0.268550965	-0.327344475	0.44395436	-0.121789626	0.839074817	-0.04862209	0.960466165	0.449697322	0.027775509	0.377008754	0.169316244	0.189942988	0.705570691	0.327344475	0.44395436	0.232618821	0.424059801	0.04862209	0.960466165
TRINITY_DN120403_c0_g1	3.45E-05	2.15E-05	8.23E-07	-0.35562782	0.736437939	-0.709180037	0.249642641	-0.282771856	0.655579236	-0.403716701	0.657029122	0.463179335	0.698985908	0.00755786	0.99834645	0.50140855	0.288616065	0.709180037	0.249642641	0.159065986	0.888625567	0.403716701	0.657029122	0.47429225	0.516533585	-0.00755786	0.99834645
TRINITY_DN120408_c1_g1	5.27E-06	1.38E-05	1.34E-05	-0.119681039	0.942784362	0.054761969	0.976907857	-0.021704205	0.981096652	0.434871364	0.666648439	-0.864801545	0.199573745	-0.405649411	0.751258742	-0.333274119	0.61545333	-0.054761969	0.976907857	-0.069366289	0.962194413	-0.434871364	0.666648439	-0.356038512	0.600223273	0.405649411	0.751258742
TRINITY_DN120422_c0_g1	NA	1.98E-06	2.33E-05	NA	NA	NA	NA	0.081537142	0.944359595	0.065766115	NA	-0.753490815	0.383980085	-0.722418937	0.519629487	NA	NA	NA	NA	-0.416022978	0.769527787	-0.065766115	NA	0.138720467	NA	0.722418937	0.519629487
TRINITY_DN120439_c0_g1	3.64E-06	7.06E-07	2.80E-05	0.143520878	0.835560542	-0.234264627	0.645230644	-0.126765212	0.74105553	0.089607357	0.897983825	-0.029240264	0.981035146	0.478909282	0.552450023	0.364323703	0.170115336	0.234264627	0.645230644	-0.067394067	0.922800563	-0.089607357	0.897983825	0.00396584	0.995327952	-0.478909282	0.552450023
TRINITY_DN120474_c0_g1	1.06E-05	1.74E-05	8.01E-07	-0.349673971	0.806996394	-0.431621863	0.711283901	0.539266608	0.374305986	0.512531149	0.550849752	0.195463998	0.908887743	-0.272248817	0.893006444	-0.224545096	0.735566796	0.431621863	0.711283901	0.064988018	0.962305668	-0.512531149	0.550849752	-0.579374526	0.454849684	0.272248817	0.893006444
TRINITY_DN120493_c0_g2	NA	NA	4.97E-05	NA	NA	NA	NA	NA	NA	NA	NA	-0.473234624	0.726870374	-0.993330892	0.383194214	NA	NA	NA	NA	NA	NA	NA	NA	0.638435459	NA	0.993330892	0.383194214
TRINITY_DN120495_c0_g1	1.33E-05	7.68E-06	5.69E-07	-0.338601804	0.870220981	-0.42468689	0.818397176	0.76635149	0.320050446	0.312824834	0.826321576	0.190442397	0.935637625	-0.212190333	0.943359279	-0.147299952	0.878663599	0.42468689	0.818397176	0.524775721	0.6445525	-0.312824834	0.826321576	-0.767245949	0.45051348	0.212190333	0.943359279
TRINITY_DN120521_c0_g1	3.58E-09	7.31E-06	5.13E-05	0.39144678	0.719887765	0.05029947	0.972850397	0.105194016	0.855398332	0.286412036	0.705245223	0.776585322	0.268238822	0.745194146	0.403751494	0.375063189	0.442228748	-0.05029947	0.972850397	-0.108298943	0.905380933	-0.286412036	0.705245223	0.429839505	0.470555272	-0.745194146	0.403751494
TRINITY_DN120526_c0_g1	NA	4.65E-07	NA	NA	NA	NA	NA	1.725387374	0.085141285	0.155327886	0.949989902	NA	NA	NA	NA	NA	NA	NA	NA	-0.012784872	0.996096448	-0.155327886	0.949989902	NA	NA	NA	NA
TRINITY_DN120576_c0_g2	NA	NA	9.43E-07	NA	NA	NA	NA	NA	NA	NA	NA	-0.485603774	0.800256319	-0.366544903	NA	NA	NA	NA	NA	NA	NA	NA	NA	-0.789149984	NA	0.366544903	NA
TRINITY_DN120582_c0_g1	2.83E-06	1.44E-06	1.13E-05	0.160543412	0.894802609	-0.173167225	0.889100333	-0.478695801	0.30993374	-0.260691582	0.739046832	-0.261414021	0.862156323	-0.216065217	0.912650287	0.14038517	0.797868072	0.173167225	0.889100333	0.333241592	0.623269723	0.260691582	0.739046832	0.583859619	0.413411446	0.216065217	0.912650287
TRINITY_DN120610_c0_g1	4.14E-05	0.000269315	5.46E-05	-0.173042858	0.939148901	-0.585292974	0.728521028	0.227583468	0.816989514	-0.706944321	0.554241285	1.226340956	0.116373136	0.6220898	0.667407473	1.144556512	0.150934637	0.585292974	0.728521028	1.405243074	0.114640038	0.706944321	0.554241285	-0.429771799	0.601789757	-0.6220898	0.667407473
TRINITY_DN120614_c0_g1	0.003044561	0.000190357	0.000212391	-0.966486426	0.86109457	2.533234576	0.441303002	1.956281448	0.003764645	1.190431697	0.194513911	0.053007469	0.98213125	0.556756631	0.779558214	-0.94604604	0.691293613	-2.533234576	0.441303002	-0.406555217	0.75955484	-1.190431697	0.194513911	-1.544325063	0.058279272	-0.556756631	0.779558214
TRINITY_DN120621_c0_g1	2.31E-05	3.37E-06	1.69E-05	0.02654902	0.972433239	-0.256022113	0.633617919	-0.173452676	0.621158313	0.034432151	0.964746177	-0.008347878	0.991445402	-0.294627469	0.508935877	-0.076547823	0.824246899	0.256022113	0.633617919	-0.195683386	0.701457508	-0.034432151	0.964746177	0.343556035	0.18799296	0.294627469	0.508935877
TRINITY_DN120627_c0_g1	3.21E-05	8.34E-07	4.88E-06	0.135333457	0.835560542	0.423607411	0.184662727	0.354494246	0.187232021	0.101927676	0.845844511	0.310892905	0.411066587	0.13204032	0.861403517	-0.325730313	0.192412654	-0.423607411	0.184662727	0.100562041	0.832695694	-0.101927676	0.845844511	-0.281359375	0.339138579	-0.13204032	0.861403517
TRINITY_DN120638_c0_g1	1.00E-05	5.34E-05	7.35E-05	0.371486969	0.860647806	-0.047173778	0.985810054	0.226503294	0.801493723	0.884812132	0.344917645	-0.412760381	0.72070978	-0.782675952	0.43934457	-0.172108537	0.861169311	0.047173778	0.985810054	-0.112561255	0.943518646	-0.884812132	0.344917645	0.895664804	0.149298643	0.782675952	0.43934457
TRINITY_DN120655_c0_g1	2.84E-06	2.91E-06	0.000147558	-0.295253753	0.733235986	-0.272231814	0.711283901	-0.489671231	0.39120374	0.048653074	0.971612059	-1.453347135	3.48E-05	-0.745866361	0.16230877	-0.958813243	0.003526707	0.272231814	0.711283901	-0.546929612	0.46800017	-0.048653074	0.971612059	0.255978608	0.607420998	0.745866361	0.16230877
TRINITY_DN120655_c0_g2	1.70E-05	2.41E-05	2.53E-05	-0.103858002	0.8910768	0.233325359	0.673871116	-0.37548013	0.420844733	0.263586889	0.728727056	-0.90863124	0.015379342	-0.442753952	0.51855671	-0.950205705	0.000121272	-0.233325359	0.673871116	-0.5627065	0.314249435	-0.263586889	0.728727056	0.528952542	0.183433308	0.442753952	0.51855671
TRINITY_DN120663_c0_g3	1.19E-05	1.06E-06	4.46E-10	-0.839459502	0.312661909	0.268284997	0.820304567	-0.763385278	0.238525444	-0.147405388	0.913546351	-0.431589338	0.606571528	0.080794858	0.964993528	-0.91001538	0.058839711	-0.268284997	0.820304567	0.64282177	0.439962717	0.147405388	0.913546351	0.585509651	0.2506184	-0.080794858	0.964993528
TRINITY_DN120666_c0_g2	NA	5.65E-06	3.37E-05	NA	NA	NA	NA	-0.242831923	NA	-0.138565332	NA	-0.477713567	0.677661956	0.378910062	NA	NA	NA	NA	NA	-0.168289171	NA	0.138565332	NA	-0.522102927	NA	-0.378910062	NA
TRINITY_DN120670_c0_g1	3.73E-07	0.000223604	1.39E-09	-0.241353792	0.857603664	0.074564561	0.961597735	1.569994925	5.99E-05	1.025754898	0.036736735	0.81789263	0.167081784	-0.259501587	0.848955104	0.104000902	0.866681601	-0.074564561	0.961597735	0.002969643	0.998450406	-1.025754898	0.036736735	-0.434162698	0.44176772	0.259501587	0.848955104
TRINITY_DN120671_c2_g1	5.99E-05	4.44E-05	2.66E-06	-0.151050415	0.904969832	-0.785206415	0.199165647	0.052285754	0.957086456	-0.329674945	0.792972068	0.549820582	0.565092903	0.131692481	0.948422971	0.288835724	0.579150702	0.785206415	0.199165647	-0.026229346	0.988287541	0.329674945	0.792972068	-0.463181741	0.494658618	-0.131692481	0.948422971
TRINITY_DN120672_c0_g1	8.12E-06	3.38E-06	1.61E-06	0.084608351	0.952923819	0.197984197	0.884307616	0.351729172	0.520077544	0.311093413	0.716441528	0.224841427	0.851382004	-0.064800721	0.975450417	-0.227762622	0.692722788	-0.197984197	0.884307616	-0.117217782	0.908702626	-0.311093413	0.716441528	-0.636122964	0.269038234	0.064800721	0.975450417
TRINITY_DN120675_c0_g2	NA	1.71E-05	NA	NA	NA	NA	NA	0.299559422	0.729610972	-0.362562436	NA	NA	NA	NA	NA	NA	NA	NA	NA	0.802682504	0.429960663	0.362562436	NA	NA	NA	NA	NA
TRINITY_DN120678_c0_g2	0.000105201	5.18E-06	2.71E-05	-1.163726535	0.312743964	0.82152056	0.444836722	0.493041876	0.627820936	0.018298009	0.99429076	-0.047104404	0.985692256	-0.793771473	0.667407473	-3.088620839	2.88E-07	-0.82152056	0.444836722	0.574526816	0.694938339	-0.018298009	0.99429076	-0.834314397	0.397411897	0.793771473	0.667407473
TRINITY_DN120681_c0_g1	2.49E-07	1.17E-05	2.58E-05	0.023872855	0.968579353	0.01931914	0.977475805	-0.083892582	0.75016181	0.135204616	0.724877483	-0.23147818	0.528861964	-0.303013255	0.427433356	-0.257330206	0.234730956	-0.01931914	0.977475805	-0.321975624	0.23452694	-0.135204616	0.724877483	0.444388475	0.054666652	0.303013255	0.427433356
TRINITY_DN120684_c0_g2	1.38E-05	3.63E-07	9.10E-05	0.011421765	0.992535889	0.289178212	0.76954074	0.220948903	0.766555145	0.05788185	0.97116908	-0.208767046	0.903533501	-0.711320207	0.598957963	-1.142471036	0.008738562	-0.289178212	0.76954074	-0.24790814	0.829820696	-0.05788185	0.97116908	-0.385706383	0.660697677	0.711320207	0.598957963
TRINITY_DN120707_c0_g2	NA	7.92E-06	4.71E-05	NA	NA	NA	NA	-1.026186247	0.237735672	0.316696346	0.845933776	-0.908350362	0.81467172	-0.593487809	0.912004868	NA	NA	NA	NA	-0.447929614	0.746035269	-0.316696346	0.845933776	-0.83667528	0.705116221	0.593487809	0.912004868
TRINITY_DN120718_c0_g2	1.81E-05	2.92E-07	NA	-0.967166585	0.627132916	-0.008259242	0.998150227	-0.726866463	0.444287445	-0.366109705	0.83266249	NA	NA	NA	NA	-0.021422026	0.986334401	0.008259242	0.998150227	-0.757166923	0.574262208	0.366109705	0.83266249	NA	NA	NA	NA
TRINITY_DN120726_c0_g1	6.36E-06	1.77E-05	3.85E-05	-0.414771954	0.682908505	-0.277999146	0.771584998	0.180845836	0.833140647	0.41312952	0.730077263	-0.739567557	0.383980085	0.218809173	0.905737612	-0.673841018	0.126687281	0.277999146	0.771584998	0.435686627	0.692388672	-0.41312952	0.730077263	-0.339503035	0.643526601	-0.218809173	0.905737612
TRINITY_DN120727_c0_g1	2.86E-05	4.60E-05	1.73E-05	-0.52134344	0.711663652	0.61394976	0.523465408	0.57635204	0.361939595	0.698564733	NA	0.104356899	0.954724379	0.26504189	0.891301846	-1.53538837	0.005220852	-0.61394976	0.523465408	-0.768847991	0.303778986	-0.698564733	NA	-0.62906507	0.390294557	-0.26504189	0.891301846
TRINITY_DN120737_c0_g1	5.74E-05	0.000133971	0.000210818	-0.285059904	0.837576766	-1.046205327	0.112534341	0.52406045	0.577079864	-0.956763395	0.428423604	-0.87060163	0.334147663	-1.214188437	0.165722396	0.371181824	0.538606001	1.046205327	0.112534341	0.57559467	0.684835236	0.956763395	0.428423604	-0.542602969	0.506554558	1.214188437	0.165722396
TRINITY_DN120739_c0_g1	9.87E-06	2.12E-05	4.71E-07	0.365935749	0.531778381	0.228264978	0.681442816	-0.243820395	0.378594093	0.228729895	0.560355318	-0.178873277	0.841252	0.215158273	0.835213422	0.352239451	0.21398176	-0.228264978	0.681442816	-0.223137364	0.566878647	-0.228729895	0.560355318	0.601467209	0.128312971	-0.215158273	0.835213422
TRINITY_DN120753_c0_g1	0.000234689	NA	0.000142839	0.454008572	0.786683558	1.611358201	0.026738318	NA	NA	NA	NA	1.247509386	0.084558998	0.940050863	0.371181017	-2.574083565	1.54E-05	-1.611358201	0.026738318	NA	NA	NA	NA	0.081540467	0.93211422	-0.940050863	0.371181017
TRINITY_DN120754_c0_g2	5.59E-05	1.07E-05	1.59E-05	-0.34639193	0.374383371	-0.469809901	0.066951303	0.114168903	0.746163049	0.105841615	0.861997231	0.460024181	0.477659283	-0.130335787	0.922705275	-0.030190274	0.914451389	0.469809901	0.066951303	-0.328138245	0.41587262	-0.105841615	0.861997231	0.809795932	0.059026458	0.130335787	0.922705275
TRINITY_DN120762_c0_g1	6.11E-06	1.47E-06	4.73E-06	-0.090809636	0.88843409	-0.126652425	0.830751738	-0.157634566	0.545381442	0.012896666	0.983929693	-0.155490908	0.808181926	-0.038133393	0.973739204	0.012603472	0.968688328	0.126652425	0.830751738	-0.236224643	0.480848689	-0.012896666	0.983929693	0.32629285	0.297487918	0.038133393	0.973739204
TRINITY_DN120767_c0_g4	NA	1.88E-08	9.59E-07	NA	NA	NA	NA	1.071828677	0.198624579	0.248228751	0.886664084	0.250873994	0.890147351	-0.048984645	0.988943505	NA	NA	NA	NA	0.559418139	0.65933883	-0.248228751	0.886664084	-1.081155931	0.184202236	0.048984645	0.988943505
TRINITY_DN120772_c0_g1	0.001730885	0.00204098	0.000150811	-3.65364849	0.080941396	-3.378043993	0.07069196	0.911508437	0.618505506	3.189425214	0.064033881	2.393771079	0.304822838	-0.243073497	0.972047008	-1.687182383	0.314391092	3.378043993	0.07069196	-2.482067965	0.205028715	-3.189425214	0.064033881	-0.010807312	0.997127384	0.243073497	0.972047008
TRINITY_DN120773_c0_g1	3.71E-05	1.23E-05	1.56E-05	-0.520998764	0.632420427	0.58326048	0.401317593	0.204843164	0.854664131	0.011730991	0.995940273	-1.51590704	0.115555155	-0.692079308	0.708166928	-0.605733638	0.183701186	-0.58326048	0.401317593	-0.03302423	0.988523016	-0.011730991	0.995940273	-0.710750965	0.4652327	0.692079308	0.708166928
TRINITY_DN120775_c1_g1	NA	0.000667951	0.00310427	NA	NA	NA	NA	1.173066269	0.616424777	1.762965413	0.586138166	2.171314435	0.390838831	2.795075054	0.282648613	NA	NA	NA	NA	-0.703912029	0.861254306	-1.762965413	0.586138166	-4.406952006	0.010830282	-2.795075054	0.282648613
TRINITY_DN120776_c2_g12	2.48E-05	2.71E-05	3.89E-06	0.110879689	0.915767893	-0.187225376	0.84015301	-0.281589372	0.524904843	0.095046951	0.915901824	0.059037589	0.964450813	0.326061292	0.77188788	0.363832112	0.348763148	0.187225376	0.84015301	-0.544496631	0.282049404	-0.095046951	0.915901824	0.557397737	0.259662871	-0.326061292	0.77188788
TRINITY_DN120779_c1_g1	2.21E-05	2.04E-05	6.54E-06	-0.159292413	0.751535795	-0.284222787	0.356563427	-0.142157045	0.582176217	0.22509399	0.515537455	0.103403826	0.906242342	-0.148354805	0.884322728	-0.117316045	0.613671208	0.284222787	0.356563427	-0.465791243	0.061045302	-0.22509399	0.515537455	0.54005637	0.129075129	0.148354805	0.884322728
TRINITY_DN120786_c0_g3	7.26E-08	4.04E-06	1.13E-05	0.187535776	0.925104973	-0.191350323	0.927857156	0.21244227	0.799016655	-0.156852495	0.919260796	0.423215199	0.750930076	0.134213052	0.956010626	-0.839892128	0.269905987	0.191350323	0.927857156	0.170272219	0.905380933	0.156852495	0.919260796	-0.424040065	0.600938851	-0.134213052	0.956010626
TRINITY_DN120797_c0_g1	0.000109751	4.73E-06	6.66E-06	0.023384736	0.973423056	-0.663452131	0.020705828	0.024675016	0.969126515	-0.263592857	0.736875546	-0.084054778	0.963880702	0.078365444	0.97555357	0.689426143	0.004689079	0.663452131	0.020705828	0.102938221	0.912560438	0.263592857	0.736875546	0.096604613	0.91976627	-0.078365444	0.97555357
TRINITY_DN120801_c0_g2	2.33E-05	NA	1.23E-05	0.425457817	0.805913505	0.463025584	0.755175944	NA	NA	NA	NA	0.501522334	0.704059145	0.50073553	0.757951601	-0.828687344	0.238503406	-0.463025584	0.755175944	NA	NA	NA	NA	-0.529624966	0.509496378	-0.50073553	0.757951601
TRINITY_DN120809_c0_g1	2.35E-05	7.08E-05	4.26E-05	0.028711894	0.982954965	-0.059421217	0.967442523	-0.374531311	0.634571699	0.208031713	0.889368367	-0.182499685	0.936714086	-0.303502545	0.909561858	-0.253845004	0.636097614	0.059421217	0.967442523	-0.704700326	0.473526377	-0.208031713	0.889368367	0.736213898	0.447962944	0.303502545	0.909561858
TRINITY_DN120810_c8_g5	1.87E-05	1.80E-05	3.39E-06	-0.161592784	0.744045329	-0.276494484	0.367773925	-0.123575917	0.708028065	0.186355406	0.699530804	0.054096593	0.964937264	-0.05989312	0.972027813	-0.050981015	0.837523301	0.276494484	0.367773925	-0.520706378	0.096238133	-0.186355406	0.699530804	0.529907617	0.251460824	0.05989312	0.972027813
TRINITY_DN120811_c0_g1	2.23E-05	4.99E-05	1.39E-05	-0.236665789	0.781610781	-0.392304516	0.492475051	-0.34213425	0.567204194	0.142399638	0.90594251	-0.008879877	0.995299922	-0.205070298	0.875523469	-0.274014198	0.461350428	0.392304516	0.492475051	-0.624519527	0.392733957	-0.142399638	0.90594251	0.554829828	0.24921597	0.205070298	0.875523469
TRINITY_DN120815_c1_g1	1.60E-05	2.27E-05	2.29E-07	-0.021100912	0.971109077	-0.212254204	0.5521145	-0.168766729	0.552010815	0.22418233	0.56986394	0.168881885	0.841938839	0.117533873	0.917354173	-0.074793432	0.755273848	0.212254204	0.5521145	-0.545988589	0.041785291	-0.22418233	0.56986394	0.452971672	0.24198206	-0.117533873	0.917354173
TRINITY_DN120816_c3_g4	2.73E-05	1.38E-05	8.28E-05	0.081648075	0.9614862	0.321386809	0.817773059	0.92313067	0.084490823	0.438505954	0.606250225	0.476697431	0.765973521	0.082411664	0.980063666	-0.470199463	0.451712691	-0.321386809	0.817773059	-0.388989929	0.651186412	-0.438505954	0.606250225	-0.552872412	0.54622235	-0.082411664	0.980063666
TRINITY_DN120823_c0_g1	6.92E-06	1.48E-05	3.40E-06	-0.160840989	0.725261745	0.18641954	0.586421318	0.22711607	0.443101066	0.222634267	0.607574	0.379441718	0.501978242	0.071476973	0.957027679	-0.456512025	0.010558914	-0.18641954	0.586421318	-0.273027099	0.483239153	-0.222634267	0.607574	-0.080314137	0.875348062	-0.071476973	0.957027679
TRINITY_DN120824_c1_g1	0.000149631	7.71E-06	0.000234313	-0.430217414	0.747523775	-0.789910592	0.322719406	-0.59325487	0.328142003	0.191762822	0.874511932	-0.62339889	0.513740503	-0.93034282	0.293083943	-0.155929363	0.814846537	0.789910592	0.322719406	-0.620992757	0.429842596	-0.191762822	0.874511932	0.629521653	0.343065909	0.93034282	0.293083943
TRINITY_DN120828_c0_g1	1.67E-05	7.41E-05	8.86E-06	-0.477314889	0.712356603	0.266731064	0.840499824	0.743692598	0.170777312	0.896753822	0.131995281	-0.19131529	0.872556803	0.191017854	0.898015678	-0.692269496	0.206037325	-0.266731064	0.840499824	-0.12248947	0.907309862	-0.896753822	0.131995281	-0.666593427	0.213864105	-0.191017854	0.898015678
TRINITY_DN120833_c2_g1	8.62E-05	1.06E-05	1.13E-05	-0.017262482	0.991302373	-0.859003611	0.336999449	0.345663237	0.665470829	-0.204084076	0.891463389	0.165391914	0.915164231	0.243172216	0.892740849	-0.407871501	0.55134	0.859003611	0.336999449	0.392985555	0.7394021	0.204084076	0.891463389	-0.874487411	0.17105932	-0.243172216	0.892740849
TRINITY_DN120833_c2_g2	8.24E-06	7.47E-06	NA	-0.360518656	NA	-0.605407507	0.67363361	0.031703163	0.982433411	0.395396667	0.835231369	NA	NA	NA	NA	-0.103348331	0.912061638	0.605407507	0.67363361	0.054446237	0.983660806	-0.395396667	0.835231369	NA	NA	NA	NA
TRINITY_DN120839_c0_g1	7.13E-06	1.97E-05	1.37E-05	0.06888845	0.91266252	-0.141750373	0.777740363	0.047832404	0.910411329	-0.219634489	0.673545715	0.106582506	0.828284972	-0.217675214	0.61443968	0.056622469	0.834972528	0.141750373	0.777740363	-0.123129923	0.831569503	0.219634489	0.673545715	0.001340865	0.997127384	0.217675214	0.61443968
TRINITY_DN120849_c1_g4	1.56E-05	5.05E-05	2.44E-05	-0.488374251	0.684891449	-0.436378758	0.663656424	0.366175512	0.602094556	-0.493784428	0.632040152	-0.184763894	0.895635957	0.028077411	0.991963477	-0.19247328	0.751098208	0.436378758	0.663656424	0.517197425	0.598639652	0.493784428	0.632040152	-0.526257183	0.41163571	-0.028077411	0.991963477
TRINITY_DN120858_c1_g1	0.000236373	1.04E-05	6.15E-05	0.757990809	0.488097361	-1.080766604	0.099637471	1.893144072	1.32E-05	0.170025237	0.886154052	1.390202924	0.10823886	-0.786174107	0.603086257	-0.813044031	0.137832234	1.080766604	0.099637471	-1.113801998	0.058463224	-0.170025237	0.886154052	0.112248539	0.92107435	0.786174107	0.603086257
TRINITY_DN120861_c0_g1	7.06E-06	1.80E-05	7.97E-07	0.076828186	0.894077261	-0.098807148	0.855520053	4.17E-05	0.999951099	0.195681124	0.564796352	0.478836763	0.167162487	0.178930439	0.81209483	0.08729372	0.725478708	0.098807148	0.855520053	-0.303901221	0.275915406	-0.195681124	0.564796352	0.386296062	0.206311335	-0.178930439	0.81209483
TRINITY_DN120873_c3_g1	0.000145062	6.40E-05	8.86E-05	0.724051094	0.04244038	0.797141246	0.0085592	0.031687142	0.970035141	0.209268869	0.86471521	-0.61258939	0.214409736	-0.66302879	0.224288592	-0.416786681	0.147364776	-0.797141246	0.0085592	-0.605066513	0.46800017	-0.209268869	0.86471521	1.042947007	0.005827814	0.66302879	0.224288592
TRINITY_DN120876_c1_g1	5.75E-06	8.47E-07	4.30E-07	0.032531968	0.963432549	-0.081418634	0.907339972	-0.281023924	0.263062368	-0.041042358	0.942033681	-0.064836948	0.934240288	0.047315399	0.965399547	0.172929987	0.522736047	0.081418634	0.907339972	-0.224997556	0.511646527	0.041042358	0.942033681	0.460368301	0.120118231	-0.047315399	0.965399547
TRINITY_DN120890_c0_g1	NA	NA	0.000231809	NA	NA	NA	NA	NA	NA	NA	NA	-0.854233717	0.418053242	-1.404743118	0.132532777	NA	NA	NA	NA	NA	NA	NA	NA	0.558509215	0.528780751	1.404743118	0.132532777
TRINITY_DN120926_c1_g1	3.07E-05	1.62E-07	3.42E-06	-0.328783317	0.803680605	0.391446122	0.704368401	0.6247988	0.53651855	0.430068001	0.803628955	-1.164344113	0.107765672	-0.450006538	0.767741135	-0.513432261	0.330620506	-0.391446122	0.704368401	-0.191357591	0.923744254	-0.430068001	0.803628955	-0.550661537	0.453658662	0.450006538	0.767741135
TRINITY_DN120930_c0_g1	1.22E-07	3.75E-05	8.61E-05	0.222700302	0.891329228	-0.142607949	0.937723979	0.001186043	0.999504446	-0.253780247	0.922043646	-1.220193397	0.281425921	-1.530732273	0.187756726	0.266571706	0.704535137	0.142607949	0.937723979	-0.466939077	0.825882968	0.253780247	0.922043646	0.753247518	0.452519075	1.530732273	0.187756726
TRINITY_DN120931_c0_g1	6.73E-05	4.42E-07	9.88E-05	-0.983758051	0.363809787	-0.627599874	0.558062426	1.692649846	0.000973548	-0.145693827	0.9167525	-0.025440611	0.990865376	-1.0765171	0.333217421	-1.209345826	0.04776642	0.627599874	0.558062426	0.755376491	0.348449459	0.145693827	0.9167525	-1.372859467	0.072294972	1.0765171	0.333217421
TRINITY_DN120932_c0_g2	8.61E-06	5.62E-05	0.000120209	0.443703505	0.859578386	0.705202364	0.71975779	-0.123868802	0.924089423	0.696716508	0.64371418	0.121507605	0.963410325	1.138634955	0.487101651	0.519207825	0.62247132	-0.705202364	0.71975779	-0.128158719	0.954097102	-0.696716508	0.64371418	-0.872315183	0.402483959	-1.138634955	0.487101651
TRINITY_DN120938_c0_g1	1.50E-05	5.47E-06	7.17E-05	-0.108954208	0.8910768	0.261092563	0.641793076	0.286134361	0.493654101	-0.039327581	0.96824972	-0.05395498	0.96137345	-0.584035919	0.310442581	-0.482063792	0.095356879	-0.261092563	0.641793076	-0.070121139	0.936018977	0.039327581	0.96824972	0.106609626	0.84090845	0.584035919	0.310442581
TRINITY_DN120965_c0_g1	0.000140212	1.22E-05	2.01E-05	0.239390366	0.912424442	0.835290829	0.529970361	-0.37052691	0.664216597	0.295694673	0.840941181	-0.927457373	0.024978796	-0.299233511	0.754986241	-0.326906217	0.716943212	-0.835290829	0.529970361	-0.3017363	0.825295535	-0.295694673	0.840941181	0.513264015	0.237312948	0.299233511	0.754986241
TRINITY_DN120966_c0_g1	1.53E-07	2.26E-05	2.11E-06	0.036272323	0.964120489	0.037941322	0.965370537	-0.002983167	0.995911942	0.322280976	0.580488146	0.011896896	0.994062134	0.181834031	0.910325041	-0.04533437	0.898934167	-0.037941322	0.965370537	-0.339094299	0.543788837	-0.322280976	0.580488146	-0.022020609	0.977849178	-0.181834031	0.910325041
TRINITY_DN120970_c0_g1	2.54E-05	3.39E-05	4.52E-05	-0.046736211	0.941779805	0.392470271	0.176107557	0.543066295	0.026308314	0.347449941	0.29688892	0.677911241	0.221886723	0.413353714	0.656234575	-0.421569128	0.053336441	-0.392470271	0.176107557	-0.35152073	0.284890933	-0.347449941	0.29688892	-0.23971955	0.664245617	-0.413353714	0.656234575
TRINITY_DN120977_c0_g1	7.67E-06	1.44E-05	1.00E-05	-0.089667389	0.949157325	0.164215587	0.907339972	0.650574811	0.246890289	0.507149677	NA	-0.445218691	0.700374861	-0.365292981	0.819909593	-0.838516505	0.101244832	-0.164215587	0.907339972	0.1183722	0.91014946	-0.507149677	NA	-0.452929419	0.543610075	0.365292981	0.819909593
TRINITY_DN120980_c0_g1	1.76E-05	4.53E-08	1.56E-05	-0.055355721	0.967802167	0.239329426	0.834515234	0.52009348	0.308878662	0.064438332	0.958549443	-0.360038457	0.723627622	-0.501105867	0.641840743	-0.43436605	0.378911827	-0.239329426	0.834515234	-0.141106918	0.888446092	-0.064438332	0.958549443	-0.030892303	0.969926221	0.501105867	0.641840743
TRINITY_DN120986_c0_g1	0.000146097	9.14E-05	3.61E-06	-1.92739683	0.039842312	-1.563305287	0.0792932	0.624557986	0.585917097	-0.277510236	0.903652526	-0.917507245	0.627204598	-0.327872614	0.922705275	-0.199405367	0.830341481	1.563305287	0.0792932	0.636980172	0.709927542	0.277510236	0.903652526	-1.578151166	0.161698811	0.327872614	0.922705275
TRINITY_DN121003_c0_g1	NA	7.27E-05	5.07E-05	NA	NA	NA	NA	0.376974731	0.760494345	-0.432256836	0.833309569	1.149000783	0.319537337	-0.880491566	0.62339616	NA	NA	NA	NA	0.666059225	0.693912131	0.432256836	0.833309569	0.453126166	0.691267837	0.880491566	0.62339616
TRINITY_DN121032_c1_g2	9.11E-08	1.02E-07	2.81E-05	-0.010138049	0.995363608	-0.150643702	0.937054307	0.500746332	0.345282863	-0.065936203	0.9594878	-0.249181721	0.88529303	-0.665063194	0.657262489	-0.136831885	0.862864471	0.150643702	0.937054307	0.688247308	0.26281117	0.065936203	0.9594878	-0.191630507	0.849905288	0.665063194	0.657262489
TRINITY_DN121044_c1_g1	6.83E-07	1.96E-06	1.27E-05	0.079961712	0.895185122	-0.039017439	0.954834585	-0.25122841	0.340760831	0.06183166	0.91080857	-0.008704344	0.992343824	-0.29627366	0.564750084	-0.0565375	0.838301457	0.039017439	0.954834585	-0.0581438	0.909855787	-0.06183166	0.91080857	0.313377038	0.289100012	0.29627366	0.564750084
TRINITY_DN121054_c0_g1	0.000103777	5.70E-05	1.33E-05	0.032552486	0.967824579	-0.821239574	0.004726756	-0.07995007	0.890269215	-0.51150718	0.381211337	0.190488345	0.823180681	-0.147200317	0.899211077	0.267551854	0.371760218	0.821239574	0.004726756	0.02750237	0.9814221	0.51150718	0.381211337	0.253523859	0.577469224	0.147200317	0.899211077
TRINITY_DN121055_c0_g1	NA	6.55E-08	NA	NA	NA	NA	NA	0.313100479	0.769895571	0.195197866	0.922804997	NA	NA	NA	NA	NA	NA	NA	NA	-0.211188678	0.909442863	-0.195197866	0.922804997	NA	NA	NA	NA
TRINITY_DN121056_c0_g1	3.82E-05	2.47E-06	5.86E-05	-0.266922441	NA	0.653669017	NA	0.470033203	NA	0.195724079	NA	-0.11745166	0.949340628	0.597295295	NA	-0.820284844	0.2025974	-0.653669017	NA	0.614801069	NA	-0.195724079	NA	-0.612071085	NA	-0.597295295	NA
TRINITY_DN121057_c0_g1	8.76E-07	9.46E-06	8.18E-05	0.103319749	0.871165003	0.083887368	0.897433579	-0.12015159	0.780158815	-0.445469409	0.333406522	-0.163480493	0.679299255	-0.553160282	0.010680266	-0.483394115	0.032023248	-0.083887368	0.897433579	-0.086481583	0.907309862	0.445469409	0.333406522	0.36415171	0.092534907	0.553160282	0.010680266
TRINITY_DN121062_c0_g1	NA	0.000223413	9.39E-06	NA	NA	NA	NA	2.056317783	0.001136689	1.409023219	0.083269982	-0.321991278	0.890341979	-0.15875663	0.964993528	NA	NA	NA	NA	-0.033719429	0.986406713	-1.409023219	0.083269982	-2.177922345	0.021888788	0.15875663	0.964993528
TRINITY_DN121066_c0_g1	1.45E-05	2.78E-05	0.00020842	-1.164919418	0.532063425	0.643986058	0.731977205	1.033517319	0.081668591	0.550563747	0.542969834	0.991010516	0.428278334	0.461435893	0.843428203	-2.450594574	0.002778873	-0.643986058	0.731977205	0.199600721	0.862421068	-0.550563747	0.542969834	-1.970729397	0.019929516	-0.461435893	0.843428203
TRINITY_DN121075_c0_g1	8.64E-06	NA	NA	-0.151843773	NA	0.298867226	NA	NA	NA	NA	NA	NA	NA	NA	NA	-0.324191598	0.628484249	-0.298867226	NA	NA	NA	NA	NA	NA	NA	NA	NA
TRINITY_DN121088_c0_g1	1.01E-05	1.64E-05	2.42E-08	0.014511312	0.990917428	0.34719996	0.689595377	-0.003929942	0.997274277	0.193511617	0.904336034	-0.42298221	0.620453493	-0.010001584	0.99696139	-0.67723662	0.119403899	-0.34719996	0.689595377	-0.576527954	0.60992156	-0.193511617	0.904336034	-0.130515706	0.845563511	0.010001584	0.99696139
TRINITY_DN121089_c0_g2	0.00032985	0.000119083	0.000244251	0.552059448	0.550520982	1.258368929	0.005371033	-0.495646616	0.448261277	0.471669804	0.627385657	-1.581054692	1.66E-08	-1.035538217	0.001950168	-1.403056849	0.000308997	-1.258368929	0.005371033	-0.258414079	0.814204105	-0.471669804	0.627385657	1.407611065	2.50E-06	1.035538217	0.001950168
TRINITY_DN121105_c0_g1	5.28E-06	2.94E-05	7.27E-05	0.218910395	0.822317295	0.36623195	0.583998237	0.110249726	0.820249221	0.314659864	0.610136748	0.603389443	0.470288982	0.900829687	0.245507493	0.220168134	0.595072909	-0.36623195	0.583998237	0.032708202	0.974289885	-0.314659864	0.610136748	0.295751702	0.666303211	-0.900829687	0.245507493
TRINITY_DN121112_c0_g5	1.25E-13	8.62E-06	0.000243493	-0.837211784	0.579665577	-0.144454015	0.945654929	0.737148024	0.363326405	-0.234300036	0.888598423	-0.29342758	0.869833851	-1.331800465	0.18684235	-1.357511841	0.048158508	0.144454015	0.945654929	0.002386337	0.999489223	0.234300036	0.888598423	-0.096155957	0.934060888	1.331800465	0.18684235
TRINITY_DN121122_c0_g1	4.00E-05	0.000153468	0.000492951	-0.445017857	0.778639185	0.619422652	0.584923653	1.644600432	0.000224842	1.22418927	0.02081991	0.655870049	0.574542337	1.21104423	0.19245161	-0.184717058	0.806328792	-0.619422652	0.584923653	0.608490075	0.384785595	-1.22418927	0.02081991	-1.343443722	0.056199545	-1.21104423	0.19245161
TRINITY_DN121136_c0_g2	7.84E-06	3.17E-08	2.29E-05	0.052353922	0.933443623	-0.198999731	0.634550463	-0.069531389	0.837424869	-0.014132243	0.984581053	0.311017099	0.520486277	0.332612169	0.564722533	0.248776126	0.274147745	0.198999731	0.634550463	0.140394916	0.7635147	0.014132243	0.984581053	0.286477584	0.399954224	-0.332612169	0.564722533
TRINITY_DN121136_c0_g3	1.06E-06	0.000263642	3.18E-08	-0.904662797	0.339224666	-0.140848385	0.930465392	0.422013401	0.543453971	1.124841781	0.113371076	0.072118402	0.963201193	-0.300928252	0.840012129	-1.948579448	6.07E-05	0.140848385	0.930465392	-0.938701059	0.221368405	-1.124841781	0.113371076	-0.808128093	0.160792364	0.300928252	0.840012129
TRINITY_DN121137_c1_g1	3.61E-07	7.64E-05	3.96E-05	0.003888257	0.995363608	0.121992647	0.841369404	-0.150736766	0.585214044	0.447999137	0.106448114	0.167889903	0.803656476	0.521058786	0.213680487	-0.2752622	0.27193825	-0.121992647	0.841369404	-0.722417138	0.001145088	-0.447999137	0.106448114	0.322726284	0.337864871	-0.521058786	0.213680487
TRINITY_DN121144_c0_g4	0.000217578	8.93E-05	7.76E-06	0.253812202	0.875127764	-0.658772381	0.519211095	-0.780989102	0.320729104	0.096408145	0.958495575	0.367868981	0.931441198	0.235600369	0.968443931	1.291415687	0.024385494	0.658772381	0.519211095	-0.631483919	0.575526436	-0.096408145	0.958495575	1.099871364	0.555021921	-0.235600369	0.968443931
TRINITY_DN121144_c0_g6	3.85E-06	2.22E-07	1.05E-06	0.008555192	0.992177776	0.001226588	0.999237905	0.048310337	0.931845583	-0.009302998	0.993041056	0.167140114	0.890121734	0.207758893	0.886431899	0.053685719	0.891477584	-0.001226588	0.999237905	-0.277589496	0.66756066	0.009302998	0.993041056	0.693356636	0.175853409	-0.207758893	0.886431899
TRINITY_DN121151_c0_g1	0.000495565	0.000402651	0.000478103	-0.33686877	0.878546736	-1.412469474	0.183834951	0.037941614	0.984729225	-1.076300712	0.608451461	-0.260322751	0.949398618	-0.748047951	0.857453059	1.239262627	0.129372325	1.412469474	0.183834951	-0.654025856	0.78031865	1.076300712	0.608451461	0.374275389	0.854541346	0.748047951	0.857453059
TRINITY_DN121153_c0_g1	1.27E-05	1.58E-05	9.11E-06	0.072354802	0.971897053	-0.316732625	0.867045146	0.005401661	0.995339826	0.282784891	0.795811898	-0.228724302	0.924663087	-0.755846963	0.708559712	-0.818682273	0.282507321	0.316732625	0.867045146	-0.160228552	0.892466278	-0.282784891	0.795811898	-0.219184219	0.865294841	0.755846963	0.708559712
TRINITY_DN121161_c4_g1	7.19E-06	4.32E-05	4.92E-05	0.308048701	0.734913444	-0.307796996	0.699886551	-0.574901018	0.203320274	-0.626966056	0.229319333	-0.345117435	0.752006896	-0.358490226	0.789017202	0.695111784	0.06291937	0.307796996	0.699886551	0.209168694	0.788133194	0.626966056	0.229319333	0.156601843	0.834063301	0.358490226	0.789017202
TRINITY_DN121168_c0_g1	NA	0.000491811	7.35E-08	NA	NA	NA	NA	1.708255987	0.135513129	1.875607174	0.145059081	1.324154848	0.336767917	0.031188619	0.995052982	NA	NA	NA	NA	-2.900102013	0.005658058	-1.875607174	0.145059081	-1.429098854	0.186410011	-0.031188619	0.995052982
TRINITY_DN121169_c0_g1	8.05E-05	4.20E-05	3.94E-07	-1.943902987	0.021756806	-0.888698607	0.408130237	-0.140995864	0.891635158	-0.237696416	0.886391141	1.143055292	0.190938059	-0.346965488	0.870026696	-0.478680841	0.538046046	0.888698607	0.408130237	-0.099174532	0.95711441	0.237696416	0.886391141	-0.828213431	0.305320006	0.346965488	0.870026696
TRINITY_DN121195_c0_g2	5.09E-06	1.95E-08	4.81E-06	-0.059708749	0.940473702	-0.180057469	0.774609537	-0.23361649	0.685858808	-0.130218742	0.906234705	-0.18996453	0.803656476	0.084588675	0.942728125	0.285795545	0.329449237	0.180057469	0.774609537	-0.080895282	0.944403403	0.130218742	0.906234705	0.675743767	0.051777294	-0.084588675	0.942728125
TRINITY_DN121198_c0_g1	2.82E-05	1.44E-05	1.49E-05	0.103876492	0.946644268	0.523095243	0.602148835	0.855034341	0.193594363	0.325643706	0.777491452	0.454561611	0.740036544	0.305640578	0.878580407	-1.108854132	0.035771592	-0.523095243	0.602148835	-0.039367026	0.981437271	-0.325643706	0.777491452	-0.822231653	0.260271847	-0.305640578	0.878580407
TRINITY_DN121230_c0_g1	NA	1.46E-05	NA	NA	NA	NA	NA	-0.08748813	NA	-0.21701049	NA	NA	NA	NA	NA	NA	NA	NA	NA	0.683442833	NA	0.21701049	NA	NA	NA	NA	NA
TRINITY_DN121243_c0_g1	1.39E-05	7.96E-07	NA	0.457655897	0.741907406	0.478711265	0.673421013	0.464915471	0.638474517	0.253750273	0.891797284	NA	NA	NA	NA	-0.075298216	0.916176966	-0.478711265	0.673421013	0.153971019	0.9375477	-0.253750273	0.891797284	NA	NA	NA	NA
TRINITY_DN121245_c0_g1	7.85E-06	4.87E-07	7.66E-05	0.364079496	0.773257258	0.101059307	0.94893855	0.308000505	0.623987364	-0.096365265	0.943010168	-0.569714484	0.623534429	-1.027689596	0.292981544	0.03536926	0.958946243	-0.101059307	0.94893855	0.230962736	0.822478885	0.096365265	0.943010168	0.540033767	0.485793255	1.027689596	0.292981544
TRINITY_DN121258_c0_g1	6.27E-06	1.93E-06	2.17E-06	0.260866579	0.753651134	-0.040165709	0.970062593	-0.215948482	0.540828888	-0.003344852	0.99667232	-0.036662801	0.974130157	0.104397398	0.937578947	0.433239951	0.214733858	0.040165709	0.970062593	-0.193776266	0.717603532	0.003344852	0.99667232	0.476969415	0.270661983	-0.104397398	0.937578947
TRINITY_DN121262_c1_g1	5.43E-06	2.53E-06	3.06E-05	-0.153218286	0.942028743	-0.300285346	0.88204611	0.038439556	0.969297629	0.009474737	0.995940273	0.292226709	0.828144971	0.235143556	0.895607868	-0.667707945	0.410987372	0.300285346	0.88204611	0.404887466	0.727059569	-0.009474737	0.995940273	-0.797243101	0.221929876	-0.235143556	0.895607868
TRINITY_DN121266_c0_g1	4.85E-06	3.53E-05	9.94E-06	0.424231844	0.650580722	0.208227628	0.839194799	-0.244596431	0.561010804	-0.347551847	0.547915032	0.344306899	0.745282335	0.353952859	0.784354269	-0.060193513	0.907343034	-0.208227628	0.839194799	0.187834505	0.780147379	0.347551847	0.547915032	-0.121485	0.868608034	-0.353952859	0.784354269
TRINITY_DN121267_c0_g2	3.17E-06	NA	5.08E-05	0.167002595	0.922792676	0.19604704	0.911259408	NA	NA	NA	NA	0.545510147	0.706584353	0.771143314	0.603086257	0.390509157	0.556398785	-0.19604704	0.911259408	NA	NA	NA	NA	-0.256592025	0.794772417	-0.771143314	0.603086257
TRINITY_DN121268_c0_g3	6.90E-05	1.85E-06	9.62E-06	-0.118566923	0.930636821	0.664015196	0.335416262	0.193150103	0.839787378	0.197870227	0.906414945	-0.664371181	0.293714252	-0.352897164	0.753370641	-0.647410788	0.171621033	-0.664015196	0.335416262	0.315489062	0.816011833	-0.197870227	0.906414945	0.036119254	0.960740445	0.352897164	0.753370641
TRINITY_DN121274_c1_g2	1.07E-05	6.05E-05	8.99E-07	-0.606092847	0.737164176	-0.475855576	0.775500088	-0.006673105	0.994837078	0.916669157	0.252587408	-0.153741538	0.932491165	-0.116439691	0.963964256	-0.47484986	0.570677169	0.475855576	0.775500088	-0.666575612	0.456116383	-0.916669157	0.252587408	0.128763733	0.895675523	0.116439691	0.963964256
TRINITY_DN121286_c0_g3	NA	6.11E-07	NA	NA	NA	NA	NA	0.498851902	NA	-0.280901099	NA	NA	NA	NA	NA	NA	NA	NA	NA	0.876042986	NA	0.280901099	NA	NA	NA	NA	NA
TRINITY_DN121289_c0_g2	7.67E-05	5.53E-05	3.29E-05	-0.565506908	0.619557324	0.766450456	0.231589389	0.321525364	0.754268367	-0.270905219	0.884645246	-0.485214158	0.666265958	-0.549484525	0.675088641	-0.551207194	0.255824398	-0.766450456	0.231589389	0.542508278	0.700924507	0.270905219	0.884645246	-0.802102274	0.239730348	0.549484525	0.675088641
TRINITY_DN121296_c0_g2	7.00E-08	4.63E-05	5.14E-07	-0.448741455	0.486048961	-0.017167817	0.986645908	0.105888127	0.828794654	0.494007591	0.327216222	0.05970847	0.953263664	-0.200832344	0.838967552	-0.195623227	0.584037233	0.017167817	0.986645908	-0.188871194	0.778139262	-0.494007591	0.327216222	0.216094031	0.632142311	0.200832344	0.838967552
TRINITY_DN121302_c1_g1	4.15E-06	1.21E-06	3.37E-06	-0.431954168	NA	0.119129351	0.944407473	0.584488391	0.392728998	0.076202095	0.962462162	-0.32574658	0.781078891	-0.359826161	0.797610432	-0.684049281	0.235016058	-0.119129351	0.944407473	0.080386935	0.958854513	-0.076202095	0.962462162	-0.002817643	0.997833346	0.359826161	0.797610432
TRINITY_DN121316_c0_g1	5.17E-07	3.31E-06	2.07E-05	0.03788821	0.952890926	0.090780495	0.880829288	-0.289323655	0.257480513	0.034503692	0.953762112	-0.235815849	0.409064907	-0.276403517	0.388634111	-0.098993086	0.701282776	-0.090780495	0.880829288	-0.276955573	0.394510384	-0.034503692	0.953762112	0.225102319	0.295496267	0.276403517	0.388634111
TRINITY_DN121318_c0_g1	4.33E-05	7.02E-07	9.84E-05	-0.616595182	0.675013003	-0.600350706	0.598448159	0.540242922	0.420746587	0.171634858	0.899765225	0.028615226	0.990986235	0.429435057	0.85085729	1.454442267	0.013448935	0.600350706	0.598448159	0.678147403	0.426754112	-0.171634858	0.899765225	-0.389576748	0.711873097	-0.429435057	0.85085729
TRINITY_DN121322_c0_g2	1.36E-05	0.00012696	0.000106494	0.16696591	0.937286014	0.406848079	0.820304567	1.214565843	0.081514546	1.127630724	0.1691179	-0.152546921	0.951934476	-1.184785544	0.442207956	-1.897824829	0.008200046	-0.406848079	0.820304567	-0.180999501	0.894239576	-1.127630724	0.1691179	0.163097734	0.90414841	1.184785544	0.442207956
TRINITY_DN121325_c1_g1	4.72E-06	0.000181224	2.83E-05	-0.436688444	0.579179009	-0.168049986	0.855033405	0.760782525	0.051096701	1.028988728	0.005397852	0.225231906	0.814191121	0.377788337	0.682714616	-0.584515159	0.103168265	0.168049986	0.855033405	-0.188349893	0.792124209	-1.028988728	0.005397852	0.149726231	0.792273515	-0.377788337	0.682714616
TRINITY_DN121334_c0_g1	2.12E-05	7.49E-06	3.94E-06	-0.138642022	0.94475706	-0.477253375	0.759275431	-0.081984504	0.931845583	0.480695419	0.666667834	-0.532453413	0.704978548	-0.003292829	0.999029848	-0.763756676	0.30574755	0.477253375	0.759275431	1.02201355	0.19401251	-0.480695419	0.666667834	1.095246992	0.144534866	0.003292829	0.999029848
TRINITY_DN121345_c0_g2	1.23E-06	0.000391669	5.12E-07	-0.531795861	0.714927132	-0.403469611	0.764461265	-0.361456099	0.744760231	-0.837605252	0.554325634	-1.242501392	0.20561937	-0.165621557	0.952809682	0.736402931	0.236276747	0.403469611	0.764461265	0.082934174	0.972326659	0.837605252	0.554325634	-0.888772735	0.303262326	0.165621557	0.952809682
TRINITY_DN121346_c0_g1	7.88E-05	0.000101684	0.000275818	0.55993842	0.732877011	1.116632509	0.207888135	0.360525661	0.703268224	1.008042409	0.336207929	-0.267291899	0.854273713	1.215447777	0.098800294	0.305978136	0.687747341	-1.116632509	0.207888135	-0.174856781	0.918369369	-1.008042409	0.336207929	0.1315897	0.876525034	-1.215447777	0.098800294
TRINITY_DN121350_c0_g3	5.24E-05	1.91E-05	3.36E-05	0.230243174	0.887228788	-0.941121202	0.284561812	-0.096129916	0.914242279	-0.400949971	0.725746354	-1.119745499	0.294363696	-0.340594965	0.88476937	0.624008775	0.345091049	0.941121202	0.284561812	0.098251712	0.950128309	0.400949971	0.725746354	0.39396838	0.694497079	0.340594965	0.88476937
TRINITY_DN121357_c0_g1	7.88E-06	1.09E-05	6.66E-07	0.230691039	0.791693383	-0.183716562	0.830751738	-0.501868781	0.230281445	-0.301077785	0.638116503	0.049542849	0.971360571	-0.009274926	0.99696139	0.119106928	0.772099544	0.183716562	0.830751738	-0.043191699	0.964892098	0.301077785	0.638116503	0.368878195	0.501842509	0.009274926	0.99696139
TRINITY_DN121358_c1_g2	2.27E-05	3.73E-06	8.74E-06	-0.458816416	0.822132657	-0.588620022	0.718619726	0.52739457	0.536745526	0.218110463	0.897983825	0.506273345	0.820227525	-0.468601762	0.872470804	-0.170906366	0.860984829	0.588620022	0.718619726	0.356427728	0.796548571	-0.218110463	0.897983825	-0.551046979	0.66341799	0.468601762	0.872470804
TRINITY_DN121375_c3_g2	2.72E-05	1.09E-06	1.19E-05	-1.019733452	NA	-0.836027844	0.510514094	0.887811271	0.161355987	0.014425672	NA	0.988102285	0.303173319	0.17487011	0.944958275	-0.781696375	0.342838696	0.836027844	0.510514094	0.008878927	0.995752435	-0.014425672	NA	-0.580342073	0.508249813	-0.17487011	0.944958275
TRINITY_DN121382_c0_g1	2.21E-05	0.00034702	0.000298182	-0.496580944	0.766029699	0.382972773	0.813495798	1.83573855	0.002241248	1.595406835	0.01682477	1.25139404	0.097885812	0.890012664	0.430074084	0.185159733	0.822209219	-0.382972773	0.813495798	-0.194115768	0.890336857	-1.595406835	0.01682477	-2.100210813	0.000850388	-0.890012664	0.430074084
TRINITY_DN121397_c1_g1	2.13E-06	5.51E-07	5.05E-06	0.113486968	0.852548783	-0.051077888	0.942741123	-0.163312723	0.561408407	0.00279261	0.996604694	0.001823827	0.99831004	-0.074126237	0.937261216	0.252052703	0.290050527	0.051077888	0.942741123	-0.234250923	0.531903886	-0.00279261	0.996604694	0.435113625	0.142596854	0.074126237	0.937261216
TRINITY_DN121416_c0_g1	NA	4.33E-05	NA	NA	NA	NA	NA	-0.389808127	0.565339302	-0.665944646	0.446722204	NA	NA	NA	NA	NA	NA	NA	NA	1.621382624	0.003158896	0.665944646	0.446722204	NA	NA	NA	NA
TRINITY_DN121421_c0_g1	1.67E-05	9.02E-06	6.37E-06	-0.06569796	0.91659903	-0.217109731	0.583921505	-0.169202147	0.615577734	0.104177686	0.869126754	0.108560966	0.920459193	-0.06296265	0.967919177	-0.038746968	0.887495178	0.217109731	0.583921505	-0.514819726	0.134859653	-0.104177686	0.869126754	0.570126868	0.193704149	0.06296265	0.967919177
TRINITY_DN121461_c0_g1	1.18E-06	1.73E-05	5.14E-09	0.243623844	0.735346122	-0.131555759	0.864474691	-0.384900303	0.092941076	-0.274023625	0.370490734	0.102249158	0.910775051	0.170677169	0.869016845	0.635966097	0.025040833	0.131555759	0.864474691	-0.033101202	0.951826143	0.274023625	0.370490734	0.40133909	0.299342875	-0.170677169	0.869016845
TRINITY_DN121469_c0_g2	0.000224126	1.97E-05	0.000181142	0.428280498	0.509603444	0.975648903	0.002276613	-0.334342753	0.523381427	0.249340748	0.773416687	-1.17021401	5.09E-05	-0.980624895	0.002698247	-0.881175591	0.002321161	-0.975648903	0.002276613	-0.47893529	0.477854029	-0.249340748	0.773416687	0.612367169	0.075166673	0.980624895	0.002698247
TRINITY_DN121471_c0_g1	3.25E-06	1.67E-08	2.15E-06	0.254440399	0.687081006	-0.036603361	0.965016664	-0.368825072	0.211615905	-0.074429271	0.904987508	0.003232748	0.997856629	0.069504779	0.960724796	0.364342672	0.17669044	0.036603361	0.965016664	-0.105769622	0.840315043	0.074429271	0.904987508	0.576661684	0.135193425	-0.069504779	0.960724796
TRINITY_DN121478_c0_g1	1.90E-06	9.58E-07	7.79E-06	0.154112976	0.71728078	-0.06770399	0.88897199	-0.364470772	0.182930983	-0.16364359	0.717946873	-0.14835168	0.815534942	-0.0471221	0.964993528	0.284883924	0.107150655	0.06770399	0.88897199	0.012279554	0.986406713	0.16364359	0.717946873	0.328612724	0.281729702	0.0471221	0.964993528
TRINITY_DN121487_c0_g2	NA	0.000301553	0.000148404	NA	NA	NA	NA	1.801993381	0.007211581	1.403147478	0.087380689	-0.277215286	0.881483596	0.45661035	0.821027189	NA	NA	NA	NA	-0.906483037	0.361555263	-1.403147478	0.087380689	-1.363969735	0.079648186	-0.45661035	0.821027189
TRINITY_DN121489_c0_g1	3.42E-09	2.61E-05	6.88E-09	0.143827783	0.825695081	0.039608418	0.959211221	-0.298087645	0.310373923	-0.291821469	0.45825917	0.129649824	0.880408802	0.052157207	0.969074429	0.244241121	0.34851259	-0.039608418	0.959211221	0.228751372	0.591139352	0.291821469	0.45825917	-0.062058988	0.905443081	-0.052157207	0.969074429
TRINITY_DN121490_c0_g1	4.48E-05	3.28E-09	8.52E-05	-0.05754571	0.94071487	0.470398704	0.176730296	0.092963642	0.852679313	-0.105932576	0.902507046	-0.257056435	0.732066117	-0.762738043	0.101287688	-0.880548998	0.000308997	-0.470398704	0.176730296	-0.201093468	0.770526484	0.105932576	0.902507046	0.217920801	0.647377153	0.762738043	0.101287688
TRINITY_DN121496_c0_g1	1.85E-07	1.50E-05	1.22E-06	0.023187179	0.973052973	0.039833267	0.959211221	-0.062290465	0.833140647	0.205949594	0.564826586	0.106113281	0.857937899	0.085983186	0.912645607	-0.064257769	0.834972528	-0.039833267	0.959211221	-0.322467346	0.270618395	-0.205949594	0.564826586	0.227301752	0.422008978	-0.085983186	0.912645607
TRINITY_DN121506_c0_g7	4.31E-06	0.000133088	5.94E-05	-1.261686021	0.007268277	-0.115151941	0.920919428	-0.565474666	0.394422372	-0.642849376	0.467884281	-0.420493218	0.681614143	0.532500913	0.62182272	1.003990371	0.005616897	0.115151941	0.920919428	0.679345138	0.423663462	0.642849376	0.467884281	-0.355577418	0.581040332	-0.532500913	0.62182272
TRINITY_DN121521_c0_g1	2.25E-07	9.75E-10	9.06E-06	-0.554976277	NA	0.097746206	0.959833338	0.33907751	0.71526136	0.262916158	0.876586636	-0.346147891	0.770383383	-0.478423285	0.708057302	-0.50178887	0.467299652	-0.097746206	0.959833338	-0.361767632	0.800693122	-0.262916158	0.876586636	-1.027660957	0.111421989	0.478423285	0.708057302
TRINITY_DN121524_c0_g1	2.51E-06	1.52E-06	7.33E-05	-0.500570527	0.560706725	-0.217934204	0.82311452	0.037029876	0.96751478	0.09207824	0.951762036	-0.660871095	0.600418807	-0.730388634	0.619656149	-1.736433142	6.81E-07	0.217934204	0.82311452	0.230078379	0.845035434	-0.09207824	0.951762036	0.271651626	0.780524649	0.730388634	0.619656149
TRINITY_DN121531_c0_g1	5.21E-05	1.84E-07	6.28E-05	-0.080217354	0.893436999	-0.467532001	0.07069196	-0.036889931	0.951664567	-0.058172791	0.954528889	0.308152116	0.668018499	-0.399420579	0.603869912	-0.116100964	0.641764518	0.467532001	0.07069196	-0.138002788	0.865350954	0.058172791	0.954528889	0.634908291	0.113274875	0.399420579	0.603869912
TRINITY_DN121543_c0_g1	0.000169907	0.000108476	4.72E-06	0.330957306	0.825092891	0.558765146	0.58527929	0.168865185	0.878040172	0.547593671	0.702503208	-0.275025384	0.85091827	-0.320336187	0.853691261	-0.28138889	0.663352214	-0.558765146	0.58527929	-0.737293534	0.555759646	-0.547593671	0.702503208	0.852474271	0.192423895	0.320336187	0.853691261
TRINITY_DN121544_c1_g5	3.50E-05	6.43E-08	7.09E-06	0.500679161	0.725117998	0.598990336	0.566984233	0.306032226	0.504891661	-0.098581481	0.918663753	-0.010344314	0.994282277	-0.091084752	0.960433448	-0.155870729	0.825877773	-0.598990336	0.566984233	0.218329528	0.766754683	0.098581481	0.918663753	0.386179726	0.485579147	0.091084752	0.960433448
TRINITY_DN121590_c0_g1	1.57E-05	5.97E-06	7.88E-06	0.507495326	0.399600813	0.310453647	0.610164903	-0.347841785	0.268042133	-0.250037559	0.586736458	-0.23490316	0.717783536	-0.04884832	0.968852215	0.381325276	0.262649486	-0.310453647	0.610164903	0.142179813	0.786854872	0.250037559	0.586736458	0.521113077	0.128316353	0.04884832	0.968852215
TRINITY_DN121594_c0_g1	6.64E-05	3.73E-05	0.00035469	0.387176916	0.591893935	0.593686811	0.150145043	-0.474409298	0.43535282	0.137056854	0.913546351	-1.054739513	0.005160845	-1.267985262	0.000610477	-0.751707556	0.014918814	-0.593686811	0.150145043	-0.478336623	0.577814507	-0.137056854	0.913546351	1.23896528	0.000709353	1.267985262	0.000610477
TRINITY_DN121595_c0_g1	4.34E-05	4.50E-05	3.46E-08	-0.214821171	0.838877354	-0.518263371	0.401208359	0.119740617	0.802638691	0.438803072	0.41542566	0.183275246	0.882518239	-0.089101111	0.963964256	-0.130362069	0.783733376	0.518263371	0.401208359	-0.069288147	0.937824013	-0.438803072	0.41542566	0.249644637	0.698885999	0.089101111	0.963964256
TRINITY_DN121596_c0_g1	1.08E-07	1.08E-05	1.54E-05	0.096457713	0.864788371	0.082461723	0.88647063	-0.290712904	0.288001401	0.083857882	0.87858787	-0.124229702	0.828161552	-0.185836585	0.753868529	-0.057238531	0.823670168	-0.082461723	0.88647063	-0.333096868	0.319321544	-0.083857882	0.87858787	0.546451491	0.02900014	0.185836585	0.753868529
TRINITY_DN121603_c0_g1	NA	9.34E-06	4.38E-05	NA	NA	NA	NA	0.099011378	0.898385035	-0.330035561	0.750554607	-0.194672884	0.942304364	-0.906525281	0.668187971	NA	NA	NA	NA	0.269086039	0.798014449	0.330035561	0.750554607	-1.029030823	0.367699468	0.906525281	0.668187971
TRINITY_DN121604_c0_g1	1.82E-05	6.51E-06	6.02E-06	0.176341917	0.822324964	0.268107545	0.639747842	-0.102943074	0.867920867	-0.2158082	0.810842899	-0.749588362	0.061531132	-0.155211083	0.889714839	0.192913269	0.556417988	-0.268107545	0.639747842	-0.024512645	0.985934844	0.2158082	0.810842899	-0.432913775	0.28223562	0.155211083	0.889714839
TRINITY_DN121606_c0_g1	0.000218378	0.000104207	8.52E-05	-0.352782887	0.838796675	0.571097169	0.651851799	-0.623309844	0.340188884	-1.012700924	0.158967461	-1.37001545	0.027870987	-0.702302782	0.525371261	-1.825915675	0.002697382	-0.571097169	0.651851799	-0.361351293	0.731619338	1.012700924	0.158967461	-0.578996004	0.398184579	0.702302782	0.525371261
TRINITY_DN121607_c0_g2	9.26E-06	6.14E-05	0.000106541	0.020774993	0.989625815	0.229855659	0.880090714	-0.194925564	0.788485067	0.468680365	0.61458612	-0.545384493	0.584170463	0.793090018	0.402856124	0.043406793	0.953188461	-0.229855659	0.880090714	0.288917835	0.777998791	-0.468680365	0.61458612	0.408138526	0.544689863	-0.793090018	0.402856124
TRINITY_DN121607_c0_g4	NA	0.000637625	NA	NA	NA	NA	NA	-0.995453341	0.609565058	-2.154870571	0.349171362	NA	NA	NA	NA	NA	NA	NA	NA	1.729648565	0.484769967	2.154870571	0.349171362	NA	NA	NA	NA
TRINITY_DN121607_c0_g5	1.71E-07	2.07E-06	1.67E-05	0.142541326	0.86528505	0.053322505	0.956040223	-0.330874706	0.223191955	0.040873331	0.946794409	-0.00110993	0.999233742	-0.118323832	0.915299433	0.207114619	0.549104723	-0.053322505	0.956040223	-0.363798884	0.255172934	-0.040873331	0.946794409	0.795430955	0.024911882	0.118323832	0.915299433
TRINITY_DN121607_c0_g6	7.76E-06	1.03E-06	9.27E-06	-0.089030606	0.959179874	-0.200246485	0.906754258	-0.398828265	0.677475465	-0.277356251	0.874489044	-0.137395489	0.971646415	-0.039681151	0.995185185	0.165314131	0.821462106	0.200246485	0.906754258	0.133183505	0.94501597	0.277356251	0.874489044	0.086009059	0.965585639	0.039681151	0.995185185
TRINITY_DN121607_c0_g8	0.000226257	1.11E-05	0.00039956	-0.459129247	0.813622845	-1.325770806	0.182545543	-0.324156158	0.699372523	0.010616846	0.99555705	0.224907844	0.92876698	-1.256527491	0.422997329	-0.272653778	0.767489785	1.325770806	0.182545543	-0.338357517	0.791962723	-0.010616846	0.99555705	0.227657906	0.865294841	1.256527491	0.422997329
TRINITY_DN121612_c0_g1	1.94E-06	6.72E-06	6.97E-09	0.231412446	0.635576843	-0.057968118	0.927205173	-0.182195865	0.505386102	-0.188193076	0.642164354	0.0899491	0.905807421	0.121568471	0.892346066	0.386800228	0.06496485	0.057968118	0.927205173	-0.04020537	0.945232855	0.188193076	0.642164354	0.40134698	0.200639655	-0.121568471	0.892346066
TRINITY_DN121613_c1_g1	2.48E-05	1.43E-05	3.33E-06	0.072891829	0.924267548	-0.2758475	0.568348379	-0.445484454	0.30905986	0.084927233	0.929457195	0.207019579	0.775498705	0.284768679	0.709038706	0.495676619	0.062115235	0.2758475	0.568348379	-0.397815999	0.504971853	-0.084927233	0.929457195	0.471637833	0.191392117	-0.284768679	0.709038706
TRINITY_DN121627_c0_g1	NA	NA	7.03E-06	NA	NA	NA	NA	NA	NA	NA	NA	-0.669790155	0.643259637	-0.36729327	0.87450642	NA	NA	NA	NA	NA	NA	NA	NA	-0.422068965	NA	0.36729327	0.87450642
TRINITY_DN121637_c0_g1	2.01E-05	6.14E-05	1.31E-06	0.021129143	0.966884508	-0.318858941	0.149993496	-0.384036767	0.056043564	-0.476045671	0.016632591	0.19774221	0.714884545	0.039102192	0.971975996	0.418430193	0.011142233	0.318858941	0.149993496	0.124171553	0.719951501	0.476045671	0.016632591	0.361002445	0.219779926	-0.039102192	0.971975996
TRINITY_DN121647_c1_g1	1.57E-05	3.97E-05	9.96E-06	-0.199762099	0.733339149	0.276532703	0.490122656	0.32527757	0.347265613	0.368090498	0.414128744	0.196355722	0.850587222	0.161058846	0.906996677	-0.529530211	0.021281111	-0.276532703	0.490122656	-0.421351708	0.315958914	-0.368090498	0.414128744	-0.041813275	0.951196819	-0.161058846	0.906996677
TRINITY_DN121671_c0_g1	4.08E-05	8.09E-06	2.44E-05	-0.071449432	0.967963313	-0.87151111	0.350993405	0.313996103	0.648167603	-0.210394798	0.870542162	0.766135943	0.388423575	0.349458855	0.839389643	0.310708956	0.670044501	0.87151111	0.350993405	0.893614601	0.218190015	0.210394798	0.870542162	-0.338450731	0.67235318	-0.349458855	0.839389643
TRINITY_DN121688_c0_g2	1.10E-05	3.57E-05	1.79E-08	0.107260116	0.883141844	0.211104136	0.700737099	-0.167886104	0.658461364	0.236021034	0.666900263	-0.020522535	0.982455045	-0.067163475	0.9534847	-0.318932554	0.24829527	-0.211104136	0.700737099	-0.337757209	0.46800017	-0.236021034	0.666900263	0.604060085	0.064442022	0.067163475	0.9534847
TRINITY_DN121691_c0_g1	2.74E-06	NA	NA	-0.081799584	NA	-0.165729163	0.913064653	NA	NA	NA	NA	NA	NA	NA	NA	0.182392796	0.772099544	0.165729163	0.913064653	NA	NA	NA	NA	NA	NA	NA	NA
TRINITY_DN121691_c0_g2	1.65E-05	6.09E-05	2.32E-07	0.336961128	0.833687708	-0.409205672	0.767408817	0.505542397	0.518934087	0.749538402	0.45379337	0.074044361	0.973518568	0.309624511	0.896536171	0.621884013	0.337115357	0.409205672	0.767408817	-0.37739998	0.751495139	-0.749538402	0.45379337	0.513861125	0.585281991	-0.309624511	0.896536171
TRINITY_DN121692_c0_g1	NA	NA	9.73E-06	NA	NA	NA	NA	NA	NA	NA	NA	-0.307351415	0.873690901	0.059403756	0.987192411	NA	NA	NA	NA	NA	NA	NA	NA	-1.737256839	NA	-0.059403756	0.987192411
TRINITY_DN121693_c0_g2	NA	9.22E-07	3.06E-06	NA	NA	NA	NA	0.838457908	0.260650148	-0.001092983	NA	-0.180658602	0.906396092	0.019489917	NA	NA	NA	NA	NA	0.380950131	0.754308619	0.001092983	NA	-0.543081422	NA	-0.019489917	NA
TRINITY_DN121696_c0_g1	1.06E-06	6.84E-05	2.51E-05	0.105447862	0.959179874	0.235971739	0.907369001	-0.548417524	0.461672338	0.474096371	0.678348864	1.924234985	0.006870832	0.478347989	0.802222211	-1.679725474	0.01552008	-0.235971739	0.907369001	-0.291770641	0.813573651	-0.474096371	0.678348864	-0.467144272	0.609175286	-0.478347989	0.802222211
TRINITY_DN121696_c0_g2	NA	0.000126761	0.000121074	NA	NA	NA	NA	1.436602923	0.055371074	1.288242948	0.152468887	1.503151082	0.128457575	1.141481001	0.42522415	NA	NA	NA	NA	-0.29863327	0.825402668	-1.288242948	0.152468887	-0.630217076	0.525760331	-1.141481001	0.42522415
TRINITY_DN121702_c0_g2	1.44E-05	NA	NA	-0.511718166	NA	0.444759274	0.680030859	NA	NA	NA	NA	NA	NA	NA	NA	-0.241482746	0.694131166	-0.444759274	0.680030859	NA	NA	NA	NA	NA	NA	NA	NA
TRINITY_DN121703_c0_g1	5.82E-05	0.000244783	0.000168271	0.036863069	0.977780613	0.661892367	0.345712038	-0.463523893	0.665382994	0.605415524	0.703076675	-0.602809325	0.741104598	-1.162261677	0.453257358	-0.169640437	0.760299837	-0.661892367	0.345712038	-1.353545495	0.235938083	-0.605415524	0.703076675	1.789286444	0.050734015	1.162261677	0.453257358
TRINITY_DN121747_c0_g1	2.72E-06	6.00E-05	4.97E-05	-0.138276859	0.883034201	-0.181795194	0.831297781	0.112896486	0.832255962	0.219473528	0.778776394	0.494854734	0.446585356	0.44332721	0.610371035	-0.331083522	0.366167572	0.181795194	0.831297781	-0.052042242	0.959732531	-0.219473528	0.778776394	0.409880551	0.402493338	-0.44332721	0.610371035
TRINITY_DN121759_c0_g4	4.53E-05	2.77E-06	2.60E-05	-0.267245755	0.863275124	-0.8173204	0.35955373	0.078643427	0.929991942	-0.243638116	0.852836424	0.278837681	0.864841734	-0.482725831	0.780068646	-0.232156466	0.748652364	0.8173204	0.35955373	0.030538806	0.986406713	0.243638116	0.852836424	-0.041798643	0.969452997	0.482725831	0.780068646
TRINITY_DN121762_c0_g1	4.09E-05	0.000110242	3.09E-05	0.220197473	0.785914245	0.355426042	0.516991565	0.072121395	0.889301382	0.596241994	0.196910145	-0.522990207	0.187047259	-0.354774419	0.566453832	-0.778412705	0.010494878	-0.355426042	0.516991565	-0.426538923	0.420576868	-0.596241994	0.196910145	0.208627042	0.594081007	0.354774419	0.566453832
TRINITY_DN121763_c0_g1	3.50E-06	4.96E-05	7.80E-05	-0.163556183	0.92200125	0.362209256	0.783801106	0.184582092	0.844012972	0.779774201	0.446329054	0.193216129	0.903147561	0.820239682	0.41683102	-0.116578779	0.870683962	-0.362209256	0.783801106	-0.576542779	0.605192451	-0.779774201	0.446329054	0.19285062	0.80545508	-0.820239682	0.41683102
TRINITY_DN121772_c0_g1	2.14E-09	5.19E-07	6.36E-06	-0.147395645	0.876734034	-0.094693002	0.927835643	-0.108413875	0.778062597	0.008748013	0.99170017	0.49948493	0.558673511	0.03674106	0.987598927	-0.19321358	0.628631425	0.094693002	0.927835643	-0.513562722	0.168582043	-0.008748013	0.99170017	-0.397048119	0.508816347	-0.03674106	0.987598927
TRINITY_DN121780_c1_g4	2.59E-06	1.71E-05	7.64E-09	-0.074218568	0.960793554	-0.018544454	0.991011441	0.348093978	0.421930419	-0.357411973	0.583938506	0.278165486	0.796277724	-0.000829689	0.999677788	-0.18343319	0.762081653	0.018544454	0.991011441	0.421434756	0.474736093	0.357411973	0.583938506	-0.179708188	0.790586181	0.000829689	0.999677788
TRINITY_DN121787_c0_g2	6.05E-06	8.03E-06	1.66E-05	-0.019773907	0.973978875	-0.138196926	0.788498166	0.165076272	0.652761459	0.239287393	0.644225337	0.442704848	0.597450255	0.275547612	0.835165023	-0.358993412	0.109268463	0.138196926	0.788498166	-0.388616146	0.35778851	-0.239287393	0.644225337	0.492398984	0.362624724	-0.275547612	0.835165023
TRINITY_DN121792_c0_g1	8.16E-06	2.16E-06	8.40E-06	0.321032612	0.624591745	0.175621737	0.792522116	-0.05116064	0.916801416	0.138327064	0.848248038	-0.140101795	0.854220927	0.217755827	0.785572842	-0.097667732	0.77529275	-0.175621737	0.792522116	0.090265432	0.902480668	-0.138327064	0.848248038	0.277363922	0.451299615	-0.217755827	0.785572842
TRINITY_DN121808_c1_g3	0.000669133	0.000157562	0.000138935	-1.735453903	0.488097361	-1.486903806	0.458474197	1.146661903	0.382027384	1.080749351	0.563534229	1.661808637	0.139001392	0.360351197	0.903773695	-2.454305522	0.04185055	1.486903806	0.458474197	-0.778385659	0.699455615	-1.080749351	0.563534229	-3.29380219	0.000174713	-0.360351197	0.903773695
TRINITY_DN121828_c0_g1	1.69E-06	4.86E-05	9.70E-06	-0.281355411	NA	-0.184626324	0.899829117	-0.597519222	0.437860097	-0.880005799	0.357402753	-0.524675584	0.710395592	-0.0999308	0.972227471	-0.478929326	0.413424453	0.184626324	0.899829117	0.148921239	0.92572578	0.880005799	0.357402753	-0.106664708	NA	0.0999308	0.972227471
TRINITY_DN121855_c0_g5	4.45E-07	2.41E-08	9.17E-06	-0.470869386	0.750295401	0.053419037	0.978151895	0.146826004	0.853928618	0.212437017	0.871096906	0.024120892	0.990865376	-0.195845822	0.927599064	-1.078478402	0.074628973	-0.053419037	0.978151895	0.36025685	0.727329018	-0.212437017	0.871096906	-0.594385752	0.450517737	0.195845822	0.927599064
TRINITY_DN121869_c2_g1	NA	0.000211549	NA	NA	NA	NA	NA	2.650292592	0.050852396	-0.486980004	0.86973531	NA	NA	NA	NA	NA	NA	NA	NA	-0.880328348	0.70683846	0.486980004	0.86973531	NA	NA	NA	NA
TRINITY_DN121878_c0_g1	0.000207328	8.45E-08	0.000113291	-0.968086558	0.052662605	-1.084570629	0.009576542	-2.036636107	3.53E-08	-0.177516756	0.8617481	-1.940402907	8.62E-05	-0.821187871	0.361585331	-0.457063007	0.261708533	1.084570629	0.009576542	-0.133717905	0.895001984	0.177516756	0.8617481	0.754647515	0.214085969	0.821187871	0.361585331
TRINITY_DN121879_c0_g1	1.39E-05	2.10E-06	7.62E-06	0.05582851	0.92581655	-0.192313901	0.632792661	-0.240961275	0.453215129	0.048343974	0.945953952	0.247604695	0.656353423	0.321712213	0.590066542	0.404134364	0.049171958	0.192313901	0.632792661	-0.077370088	0.900182894	-0.048343974	0.945953952	0.186166052	0.616425724	-0.321712213	0.590066542
TRINITY_DN121881_c0_g1	1.51E-07	4.39E-05	1.78E-05	0.090332011	0.90890924	0.077870742	0.925311025	-0.317282457	0.309391844	0.259417759	0.563329408	-0.137936979	0.84921424	-0.20156489	0.794167909	-0.159618673	0.614066607	-0.077870742	0.925311025	-0.566921637	0.077254048	-0.259417759	0.563329408	0.586332202	0.059335365	0.20156489	0.794167909
TRINITY_DN121883_c0_g1	9.59E-06	1.94E-05	6.48E-07	0.256743225	0.748150931	-0.107007293	0.909482104	-0.441223909	0.174560567	-0.298073036	0.523750421	0.139864187	0.853326009	0.124754329	0.898771092	0.754298327	0.015691321	0.107007293	0.909482104	0.32086309	0.465634967	0.298073036	0.523750421	0.451095888	0.180447118	-0.124754329	0.898771092
TRINITY_DN121891_c1_g2	4.05E-05	0.000222213	0.000412612	0.574806667	0.786683558	-0.532324559	0.779645911	0.04128494	0.973903398	-0.400070303	0.808608384	1.74241475	0.008637341	1.447535652	0.073085786	1.542804353	0.062130915	0.532324559	0.779645911	0.699411553	0.605702802	0.400070303	0.808608384	-0.465672209	0.569965647	-1.447535652	0.073085786
TRINITY_DN121893_c0_g1	2.00E-06	2.99E-05	1.79E-07	0.094400131	0.795435912	0.105225222	0.72991297	0.031214261	0.894246437	0.289933703	0.148291	0.12561996	0.691816606	0.093758146	0.835213422	-0.018643002	0.918717837	-0.105225222	0.72991297	-0.351389936	0.0555247	-0.289933703	0.148291	0.096373449	0.638925172	-0.093758146	0.835213422
TRINITY_DN121908_c0_g1	4.37E-05	3.13E-06	3.41E-05	-0.327547514	0.804479438	0.534521248	0.550845252	1.372546836	0.067979254	0.534467722	0.678704861	0.212895143	0.898442365	0.041521265	0.989788897	-1.163152025	0.017212756	-0.534521248	0.550845252	0.482533236	0.700924507	-0.534467722	0.678704861	-1.666734287	0.009290258	-0.041521265	0.989788897
TRINITY_DN121909_c0_g1	7.81E-05	0.000121988	5.00E-05	-0.37206797	0.538239415	0.596600193	0.078065762	0.162637192	0.808825887	0.604691743	0.42411004	-1.601565862	0.002323452	0.217025244	0.901611434	-0.416951455	0.146716744	-0.596600193	0.078065762	0.414854104	0.627339826	-0.604691743	0.42411004	-0.837446202	0.16007184	-0.217025244	0.901611434
TRINITY_DN121911_c0_g2	1.85E-06	NA	NA	-0.135362129	NA	-0.260536935	NA	NA	NA	NA	NA	NA	NA	NA	NA	0.098205683	0.91994176	0.260536935	NA	NA	NA	NA	NA	NA	NA	NA	NA
TRINITY_DN121916_c0_g1	2.29E-06	3.69E-05	2.90E-06	0.329897743	0.764669802	0.113677548	0.933031102	0.06039353	0.951277044	-0.277041055	0.837675632	0.348787613	0.800490168	0.192196559	0.923207928	0.282802308	0.569832459	-0.113677548	0.933031102	0.085002142	0.958922665	0.277041055	0.837675632	-0.503232326	0.49716018	-0.192196559	0.923207928
TRINITY_DN121922_c1_g9	NA	6.62E-06	NA	NA	NA	NA	NA	-0.378260635	0.69449554	0.240749826	0.890149599	NA	NA	NA	NA	NA	NA	NA	NA	0.070054887	0.972572627	-0.240749826	0.890149599	NA	NA	NA	NA
TRINITY_DN121925_c2_g1	1.89E-05	2.32E-06	1.17E-06	-0.245396604	0.818651131	-0.336155146	0.683001003	-0.076819424	0.908430287	0.202153694	0.833331992	0.288197742	0.78476429	-0.14598023	0.925201553	-0.005974255	0.991877308	0.336155146	0.683001003	-0.115289812	0.909670236	-0.202153694	0.833331992	0.020056724	0.978788316	0.14598023	0.925201553
TRINITY_DN121935_c0_g2	1.78E-05	0.000252409	0.000152405	-0.740525457	0.537851532	-0.318340053	0.813664522	0.937037591	0.096198655	1.393655478	0.006953087	-0.247689999	0.863276567	0.597256369	0.61479487	-1.419035649	0.010498363	0.318340053	0.813664522	-0.15018207	0.890395439	-1.393655478	0.006953087	-0.235003856	0.763439361	-0.597256369	0.61479487
TRINITY_DN121935_c0_g3	7.80E-06	7.45E-05	0.000136492	-0.617234303	0.633747539	0.316543882	0.811260858	0.426936613	0.607459854	1.058889165	0.236093868	-0.811575058	0.535405352	0.564533964	0.771811321	-0.840265903	0.134880893	-0.316543882	0.811260858	0.435362189	0.713601633	-1.058889165	0.236093868	-0.472621215	0.629990764	-0.564533964	0.771811321
TRINITY_DN121938_c0_g4	2.25E-07	1.05E-05	3.18E-07	0.068760395	0.928691383	0.036937461	0.96526949	-0.077803548	0.793466131	-0.188498466	0.629219572	-0.040544956	0.96358772	0.100723951	0.917355399	0.208148812	0.478823808	-0.036937461	0.96526949	0.103782067	0.814204105	0.188498466	0.629219572	0.055444478	0.903543102	-0.100723951	0.917355399
TRINITY_DN121942_c0_g1	2.30E-05	2.88E-06	6.66E-07	0.073755096	0.908079399	0.266993384	0.47708863	-0.089679288	0.702005351	-0.081591259	0.837675632	-0.114352431	0.823180681	-0.139166263	0.814869935	0.180889361	0.461874473	-0.266993384	0.47708863	0.07265208	0.847314741	0.081591259	0.837675632	-0.078482448	0.796323102	0.139166263	0.814869935
TRINITY_DN121951_c0_g3	5.34E-06	2.15E-07	8.83E-07	0.111146827	0.859578386	0.224223279	0.602139936	-0.206349496	0.623576631	-0.010604059	0.991393191	-0.399443215	0.517670807	0.081300751	0.953164478	0.367831481	0.113949153	-0.224223279	0.602139936	0.138358728	0.843402148	0.010604059	0.991393191	0.184815383	0.708894579	-0.081300751	0.953164478
TRINITY_DN121952_c0_g1	1.39E-05	1.13E-05	4.89E-05	0.161489604	0.825061921	0.277202672	0.575080354	-0.437304584	0.208395714	0.077533107	0.916737328	-0.628447202	0.00803266	-0.475967985	0.119666826	-0.241906995	0.413417469	-0.277202672	0.575080354	-0.38688314	0.381843422	-0.077533107	0.916737328	0.505816511	0.041411762	0.475967985	0.119666826
TRINITY_DN121971_c0_g1	0.00158538	0.003722189	0.00042068	-2.110394471	0.302962393	-2.444679686	0.103174749	0.260629597	0.929651795	3.168684559	0.207703697	0.722436463	0.852596019	0.176276831	0.980063666	-2.805773184	0.017704451	2.444679686	0.103174749	-2.490704585	0.371768538	-3.168684559	0.207703697	-0.341827248	0.885662616	-0.176276831	0.980063666
TRINITY_DN121972_c0_g1	3.77E-05	7.38E-05	1.88E-05	0.055080007	0.948197741	-0.400319613	0.393157381	0.933770393	0.066732815	0.705329313	0.283225591	0.435173515	0.39598998	0.283171051	0.73347935	-1.28804094	7.18E-07	0.400319613	0.393157381	-0.360143482	0.665938282	-0.705329313	0.283225591	-0.049560821	0.926788597	-0.283171051	0.73347935
TRINITY_DN121976_c0_g1	NA	1.28E-05	1.87E-05	NA	NA	NA	NA	0.667956981	0.470678803	0.526007429	0.722712225	0.158396129	0.956952556	-0.369064495	0.906791507	NA	NA	NA	NA	0.265762177	0.873311763	-0.526007429	0.722712225	-1.525976236	0.164559973	0.369064495	0.906791507
TRINITY_DN121979_c0_g1	NA	7.35E-08	NA	NA	NA	NA	NA	0.446539333	NA	0.211428827	NA	NA	NA	NA	NA	NA	NA	NA	NA	0.127526303	NA	-0.211428827	NA	NA	NA	NA	NA
TRINITY_DN121988_c0_g1	6.50E-06	7.12E-05	2.97E-06	0.352494624	0.781845885	0.265186443	0.836270937	-0.20079153	0.754083351	-0.594395562	0.429608265	0.364543505	0.739207572	0.082182768	0.968487937	-0.127206294	0.837949527	-0.265186443	0.836270937	0.599303303	0.415081992	0.594395562	0.429608265	-0.599284186	0.334124084	-0.082182768	0.968487937
TRINITY_DN121989_c2_g1	0.000103499	5.48E-05	4.65E-06	-1.175987155	0.113863544	0.611619029	0.488825342	-0.151079808	0.883516605	-1.03807794	0.298430524	-1.138863128	0.137102905	-0.575957125	0.683865504	-0.320595844	0.58694812	-0.611619029	0.488825342	-0.161613672	0.924486405	1.03807794	0.298430524	0.108959816	0.909801522	0.575957125	0.683865504
TRINITY_DN122007_c0_g6	5.47E-05	2.62E-05	1.89E-06	-0.163556191	0.884442897	-0.680631187	0.230121299	0.131799355	0.87017549	0.355094729	0.744911131	0.325285558	0.668121978	0.169366279	0.892740849	0.019145257	0.97325678	0.680631187	0.230121299	-0.360330469	0.726830321	-0.355094729	0.744911131	0.354283528	0.451717671	-0.169366279	0.892740849
TRINITY_DN122013_c0_g1	3.21E-05	2.67E-06	4.42E-05	-0.060503057	0.939125223	-0.349829246	0.422545872	-0.274408969	0.211615905	0.076866755	0.856439359	-0.1275231	0.882155998	-0.208245749	0.825101874	0.477226829	0.081051223	0.349829246	0.422545872	-0.265014232	0.325412339	-0.076866755	0.856439359	0.586656026	0.10623124	0.208245749	0.825101874
TRINITY_DN122014_c0_g1	0.000239951	7.61E-06	4.12E-05	-0.354109165	0.857603664	1.346868009	0.131441747	0.765168434	0.307714983	0.203094134	0.896194994	-0.459033074	0.798912346	-0.874179229	0.589889264	-2.238515584	0.000831731	-1.346868009	0.131441747	0.958943502	0.272552708	-0.203094134	0.896194994	-1.618620959	0.068083721	0.874179229	0.589889264
TRINITY_DN122015_c0_g1	0.000586877	0.000560397	0.000690224	-0.76636494	0.542441878	-2.035108057	0.000561609	-0.881848379	0.379809482	-1.472973693	0.185961553	-1.373656264	0.190032984	-1.603697123	0.141504482	0.817388457	0.175983631	2.035108057	0.000561609	-0.48009715	0.770385283	1.472973693	0.185961553	-0.200920233	0.86834894	1.603697123	0.141504482
TRINITY_DN122019_c0_g1	1.60E-05	9.56E-07	9.31E-07	0.149736183	0.875526393	-0.229236158	0.774603805	-0.242625826	0.509176789	-0.101262487	0.888598423	0.329710225	0.51933242	0.056993206	0.963907199	0.274326952	0.478512655	0.229236158	0.774603805	-0.10364661	0.877496656	0.101262487	0.888598423	0.316995219	0.378408057	-0.056993206	0.963907199
TRINITY_DN122021_c0_g1	0.000303073	8.63E-06	2.96E-05	-1.093966204	0.021412051	-1.315736428	0.000931337	-3.233276203	8.07E-19	-0.451192414	0.580244804	-2.106433023	5.48E-06	-0.529502878	0.642464842	0.771898932	0.045784044	1.315736428	0.000931337	0.007358723	0.995752435	0.451192414	0.580244804	0.567539903	0.353509102	0.529502878	0.642464842
TRINITY_DN122025_c2_g1	1.50E-05	8.78E-06	1.01E-05	-0.088770493	0.874873513	-0.207907534	0.575259105	-0.153377872	0.646296375	0.1217125	0.833470592	0.035923723	0.975549501	-0.121917852	0.925362011	-0.02542587	0.923764888	0.207907534	0.575259105	-0.448732897	0.204278268	-0.1217125	0.833470592	0.64363167	0.134110847	0.121917852	0.925362011
TRINITY_DN122026_c3_g1	0.001172784	0.000219832	0.000356355	-2.35023728	0.099251961	-2.49914847	0.036065751	0.007428851	0.997304592	1.445329926	0.524078579	0.989915889	0.406831814	1.129941989	0.404440009	-1.903920588	0.067719138	2.49914847	0.036065751	-1.039260904	0.671627118	-1.445329926	0.524078579	-1.952946167	0.016474913	-1.129941989	0.404440009
TRINITY_DN122028_c0_g1	8.78E-06	1.31E-05	1.09E-05	-0.077019982	0.897183258	-0.165020835	0.716474213	-0.152216475	0.601492007	0.147508899	0.750035455	0.535070106	0.201804137	0.298279474	0.685332428	-0.087936511	0.730290585	0.165020835	0.716474213	-0.54234685	0.047577913	-0.147508899	0.750035455	0.380298723	0.303857769	-0.298279474	0.685332428
TRINITY_DN122031_c0_g1	NA	4.80E-05	0.00021075	NA	NA	NA	NA	-0.005424442	0.995779928	-0.566903315	0.586143203	1.09182418	0.26384299	1.534659624	NA	NA	NA	NA	NA	0.718526202	0.435282822	0.566903315	0.586143203	-1.045808565	NA	-1.534659624	NA
TRINITY_DN122035_c0_g1	0.000145676	9.80E-06	1.60E-05	-0.952641453	0.577589709	0.933472577	0.453011943	0.881116239	0.136844829	-0.11483849	0.933202566	0.100735308	0.971360571	-0.464381352	0.866645649	-2.554107757	0.000295199	-0.933472577	0.453011943	1.060344865	0.098717503	0.11483849	0.933202566	-1.872088028	0.057325391	0.464381352	0.866645649
TRINITY_DN122040_c0_g2	4.52E-06	5.18E-07	0.000165006	-0.096226	0.931448649	0.117599428	0.916498268	-0.455029665	0.547185994	0.089301646	0.957781564	-0.670289349	0.44690691	-1.258011377	0.078836701	-0.645634891	0.10517022	-0.117599428	0.916498268	-1.228582711	0.123075329	-0.089301646	0.957781564	0.891437857	0.16065228	1.258011377	0.078836701
TRINITY_DN122042_c0_g1	7.99E-08	2.77E-05	2.95E-05	0.153955714	0.821045606	0.005333483	0.994615357	-0.124795248	0.743291397	0.190267444	0.737568514	0.028827192	0.982337614	0.508325142	0.535273641	0.265618547	0.328460323	-0.005333483	0.994615357	-0.374387538	0.382020044	-0.190267444	0.737568514	0.541610743	0.255667026	-0.508325142	0.535273641
TRINITY_DN122045_c1_g1	5.79E-05	6.81E-07	1.36E-06	0.026038429	0.961473725	-0.47532758	0.015878453	-0.141821257	0.656966509	-0.074199485	0.903651176	0.271829281	0.660813593	0.271412766	0.725507674	0.380689261	0.029927195	0.47532758	0.015878453	-0.230553552	0.589018277	0.074199485	0.903651176	0.288526463	0.455063566	-0.271412766	0.725507674
TRINITY_DN122048_c0_g1	4.19E-07	3.66E-06	1.08E-06	-0.032458492	0.974326301	0.005889065	0.996241484	0.294091263	0.554449463	0.050890323	0.964431018	0.171914494	0.884280563	0.151568744	0.920636585	-0.522248143	0.179364384	-0.005889065	0.996241484	0.16189086	0.849457919	-0.050890323	0.964431018	-0.213969204	0.733313063	-0.151568744	0.920636585
TRINITY_DN122049_c0_g1	0.000107683	0.000150457	3.39E-05	-0.010397848	0.991386464	0.752304404	0.078065762	0.223661636	0.698784774	0.666861361	0.289673754	-0.509216552	0.599141946	-0.59599127	0.58698387	-1.367557619	1.70E-05	-0.752304404	0.078065762	-0.555526405	0.406875245	-0.666861361	0.289673754	0.007695109	0.993006788	0.59599127	0.58698387
TRINITY_DN122053_c0_g3	3.50E-06	2.28E-08	2.77E-05	-0.814597179	0.464342396	-0.231340636	0.876015744	0.56978167	0.426577393	0.098877915	0.951762036	0.076112332	0.967842274	0.302992433	0.874409843	-0.33684423	0.592827321	0.231340636	0.876015744	0.574244865	0.558672108	-0.098877915	0.951762036	-0.721810009	0.328718317	-0.302992433	0.874409843
TRINITY_DN122063_c0_g1	0.000107253	9.62E-05	0.000463342	-0.7420915	0.516717822	0.46920116	0.665956647	-1.315528026	0.110596603	0.012497913	0.99555705	-2.102303153	0.000142257	-1.577112912	0.018928871	-1.245420921	0.017390216	-0.46920116	0.665956647	0.284541502	0.854507528	-0.012497913	0.99555705	1.49100456	0.016681918	1.577112912	0.018928871
TRINITY_DN122069_c0_g1	NA	2.95E-05	NA	NA	NA	NA	NA	-0.976345274	0.699912868	0.993579	0.808013187	NA	NA	NA	NA	NA	NA	NA	NA	-1.675334294	0.621309116	-0.993579	0.808013187	NA	NA	NA	NA
TRINITY_DN122074_c0_g1	8.29E-05	7.61E-05	8.61E-05	-0.149891003	0.925104973	-0.592065166	0.550621715	-0.208507264	0.821383345	-0.520186466	0.677520034	-0.139974375	0.943501342	-0.576616548	0.734139998	-0.27454042	0.675229738	0.592065166	0.550621715	0.423116533	0.73667585	0.520186466	0.677520034	0.653848558	0.430592768	0.576616548	0.734139998
TRINITY_DN122077_c0_g3	1.15E-05	9.55E-06	0.000188678	0.125066864	0.901155418	-0.229944883	0.778720606	1.251317286	0.006780253	-0.027090166	0.984638718	1.116322068	0.015066716	0.881834525	0.129384211	0.872576698	0.010878471	0.229944883	0.778720606	0.344669603	0.683573453	0.027090166	0.984638718	-0.965698685	0.038573634	-0.881834525	0.129384211
TRINITY_DN122081_c0_g1	1.03E-05	9.66E-06	1.32E-06	-0.00145867	0.997555007	-0.176855238	0.547371393	-0.125174315	0.670288879	0.144759885	0.748990278	0.254237444	0.721010627	0.009507293	0.996162461	-0.048827493	0.81033055	0.176855238	0.547371393	-0.401290306	0.187954114	-0.144759885	0.748990278	0.56298976	0.133164566	-0.009507293	0.996162461
TRINITY_DN122091_c0_g3	NA	4.15E-05	NA	NA	NA	NA	NA	0.13311144	NA	0.752840483	NA	NA	NA	NA	NA	NA	NA	NA	NA	0.181269762	NA	-0.752840483	NA	NA	NA	NA	NA
TRINITY_DN122093_c0_g1	4.90E-06	2.33E-05	3.46E-09	-0.259185123	0.567745561	0.161168846	0.711283901	0.355766805	0.301798794	0.292390401	0.552197541	0.257886477	0.798273027	-0.09203825	0.956794821	-0.599252529	0.001868951	-0.161168846	0.711283901	-0.240311633	0.641200454	-0.292390401	0.552197541	0.10811661	0.867956627	0.09203825	0.956794821
TRINITY_DN122101_c0_g2	3.78E-05	3.25E-07	6.72E-05	0.041542324	0.968465766	-0.338907858	0.607982883	-0.022555131	0.96751478	0.123612926	0.87858787	0.226421886	0.818829707	0.450933661	0.603869912	0.287942565	0.458588413	0.338907858	0.607982883	0.009807452	0.992177548	-0.123612926	0.87858787	0.128989735	0.828938932	-0.450933661	0.603869912
TRINITY_DN122137_c0_g2	5.81E-06	2.60E-05	3.13E-06	-0.177724374	NA	0.239912136	0.894812899	0.720390969	0.248340397	0.568985419	0.518142191	0.128415376	0.935637625	0.04094245	0.988127127	-0.835594825	0.224864625	-0.239912136	0.894812899	0.52689898	0.510192769	-0.568985419	0.518142191	-0.22447586	0.777725427	-0.04094245	0.988127127
TRINITY_DN122142_c0_g3	0.000296075	4.68E-05	0.000151245	-0.028669065	0.980990377	0.996073215	0.034158869	0.302065119	0.494332641	0.455535902	0.417538751	-0.158135264	0.892687062	0.693565472	0.323042478	-0.603556085	0.151088346	-0.996073215	0.034158869	-0.200512751	0.778139262	-0.455535902	0.417538751	-0.742556705	0.123492829	-0.693565472	0.323042478
TRINITY_DN122143_c0_g1	1.07E-06	5.21E-06	1.27E-06	0.056055781	0.927701544	-0.040771908	0.950717252	-0.175333969	0.428923908	-0.09313875	0.810842899	0.230127369	0.593271171	0.161870627	0.801064871	0.324700446	0.136839222	0.040771908	0.950717252	-0.020585773	0.968016971	0.09313875	0.810842899	0.169163822	0.574080337	-0.161870627	0.801064871
TRINITY_DN122155_c0_g1	1.58E-07	3.82E-05	6.06E-06	-0.023086831	0.9614862	0.05753663	0.899771462	-0.17203896	0.502887203	0.303163524	0.31334039	-0.186123309	0.614061764	-0.148068449	0.775131401	-0.253645032	0.123486658	-0.05753663	0.899771462	-0.554728697	0.015624916	-0.303163524	0.31334039	0.203508574	0.390940924	0.148068449	0.775131401
TRINITY_DN122165_c0_g3	2.69E-08	2.17E-05	8.32E-08	0.106582761	0.904347603	0.140920751	0.864597325	0.033518256	0.939629409	0.238870898	0.633470301	0.307610515	0.530274707	0.015657021	0.991805237	0.272805807	0.423542075	-0.140920751	0.864597325	-0.118760139	0.836835012	-0.238870898	0.633470301	0.390558744	0.228783216	-0.015657021	0.991805237
TRINITY_DN122167_c0_g1	1.80E-06	1.50E-06	1.94E-06	0.207441228	0.752489158	0.03463125	0.966672473	-0.350218566	0.19674598	-0.155462216	0.73275597	0.148489057	0.827155265	0.036189161	0.97557887	0.141654358	0.643126731	-0.03463125	0.966672473	0.00757919	0.990990242	0.155462216	0.73275597	0.550100664	0.070356493	-0.036189161	0.97557887
TRINITY_DN122175_c0_g1	5.24E-06	4.42E-05	5.69E-07	0.250712325	0.650170225	0.248376888	0.556842675	-0.165353717	0.645520173	0.304242367	0.512907804	0.069429595	0.927221498	0.082090245	0.927431569	-0.241864563	0.340093544	-0.248376888	0.556842675	-0.399479799	0.324343654	-0.304242367	0.512907804	0.455158288	0.118625021	-0.082090245	0.927431569
TRINITY_DN122178_c1_g7	2.40E-06	2.35E-05	2.15E-05	0.0947317	0.9114758	0.182929816	0.795342794	-0.404382027	0.406000112	-0.235140881	0.778156127	-0.396627491	0.771446833	-0.176872241	0.934606376	0.235727758	0.47519944	-0.182929816	0.795342794	-0.137766315	0.88015894	0.235140881	0.778156127	0.474148022	0.535569088	0.176872241	0.934606376
TRINITY_DN122180_c0_g3	NA	1.15E-06	NA	NA	NA	NA	NA	0.494273724	NA	-0.127097653	NA	NA	NA	NA	NA	NA	NA	NA	NA	0.496744769	NA	0.127097653	NA	NA	NA	NA	NA
TRINITY_DN122186_c1_g5	5.69E-07	1.13E-05	3.01E-07	0.108351304	0.845364015	0.064897881	0.913966387	0.078882613	0.743291397	0.209755531	0.463759571	0.183909507	0.705318609	0.050899925	0.956794821	-0.082304847	0.738744336	-0.064897881	0.913966387	-0.274803636	0.273066055	-0.209755531	0.463759571	-0.057383095	0.873449793	-0.050899925	0.956794821
TRINITY_DN122192_c0_g1	7.31E-07	9.04E-07	1.73E-05	-0.10911031	0.778639185	0.054997517	0.899153458	-0.146326571	0.612876405	-0.12363558	0.79798518	-0.383950986	0.049716787	-0.270490894	0.340780999	-0.127580566	0.448713392	-0.054997517	0.899153458	0.003630818	0.995752435	0.12363558	0.79798518	0.12564654	0.567932409	0.270490894	0.340780999
TRINITY_DN122200_c0_g3	2.67E-07	1.18E-06	0.000250707	-1.074514635	0.299766013	0.128683158	0.946125535	1.210105127	0.091939211	0.387831322	0.766283346	1.036371981	0.369178275	0.793725702	0.641242935	-1.412496137	0.018183625	-0.128683158	0.946125535	0.811351659	0.399943538	-0.387831322	0.766283346	-2.1586282	0.008315066	-0.793725702	0.641242935
TRINITY_DN122203_c0_g1	9.82E-07	5.60E-06	2.52E-06	0.175633151	0.792447457	0.148542152	0.813664522	-0.340026192	0.233969949	0.052337989	0.93463404	-0.061694005	0.923581854	0.006949863	0.995482159	0.07933214	0.802347285	-0.148542152	0.813664522	-0.288796511	0.440968143	-0.052337989	0.93463404	0.468082622	0.054850364	-0.006949863	0.995482159
TRINITY_DN122208_c0_g4	3.62E-07	0.000274844	1.41E-06	-0.831912143	0.628708948	-0.109337521	0.961745712	0.481293824	0.545630062	1.571162364	0.020842937	-0.768570267	0.601774544	-0.465469698	0.840062616	-0.443524571	0.596441748	0.109337521	0.961745712	0.345791482	0.760222773	-1.571162364	0.020842937	-0.043866274	0.973047697	0.465469698	0.840062616
TRINITY_DN122212_c0_g4	4.05E-05	0.000149619	1.01E-06	0.034193266	0.988275819	0.372282055	0.857424492	-0.161345739	0.828283117	0.577633189	0.51215175	0.28499887	0.846012774	0.012630658	0.99696139	-1.027595461	0.212545741	-0.372282055	0.857424492	-0.765097527	0.319159348	-0.577633189	0.51215175	0.869537312	0.185202449	-0.012630658	0.99696139
TRINITY_DN122216_c5_g1	1.64E-05	4.55E-06	1.60E-05	-0.089778574	0.87905169	-0.267209913	0.443492017	-0.185073605	0.706287211	-0.037666713	0.971797482	-0.041683794	0.975444181	-0.211096879	0.880442296	0.176838865	0.452776089	0.267209913	0.443492017	-0.284651957	0.674873035	0.037666713	0.971797482	0.710931753	0.152029529	0.211096879	0.880442296
TRINITY_DN122218_c0_g1	1.06E-05	1.55E-05	1.51E-06	-0.164145112	0.741907406	-0.212801531	0.552898126	-0.049050984	0.879713954	-0.164862297	0.696233267	0.312874455	0.546743486	0.114096208	0.909306639	0.586803476	0.00161604	0.212801531	0.552898126	0.129056114	0.762364839	0.164862297	0.696233267	-0.118758252	0.779342483	-0.114096208	0.909306639
TRINITY_DN122220_c1_g2	1.65E-06	7.44E-06	3.18E-06	-0.069133155	0.929795178	0.106615332	0.887801465	0.255097036	0.403648343	-0.118685231	0.833764104	0.281374027	0.595687717	0.179021736	0.829097097	-0.35571899	0.208899614	-0.106615332	0.887801465	0.253333566	0.552441142	0.118685231	0.833764104	-0.047498564	0.917105935	-0.179021736	0.829097097
TRINITY_DN122230_c1_g1	5.62E-06	9.18E-07	2.68E-06	0.088510894	0.941675306	-0.297211688	0.75336417	-0.028215267	0.967460355	0.013317264	0.991618224	-0.136494615	0.910078671	0.246718053	0.847776771	0.398882068	0.382777611	0.297211688	0.75336417	0.459587978	0.484769967	-0.013317264	0.991618224	0.170860175	0.780908785	-0.246718053	0.847776771
TRINITY_DN122231_c0_g1	0.000133439	4.01E-05	2.31E-05	0.261736875	0.527199265	0.81175542	1.15E-05	-0.031121097	0.893822339	0.334786568	0.068363239	-0.324905712	0.498651007	-0.304195062	0.623319038	-0.44901939	0.015417527	-0.81175542	1.15E-05	-0.498368661	0.001183443	-0.334786568	0.068363239	0.488062668	0.125643097	0.304195062	0.623319038
TRINITY_DN122232_c0_g1	6.14E-08	3.90E-05	7.58E-06	-0.024505938	0.98317318	-0.023835617	0.985867865	0.156491046	0.803576615	0.148300769	0.892085133	-0.340166603	0.729942594	-0.24661883	0.862078405	-0.558582047	0.177061318	0.023835617	0.985867865	-0.880043461	0.132616627	-0.148300769	0.892085133	0.522820985	0.338513001	0.24661883	0.862078405
TRINITY_DN122244_c1_g2	NA	3.92E-06	7.50E-05	NA	NA	NA	NA	0.522857908	0.587628698	-0.053051493	0.981254808	0.848383791	0.46396063	0.694286597	0.673523983	NA	NA	NA	NA	0.827258944	0.505576905	0.053051493	0.981254808	-0.84377205	NA	-0.694286597	0.673523983
TRINITY_DN122248_c0_g1	2.79E-07	1.56E-05	8.13E-06	0.141086368	0.838361217	0.030593332	0.97039941	-0.192646529	0.714036984	0.078068968	0.941338932	-0.084929961	0.940440257	-0.048067134	0.9769476	-0.398696893	0.132192605	-0.030593332	0.97039941	-0.542148156	0.362321734	-0.078068968	0.941338932	0.670420015	0.119068527	0.048067134	0.9769476
TRINITY_DN122251_c0_g1	1.47E-06	1.12E-06	1.10E-08	-0.0288627	0.961413843	-0.029849917	0.961597735	-0.152648389	0.53018817	0.046319666	0.92731044	0.102156992	0.872831927	0.07103854	0.935132609	0.045085457	0.854714758	0.029849917	0.961597735	-0.220975708	0.480148194	-0.046319666	0.92731044	0.291616464	0.310669135	-0.07103854	0.935132609
TRINITY_DN122253_c0_g1	2.02E-05	6.11E-05	4.01E-05	-0.196685524	0.880716059	0.520022554	0.510053858	0.648447633	0.470678803	0.75061402	0.548616078	0.443073615	0.662003305	0.379209106	0.784354269	-0.63527556	0.183701186	-0.520022554	0.510053858	-0.744391602	0.541318667	-0.75061402	0.548616078	-0.797818217	0.191796693	-0.379209106	0.784354269
TRINITY_DN122254_c0_g1	2.24E-06	1.25E-06	NA	-0.145202405	NA	0.165916027	0.932529925	0.319623126	NA	0.339717033	NA	NA	NA	NA	NA	-0.981082516	0.153120116	-0.165916027	0.932529925	-0.776123723	NA	-0.339717033	NA	NA	NA	NA	NA
TRINITY_DN122266_c0_g2	0.002198691	0.000123734	0.000355593	-2.31635645	0.489339522	-2.57959827	0.2589613	0.933405081	0.639255868	0.868273437	0.790573196	0.662288394	0.852425297	0.548453334	0.90723737	-4.287555724	0.005655984	2.57959827	0.2589613	-0.699429994	0.829685595	-0.868273437	0.790573196	-6.193176263	2.18E-06	-0.548453334	0.90723737
TRINITY_DN122277_c0_g1	5.55E-05	2.63E-05	1.36E-06	-0.322392048	0.764669802	0.700242343	0.208222348	0.391562257	0.643780659	-0.096476735	0.959026611	-1.068586404	0.282198988	-0.275565064	0.906153741	-0.954956828	0.018183695	-0.700242343	0.208222348	0.369866989	0.777998791	0.096476735	0.959026611	-1.330526768	0.094615543	0.275565064	0.906153741
TRINITY_DN122284_c0_g1	2.54E-05	5.94E-06	7.62E-07	-0.155945738	0.716268655	-0.350321007	0.110189034	-0.039354847	0.906942623	0.193005448	0.624336381	0.272043767	0.682948451	0.039574285	0.978069188	0.149664377	0.438732176	0.350321007	0.110189034	-0.429708728	0.123941167	-0.193005448	0.624336381	0.663505495	0.063819457	-0.039574285	0.978069188
TRINITY_DN122289_c0_g1	6.94E-06	3.84E-05	6.53E-05	-0.062814956	0.963963473	0.104628133	0.944956154	1.237045557	0.001958297	0.444074128	0.522999176	1.041455155	0.022198127	0.657487305	0.347066377	0.650796604	0.184989968	-0.104628133	0.944956154	0.607850429	0.301676418	-0.444074128	0.522999176	-0.316411168	0.55275724	-0.657487305	0.347066377
TRINITY_DN122291_c0_g1	1.48E-07	7.53E-07	5.11E-06	0.216492848	0.673991687	0.015857608	0.981712274	-0.048274372	0.895090019	-0.129209911	0.800287429	0.221345201	0.660429411	0.254342837	0.662425775	0.409154424	0.053435833	-0.015857608	0.981712274	0.319383617	0.376475616	0.129209911	0.800287429	-0.151095163	0.661110798	-0.254342837	0.662425775
TRINITY_DN122295_c0_g4	2.21E-06	NA	NA	-0.640424684	NA	-0.311461672	0.859757101	NA	NA	NA	NA	NA	NA	NA	NA	-1.161398369	0.107150655	0.311461672	0.859757101	NA	NA	NA	NA	NA	NA	NA	NA
TRINITY_DN122335_c0_g1	1.50E-06	1.47E-06	9.16E-07	0.299261804	0.509603444	-1.68E-05	0.999946268	-0.117167851	0.711167473	-0.104257206	0.849406663	0.225459112	0.739959137	0.146569376	0.883402193	0.322353549	0.144628065	1.68E-05	0.999946268	-0.016161008	0.982876643	0.104257206	0.849406663	0.271019357	0.486346946	-0.146569376	0.883402193
TRINITY_DN122337_c0_g1	2.87E-05	7.03E-05	4.74E-06	0.151225477	0.93992838	0.346243963	0.844852989	-0.613893157	0.290065933	-0.604866266	0.427094035	0.303101772	0.855539297	0.059460768	0.985496807	-0.052062233	0.954647459	-0.346243963	0.844852989	0.428264602	0.615122085	0.604866266	0.427094035	0.357081607	0.689491767	-0.059460768	0.985496807
TRINITY_DN122346_c0_g1	1.22E-06	6.74E-07	3.21E-06	0.190890818	0.712545638	-0.050672065	0.937870846	-0.210352486	0.338333472	-0.088955382	0.824568001	0.049941893	0.95690908	0.250121817	0.732848266	0.22501467	0.319626005	0.050672065	0.937870846	-0.10216975	0.778653214	0.088955382	0.824568001	0.182269204	0.640775021	-0.250121817	0.732848266
TRINITY_DN122347_c0_g1	3.80E-07	7.41E-06	1.80E-06	0.053897622	0.882821494	-0.01658647	0.968246153	0.008974508	0.975985833	0.166579866	0.614360884	0.300530311	0.168349519	0.157569242	0.691108502	0.065477959	0.671667094	0.01658647	0.968246153	-0.250178377	0.366196559	-0.166579866	0.614360884	0.169303297	0.408569015	-0.157569242	0.691108502
TRINITY_DN122352_c0_g1	9.68E-05	2.18E-05	6.81E-06	-0.392882431	0.462494863	-0.586103862	0.065055508	-0.342704133	0.366105709	0.379654539	0.448733383	0.406760284	0.44723805	0.32305554	0.673531316	0.328134842	0.240690146	0.586103862	0.065055508	-0.585782388	0.158716304	-0.379654539	0.448733383	0.047543503	0.930168283	-0.32305554	0.673531316
TRINITY_DN122372_c0_g1	7.08E-06	7.73E-07	3.63E-06	0.178200013	0.865914509	0.374757054	0.600973643	-0.410540106	0.37067931	-0.166092207	0.846931364	0.528038929	0.279496109	0.075901949	0.957423703	0.285224618	0.496117339	-0.374757054	0.600973643	-0.067119801	0.945930697	0.166092207	0.846931364	-0.22385366	0.648335152	-0.075901949	0.957423703
TRINITY_DN122378_c0_g3	NA	4.80E-07	1.66E-05	NA	NA	NA	NA	0.542800233	0.368778131	0.235622239	0.835167163	-0.016118127	0.995854894	-0.652636464	0.770299408	NA	NA	NA	NA	0.538094969	0.490507112	-0.235622239	0.835167163	-0.635460217	0.571425573	0.652636464	0.770299408
TRINITY_DN122411_c0_g1	2.64E-06	3.24E-05	1.38E-06	0.181215297	0.686177003	-0.054278854	0.92181643	-0.030698176	0.945264784	0.306202322	0.498764445	0.230754602	0.643201415	0.168308816	0.816484959	0.008162737	0.974369948	0.054278854	0.92181643	-0.265840079	0.569552846	-0.306202322	0.498764445	0.380343056	0.190153902	-0.168308816	0.816484959
TRINITY_DN122420_c1_g1	1.62E-07	5.47E-07	1.89E-05	-0.372699981	0.815598963	-0.071118388	0.970622181	0.796636825	0.098672341	0.058441315	0.961803016	0.822671798	0.34488319	0.181236537	0.930006412	-0.728435521	0.257505388	0.071118388	0.970622181	0.266234103	0.748250479	-0.058441315	0.961803016	-0.918849038	0.184850366	-0.181236537	0.930006412
TRINITY_DN122422_c0_g1	6.45E-06	1.01E-05	2.33E-06	-0.06391212	0.889139582	-0.141443211	0.673706914	-0.118042173	0.591948881	0.162665497	0.599708268	0.203975437	0.806518107	-0.020422942	0.991521481	-0.063702136	0.747800258	0.141443211	0.673706914	-0.39015311	0.065568536	-0.162665497	0.599708268	0.499073379	0.209736388	0.020422942	0.991521481
TRINITY_DN122424_c0_g1	6.19E-07	7.78E-06	4.06E-07	0.017530339	NA	0.084018977	NA	0.016128407	0.985437629	-0.344194852	NA	0.193129373	0.888953336	-0.192064999	0.91404945	-0.533025349	0.453686956	-0.084018977	NA	0.597016563	0.467576283	0.344194852	NA	0.28649387	0.695373591	0.192064999	0.91404945
TRINITY_DN122436_c0_g1	2.66E-05	4.09E-05	9.66E-07	-0.364319109	0.39604587	-0.344335175	0.312455716	0.029015162	0.954757492	0.472857321	0.289078641	0.334652898	0.408678335	0.037846556	0.973116388	-0.157393065	0.547679797	0.344335175	0.312455716	-0.563051447	0.174170226	-0.472857321	0.289078641	0.107218491	0.773291472	-0.037846556	0.973116388
TRINITY_DN122445_c0_g1	1.29E-06	0.000130744	4.87E-05	-0.443450787	0.805913505	-0.423903593	0.796685402	-0.250910632	0.761011877	-0.918436659	0.304287243	-0.640400104	0.592397413	-0.797866408	0.542134332	-0.53466491	0.495853269	0.423903593	0.796685402	-0.125348326	0.939243601	0.918436659	0.304287243	-0.556794614	0.510382513	0.797866408	0.542134332
TRINITY_DN122458_c0_g1	2.42E-05	2.24E-05	2.67E-05	-0.831074688	0.559712621	-0.520372904	0.700737099	-0.191346897	0.856547562	0.453712339	0.757832172	0.709612554	0.482834261	0.123584241	0.960918685	-1.165015415	0.09123848	0.520372904	0.700737099	-0.369221665	0.802029765	-0.453712339	0.757832172	-0.834751054	0.251460824	-0.123584241	0.960918685
TRINITY_DN122462_c0_g1	NA	2.15E-05	NA	NA	NA	NA	NA	0.985454839	0.281154127	0.716691037	NA	NA	NA	NA	NA	NA	NA	NA	NA	0.039330089	0.986406713	-0.716691037	NA	NA	NA	NA	NA
TRINITY_DN122473_c0_g2	NA	0.000169819	NA	NA	NA	NA	NA	0.234286977	0.954720503	1.406165049	0.78989124	NA	NA	NA	NA	NA	NA	NA	NA	-0.896481507	0.873311763	-1.406165049	0.78989124	NA	NA	NA	NA
TRINITY_DN122475_c0_g1	5.03E-06	5.45E-06	6.45E-06	0.156458275	0.860831153	0.225273861	0.757500283	-0.743202664	0.055541161	-0.066453636	0.943504818	-0.564369341	0.325809492	0.397391651	0.641196259	0.081066137	0.840111722	-0.225273861	0.757500283	-0.185769901	0.789613307	0.066453636	0.943504818	0.395931	0.384432376	-0.397391651	0.641196259
TRINITY_DN122476_c0_g1	7.62E-06	2.86E-05	0.000294837	0.218062915	0.825061921	0.161668586	0.868924538	-0.374604279	0.235749312	-0.516038283	0.131995281	-0.594607864	0.308680983	-0.997750662	0.042009543	-0.2522132	0.540662602	-0.161668586	0.868924538	-0.160522674	0.758220756	0.516038283	0.131995281	0.982325651	0.023712655	0.997750662	0.042009543
TRINITY_DN122479_c0_g1	NA	4.75E-07	1.08E-05	NA	NA	NA	NA	0.054442949	NA	-0.058860599	NA	-0.054852909	0.976148703	0.253000809	NA	NA	NA	NA	NA	0.766628517	NA	0.058860599	NA	-0.355363734	NA	-0.253000809	NA
TRINITY_DN122489_c0_g1	3.46E-07	6.32E-05	0.00020674	-0.417921068	0.779935062	-0.317442872	0.830834314	0.305453138	0.770198054	-0.63503329	0.663372743	-0.628095458	0.560991843	-1.593866929	0.029045174	-0.265704524	0.707726147	0.317442872	0.830834314	0.870287144	0.484130092	0.63503329	0.663372743	0.353097501	0.68525173	1.593866929	0.029045174
TRINITY_DN122492_c0_g1	3.28E-05	9.93E-06	1.66E-06	-0.070911617	0.922318463	-0.401379752	0.259569477	0.051700055	0.915557001	0.210987559	0.736563433	0.331374727	0.801691221	0.093995605	0.966809403	-0.071717312	0.819559497	0.401379752	0.259569477	-0.541640109	0.206347639	-0.210987559	0.736563433	0.786169676	0.217536334	-0.093995605	0.966809403
TRINITY_DN122504_c0_g2	NA	8.38E-06	1.87E-06	NA	NA	NA	NA	0.225432726	0.825446856	-0.226761868	NA	-0.660880466	0.697155635	-0.660790468	0.752780769	NA	NA	NA	NA	0.724925732	0.551744789	0.226761868	NA	-0.500824178	NA	0.660790468	0.752780769
TRINITY_DN122516_c0_g3	0.000380048	5.84E-05	0.000234901	-0.278497325	0.914984875	1.55286322	0.187898365	-0.659777208	0.292164356	-0.497983409	0.587778434	-0.787400398	0.832408477	-0.953402844	0.82632136	0.241538151	0.823059861	-1.55286322	0.187898365	-0.171230962	0.888140011	0.497983409	0.587778434	0.720604083	0.732627317	0.953402844	0.82632136
TRINITY_DN122523_c0_g1	7.94E-06	0.000138179	1.56E-05	-0.565124284	0.753221387	0.127620392	0.954542605	0.840798725	0.118207308	1.169016342	0.019872639	0.227598289	0.901396966	0.127626703	0.963485526	-1.718702293	0.017406156	-0.127620392	0.954542605	-0.46284968	0.51466531	-1.169016342	0.019872639	-1.134085584	0.144699713	-0.127626703	0.963485526
TRINITY_DN122525_c0_g1	2.00E-05	7.08E-05	2.55E-05	-0.254863655	0.745096568	-0.359567152	0.511714783	0.588776025	0.218254632	0.781726491	0.129094898	0.101471759	0.918216839	0.343012702	0.668100833	-0.7479371	0.018856966	0.359567152	0.511714783	-0.731456505	0.168248927	-0.781726491	0.129094898	-0.391810426	0.34652554	-0.343012702	0.668100833
TRINITY_DN122538_c0_g1	2.54E-06	5.68E-05	0.000243773	-0.463947652	0.642614919	0.079232666	0.951912914	0.706640155	0.124097126	0.617187679	0.277725318	0.384591586	0.726709303	0.772736163	0.390410199	-0.574462696	0.196105246	-0.079232666	0.951912914	-0.08877418	0.927667684	-0.617187679	0.277725318	-1.078986117	0.055557693	-0.772736163	0.390410199
TRINITY_DN122543_c0_g1	2.19E-05	1.57E-05	NA	-0.401666405	0.838361217	-0.866372463	0.486402041	-0.845238784	0.233530383	-0.379361079	0.748557185	NA	NA	NA	NA	0.716092081	0.367632491	0.866372463	0.486402041	-0.455934191	0.677705821	0.379361079	0.748557185	NA	NA	NA	NA
TRINITY_DN122546_c0_g1	1.21E-05	1.61E-06	4.23E-06	0.088358585	0.961473725	-0.438400969	0.750983772	0.337251501	0.692266992	0.098436658	0.956877655	-0.069265984	0.973411875	-0.346197819	0.873554567	-0.062921653	0.940060561	0.438400969	0.750983772	0.180932758	0.905454719	-0.098436658	0.956877655	-0.417645068	0.657539685	0.346197819	0.873554567
TRINITY_DN122549_c2_g5	1.20E-05	5.03E-06	1.44E-05	-0.157783278	0.881509733	0.292255667	0.712573107	0.461758107	0.272128282	-0.145839387	0.864417543	-0.323659794	0.756952153	-0.442259797	0.693800821	-0.44660189	0.261554132	-0.292255667	0.712573107	0.366152847	0.538665049	0.145839387	0.864417543	0.040459772	0.959595472	0.442259797	0.693800821
TRINITY_DN122557_c2_g1	6.98E-05	8.29E-05	7.31E-06	0.24308553	0.781362345	0.654886447	0.136871108	0.626754826	0.230843261	0.709137537	0.245968873	0.472529097	0.553284787	0.135088768	0.931779925	-0.61690597	0.073936347	-0.654886447	0.136871108	-0.026760982	0.984781499	-0.709137537	0.245968873	0.308020003	0.597545329	-0.135088768	0.931779925
TRINITY_DN122584_c0_g1	1.81E-05	NA	5.96E-06	-1.53518492	0.179144038	0.100890037	0.96526949	NA	NA	NA	NA	-0.683553829	0.722108955	-0.525490115	0.843428203	-1.276926699	0.090534344	-0.100890037	0.96526949	NA	NA	NA	NA	0.064984793	0.965205122	0.525490115	0.843428203
TRINITY_DN122586_c0_g1	4.38E-08	4.60E-05	4.02E-05	0.327712364	0.791133052	0.072963612	0.961734078	-0.39977711	0.494132407	-0.500720468	0.537947719	-0.148303114	0.887350006	-0.576076186	0.431441225	-0.132545354	0.825941061	-0.072963612	0.961734078	0.259087777	0.787736336	0.500720468	0.537947719	-0.557671986	0.269440199	0.576076186	0.431441225
TRINITY_DN122587_c0_g2	0.000130693	NA	6.62E-05	-0.791527354	NA	-1.429279687	0.086906519	NA	NA	NA	NA	0.213736655	0.939446645	-1.108277205	0.59037025	-0.301909622	0.725345351	1.429279687	0.086906519	NA	NA	NA	NA	-0.432258643	0.762310867	1.108277205	0.59037025
TRINITY_DN122591_c1_g1	1.60E-05	0.000173949	5.19E-05	-1.430135273	0.263786218	0.022844479	0.992622579	0.108722439	0.913656004	0.656506855	0.553701278	-0.786612637	0.798912346	-0.588454109	0.889790732	-1.73172445	0.023002616	-0.022844479	0.992622579	0.099432088	0.954766052	-0.656506855	0.553701278	-1.688595913	0.265302751	0.588454109	0.889790732
TRINITY_DN122591_c2_g1	0.000256661	8.98E-05	4.25E-05	-0.842075502	0.371922767	1.106557291	0.078247181	1.084533908	0.149245233	0.713182385	0.509723917	0.207177242	0.925370506	-0.08207665	0.981492677	-2.645497266	2.32E-09	-1.106557291	0.078247181	0.394532536	0.752783397	-0.713182385	0.509723917	-0.94163216	0.292902556	0.08207665	0.981492677
TRINITY_DN122592_c0_g1	2.35E-06	9.95E-06	1.05E-06	0.059113316	0.948095149	0.181235908	0.81722069	0.037117526	0.954561816	0.128054189	0.892929403	-0.406794369	0.446565071	-0.061891638	0.963964256	-0.083808404	0.831627008	-0.181235908	0.81722069	-0.114946086	0.900517867	-0.128054189	0.892929403	0.221546567	0.607241334	0.061891638	0.963964256
TRINITY_DN122601_c1_g1	NA	1.34E-07	NA	NA	NA	NA	NA	0.121918028	0.904393183	0.053670662	NA	NA	NA	NA	NA	NA	NA	NA	NA	0.887612926	0.341699567	-0.053670662	NA	NA	NA	NA	NA
TRINITY_DN122608_c0_g2	6.84E-06	1.99E-05	9.54E-05	-0.401557487	NA	0.15004189	0.94893855	-0.226587546	0.780158815	-0.25530687	0.850603708	0.08712981	0.957457885	-1.076526569	0.16163186	-0.723427736	0.379566711	-0.15004189	0.94893855	0.071047929	0.965328531	0.25530687	0.850603708	-0.054499234	0.954299435	1.076526569	0.16163186
TRINITY_DN122614_c0_g1	0.000239564	7.80E-05	0.000488454	-1.538278268	0.018466834	1.122643754	0.089432747	0.157131298	0.877799752	-0.678726863	0.568000956	-1.397327998	0.168408545	-1.850768959	0.056540043	-2.742828417	2.75E-09	-1.122643754	0.089432747	1.358653206	0.125492152	0.678726863	0.568000956	-0.98038455	0.283015212	1.850768959	0.056540043
TRINITY_DN122630_c0_g1	3.74E-05	2.66E-05	2.25E-05	-0.029175046	0.976272899	-0.503839537	0.34166783	-0.228303929	0.548027215	-0.390364281	0.416343248	-0.064655596	0.962306763	-0.256848373	0.84359339	0.50688594	0.159732366	0.503839537	0.34166783	0.207089032	0.721881247	0.390364281	0.416343248	0.325546865	0.567859418	0.256848373	0.84359339
TRINITY_DN122645_c0_g1	7.83E-06	2.48E-06	3.91E-06	-0.101265252	0.929602602	-0.304088089	0.72585581	-0.320013768	0.577519188	-0.052448382	0.96824972	0.263194489	0.853968917	0.454677872	0.750204113	0.302371777	0.498807246	0.304088089	0.72585581	0.113244019	0.917327696	0.052448382	0.96824972	0.546203288	0.41521238	-0.454677872	0.750204113
TRINITY_DN122661_c0_g1	0.000485416	7.54E-05	4.88E-06	0.038206187	0.984743183	1.146360857	0.211031472	-0.871634421	0.081854867	-0.477563282	0.52414135	-1.314086023	0.031189668	0.069345651	0.976048062	0.596378168	0.416487886	-1.146360857	0.211031472	-0.520732274	0.46348739	0.477563282	0.52414135	-0.151270314	0.852716054	-0.069345651	0.976048062
TRINITY_DN122662_c0_g1	NA	0.000484134	NA	NA	NA	NA	NA	1.924547424	0.01181656	2.025122321	0.01016658	NA	NA	NA	NA	NA	NA	NA	NA	-1.207675418	0.233279013	-2.025122321	0.01016658	NA	NA	NA	NA
TRINITY_DN122670_c0_g1	2.74E-07	NA	5.54E-07	-0.405606161	0.846998042	-0.200851323	0.931929234	NA	NA	NA	NA	-0.101749288	0.963135747	0.001573507	0.999562523	-0.869101511	0.304182781	0.200851323	0.931929234	NA	NA	NA	NA	-0.528108056	0.573611451	-0.001573507	0.999562523
TRINITY_DN122673_c0_g1	4.79E-07	1.21E-05	5.25E-05	-0.513391611	0.744045329	-0.055089707	0.979294677	0.714762456	0.258434565	0.447198927	0.644984573	0.585545485	0.616257051	0.226365543	0.913672981	-0.89049361	0.179230506	0.055089707	0.979294677	0.748889801	0.319681545	-0.447198927	0.644984573	-0.690195122	0.358618052	-0.226365543	0.913672981
TRINITY_DN122691_c1_g1	1.03E-05	1.88E-05	1.64E-05	0.207804463	0.909692096	0.003374743	0.999042507	-0.160906323	0.770198054	-0.368723697	0.614113601	-0.732969503	0.397452274	0.050153242	0.985222105	-1.057775893	0.117489254	-0.003374743	0.999042507	0.24812862	0.754135764	0.368723697	0.614113601	-0.652169628	0.326677607	-0.050153242	0.985222105
TRINITY_DN122696_c0_g1	6.23E-07	8.65E-05	3.47E-05	0.036876445	0.973953797	0.015135844	0.991139848	0.19112904	0.824870598	0.277236919	0.840617506	0.620324526	0.71527032	0.455321602	0.849562697	-0.032113253	0.953575687	-0.015135844	0.991139848	-0.332169385	0.78674616	-0.277236919	0.840617506	0.462288897	0.670677249	-0.455321602	0.849562697
TRINITY_DN122699_c1_g1	0.000401695	1.60E-06	1.77E-07	-1.414720835	0.054440772	-1.441504326	0.024355339	0.480402374	0.564262964	0.231173248	0.887165212	0.249889392	0.884280563	-0.262498635	0.904771596	-1.471097357	0.011059731	1.441504326	0.024355339	-0.180781833	0.909442863	-0.231173248	0.887165212	-1.182716019	0.111939501	0.262498635	0.904771596
TRINITY_DN122719_c2_g5	2.12E-06	1.30E-07	1.26E-05	-0.42481437	0.826501327	-0.270089053	0.893140512	0.095354664	0.90272163	-0.140300188	0.913369579	0.036109843	0.988830715	-0.595239162	0.765757857	-0.69125377	0.381741316	0.270089053	0.893140512	0.2816368	0.779310245	0.140300188	0.913369579	0.057551737	0.963473764	0.595239162	0.765757857
TRINITY_DN122721_c0_g1	4.58E-05	1.91E-05	1.67E-07	-0.033806637	0.981209488	-0.541282065	0.541071682	0.117442947	0.853023039	-0.152222304	0.886785048	0.565323862	0.482834261	-0.223570217	0.886451016	-0.205352501	0.731898922	0.541282065	0.541071682	0.38591197	0.61776654	0.152222304	0.886785048	-0.201531113	0.772667863	0.223570217	0.886451016
TRINITY_DN122725_c0_g1	NA	8.16E-07	NA	NA	NA	NA	NA	0.052522432	NA	0.095085651	NA	NA	NA	NA	NA	NA	NA	NA	NA	-0.460564545	NA	-0.095085651	NA	NA	NA	NA	NA
TRINITY_DN122726_c0_g1	NA	1.14E-05	8.40E-05	NA	NA	NA	NA	-0.071428441	0.94681229	-0.251394509	0.872485073	-1.347898142	0.081369979	-1.216499524	0.202130171	NA	NA	NA	NA	0.095916668	0.956413956	0.251394509	0.872485073	-0.608012794	0.478250891	1.216499524	0.202130171
TRINITY_DN122732_c0_g1	0.000131961	2.60E-05	9.43E-06	0.193558785	0.917179114	0.931449108	0.324636691	0.991956403	0.148498038	0.635720002	0.527007483	-0.088815529	0.95974478	-0.09315146	0.967414445	-0.974616934	0.134093344	-0.931449108	0.324636691	0.364619745	0.743783767	-0.635720002	0.527007483	-1.235773475	0.051983792	0.09315146	0.967414445
TRINITY_DN122741_c0_g1	2.57E-08	2.86E-05	1.90E-10	0.369600014	0.734463704	0.096767997	0.945588305	0.234533675	0.721085725	0.361838897	0.702763459	-0.020325104	0.990495996	0.057513706	0.97675345	-0.097964235	0.860377736	-0.096767997	0.945588305	-0.617207034	0.419462915	-0.361838897	0.702763459	0.063844906	0.931940866	-0.057513706	0.97675345
TRINITY_DN122743_c0_g1	NA	3.53E-05	NA	NA	NA	NA	NA	0.293692729	NA	-0.769987606	NA	NA	NA	NA	NA	NA	NA	NA	NA	0.516078336	NA	0.769987606	NA	NA	NA	NA	NA
TRINITY_DN122747_c0_g2	2.92E-07	2.87E-06	5.31E-05	-0.239984507	0.848089497	-0.056061492	0.969625138	0.134617007	0.828794654	0.073060543	0.951762036	-0.281464439	0.767589802	-0.42642819	0.662913809	-0.48590005	0.335160162	0.056061492	0.969625138	0.045466428	0.971029862	-0.073060543	0.951762036	0.385255905	0.471961591	0.42642819	0.662913809
TRINITY_DN122749_c0_g2	1.47E-06	3.73E-05	2.86E-05	-0.056944752	0.971897053	-0.196278114	0.90376589	0.369109913	0.519724328	0.578292425	0.415324866	0.361035231	0.755644148	0.347700637	0.816423728	-0.693815628	0.259998889	0.196278114	0.90376589	0.089467586	0.936408119	-0.578292425	0.415324866	-0.385364335	0.574080337	-0.347700637	0.816423728
TRINITY_DN122765_c0_g1	6.42E-06	3.14E-05	1.86E-05	-0.051947439	0.926665433	-0.12935646	0.770770666	0.133373249	0.499282146	0.320390499	0.115921023	0.416840581	0.353372964	0.461020178	0.373436892	-0.019719948	0.939513985	0.12935646	0.770770666	-0.264760806	0.23075575	-0.320390499	0.115921023	0.124348443	0.772466977	-0.461020178	0.373436892
TRINITY_DN122766_c1_g1	NA	6.78E-07	NA	NA	NA	NA	NA	0.880176452	0.176296945	0.050384787	0.975549101	NA	NA	NA	NA	NA	NA	NA	NA	0.8658296	0.262255717	-0.050384787	0.975549101	NA	NA	NA	NA
TRINITY_DN122767_c2_g2	NA	1.78E-06	1.98E-07	NA	NA	NA	NA	0.957248288	0.077640605	-0.110230402	0.935612208	-0.12868201	0.961061735	-0.256169129	0.931737993	NA	NA	NA	NA	0.786178928	0.252870774	0.110230402	0.935612208	-1.198160705	0.233948669	0.256169129	0.931737993
TRINITY_DN122782_c0_g1	8.25E-06	6.05E-05	0.000168528	-0.51720151	0.719218142	-0.250429402	0.875348071	-0.870985423	0.314642463	-0.632021635	0.630677888	-1.139006945	0.009754103	-1.113477863	0.023843336	-0.160830117	0.825985001	0.250429402	0.875348071	-0.580477981	0.66393012	0.632021635	0.630677888	-0.098967866	0.888621026	1.113477863	0.023843336
TRINITY_DN122785_c0_g1	6.11E-05	2.69E-05	4.22E-06	0.599715232	0.655078546	0.607788087	0.549553473	-0.238062674	0.529141058	-0.354790396	0.473821834	-0.427998041	0.770402188	0.361943728	0.849854745	0.047378926	0.950104051	-0.607788087	0.549553473	-0.36347734	0.475171922	0.354790396	0.473821834	0.243045908	0.790586181	-0.361943728	0.849854745
TRINITY_DN122793_c2_g6	0.000182952	0.000305058	3.64E-05	-0.959966549	0.544776915	-0.636259826	0.669257069	1.87038497	0.025264933	1.486105629	0.152468887	0.848816504	0.722108955	0.120548304	0.981492677	-1.930578983	0.005778132	0.636259826	0.669257069	-0.416211653	0.795828257	-1.486105629	0.152468887	-2.097608568	0.090335085	-0.120548304	0.981492677
TRINITY_DN122824_c0_g4	1.01E-05	4.35E-07	6.16E-06	-0.058886852	0.970121078	-0.319863837	0.809648352	0.026021944	0.98019812	0.004293218	0.998381032	0.592973486	0.698431792	-0.234762344	0.927345105	-0.113114982	0.871565613	0.319863837	0.809648352	0.261066725	0.845616639	-0.004293218	0.998381032	0.02259942	0.985048231	0.234762344	0.927345105
TRINITY_DN122844_c0_g1	NA	0.000125084	NA	NA	NA	NA	NA	0.860333684	0.723222525	0.838386962	0.837934421	NA	NA	NA	NA	NA	NA	NA	NA	-0.748437067	0.847671792	-0.838386962	0.837934421	NA	NA	NA	NA
TRINITY_DN122869_c2_g8	7.53E-06	1.34E-06	9.07E-08	-0.459302633	0.368498816	-0.247124132	0.66254089	0.491805117	0.211731133	0.134780758	0.862737636	0.239406749	0.690093885	-0.097009411	0.923207928	-0.686369051	0.014648342	0.247124132	0.66254089	0.089279988	0.909442863	-0.134780758	0.862737636	-0.518126608	0.125436576	0.097009411	0.923207928
TRINITY_DN122871_c1_g1	9.56E-06	4.28E-05	2.26E-05	0.299615178	0.753858195	-0.293764015	0.729370202	-0.379877919	0.329097199	-0.551573631	0.216849912	-0.338948063	0.731766119	-0.264654217	0.845842939	0.306890516	0.479053638	0.293764015	0.729370202	0.469702074	0.326637249	0.551573631	0.216849912	-0.071552751	0.924174827	0.264654217	0.845842939
TRINITY_DN122882_c0_g1	1.36E-06	NA	NA	0.052050191	NA	-0.256523131	NA	NA	NA	NA	NA	NA	NA	NA	NA	-0.184802122	0.820114108	0.256523131	NA	NA	NA	NA	NA	NA	NA	NA	NA
TRINITY_DN122886_c0_g9	4.40E-06	3.94E-06	1.86E-05	0.000407279	0.999700695	-0.195080016	0.837512717	-0.20459833	0.729304292	0.097411279	0.93338909	0.080961805	0.942113056	-0.254062645	0.815236569	0.218861381	0.607459709	0.195080016	0.837512717	-0.173159228	0.855355928	-0.097411279	0.93338909	0.128946414	0.819751411	0.254062645	0.815236569
TRINITY_DN122887_c0_g1	6.50E-06	4.15E-05	2.12E-05	-0.826928217	0.635576843	-0.570132414	0.721273664	0.620213017	0.331294201	0.809138843	0.288517154	-0.593428277	0.638034374	0.231747783	0.914259924	-0.192795418	0.836930595	0.570132414	0.721273664	0.854438388	0.209693375	-0.809138843	0.288517154	-0.669058301	0.397671317	-0.231747783	0.914259924
TRINITY_DN122894_c1_g1	3.28E-05	6.05E-06	1.21E-05	-0.262792305	0.805099003	-0.499540651	0.459121401	0.08610025	0.919057463	0.220996342	0.860096479	0.153619982	0.902226819	-0.177082743	0.909306639	0.205729276	0.667262485	0.499540651	0.459121401	-0.140399003	0.914118334	-0.220996342	0.860096479	-0.14634911	0.829687203	0.177082743	0.909306639
TRINITY_DN122898_c0_g1	0.000164132	7.78E-05	0.00010531	0.236895433	0.6976673	0.91516961	0.000282389	-0.10607727	0.816565369	0.51314805	0.261674497	-0.757168805	0.012747408	-0.708057031	0.040327801	-0.78440176	0.000703868	-0.91516961	0.000282389	-0.78898016	0.036482881	-0.51314805	0.261674497	0.601202801	0.055196354	0.708057031	0.040327801
TRINITY_DN122908_c0_g1	1.61E-05	2.93E-06	1.61E-05	0.270567721	0.648772154	0.29777703	0.489282573	-0.341964166	0.173666851	0.042385636	0.940965167	-0.068084608	0.943295287	0.350196127	0.620225838	0.08824052	0.772951961	-0.29777703	0.489282573	-0.284734858	0.376475616	-0.042385636	0.940965167	0.249078372	0.547296968	-0.350196127	0.620225838
TRINITY_DN122942_c0_g2	0.000191121	1.51E-06	1.35E-06	-0.297588397	0.736185017	1.031927195	0.004864606	0.77172983	0.067413075	0.089443101	0.928983755	0.515664483	0.370619208	0.038349197	0.983586936	-0.225577017	0.555646257	-1.031927195	0.004864606	-0.705170009	0.179301038	-0.089443101	0.928983755	0.269307496	0.589559883	-0.038349197	0.983586936
TRINITY_DN122945_c0_g1	2.46E-05	7.69E-06	4.93E-05	-0.401524396	0.773284451	0.220499147	0.88522422	0.456895768	0.674216756	0.634173689	0.691526725	-0.609563833	0.462664824	0.125225107	0.94798409	-1.115366235	0.041883851	-0.220499147	0.88522422	0.070946337	0.976480049	-0.634173689	0.691526725	-1.286075964	0.018798993	-0.125225107	0.94798409
TRINITY_DN122947_c0_g1	NA	8.95E-06	NA	NA	NA	NA	NA	-0.011835663	NA	0.388924644	NA	NA	NA	NA	NA	NA	NA	NA	NA	-0.154153311	NA	-0.388924644	NA	NA	NA	NA	NA
TRINITY_DN122956_c0_g1	NA	NA	7.09E-06	NA	NA	NA	NA	NA	NA	NA	NA	0.426227086	0.795491621	-0.411967102	0.84575689	NA	NA	NA	NA	NA	NA	NA	NA	-0.31405186	NA	0.411967102	0.84575689
TRINITY_DN122960_c0_g2	1.86E-07	2.31E-06	2.19E-05	-0.62901213	0.708636963	-0.045784897	0.98416752	0.822486301	0.076157178	0.055043604	0.964023847	-0.141286841	0.94673858	-0.776983228	0.617073485	-1.370931647	0.047868217	0.045784897	0.98416752	0.888154144	0.074304069	-0.055043604	0.964023847	-0.57902717	0.534686583	0.776983228	0.617073485
TRINITY_DN122975_c0_g2	NA	NA	8.66E-05	NA	NA	NA	NA	NA	NA	NA	NA	-0.270341985	0.848261665	0.926654759	NA	NA	NA	NA	NA	NA	NA	NA	NA	-0.807588719	NA	-0.926654759	NA
TRINITY_DN122979_c0_g5	3.44E-05	4.29E-05	9.27E-05	-1.308725324	0.07248269	0.607299754	0.526995884	0.964823544	0.055371074	0.578004121	0.421771386	0.571650468	0.717783536	0.128463268	0.966286424	-2.758972547	4.07E-09	-0.607299754	0.526995884	0.167915987	0.868933304	-0.578004121	0.421771386	-1.919387005	0.015038088	-0.128463268	0.966286424
TRINITY_DN122997_c0_g1	0.000513504	4.05E-06	5.46E-05	-1.07713341	0.716218546	-1.018241012	0.681442816	2.891582907	0.053854632	0.9956343	0.706578668	1.243105127	0.665179948	-0.646834899	0.890534841	-5.468833482	2.37E-07	1.018241012	0.681442816	0.231619998	0.949128016	-0.9956343	0.706578668	-5.966665063	9.48E-06	0.646834899	0.890534841
TRINITY_DN123002_c0_g1	0.000148156	0.00022786	7.49E-09	0.322323722	0.929230254	0.602903656	0.854330703	-0.220746543	0.914080749	-0.787983812	0.771437738	-1.390992336	0.626656704	-0.171873162	0.980063666	0.893727827	0.526827172	-0.602903656	0.854330703	1.448466777	0.499001348	0.787983812	0.771437738	0.211480559	0.93053072	0.171873162	0.980063666
TRINITY_DN123014_c0_g1	1.10E-06	2.11E-06	9.79E-07	0.235335199	0.636275422	0.088811296	0.881400256	-0.153403082	0.671321126	0.009917998	0.99032739	-0.191874169	0.741654052	0.088998391	0.922705275	-0.139037518	0.566094125	-0.088811296	0.881400256	-0.115934376	0.844331943	-0.009917998	0.99032739	0.38950476	0.201147525	-0.088998391	0.922705275
TRINITY_DN123018_c0_g1	1.29E-05	9.56E-07	1.16E-05	0.053858336	0.944683066	-0.251905132	0.624884045	-0.086893284	0.808290723	-0.108333818	0.856039455	0.21480763	0.735549554	-0.275406169	0.696033665	-0.034724633	0.921664795	0.251905132	0.624884045	0.067356973	0.912441435	0.108333818	0.856039455	0.209042144	0.590475713	0.275406169	0.696033665
TRINITY_DN123029_c0_g2	4.98E-06	6.25E-05	2.72E-05	-0.366800035	0.779935062	0.153400723	0.919051138	0.010823958	0.991571437	-0.566548389	0.614187873	-0.020896834	0.990865376	0.544837585	0.651875048	-0.762887446	0.153540078	-0.153400723	0.919051138	0.133553292	0.933273034	0.566548389	0.614187873	-1.130082152	0.064342955	-0.544837585	0.651875048
TRINITY_DN123036_c0_g1	NA	2.26E-05	2.24E-05	NA	NA	NA	NA	1.184735046	0.012179152	0.52703016	0.502501673	0.627001116	0.724702599	-0.032523854	0.994042701	NA	NA	NA	NA	0.485627375	0.500094453	-0.52703016	0.502501673	-1.413865431	0.148163184	0.032523854	0.994042701
TRINITY_DN123041_c0_g1	5.08E-06	2.76E-06	1.36E-05	0.053098858	0.921646547	-0.125240283	0.771093641	-0.15708822	0.63464638	-0.000484494	0.999305677	-0.097776936	0.869346406	-0.254911051	0.602836546	0.087686063	0.693400711	0.125240283	0.771093641	-0.024392626	0.974289885	0.000484494	0.999305677	0.488943579	0.049534457	0.254911051	0.602836546
TRINITY_DN123046_c1_g1	2.10E-07	3.62E-05	1.46E-05	-0.039313383	0.974609969	-0.023472559	0.986876234	0.347175354	0.606701534	0.515088778	0.577484323	-0.161594017	0.90017265	-0.287458553	0.835224633	-0.409664543	0.413855388	0.023472559	0.986876234	-0.200803777	0.858106104	-0.515088778	0.577484323	-0.209851759	0.762227137	0.287458553	0.835224633
TRINITY_DN123051_c0_g1	3.31E-05	1.40E-06	1.05E-05	0.113806645	0.933220661	0.651139347	0.349391521	0.72988252	0.091971603	0.051406655	0.962888936	0.693936197	0.493333775	0.385960469	0.82522339	-0.410673582	0.40663508	-0.651139347	0.349391521	0.492101178	0.400544113	-0.051406655	0.962888936	-0.11186239	0.907229165	-0.385960469	0.82522339
TRINITY_DN123055_c0_g2	2.52E-06	3.60E-05	4.79E-06	0.092321314	0.899779314	-0.018876992	0.981974907	-0.129435129	0.742160189	0.238273114	0.660683774	-0.01583377	0.988075032	-0.036955957	0.97946759	0.06796857	0.834361077	0.018876992	0.981974907	-0.439476437	0.293149443	-0.238273114	0.660683774	0.612808205	0.075375724	0.036955957	0.97946759
TRINITY_DN123059_c0_g1	1.50E-06	3.98E-05	1.39E-05	0.39235963	0.760964926	-0.095880418	0.952135851	0.270677846	0.815657015	0.082463863	0.972083204	-0.385205414	0.731661771	-0.279935298	0.86222863	-0.275721447	0.647655357	0.095880418	0.952135851	-0.609639607	0.689577931	-0.082463863	0.972083204	-0.640356168	0.298340369	0.279935298	0.86222863
TRINITY_DN123060_c1_g4	6.53E-07	2.67E-06	8.71E-06	0.433129385	0.856684102	-0.284628793	0.912647496	1.747540989	0.011178668	-0.123527096	0.948320431	0.769857774	0.557404606	-0.403195032	0.861658319	0.411992494	0.692862106	0.284628793	0.912647496	0.790576056	0.46967937	0.123527096	0.948320431	-0.436580588	0.673645088	0.403195032	0.861658319
TRINITY_DN123060_c1_g7	2.98E-06	NA	3.80E-05	-0.396384418	0.845146708	-0.19033594	0.932662067	NA	NA	NA	NA	1.224094015	0.167453033	0.495799813	0.791572755	-0.257802249	0.776032065	0.19033594	0.932662067	NA	NA	NA	NA	-0.308062157	0.754864963	-0.495799813	0.791572755
TRINITY_DN123061_c1_g2	8.88E-06	2.05E-06	5.46E-07	0.018355221	NA	-0.456008956	0.710095484	0.672435929	0.396954193	0.259076744	NA	0.005653966	0.998157506	-0.192659623	0.936746705	0.070514832	0.926458976	0.456008956	0.710095484	0.256839235	0.854692157	-0.259076744	NA	-0.260583216	0.792279599	0.192659623	0.936746705
TRINITY_DN123067_c0_g1	4.47E-05	0.000329899	3.30E-05	-0.038115191	0.981902442	0.761807427	0.399100632	-0.060528122	0.947539614	1.253594068	0.047364533	-0.323398621	0.766101585	0.218584625	0.887996782	-0.597835279	0.324756211	-0.761807427	0.399100632	-1.043406453	0.132616627	-1.253594068	0.047364533	-0.39942116	0.512640807	-0.218584625	0.887996782
TRINITY_DN123068_c0_g2	1.93E-06	1.20E-05	3.51E-11	-0.143306094	NA	0.149725104	0.91737478	0.231633876	0.748590642	-0.267815043	0.822403073	0.087536914	0.970239916	-0.296262906	0.907807402	-0.456974563	0.397070546	-0.149725104	0.91737478	0.610568039	0.477854029	0.267815043	0.822403073	-0.546025029	0.588544969	0.296262906	0.907807402
TRINITY_DN123076_c0_g1	1.64E-05	8.91E-06	3.81E-05	0.920237957	0.260674454	0.415623194	0.695931935	0.065503316	0.92855928	-0.142147086	0.900965768	0.636314162	0.583562861	0.566790263	0.713166699	0.518955241	0.323274444	-0.415623194	0.695931935	0.403050209	0.613999835	0.142147086	0.900965768	-0.61104362	0.436732469	-0.566790263	0.713166699
TRINITY_DN123077_c1_g1	NA	5.50E-06	NA	NA	NA	NA	NA	0.43407453	NA	-0.228852372	NA	NA	NA	NA	NA	NA	NA	NA	NA	0.79014805	NA	0.228852372	NA	NA	NA	NA	NA
TRINITY_DN123086_c0_g1	1.66E-05	3.00E-05	NA	0.730935905	0.550510954	-0.403722744	0.753035413	-0.066058124	0.970633107	-0.406026845	0.87986558	NA	NA	NA	NA	0.66493755	0.269949373	0.403722744	0.753035413	0.281566948	0.917243874	0.406026845	0.87986558	NA	NA	NA	NA
TRINITY_DN123100_c0_g1	0.000180107	2.68E-05	0.000210229	0.497165454	0.8910768	0.665360685	0.843286343	0.766855535	0.475405093	-0.493299903	0.79218446	1.143334686	0.557404606	1.568599212	0.422935866	-0.045912969	0.979902355	-0.665360685	0.843286343	0.517370359	0.765591003	0.493299903	0.79218446	-0.478338403	0.754983324	-1.568599212	0.422935866
TRINITY_DN123112_c0_g1	5.83E-06	1.22E-05	2.85E-05	-0.260910897	0.807841182	0.094266951	0.941968686	0.235174127	0.67084744	-0.147733959	0.886664084	-0.030363128	0.974130157	-0.21579829	0.797390276	-0.075849451	0.884893382	-0.094266951	0.941968686	-0.025034968	0.98575297	0.147733959	0.886664084	0.183456107	0.657539685	0.21579829	0.797390276
TRINITY_DN123120_c0_g1	6.05E-05	1.44E-06	9.80E-05	-0.175911212	0.80581385	-0.456436325	0.220531546	0.016852871	0.972341414	-0.147125522	0.822474882	0.237185012	0.768109501	-0.48613027	0.468787829	-0.151770263	0.62955248	0.456436325	0.220531546	-0.222358337	0.687229992	0.147125522	0.822474882	0.558707702	0.168284374	0.48613027	0.468787829
TRINITY_DN123123_c0_g1	NA	1.40E-06	NA	NA	NA	NA	NA	-1.551563532	0.434131392	0.23694868	0.958972604	NA	NA	NA	NA	NA	NA	NA	NA	0.169393373	0.971029862	-0.23694868	0.958972604	NA	NA	NA	NA
TRINITY_DN123132_c0_g1	2.24E-06	7.86E-06	4.75E-06	0.041273707	0.937384243	-0.047170393	0.93024094	-0.186902931	0.493654101	0.099087162	0.843229679	0.078310961	0.943204036	-0.060238884	0.968508311	-0.051974921	0.814997134	0.047170393	0.93024094	-0.380218422	0.210727482	-0.099087162	0.843229679	0.605952477	0.150798539	0.060238884	0.968508311
TRINITY_DN123144_c0_g2	NA	0.000257489	NA	NA	NA	NA	NA	-0.553092061	0.626574364	-1.283190466	0.33373539	NA	NA	NA	NA	NA	NA	NA	NA	1.043386456	0.46858513	1.283190466	0.33373539	NA	NA	NA	NA
TRINITY_DN123157_c0_g1	3.13E-06	6.57E-05	1.88E-05	-0.03462743	0.972171158	0.104377639	0.919915586	-0.287366031	0.505729815	0.469391297	0.372678228	0.088742651	0.949340628	0.197618085	0.895607868	-0.006568616	0.989834829	-0.104377639	0.919915586	-0.432025075	0.422226935	-0.469391297	0.372678228	0.780048298	0.131893378	-0.197618085	0.895607868
TRINITY_DN123186_c0_g2	NA	4.44E-05	NA	NA	NA	NA	NA	1.792999288	0.023244937	1.078694512	0.334332545	NA	NA	NA	NA	NA	NA	NA	NA	-0.187016848	0.915527826	-1.078694512	0.334332545	NA	NA	NA	NA
TRINITY_DN123193_c0_g3	4.44E-05	3.28E-05	4.96E-09	-0.474736184	0.651179203	0.631496965	0.322699276	0.355254117	0.525404744	0.603975182	0.3663544	-0.581415532	0.485822413	-0.155413569	0.927431569	-1.41374551	0.000595781	-0.631496965	0.322699276	-0.328013747	0.678853454	-0.603975182	0.3663544	-0.172237111	0.814884543	0.155413569	0.927431569
TRINITY_DN123206_c0_g1	1.95E-05	1.96E-06	9.90E-07	-0.065635414	0.945472129	-0.449662527	0.399843009	-0.614190161	0.41800068	-0.269850376	0.850383285	-0.022782356	0.990495996	0.196391311	0.911008103	0.586548412	0.083441088	0.449662527	0.399843009	0.269288168	0.836835012	0.269850376	0.850383285	0.171618814	0.822654894	-0.196391311	0.911008103
TRINITY_DN123215_c0_g4	5.29E-06	2.79E-06	5.15E-06	0.447396476	0.538188734	0.235317029	0.755738375	-0.492373077	0.185311958	-0.024974102	0.977391349	-0.037736449	0.972066688	-0.116025979	0.922312165	0.128595161	0.749932834	-0.235317029	0.755738375	-0.383021386	0.43282216	0.024974102	0.977391349	0.775351954	0.037220346	0.116025979	0.922312165
TRINITY_DN123217_c0_g1	NA	0.000110862	1.29E-06	NA	NA	NA	NA	0.270863869	0.799974642	-1.00641373	0.421771386	0.060474272	0.980705957	-0.392991923	0.880442296	NA	NA	NA	NA	1.320619951	0.226738349	1.00641373	0.421771386	-1.153952241	0.242344122	0.392991923	0.880442296
TRINITY_DN123221_c1_g1	6.21E-06	3.92E-06	3.88E-06	0.117031481	0.804479438	-0.120216046	0.77053481	-0.074503528	0.809628066	0.121341009	0.795014688	0.415738298	0.190321661	0.196276102	0.749377078	0.185082754	0.337285637	0.120216046	0.77053481	-0.108396466	0.812334725	-0.121341009	0.795014688	0.017081721	0.965250137	-0.196276102	0.749377078
TRINITY_DN123224_c1_g1	1.08E-05	1.57E-05	4.02E-06	-0.036161685	0.948023717	-0.160479917	0.685192057	-0.144135481	0.580165749	0.164133325	0.678348864	0.161043616	0.852313601	-0.065584552	0.96279834	-0.108411729	0.626480494	0.160479917	0.685192057	-0.473956629	0.058463224	-0.164133325	0.678348864	0.565667751	0.13793985	0.065584552	0.96279834
TRINITY_DN123225_c0_g30	1.27E-06	1.13E-05	4.05E-07	-0.029213696	0.960212826	0.091531261	0.858610186	0.256391257	0.420708706	0.189126509	0.71034909	0.253921736	0.791557299	0.032911704	0.987192411	-0.182704365	0.388432624	-0.091531261	0.858610186	-0.201669083	0.673107143	-0.189126509	0.71034909	0.32626053	0.529918012	-0.032911704	0.987192411
TRINITY_DN123229_c0_g1	9.90E-05	3.00E-05	2.57E-07	-1.171288831	0.11328148	-0.881826638	0.218642766	-0.419905433	0.538733354	0.484970901	0.61673191	-1.678472583	0.002070279	-0.226860991	0.89503349	-0.761918546	0.176119263	0.881826638	0.218642766	-1.049971987	0.138022597	-0.484970901	0.61673191	-0.275108642	0.708173018	0.226860991	0.89503349
TRINITY_DN123231_c0_g1	7.81E-05	0.000136993	1.89E-05	-0.672297434	0.622286765	-0.967347207	0.236382834	0.533985937	0.41062095	1.040777121	0.125714517	-0.018131145	0.992720059	-0.613817315	0.648823765	-0.604117118	0.354287381	0.967347207	0.236382834	-0.896991586	0.21193602	-1.040777121	0.125714517	-0.144589064	0.877255646	0.613817315	0.648823765
TRINITY_DN123232_c0_g1	4.58E-05	1.40E-05	1.76E-05	0.224998788	0.84411182	-0.392226533	0.629104466	-0.070087403	0.914132704	-0.08708965	0.938369789	-0.245890303	0.849108736	-0.243786329	0.879599019	0.369371201	0.422875485	0.392226533	0.629104466	0.023397329	0.986396875	0.08708965	0.938369789	0.668652349	0.253549074	0.243786329	0.879599019
TRINITY_DN123234_c0_g4	5.27E-05	6.51E-06	4.81E-05	0.778818152	0.597567092	0.88590418	0.376405242	0.471681419	0.552218045	0.517323174	NA	-0.613109552	0.487527049	-0.738740651	0.458661545	-0.5771667	0.409691809	-0.88590418	0.376405242	-0.442555104	0.706322982	-0.517323174	NA	0.226500436	0.774607148	0.738740651	0.458661545
TRINITY_DN123236_c0_g1	2.99E-05	1.71E-05	2.58E-05	-0.786654965	0.456276789	-0.572087098	0.542494334	0.100545291	0.912054898	0.393898935	0.736936428	-0.435571666	0.725476814	-0.506165176	0.725507674	-1.418842786	0.00778752	0.572087098	0.542494334	-0.55916152	0.579374783	-0.393898935	0.736936428	-0.690276969	0.330401787	0.506165176	0.725507674
TRINITY_DN123239_c0_g2	3.17E-05	2.43E-05	1.59E-05	0.358785132	0.766242875	0.355950409	0.73706857	-0.057861043	0.945037132	-0.166979402	0.89366239	0.269452907	0.808175224	0.224067657	0.879599019	0.352336185	0.51010903	-0.355950409	0.73706857	0.256207366	0.808371861	0.166979402	0.89366239	-0.429423882	0.45756208	-0.224067657	0.879599019
TRINITY_DN123243_c0_g2	8.90E-07	1.18E-07	5.63E-06	0.222103298	0.854036263	-0.011434173	0.993130329	-0.112817359	0.900041889	-0.015325986	0.993030843	-0.114818115	0.940519943	0.089835506	0.966286424	-0.043185794	0.942753459	0.011434173	0.993130329	0.258756816	0.831569503	0.015325986	0.993030843	-0.336888926	0.631483807	-0.089835506	0.966286424
TRINITY_DN123249_c0_g4	1.66E-09	2.43E-05	4.29E-07	-0.092009924	0.942707245	-0.113440331	0.932167458	0.742473051	0.351449501	-0.448753349	0.742602823	-0.581665753	0.590441818	-0.247161478	0.89711157	-0.035562795	0.95279383	0.113440331	0.932167458	0.708611955	0.521539268	0.448753349	0.742602823	-0.81758032	0.237680229	0.247161478	0.89711157
TRINITY_DN123267_c0_g1	2.45E-05	1.84E-07	1.69E-05	0.318720023	0.660130872	0.523917156	0.206367449	-0.43655349	0.254558312	-0.098615923	0.899765225	0.257286644	0.683942188	0.349444462	0.595961963	-0.177969533	0.611858837	-0.523917156	0.206367449	-0.341937215	0.514279646	0.098615923	0.899765225	0.097418838	0.830502889	-0.349444462	0.595961963
TRINITY_DN123272_c0_g1	2.27E-05	0.000193934	3.60E-05	-0.182877688	NA	0.450098635	0.763508291	1.090653909	0.290555127	1.767015815	0.09440791	0.819662919	0.569687323	0.564797071	0.791374418	-0.475970441	0.52376994	-0.450098635	0.763508291	-0.153896128	0.942356075	-1.767015815	0.09440791	-0.461657764	0.670224784	-0.564797071	0.791374418
TRINITY_DN123279_c0_g1	9.36E-06	3.59E-05	1.36E-05	-0.193545265	0.730133838	0.239599724	0.552182066	0.385119852	0.198624579	0.347885346	0.359409626	0.390269024	0.49995134	0.164431921	0.880330729	-0.542854073	0.012789243	-0.239599724	0.552182066	-0.212777336	0.638320296	-0.347885346	0.359409626	-0.106049067	0.834201687	-0.164431921	0.880330729
TRINITY_DN123280_c1_g1	1.69E-07	2.04E-06	2.76E-06	-0.32445532	0.534195049	0.031697211	0.966672473	0.330473967	0.218925003	0.0685052	0.90319044	0.290758349	0.648215838	0.03041581	0.984810263	-0.317935903	0.208704648	-0.031697211	0.966672473	-0.033977487	0.95524612	-0.0685052	0.90319044	-0.225839063	0.593283412	-0.03041581	0.984810263
TRINITY_DN123281_c0_g1	6.00E-06	1.22E-07	6.58E-06	0.236018729	0.891329228	-0.095856499	0.961356797	-0.014525865	0.985028056	0.108128901	0.927265759	0.448970969	0.816864134	0.741808152	0.693216905	-0.030185789	0.972220413	0.095856499	0.961356797	0.290947189	0.736762693	-0.108128901	0.927265759	-0.074744582	0.954299435	-0.741808152	0.693216905
TRINITY_DN123285_c0_g2	1.51E-07	1.66E-06	NA	-0.1271318	NA	-0.057267318	NA	0.592664058	NA	0.232279642	NA	NA	NA	NA	NA	-0.561005866	0.486310918	0.057267318	NA	0.324347573	NA	-0.232279642	NA	NA	NA	NA	NA
TRINITY_DN123291_c1_g2	NA	2.65E-08	8.03E-07	NA	NA	NA	NA	0.180749645	NA	-0.012129543	NA	0.139500998	0.960930703	-0.439321382	0.879397505	NA	NA	NA	NA	0.244898682	NA	0.012129543	NA	-0.341063887	0.7989991	0.439321382	0.879397505
TRINITY_DN123302_c0_g1	NA	2.43E-06	NA	NA	NA	NA	NA	1.086639034	0.141209139	0.463231003	NA	NA	NA	NA	NA	NA	NA	NA	NA	0.928810958	0.279674594	-0.463231003	NA	NA	NA	NA	NA
TRINITY_DN123304_c0_g1	NA	4.19E-05	6.24E-05	NA	NA	NA	NA	-0.268185957	0.752030111	-0.823697734	0.405789154	-0.346817511	0.872556803	-0.951960404	0.588571658	NA	NA	NA	NA	0.361046023	0.777998791	0.823697734	0.405789154	0.898715864	0.371031337	0.951960404	0.588571658
TRINITY_DN123319_c0_g3	0.00010861	2.93E-05	5.51E-05	-1.037341052	0.350211501	0.790676832	0.431399374	1.131168555	0.130129311	0.625854189	0.57930549	0.450827881	0.809332697	-0.053151473	0.989788897	-3.073737138	1.13E-08	-0.790676832	0.431399374	-0.055232364	0.976480049	-0.625854189	0.57930549	-1.803299561	0.032499867	0.053151473	0.989788897
TRINITY_DN123332_c0_g1	1.22E-06	2.07E-06	6.53E-05	0.196513576	0.824605386	-0.115507063	0.902481117	0.147106639	0.829046401	0.275634537	0.784543189	-0.116125045	0.917352777	-0.43700672	0.613922181	-0.403205539	0.248530167	0.115507063	0.902481117	-0.344225086	0.700230131	-0.275634537	0.784543189	0.15038912	0.796024903	0.43700672	0.613922181
TRINITY_DN123344_c0_g1	8.06E-10	5.90E-06	5.63E-06	0.372920905	0.182043886	0.027367823	0.963206792	0.038702048	0.942668192	0.02178189	0.982830974	-0.415405046	0.074071467	-0.103453218	0.864309905	-0.130464303	0.534961797	-0.027367823	0.963206792	-0.122834298	0.866733557	-0.02178189	0.982830974	0.397460391	0.062134418	0.103453218	0.864309905
TRINITY_DN123347_c0_g1	NA	NA	0.000446839	NA	NA	NA	NA	NA	NA	NA	NA	-1.941152123	0.057587616	-1.375311374	0.349111879	NA	NA	NA	NA	NA	NA	NA	NA	1.013033824	0.332283469	1.375311374	0.349111879
TRINITY_DN123349_c0_g1	5.04E-05	7.78E-05	5.55E-05	0.562019388	0.382076087	0.666071797	0.138586755	0.219703711	0.553829027	0.501293131	0.216124516	0.373530694	0.501513193	0.693998161	0.110424288	-0.325009489	0.392357883	-0.666071797	0.138586755	-0.558335597	0.150997968	-0.501293131	0.216124516	-0.064166044	0.90102127	-0.693998161	0.110424288
TRINITY_DN123364_c0_g1	2.43E-07	2.86E-05	4.59E-06	0.30992064	0.635966219	-0.018865767	0.984275784	0.382813155	0.387972696	0.549128334	0.299658957	0.332814631	0.508964748	0.086267849	0.935611499	-0.743423478	0.0072734	0.018865767	0.984275784	-0.722175522	0.126564633	-0.549128334	0.299658957	-0.270759538	0.46939461	-0.086267849	0.935611499
TRINITY_DN123366_c0_g5	1.24E-07	1.81E-05	0.000144138	0.020683735	0.983487412	-0.127205414	0.896924835	0.006065808	0.992095664	-0.148100025	0.86336812	0.27474637	0.789212167	0.477789411	0.61443968	0.112541608	0.790562877	0.127205414	0.896924835	0.050514795	0.960050563	0.148100025	0.86336812	-0.81928857	0.092142674	-0.477789411	0.61443968
TRINITY_DN123379_c0_g1	4.24E-07	1.41E-06	2.79E-07	0.056801109	0.938232138	-0.109155126	0.871710055	-0.411428631	0.409082761	-0.089644314	0.935220745	-0.166321416	0.850900829	-0.009796883	0.996247117	0.257976839	0.33568514	0.109155126	0.871710055	0.038979055	0.974289885	0.089644314	0.935220745	0.418897436	0.303881327	0.009796883	0.996247117
TRINITY_DN123409_c0_g4	4.54E-05	8.43E-06	1.57E-07	-0.201313916	NA	0.749048501	0.547371393	0.875179662	0.259921975	-0.183894147	0.913546351	-0.888582411	0.367959814	-0.480534098	0.781777612	-0.350060996	0.661443727	-0.749048501	0.547371393	0.656252137	0.553154988	0.183894147	0.913546351	-1.318178983	0.087381199	0.480534098	0.781777612
TRINITY_DN123410_c0_g2	2.58E-06	1.02E-05	4.78E-05	0.40941693	0.818651131	-0.252285032	0.893527887	0.87512975	0.223167547	-0.283618579	0.835661184	-0.830955104	0.795109995	-0.704362087	0.86898288	-1.481006999	0.026480251	0.252285032	0.893527887	-0.1735378	0.905376294	0.283618579	0.835661184	1.102716475	0.520387461	0.704362087	0.86898288
TRINITY_DN123424_c1_g1	0.000359731	0.000204063	0.000129363	0.693436139	0.810463203	1.169870188	0.552182066	1.845563615	0.132948821	1.062023312	0.560280975	2.283148039	0.375607096	0.81738503	0.879884562	0.251405788	0.854943286	-1.169870188	0.552182066	-0.062368509	0.985751668	-1.062023312	0.560280975	-0.76394972	0.751606358	-0.81738503	0.879884562
TRINITY_DN123424_c1_g2	9.34E-05	0.000100748	0.000661774	0.69427894	0.77561895	0.269727504	0.9260758	1.908329582	0.118973195	0.810396044	0.693646956	2.396150086	0.047408912	1.330360282	0.520821142	0.105975227	0.93330736	-0.269727504	0.9260758	-0.20434867	0.941287879	-0.810396044	0.693646956	-2.53334896	0.025256461	-1.330360282	0.520821142
TRINITY_DN123431_c0_g1	8.35E-05	8.96E-06	1.42E-05	0.173541556	0.721361786	0.634487916	0.002009806	-0.077559965	0.730166854	0.144012956	0.639332934	-0.306478059	0.422090498	-0.250765689	0.641715673	-0.36293918	0.066685272	-0.634487916	0.002009806	-0.343325368	0.107007635	-0.144012956	0.639332934	0.371067622	0.177588138	0.250765689	0.641715673
TRINITY_DN123433_c1_g1	1.09E-05	2.37E-06	8.50E-06	0.119112347	NA	0.381329666	0.788320994	0.099017887	0.899272518	-0.120943415	NA	0.236664297	0.873690901	0.234343358	0.90182847	-0.951608004	0.134093344	-0.381329666	0.788320994	0.195334642	0.861254306	0.120943415	NA	-1.031018433	NA	-0.234343358	0.90182847
TRINITY_DN123444_c0_g1	3.34E-06	1.22E-06	6.65E-06	-0.226611458	NA	0.145603542	0.932043503	0.476174696	NA	0.278654174	NA	0.146594112	0.9130401	-0.301593954	NA	-0.916030844	0.128399743	-0.145603542	0.932043503	-0.292482628	NA	-0.278654174	NA	-0.135219211	NA	0.301593954	NA
TRINITY_DN123447_c0_g1	6.24E-07	3.59E-07	2.78E-06	-0.717711634	0.35841159	-0.225073508	0.837585075	0.116009753	0.874849135	-0.129082689	0.919743659	0.496280258	0.431422289	0.055004281	0.975450417	-0.500314636	0.281630477	0.225073508	0.837585075	0.415684888	0.639081509	0.129082689	0.919743659	-0.36063856	0.484946692	-0.055004281	0.975450417
TRINITY_DN123453_c0_g1	4.52E-06	2.04E-05	7.41E-05	-0.311747687	NA	0.041165559	0.983665324	0.49593864	0.492265273	0.497989059	0.64405288	1.018522297	0.129800516	1.16176183	0.100052059	0.319519668	0.638219384	-0.041165559	0.983665324	0.049303436	0.976190881	-0.497989059	0.64405288	0.058664678	0.942585954	-1.16176183	0.100052059
TRINITY_DN123462_c0_g2	2.08E-05	5.12E-05	0.000148344	-0.478085563	0.709200805	0.382271232	0.728521028	0.527000741	0.567020815	0.817840345	0.500192669	0.493364185	0.696664808	0.599147136	0.668988603	-0.583147225	0.279634997	-0.382271232	0.728521028	0.889167347	0.416698745	-0.817840345	0.500192669	-0.818959711	0.251708957	-0.599147136	0.668988603
TRINITY_DN123467_c0_g1	5.74E-07	2.93E-05	2.20E-05	0.180191471	0.803575382	0.111534534	0.884624399	-0.328517647	0.410673697	0.138170601	0.856439359	-0.36465203	0.452242738	-0.182118185	0.835224633	0.021569267	0.953575687	-0.111534534	0.884624399	-0.466956217	0.337869353	-0.138170601	0.856439359	0.700535374	0.030288054	0.182118185	0.835224633
TRINITY_DN123478_c0_g1	1.66E-05	3.72E-06	3.84E-06	-0.072864199	0.943728364	-0.249862404	0.753123828	0.142916278	0.804603656	-0.067462808	0.953790519	0.33711842	0.694558364	0.310422436	0.779566444	0.429398818	0.248905801	0.249862404	0.753123828	0.188994615	0.829011452	0.067462808	0.953790519	0.167874268	0.777725427	-0.310422436	0.779566444
TRINITY_DN123507_c1_g4	3.55E-05	3.93E-10	3.00E-07	-0.632850249	0.675880422	-0.74089184	0.490122656	0.651038606	0.398263559	0.130391369	0.94036824	0.118604092	0.935630752	0.067632358	0.975450417	-0.393863139	0.596411478	0.74089184	0.490122656	0.464116619	0.692388672	-0.130391369	0.94036824	-0.461248443	0.469069525	-0.067632358	0.975450417
TRINITY_DN123509_c0_g1	2.44E-06	3.23E-06	4.97E-08	0.306154335	0.643659891	0.005518574	0.995316239	-0.395007626	0.278221773	-0.010081233	0.990795455	0.013716542	0.985706271	0.05714652	0.948879165	0.205192496	0.5185061	-0.005518574	0.995316239	-0.345630587	0.477854029	0.010081233	0.990795455	0.57018316	0.021901761	-0.05714652	0.948879165
TRINITY_DN123510_c0_g1	0.000719232	6.55E-07	0.000330397	-1.562526262	0.460847799	-2.243517923	0.080646926	-0.069369375	0.970574131	0.67889405	0.781077918	0.825786922	0.577010227	1.054353667	0.504427393	1.322557289	0.234102842	2.243517923	0.080646926	0.089418564	0.979507127	-0.67889405	0.781077918	-1.995238392	0.02279013	-1.054353667	0.504427393
[truncated: 24,531 more rows]
