# Supplementary material for: Loss of transcriptional plasticity but sustained adaptive capacity after adaptation to global change conditions in a marine copepod
Source: Nat Commun. 2022 Mar 3;13:1147. doi: 10.1038/s41467-022-28742-6 (PMC8894427; doi:10.1038/s41467-022-28742-6)
Supplement: Supplementary file 4 — Supplementary Dataset 2 [file 41467_2022_28742_MOESM4_ESM.csv]

term	name	pval	p.adj	generations
GO:0006811	ion transport	1.38E-15	2.50E-12	F1
GO:0034220	ion transmembrane transport	3.12E-14	2.82E-11	F1
GO:0055085	transmembrane transport	2.63E-13	1.59E-10	F1
GO:0006812	cation transport	3.33E-10	1.22E-07	F1
GO:0030001	metal ion transport	3.36E-10	1.22E-07	F1
GO:0015672	monovalent inorganic cation transport	9.29E-10	2.40E-07	F1
GO:0098662;GO:0098655;GO:0098660	cation transmembrane transport	8.36E-10	2.40E-07	F1
GO:0006813	potassium ion transport	2.81E-08	6.36E-06	F1
GO:0007267;GO:0023052	signaling	1.14E-07	2.30E-05	F1
GO:0034765;GO:0034762;GO:0043269	regulation of ion transport	1.38E-07	2.50E-05	F1
GO:0071805;GO:0071804	potassium ion transmembrane transport	3.62E-07	5.96E-05	F1
GO:0006508	proteolysis	1.40E-06	0.000209478	F1
GO:0007268;GO:0098916;GO:0099537;GO:0099536	chemical synaptic transmission	1.50E-06	0.000209478	F1
GO:0006814	sodium ion transport	2.38E-06	0.000308193	F1
GO:0065008	regulation of biological quality	3.30E-06	0.000398791	F1
GO:0032501	multicellular organismal process	6.21E-06	0.000702171	F1
GO:0007610	behavior	7.94E-06	0.00077297	F1
GO:0009583	detection of light stimulus	7.67E-06	0.00077297	F1
GO:0042391	regulation of membrane potential	8.11E-06	0.00077297	F1
GO:0006511;GO:0019941;GO:0051603;GO:0043632	proteolysis involved in cellular protein catabolic process	1.14E-05	0.001027615	F1
GO:0003008	system process	1.41E-05	0.001200766	F1
GO:0007154	cell communication	1.46E-05	0.001200766	F1
GO:0051234;GO:0051179;GO:0006810	localization	1.75E-05	0.001373611	F1
GO:0042592	homeostatic process	2.66E-05	0.002008196	F1
GO:0007626	locomotory behavior	4.88E-05	0.003536307	F1
GO:0051049	regulation of transport	6.85E-05	0.004770799	F1
GO:0042221	response to chemical	7.97E-05	0.005339825	F1
GO:1901565	organonitrogen compound catabolic process	8.73E-05	0.005645785	F1
GO:0008344;GO:0030534	adult behavior	0.000149466	0.009142109	F1
GO:0043161;GO:0010498;GO:0030163	protein catabolic process	0.000151527	0.009142109	F1
GO:0061136;GO:1903050;GO:1903362	regulation of cellular protein catabolic process	0.000173947	0.010156289	F1
GO:0051606	detection of stimulus	0.000182349	0.010314112	F1
GO:0031032	actomyosin structure organization	0.000211865	0.01162049	F1
GO:0050896	response to stimulus	0.000230348	0.012262622	F1
GO:0042176	regulation of protein catabolic process	0.000246806	0.012763421	F1
GO:0032879	regulation of localization	0.000280839	0.014119967	F1
GO:0009581;GO:0009582	detection of abiotic stimulus	0.00031562	0.015439806	F1
GO:0048878	chemical homeostasis	0.000342523	0.01631489	F1
GO:0032502	developmental process	0.000396236	0.018389436	F1
GO:0043270	positive regulation of ion transport	0.000441883	0.019995201	F1
GO:0006099;GO:0006101;GO:0072350	citrate metabolic process	0.000536773	0.022594396	F1
GO:0008355	olfactory learning	0.000530838	0.022594396	F1
GO:0019725	cellular homeostasis	0.000528474	0.022594396	F1
GO:0017144	drug metabolic process	0.000627005	0.025633125	F1
GO:0051924;GO:0010959	regulation of metal ion transport	0.000637288	0.025633125	F1
GO:0032412;GO:0022898;GO:0032409;GO:1904062;GO:0034764	regulation of cation transmembrane transport	0.000654637	0.025758531	F1
GO:0051050	positive regulation of transport	0.000688842	0.026527741	F1
GO:0070252	actin-mediated cell contraction	0.000800856	0.029582652	F1
GO:0086010;GO:0051899	membrane depolarization	0.000785233	0.029582652	F1
GO:0042445	hormone metabolic process	0.000884247	0.032009743	F1
GO:0010248	establishment or maintenance of transmembrane electrochemical gradient	0.000985201	0.034294076	F1
GO:0032504	multicellular organism reproduction	0.000985244	0.034294076	F1
GO:0030162	regulation of proteolysis	0.001106514	0.037788512	F1
GO:1901800;GO:1903052;GO:1903364;GO:0045732	positive regulation of protein catabolic process	0.001130044	0.037877406	F1
GO:0007274	neuromuscular synaptic transmission	0.001232963	0.040491475	F1
GO:0035725	sodium ion transmembrane transport	0.001252775	0.040491475	F1
GO:0055081;GO:0055062;GO:0055083;GO:0072505;GO:0072506	anion homeostasis	0.001335456	0.042406577	F1
GO:0008306	associative learning	0.001444121	0.042850159	F1
GO:0035107	appendage morphogenesis	0.001430903	0.042850159	F1
GO:0035567	non-canonical Wnt signaling pathway	0.001433827	0.042850159	F1
GO:1905039;GO:1903825	carboxylic acid transmembrane transport	0.001386675	0.042850159	F1
GO:0009416;GO:0009314	response to radiation	0.00165268	0.04795452	F1
GO:0030178	negative regulation of Wnt signaling pathway	0.001669135	0.04795452	F1
GO:0045899;GO:0045898;GO:0060261;GO:0060260;GO:2000142;GO:2000144	regulation of RNA polymerase II transcriptional preinitiation complex assembly	0.00173286	0.04900744	F1
GO:0009886	post-embryonic animal morphogenesis	0.001812234	0.049342418	F1
GO:0030003;GO:0006873;GO:0055080	cation homeostasis	0.001791112	0.049342418	F1
GO:0040003;GO:0042335	cuticle development	0.001826487	0.049342418	F1
GO:0006022	aminoglycan metabolic process	0.001864847	0.049637839	F1
GO:0001709	cell fate determination	0.000155543	0.047284998	F2
GO:0032502	developmental process	1.61E-05	0.029391919	F2
GO:0043009	chordate embryonic development	0.000132953	0.047284998	F2
GO:0048856	anatomical structure development	5.00E-05	0.030424035	F2
GO:0048869	cellular developmental process	0.000132734	0.047284998	F2
GO:0060070	canonical Wnt signaling pathway	3.92E-05	0.030424035	F2
GO:0005975	carbohydrate metabolic process	5.21E-05	0.008589771	F3
GO:0006099;GO:0006101;GO:0072350	citrate metabolic process	0.000347	0.02859592	F3
GO:0006511;GO:0019941;GO:0043632;GO:0051603	proteolysis involved in cellular protein catabolic process	0.00028813	0.024875258	F3
GO:0006561	proline biosynthetic process	0.000155854	0.017660193	F3
GO:0006629;GO:0044255	lipid metabolic process	0.000403481	0.031804862	F3
GO:0006631	fatty acid metabolic process	2.14E-08	2.19E-05	F3
GO:0006635;GO:0009062;GO:0019395;GO:0034440	fatty acid catabolic process	5.04E-07	0.000304803	F3
GO:0010883;GO:0010884;GO:1905954	regulation of lipid storage	0.000182874	0.019503004	F3
GO:0016999	antibiotic metabolic process	0.000276804	0.024875258	F3
GO:0019752;GO:0043436;GO:0006082	organic acid metabolic process	2.42E-08	2.19E-05	F3
GO:0030258	lipid modification	0.000114946	0.014885497	F3
GO:0030322;GO:1901896;GO:1901894;GO:0030707;GO:0002066;GO:0036335	columnar/cuboidal epithelial cell development	0.000214421	0.02159698	F3
GO:0032787	monocarboxylic acid metabolic process	3.21E-06	0.001165631	F3
GO:0033539	fatty acid beta-oxidation using acyl-CoA dehydrogenase	2.23E-05	0.004514593	F3
GO:0044242;GO:0016042;GO:0072329	monocarboxylic acid catabolic process	6.50E-05	0.009224256	F3
GO:0044248;GO:1901575;GO:0009056	catabolic process	1.47E-06	0.00066615	F3
GO:0044281	small molecule metabolic process	4.48E-06	0.001354224	F3
GO:0045899;GO:0045898;GO:0060261;GO:0060260;GO:2000144;GO:2000142	regulation of transcription initiation from RNA polymerase II promoter	0.00026725	0.024875258	F3
GO:0046395;GO:0016054;GO:0044282	small molecule catabolic process	2.24E-05	0.004514593	F3
GO:0048878	chemical homeostasis	0.000476445	0.035991485	F3
GO:0055088	lipid homeostasis	3.92E-05	0.007110443	F3
GO:0055114	oxidation-reduction process	6.61E-05	0.009224256	F3
GO:1901565	organonitrogen compound catabolic process	2.08E-05	0.004514593	F3
GO:1905952	regulation of lipid localization	0.000142978	0.017281267	F3
