# Supplementary material for: Loss of transcriptional plasticity but sustained adaptive capacity after adaptation to global change conditions in a marine copepod
Source: Nat Commun. 2022 Mar 3;13:1147. doi: 10.1038/s41467-022-28742-6 (PMC8894427; doi:10.1038/s41467-022-28742-6)
Supplement: Supplementary file 5 — Supplementary Dataset 3 [file 41467_2022_28742_MOESM5_ESM.csv]

term	name	pval	p.adj	Generation
GO:0016070;GO:0090304	nucleic acid metabolic process	3.91E-08	4.24E-05	F1
GO:0006396	RNA processing	5.83E-07	0.00031576	F1
GO:0042989	sequestering of actin monomers	1.27E-06	0.000459634	F1
GO:0000398;GO:0000377;GO:0000375	RNA splicing, via transesterification reactions	6.21E-06	0.00168143	F1
GO:0006511;GO:0019941;GO:0051603;GO:0043632	proteolysis involved in cellular protein catabolic process	1.58E-05	0.002859145	F1
GO:0019752;GO:0043436;GO:0006082	oxoacid metabolic process	1.35E-05	0.002859145	F1
GO:0006397;GO:0008380	mRNA processing	1.98E-05	0.003061472	F1
GO:0006508	proteolysis	2.77E-05	0.003744923	F1
GO:0007276;GO:0048609	multicellular organismal reproductive process	3.70E-05	0.00445733	F1
GO:0048469;GO:0071695;GO:0021700	developmental maturation	7.78E-05	0.008420535	F1
GO:0061982	meiosis I cell cycle process	0.000104666	0.010304889	F1
GO:0090066;GO:0032535	regulation of anatomical structure size	0.000135886	0.012263711	F1
GO:0031032	actomyosin structure organization	0.000193202	0.015798226	F1
GO:0032507;GO:0045185;GO:0051651	maintenance of protein location	0.000204225	0.015798226	F1
GO:0000910;GO:0000281;GO:0061640	cytokinesis	0.000227769	0.016444951	F1
GO:0008298;GO:0006403	RNA localization	0.000312063	0.020628161	F1
GO:0016322;GO:0042551	neuron remodeling	0.000337773	0.020628161	F1
GO:0032787	monocarboxylic acid metabolic process	0.000419039	0.020628161	F1
GO:0035019	somatic stem cell population maintenance	0.000347144	0.020628161	F1
GO:0043161;GO:0010498;GO:0030163	protein catabolic process	0.00036705	0.020628161	F1
GO:0051235	maintenance of location	0.000417596	0.020628161	F1
GO:1901565	organonitrogen compound catabolic process	0.000408871	0.020628161	F1
GO:0036098;GO:0000915;GO:0000912;GO:0044837;GO:0032506;GO:0030041;GO:0051258;GO:0035193;GO:0048563;GO:0045451;GO:0019094;GO:0007316;GO:0060811;GO:0060810;GO:0007300;GO:0030717;GO:0061988;GO:0007436;GO:0007435;GO:0022612;GO:0048680;GO:0048679;GO:0070572;GO:1903036;GO:0070570;GO:0007488;GO:0007560	intracellular mRNA localization involved in anterior/posterior axis specification	0.000449731	0.021176464	F1
GO:0022412	cellular process involved in reproduction in multicellular organism	0.000521977	0.023554207	F1
GO:0030718	germ-line stem cell population maintenance	0.000568029	0.024607036	F1
GO:0008154	actin polymerization or depolymerization	0.000623965	0.025636337	F1
GO:0016071	mRNA metabolic process	0.000639133	0.025636337	F1
GO:0065008	regulation of biological quality	0.000771514	0.029841072	F1
GO:0007283;GO:0048232	spermatogenesis	0.000846616	0.031616719	F1
GO:0007391;GO:0016331	morphogenesis of embryonic epithelium	0.000894371	0.032238109	F1
GO:0048869	cellular developmental process	0.00092279	0.032238109	F1
GO:1903034;GO:0032103	regulation of response to wounding	0.000983355	0.033280422	F1
GO:0030833;GO:0008064;GO:0032271;GO:0030832	regulation of protein polymerization	0.001064624	0.034852981	F1
GO:0034660	ncRNA metabolic process	0.001094184	0.034852981	F1
GO:0019827;GO:0098727	stem cell population maintenance	0.001157735	0.035823631	F1
GO:0043254	regulation of protein complex assembly	0.001209229	0.035876567	F1
GO:1901575;GO:0044248;GO:0009056	catabolic process	0.0012257	0.035876567	F1
GO:0044281	small molecule metabolic process	0.001369286	0.039024651	F1
GO:0006399	tRNA metabolic process	0.001650431	0.044685419	F1
GO:0006464;GO:0036211;GO:0043412	macromolecule modification	0.001643777	0.044685419	F1
GO:0006520	cellular amino acid metabolic process	0.00182165	0.048118219	F1
GO:0006396	RNA processing	1.18E-07	6.36E-05	F2
GO:0016070;GO:0090304	nucleic acid metabolic process	6.57E-08	6.36E-05	F2
GO:0006508	proteolysis	2.81E-07	0.000101315	F2
GO:0006511;GO:0019941;GO:0051603;GO:0043632	proteolysis involved in cellular protein catabolic process	9.14E-07	0.000246912	F2
GO:0006397;GO:0008380	mRNA processing	3.65E-06	0.000788956	F2
GO:0000398;GO:0000377;GO:0000375	RNA splicing, via transesterification reactions	6.21E-06	0.001118217	F2
GO:0043161;GO:0010498;GO:0030163	protein catabolic process	1.45E-05	0.002228923	F2
GO:1901565	organonitrogen compound catabolic process	1.65E-05	0.002228923	F2
GO:0042989	sequestering of actin monomers	2.19E-05	0.002635942	F2
GO:0019752;GO:0043436;GO:0006082	organic acid metabolic process	4.41E-05	0.00476911	F2
GO:0006260	DNA replication	0.000115329	0.01133374	F2
GO:0031032	actomyosin structure organization	0.000146061	0.013157667	F2
GO:0007015	actin filament organization	0.000188294	0.014673342	F2
GO:0007276;GO:0048609	multicellular organismal reproductive process	0.000201441	0.014673342	F2
GO:0016071	mRNA metabolic process	0.000203608	0.014673342	F2
GO:0006259	DNA metabolic process	0.000228292	0.015423992	F2
GO:0008154	actin polymerization or depolymerization	0.000298667	0.018781766	F2
GO:0097435	supramolecular fiber organization	0.00031274	0.018781766	F2
GO:0008298;GO:0006403	RNA localization	0.000478843	0.027243627	F2
GO:0006464;GO:0036211;GO:0043412	macromolecule modification	0.00052355	0.028183827	F2
GO:0048469;GO:0071695;GO:0021700	developmental maturation	0.000547512	0.028183827	F2
GO:0016322;GO:0042551	neuron remodeling	0.000793844	0.039006619	F2
GO:0035019	somatic stem cell population maintenance	0.000863806	0.040598871	F2
GO:0030718	germ-line stem cell population maintenance	0.000932504	0.042001525	F2
GO:0007391;GO:0016331	morphogenesis of embryonic epithelium	0.001123959	0.04859997	F2
GO:0019752;GO:0043436;GO:0006082	oxoacid metabolic process	7.67E-10	8.29E-07	F3
GO:0006508	proteolysis	2.43E-07	0.000131123	F3
GO:0044281	small molecule metabolic process	8.92E-07	0.000321532	F3
GO:0006511;GO:0019941;GO:0043632;GO:0051603	proteolysis involved in cellular protein catabolic process	2.94E-06	0.000794619	F3
GO:0055114	oxidation-reduction process	7.42E-06	0.001604873	F3
GO:1901565	organonitrogen compound catabolic process	1.32E-05	0.002371347	F3
GO:0009069	serine family amino acid metabolic process	3.19E-05	0.00492475	F3
GO:0016070;GO:0090304	nucleic acid metabolic process	4.27E-05	0.005125012	F3
GO:0042133	neurotransmitter metabolic process	3.92E-05	0.005125012	F3
GO:0032787	monocarboxylic acid metabolic process	5.05E-05	0.005461872	F3
GO:0006520	cellular amino acid metabolic process	7.24E-05	0.006813528	F3
GO:0065008	regulation of biological quality	7.56E-05	0.006813528	F3
GO:0006396	RNA processing	0.000103049	0.008568906	F3
GO:0043161;GO:0010498;GO:0030163	protein catabolic process	0.000127186	0.009820574	F3
GO:0042989	sequestering of actin monomers	0.000198562	0.013415322	F3
GO:0046395;GO:0016054;GO:0044282	small molecule catabolic process	0.000197199	0.013415322	F3
GO:0006099;GO:0006101;GO:0016999;GO:0072350	antibiotic metabolic process	0.00021222	0.013494666	F3
GO:0000463	maturation of LSU-rRNA from tricistronic rRNA transcript (SSU-rRNA, 5.8S rRNA, LSU-rRNA)	0.000273799	0.014099989	F3
GO:0006730	one-carbon metabolic process	0.000259243	0.014099989	F3
GO:0044248;GO:1901575;GO:0009056	catabolic process	0.000266867	0.014099989	F3
GO:0044272	sulfur compound biosynthetic process	0.000282391	0.014099989	F3
GO:0090066;GO:0032535	regulation of anatomical structure size	0.000286956	0.014099989	F3
GO:0048469;GO:0071695;GO:0021700	developmental maturation	0.000342107	0.016079037	F3
GO:0006534;GO:0009070	serine family amino acid biosynthetic process	0.000447654	0.020163104	F3
GO:0046653;GO:0006760;GO:0042558	pteridine-containing compound metabolic process	0.000468117	0.020241385	F3
GO:0008298;GO:0006403	RNA localization	0.000824367	0.034274658	F3
GO:0007276;GO:0048609	multicellular organismal reproductive process	0.000965118	0.038640484	F3
GO:0000470	maturation of LSU-rRNA	0.001054251	0.040701601	F3
GO:0006826	iron ion transport	0.001211097	0.045144677	F3
