# Supplementary material for: Loss of transcriptional plasticity but sustained adaptive capacity after adaptation to global change conditions in a marine copepod
Source: Nat Commun. 2022 Mar 3;13:1147. doi: 10.1038/s41467-022-28742-6 (PMC8894427; doi:10.1038/s41467-022-28742-6)
Supplement: Supplementary file 6 — Supplementary Dataset 4 [file 41467_2022_28742_MOESM6_ESM.csv]

term	name	pval	p.adj
GO:0042989	sequestering of actin monomers	5.07E-05	0.012601804
GO:0051491;GO:0051489;GO:0120034;GO:0120032;GO:0060491	regulation of cell projection assembly	7.37E-05	0.012601804
GO:0080135	regulation of cellular response to stress	5.80E-05	0.012601804
GO:0007283;GO:0048232	spermatogenesis	0.000140273	0.014392005
GO:0070727	cellular macromolecule localization	0.000120757	0.014392005
GO:0080134	regulation of response to stress	0.000197183	0.016859148
GO:0000281;GO:0061640;GO:0000910	cytokinesis	0.000372117	0.02117717
GO:0009886	post-embryonic animal morphogenesis	0.00041281	0.02117717
GO:0048598	embryonic morphogenesis	0.000368344	0.02117717
GO:0051276	chromosome organization	0.000343705	0.02117717
GO:0048469;GO:0021700;GO:0016322;GO:0042551;GO:0071695;GO:0030718;GO:0019827;GO:0098727	cell maturation	0.000647313	0.030188334
GO:0015980	energy derivation by oxidation of organic compounds	0.001065309	0.039035951
GO:0017038	protein import	0.001016254	0.039035951
GO:0031346;GO:0120035;GO:0031344	regulation of plasma membrane bounded cell projection organization	0.000969553	0.039035951
GO:1900034	regulation of cellular response to heat	0.001251584	0.042804169
GO:0007411;GO:0097485	axon guidance	0.001689147	0.054158291
GO:0009060;GO:0045333	aerobic respiration	0.002175064	0.065635761
GO:0031333;GO:0030837;GO:0032272;GO:0051494;GO:1902904	negative regulation of cytoskeleton organization	0.002538398	0.072344331
GO:0006403	RNA localization	0.003244031	0.085613142
GO:0071702;GO:0071705;GO:0015031;GO:0015833;GO:0045184;GO:0042886;GO:0008104;GO:0033036	macromolecule localization	0.003337744	0.085613142
GO:0051240;GO:0051094	positive regulation of developmental process	0.003547545	0.086661464
GO:0007276;GO:0048609	multicellular organismal reproductive process	0.004021101	0.088274496
GO:0010976;GO:0010975;GO:0045666;GO:0032507;GO:0045185;GO:0051651;GO:0051235	regulation of neuron projection development	0.004013518	0.088274496
GO:0030029;GO:0030036	actin filament-based process	0.00427646	0.088274496
GO:0051129;GO:0010639	negative regulation of cellular component organization	0.004301876	0.088274496
GO:0006996	organelle organization	0.004475089	0.088296944
GO:0032101	regulation of response to external stimulus	0.004790036	0.091010679
GO:0006886	intracellular protein transport	0.005073093	0.092946311
GO:0006928	movement of cell or subcellular component	0.005458781	0.096563952
GO:0070585;GO:0072655	protein localization to mitochondrion	0.006553038	0.112056953
GO:0009408	response to heat	0.007029564	0.116327942
GO:0046907;GO:0051641;GO:0051649	cellular localization	0.007495359	0.120159973
GO:0007169	transmembrane receptor protein tyrosine kinase signaling pathway	0.009501509	0.141984922
GO:0032535;GO:0090066	regulation of anatomical structure size	0.00968708	0.141984922
GO:0050769;GO:0051962	positive regulation of nervous system development	0.009331941	0.141984922
GO:0022412	cellular process involved in reproduction in multicellular organism	0.01045546	0.148990307
GO:0006270	DNA replication initiation	0.011363858	0.155972381
GO:0007010	cytoskeleton organization	0.011977488	0.155972381
GO:0007167	enzyme linked receptor protein signaling pathway	0.012161589	0.155972381
GO:0009266	response to temperature stimulus	0.011730003	0.155972381
GO:0042737	drug catabolic process	0.012586233	0.157481401
GO:0006606	protein import into nucleus	0.013438204	0.164138058
GO:0032501	multicellular organismal process	0.013926597	0.166147537
GO:0034504	protein localization to nucleus	0.014512038	0.169197174
GO:0072594	establishment of protein localization to organelle	0.015506885	0.176778491
GO:0045664;GO:0050767;GO:0051960	regulation of nervous system development	0.017799385	0.198501838
GO:0048584	positive regulation of response to stimulus	0.018426905	0.20112771
GO:0022414	reproductive process	0.02012168	0.215050452
GO:0034613;GO:0033365	cellular protein localization	0.023094479	0.241785061
GO:0010675;GO:0006109;GO:0010906	regulation of cellular carbohydrate metabolic process	0.025562404	0.262270266
GO:0006915	apoptotic process	0.026861311	0.270193192
GO:0006950	response to stress	0.027508541	0.271382338
GO:0000086;GO:0044772;GO:0044839;GO:0044770	cell cycle phase transition	0.031160443	0.290618565
GO:0006998	nuclear envelope organization	0.031724444	0.290618565
GO:0040011	locomotion	0.030789982	0.290618565
GO:0048869	cellular developmental process	0.031682198	0.290618565
GO:0046328;GO:0032872;GO:0070302	regulation of stress-activated MAPK cascade	0.033986764	0.305880879
GO:0006607	NLS-bearing protein import into nucleus	0.036929998	0.315789228
GO:0022402;GO:1903047	cell cycle process	0.036779411	0.315789228
GO:0032502	developmental process	0.036934413	0.315789228
GO:0002757;GO:0002253;GO:0002764;GO:0038093;GO:0002768;GO:0002429	immune response-activating cell surface receptor signaling pathway	0.04310734	0.32440938
GO:0006259	DNA metabolic process	0.044898764	0.32440938
GO:0007049	cell cycle	0.040971417	0.32440938
GO:0007391;GO:0016331;GO:0007420;GO:0000915;GO:0000912;GO:0044837;GO:0032506;GO:0030866;GO:0031032;GO:0030865;GO:0045451;GO:0019094;GO:0007316;GO:0060811;GO:0060810;GO:0008298;GO:0007300;GO:0048680;GO:0032103;GO:0048679;GO:0070572;GO:1903036;GO:0070570;GO:1903034;GO:0036098;GO:0007436;GO:0007435;GO:0022612;GO:0009887;GO:0030041;GO:0008154;GO:0051258;GO:0030717;GO:0061988;GO:0061982;GO:0070192;GO:…	cortical cytoskeleton organization	0.038775481	0.32440938
GO:0010720;GO:0045597	positive regulation of cell differentiation	0.042058326	0.32440938
GO:0044087	regulation of cellular component biogenesis	0.043940295	0.32440938
GO:0044089	positive regulation of cellular component biogenesis	0.040019109	0.32440938
GO:0048513	animal organ development	0.044694787	0.32440938
GO:0048856	anatomical structure development	0.041706223	0.32440938
GO:0051170	import into nucleus	0.039709381	0.32440938
GO:1903046	meiotic cell cycle process	0.042690821	0.32440938
GO:0002009;GO:0048729;GO:0035239	morphogenesis of an epithelium	0.04661496	0.332131587
GO:0009653	anatomical structure morphogenesis	0.047985563	0.337213616
GO:0050778;GO:0002684	positive regulation of immune system process	0.052142495	0.357095058
GO:0051130	positive regulation of cellular component organization	0.052902972	0.357095058
GO:1903827	regulation of cellular protein localization	0.052639578	0.357095058
GO:0009063	cellular amino acid catabolic process	0.055911606	0.367726333
GO:2000241	regulation of reproductive process	0.055224326	0.367726333
GO:0048583	regulation of response to stimulus	0.058157417	0.372934434
GO:0051239;GO:0050793;GO:2000026	regulation of developmental process	0.057825192	0.372934434
GO:0075733;GO:0046794	transport of virus	0.059969231	0.379805127
GO:0051338;GO:0045859;GO:0043549	regulation of transferase activity	0.062035706	0.388101429
GO:0051493;GO:0030833;GO:0008064;GO:0032271;GO:0030832;GO:0110053;GO:0032956;GO:1902903;GO:0032970	regulation of cytoskeleton organization	0.062894127	0.388731172
GO:0006351;GO:0097659	transcription, DNA-templated	0.06665395	0.407065196
GO:0006790	sulfur compound metabolic process	0.068868556	0.415534332
GO:0044275	cellular carbohydrate catabolic process	0.069660726	0.415534332
GO:0033673;GO:0051348	negative regulation of kinase activity	0.071533404	0.418441066
GO:1990542;GO:0006839	mitochondrial transport	0.071779364	0.418441066
GO:0042254	ribosome biogenesis	0.074891168	0.42218867
GO:0051052	regulation of DNA metabolic process	0.074466278	0.42218867
GO:1901136	carbohydrate derivative catabolic process	0.074233057	0.42218867
GO:0006275	regulation of DNA replication	0.076603518	0.42255489
GO:0045088	regulation of innate immune response	0.076045832	0.42255489
GO:0000096;GO:0006534	sulfur amino acid metabolic process	0.080566218	0.435503101
GO:0009791	post-embryonic development	0.081710225	0.435503101
GO:0032508;GO:0032392;GO:0071103	DNA conformation change	0.081683506	0.435503101
GO:0042326;GO:0045936;GO:0010563;GO:0043086	negative regulation of phosphorus metabolic process	0.08234659	0.435503101
GO:0051347	positive regulation of transferase activity	0.085670879	0.448460828
GO:0016192	vesicle-mediated transport	0.087059261	0.451125261
GO:0006066;GO:1901615	organic hydroxy compound metabolic process	0.090612332	0.459928031
GO:0006099;GO:0006101;GO:0016999;GO:0072350	antibiotic metabolic process	0.096621708	0.459928031
GO:0007275	multicellular organism development	0.097962694	0.459928031
GO:0016477;GO:0048870	cell motility	0.099516591	0.459928031
GO:0031323;GO:0019222;GO:0051171;GO:0060255;GO:0080090	regulation of metabolic process	0.096303683	0.459928031
GO:0032880;GO:0070201;GO:0051223;GO:0090087	regulation of protein localization	0.094455228	0.459928031
GO:0043408	regulation of MAPK cascade	0.094788755	0.459928031
GO:0044282	small molecule catabolic process	0.091649998	0.459928031
GO:0045595;GO:0060284	regulation of cell differentiation	0.097032568	0.459928031
GO:0051128	regulation of cellular component organization	0.098699405	0.459928031
GO:0060341	regulation of cellular localization	0.095791783	0.459928031
GO:0061024	membrane organization	0.090486255	0.459928031
GO:0006891	intra-Golgi vesicle-mediated transport	0.101571689	0.461117489
GO:0048523;GO:0048519	negative regulation of biological process	0.101193466	0.461117489
GO:0007005	mitochondrion organization	0.103565588	0.464649534
GO:0007006	mitochondrial membrane organization	0.105066951	0.464649534
GO:0007610	behavior	0.104244006	0.464649534
GO:0050896	response to stimulus	0.106523757	0.467065704
GO:0043254	regulation of protein complex assembly	0.107832225	0.468796029
GO:0031647	regulation of protein stability	0.113722797	0.490250376
GO:0007015;GO:0097435	supramolecular fiber organization	0.115286596	0.492850197
GO:0012501;GO:0008219	programmed cell death	0.120092351	0.509151866
GO:0008340	determination of adult lifespan	0.12234145	0.511560154
GO:0044272	sulfur compound biosynthetic process	0.123651967	0.511560154
GO:0062012	regulation of small molecule metabolic process	0.122656616	0.511560154
GO:0031400;GO:0001933	negative regulation of protein modification process	0.125710878	0.515917444
GO:0010468;GO:2000112;GO:0010556;GO:0031326;GO:0009889	regulation of gene expression	0.12835141	0.522573599
GO:0000209	protein polyubiquitination	0.139083	0.525580603
GO:0002682	regulation of immune system process	0.132891256	0.525580603
GO:0022411	cellular component disassembly	0.139335209	0.525580603
GO:0031347;GO:0050776	regulation of defense response	0.135652121	0.525580603
GO:0033206	meiotic cytokinesis	0.134085839	0.525580603
GO:0048731	system development	0.136807426	0.525580603
GO:0061077	chaperone-mediated protein folding	0.139196482	0.525580603
GO:0065009;GO:0050790	regulation of molecular function	0.139215733	0.525580603
GO:0071900	regulation of protein serine/threonine kinase activity	0.137445586	0.525580603
GO:1903320;GO:0031396	regulation of protein modification by small protein conjugation or removal	0.138955452	0.525580603
GO:0009628	response to abiotic stimulus	0.142823995	0.534216334
GO:0034622;GO:0065003;GO:0022607;GO:0043933	protein-containing complex subunit organization	0.143707318	0.534216334
GO:0006888	ER to Golgi vesicle-mediated transport	0.149570377	0.544181583
GO:0048646	anatomical structure formation involved in morphogenesis	0.14869048	0.544181583
GO:0072527	pyrimidine-containing compound metabolic process	0.147877077	0.544181583
GO:0009790	embryo development	0.151218202	0.545248657
GO:0055114	oxidation-reduction process	0.151989392	0.545248657
GO:0006081	cellular aldehyde metabolic process	0.154814146	0.550269713
GO:0060828;GO:0090090;GO:0030178	negative regulation of Wnt signaling pathway	0.155534324	0.550269713
GO:0009066	aspartate family amino acid metabolic process	0.157113201	0.552048438
GO:0000028	ribosomal small subunit assembly	0.169181854	0.575422902
GO:0000165;GO:0023014	signal transduction by protein phosphorylation	0.167458913	0.575422902
GO:0006898	receptor-mediated endocytosis	0.169373993	0.575422902
GO:0043543	protein acylation	0.166683889	0.575422902
GO:2000278	regulation of DNA biosynthetic process	0.168984296	0.575422902
GO:0032386	regulation of intracellular transport	0.174551739	0.589112119
GO:0043393	regulation of protein binding	0.176976464	0.593391673
GO:0000381	regulation of alternative mRNA splicing, via spliceosome	0.190023673	0.60174163
GO:0006468	protein phosphorylation	0.185085915	0.60174163
GO:0006890	retrograde vesicle-mediated transport, Golgi to ER	0.185197522	0.60174163
GO:0009792	embryo development ending in birth or egg hatching	0.181548337	0.60174163
GO:0018193	peptidyl-amino acid modification	0.188492843	0.60174163
GO:0033043	regulation of organelle organization	0.189065362	0.60174163
GO:0043405	regulation of MAP kinase activity	0.185483233	0.60174163
GO:0048193	Golgi vesicle transport	0.187142841	0.60174163
GO:0048522;GO:0048518	positive regulation of biological process	0.187662801	0.60174163
GO:0000122	negative regulation of transcription by RNA polymerase II	0.193100344	0.604027296
GO:0006085;GO:0006084;GO:0071616;GO:0006637;GO:0035384;GO:0035383	acyl-CoA metabolic process	0.193066713	0.604027296
GO:1902600;GO:0015672;GO:0098662;GO:0098655;GO:0098660	monovalent inorganic cation transport	0.196664976	0.611449289
GO:0006119	oxidative phosphorylation	0.204082566	0.630688894
GO:0000469;GO:0090501;GO:0090305	nucleic acid phosphodiester bond hydrolysis	0.208840319	0.637708832
GO:0009267;GO:0031669;GO:0042594;GO:0031667;GO:0031668;GO:0009991;GO:0071496	response to nutrient levels	0.207705083	0.637708832
GO:0006352	DNA-templated transcription, initiation	0.210559319	0.639153435
GO:0051301	cell division	0.214772797	0.648108499
GO:0007059	chromosome segregation	0.21769316	0.653079481
GO:0003006	developmental process involved in reproduction	0.223211194	0.658088174
GO:0006091	generation of precursor metabolites and energy	0.22267051	0.658088174
GO:0051098	regulation of binding	0.223084733	0.658088174
GO:0006914;GO:0061919	autophagy	0.22897663	0.659915794
GO:0044262;GO:0005977;GO:0006073;GO:0006112;GO:0044042;GO:0044264;GO:0005976	cellular carbohydrate metabolic process	0.227847544	0.659915794
GO:0044766;GO:1902579	multi-organism transport	0.226501436	0.659915794
GO:0060249	anatomical structure homeostasis	0.227910196	0.659915794
GO:0000226	microtubule cytoskeleton organization	0.240186916	0.674674935
GO:0006913;GO:0051169	nucleocytoplasmic transport	0.239511498	0.674674935
GO:0007052;GO:0007051	mitotic spindle organization	0.239246737	0.674674935
GO:0007166	cell surface receptor signaling pathway	0.240673515	0.674674935
GO:0032436;GO:0032434;GO:2000060;GO:2000058	positive regulation of proteasomal ubiquitin-dependent protein catabolic process	0.239505574	0.674674935
GO:0009892;GO:0010605	negative regulation of metabolic process	0.242318658	0.675594955
GO:0031399	regulation of protein modification process	0.246089133	0.682398514
GO:0048638	regulation of developmental growth	0.251213984	0.692864377
GO:0006281	DNA repair	0.258905553	0.708822676
GO:0042592	homeostatic process	0.259763476	0.708822676
GO:0048024;GO:0043484;GO:0050684	regulation of RNA splicing	0.266846158	0.720484628
GO:2000573;GO:0051054	positive regulation of DNA metabolic process	0.266086806	0.720484628
GO:0051253;GO:0045934	negative regulation of nucleobase-containing compound metabolic process	0.270438196	0.72636018
GO:0015986;GO:0015985	ATP synthesis coupled proton transport	0.275705616	0.729899924
GO:0019219;GO:0051252	regulation of nucleobase-containing compound metabolic process	0.27328187	0.729899924
GO:0065008	regulation of biological quality	0.276024533	0.729899924
GO:0051049;GO:0032879	regulation of localization	0.279315109	0.734813594
GO:1902850	microtubule cytoskeleton organization involved in mitosis	0.281552961	0.736921781
GO:0002683	negative regulation of immune system process	0.291054682	0.753487703
GO:0006086	acetyl-CoA biosynthetic process from pyruvate	0.296510253	0.753487703
GO:0006357	regulation of transcription by RNA polymerase II	0.298618711	0.753487703
GO:0016055;GO:1905114	Wnt signaling pathway	0.299632537	0.753487703
GO:0016573;GO:0018393;GO:0006475;GO:0018394;GO:0006473	histone acetylation	0.296798682	0.753487703
GO:0019725	cellular homeostasis	0.289628102	0.753487703
GO:0031331;GO:0009896	positive regulation of cellular catabolic process	0.297969294	0.753487703
GO:0045089;GO:0031349	positive regulation of defense response	0.295324083	0.753487703
GO:0006418;GO:0043039;GO:0006399;GO:0043038	tRNA metabolic process	0.306782398	0.758783788
GO:0006457	protein folding	0.316760905	0.758783788
GO:0007163	establishment or maintenance of cell polarity	0.305218368	0.758783788
GO:0018105;GO:0018209	peptidyl-serine modification	0.319077479	0.758783788
GO:0018205	peptidyl-lysine modification	0.319487911	0.758783788
GO:0022008	neurogenesis	0.309530726	0.758783788
GO:0022904;GO:0022900	electron transport chain	0.31584845	0.758783788
GO:0031324;GO:0051172	negative regulation of cellular metabolic process	0.317594321	0.758783788
GO:0042742;GO:0098542	defense response to bacterium	0.307559561	0.758783788
GO:0045862;GO:1901800;GO:0061136;GO:1903052;GO:1903050;GO:1903362;GO:1903364;GO:0045732	regulation of proteolysis involved in cellular protein catabolic process	0.311346061	0.758783788
GO:0051050	positive regulation of transport	0.30992832	0.758783788
GO:0098869;GO:1990748;GO:0098754	detoxification	0.315516265	0.758783788
GO:0016070	RNA metabolic process	0.327066051	0.769655432
GO:1901605	alpha-amino acid metabolic process	0.326401155	0.769655432
GO:0016567	protein ubiquitination	0.330325964	0.771333015
GO:0019083	viral transcription	0.330786088	0.771333015
GO:0003008	system process	0.336388474	0.772116352
GO:0043648	dicarboxylic acid metabolic process	0.337142423	0.772116352
GO:0044092	negative regulation of molecular function	0.336816604	0.772116352
GO:0090150;GO:0072657	protein localization to membrane	0.333930929	0.772116352
GO:0006520	cellular amino acid metabolic process	0.354165426	0.77313559
GO:0009451	RNA modification	0.350693979	0.77313559
GO:0019220;GO:0051174;GO:0042325	regulation of phosphorus metabolic process	0.343476639	0.77313559
GO:0019221;GO:0051437;GO:0051436	cytokine-mediated signaling pathway	0.348196472	0.77313559
GO:0022618;GO:0071826	ribonucleoprotein complex subunit organization	0.353053769	0.77313559
GO:0032774	RNA biosynthetic process	0.345544975	0.77313559
GO:0033554;GO:0051716	cellular response to stimulus	0.346181126	0.77313559
GO:0045860;GO:0033674	positive regulation of protein kinase activity	0.344803335	0.77313559
GO:0046395;GO:0016054	carboxylic acid catabolic process	0.348172279	0.77313559
GO:0090257;GO:0044057	regulation of muscle system process	0.342583929	0.77313559
GO:1901565	organonitrogen compound catabolic process	0.35364389	0.77313559
GO:0000956;GO:0006402;GO:0006401	RNA catabolic process	0.363829092	0.777684684
GO:0006122	mitochondrial electron transport, ubiquinol to cytochrome c	0.363426213	0.777684684
GO:0010565	regulation of cellular ketone metabolic process	0.362470708	0.777684684
GO:0030705	cytoskeleton-dependent intracellular transport	0.360660222	0.777684684
GO:0048878	chemical homeostasis	0.358135618	0.777684684
GO:0000184	nuclear-transcribed mRNA catabolic process, nonsense-mediated decay	0.367643724	0.778107525
GO:0016925	protein sumoylation	0.370094027	0.778107525
GO:0017144	drug metabolic process	0.365826039	0.778107525
GO:0043471;GO:0043470	regulation of cellular carbohydrate catabolic process	0.369056709	0.778107525
GO:0006108	malate metabolic process	0.377389206	0.787361983
GO:0006355;GO:1903506;GO:2001141	regulation of RNA biosynthetic process	0.379527076	0.787361983
GO:0006974	cellular response to DNA damage stimulus	0.380635033	0.787361983
GO:0030003;GO:0055080;GO:0098771;GO:0050801;GO:0006873;GO:0055082	cation homeostasis	0.379134791	0.787361983
GO:0044248;GO:1901575;GO:0009056	catabolic process	0.384516241	0.792196112
GO:0090175;GO:1905330	regulation of morphogenesis of an epithelium	0.394497409	0.809508683
GO:0002376	immune system process	0.39782071	0.811139387
GO:0009069	serine family amino acid metabolic process	0.398454436	0.811139387
GO:0010629	negative regulation of gene expression	0.405703307	0.815244321
GO:0016579;GO:0070646	protein modification by small protein removal	0.403315137	0.815244321
GO:0030162	regulation of proteolysis	0.406827576	0.815244321
GO:0032268;GO:0051246	regulation of protein metabolic process	0.405555679	0.815244321
GO:0031145;GO:2000027	regulation of organ morphogenesis	0.409695657	0.817797167
GO:0000027	ribosomal large subunit assembly	0.418717838	0.826245923
GO:0006406	mRNA export from nucleus	0.420370733	0.826245923
GO:0006952	defense response	0.420095446	0.826245923
GO:0051028	mRNA transport	0.419186025	0.826245923
GO:0035295	tube development	0.430319103	0.842571373
GO:0060429	epithelium development	0.432141724	0.842922831
GO:0008033	tRNA processing	0.434537612	0.844385587
GO:0001932	regulation of protein phosphorylation	0.445976288	0.853222823
GO:0002181	cytoplasmic translation	0.441146059	0.853222823
GO:0006614;GO:0006613;GO:0006612	protein targeting to membrane	0.453413699	0.853222823
GO:0006875;GO:0055065;GO:0072507	metal ion homeostasis	0.445648532	0.853222823
GO:0006979	response to oxidative stress	0.459285157	0.853222823
GO:0007017	microtubule-based process	0.4634279	0.853222823
GO:0007030	Golgi organization	0.449784001	0.853222823
GO:0007088;GO:0051783	regulation of nuclear division	0.456897276	0.853222823
GO:0007154	cell communication	0.447736647	0.853222823
GO:0033044	regulation of chromosome organization	0.451822693	0.853222823
GO:0043065;GO:0043068;GO:0010942	positive regulation of cell death	0.465696668	0.853222823
GO:0043066;GO:0043069;GO:0060548	negative regulation of cell death	0.464997688	0.853222823
GO:0044281	small molecule metabolic process	0.465277575	0.853222823
GO:0045454	cell redox homeostasis	0.459910272	0.853222823
GO:0045786;GO:0010948	negative regulation of cell cycle	0.456865093	0.853222823
GO:1902533	positive regulation of intracellular signal transduction	0.458854094	0.853222823
GO:0000245	spliceosomal complex assembly	0.492306255	0.860400308
GO:0000463	maturation of LSU-rRNA from tricistronic rRNA transcript (SSU-rRNA, 5.8S rRNA, LSU-rRNA)	0.520796524	0.860400308
GO:0005975	carbohydrate metabolic process	0.51162528	0.860400308
GO:0006450	regulation of translational fidelity	0.51795633	0.860400308
GO:0006730;GO:0006575	one-carbon metabolic process	0.516871842	0.860400308
GO:0008360;GO:0022604	regulation of cell morphogenesis	0.522490437	0.860400308
GO:0008380;GO:0006397	mRNA processing	0.517843454	0.860400308
GO:0009070	serine family amino acid biosynthetic process	0.488359358	0.860400308
GO:0009117;GO:1901135;GO:0006753;GO:0019637;GO:0055086	nucleobase-containing small molecule metabolic process	0.484812897	0.860400308
GO:0009605	response to external stimulus	0.509232135	0.860400308
GO:0009968;GO:0010648;GO:0023057	negative regulation of signaling	0.519666829	0.860400308
GO:0016071	mRNA metabolic process	0.524023754	0.860400308
GO:0016197	endosomal transport	0.520493194	0.860400308
GO:0016458;GO:0031047	gene silencing	0.479612004	0.860400308
GO:0022603	regulation of anatomical structure morphogenesis	0.493226918	0.860400308
GO:0030154	cell differentiation	0.481813732	0.860400308
GO:0031572;GO:0000077;GO:0007093;GO:0000075;GO:0045930;GO:1901991;GO:1901988;GO:0031570	cell cycle checkpoint	0.517120591	0.860400308
GO:0032269;GO:0051248	negative regulation of protein metabolic process	0.500652762	0.860400308
GO:0032786;GO:0032784	regulation of DNA-templated transcription, elongation	0.491951528	0.860400308
GO:0033108	mitochondrial respiratory chain complex assembly	0.498633188	0.860400308
GO:0035071;GO:0010623;GO:0048102	programmed cell death involved in cell development	0.507763483	0.860400308
GO:0040008	regulation of growth	0.48094304	0.860400308
GO:0044093;GO:0043085	positive regulation of molecular function	0.524961591	0.860400308
GO:0044265;GO:0009057	macromolecule catabolic process	0.498202282	0.860400308
GO:0045892;GO:1903507;GO:1902679	negative regulation of RNA biosynthetic process	0.477352	0.860400308
GO:0045899;GO:0045898;GO:0060261;GO:0060260;GO:2000142;GO:2000144	positive regulation of transcription initiation from RNA polymerase II promoter	0.509281444	0.860400308
GO:0048468	cell development	0.517032631	0.860400308
GO:0048585	negative regulation of response to stimulus	0.490225289	0.860400308
GO:0048639	positive regulation of developmental growth	0.482237286	0.860400308
GO:0055088	lipid homeostasis	0.49481854	0.860400308
GO:0062013;GO:0043467	positive regulation of small molecule metabolic process	0.520796524	0.860400308
GO:0071897	DNA biosynthetic process	0.499342036	0.860400308
GO:2000113;GO:0010558;GO:0031327;GO:0009890	negative regulation of cellular biosynthetic process	0.524812314	0.860400308
GO:0008406;GO:0048608	gonad development	0.529318746	0.863711297
GO:0048732	gland development	0.530349042	0.863711297
GO:0006812;GO:0034220;GO:0006811;GO:0055085	transmembrane transport	0.538942243	0.866371642
GO:0010467	gene expression	0.537758646	0.866371642
GO:0016310	phosphorylation	0.541523144	0.866371642
GO:0030177;GO:0030111	regulation of Wnt signaling pathway	0.542115589	0.866371642
GO:0042391	regulation of membrane potential	0.535944009	0.866371642
GO:1902532	negative regulation of intracellular signal transduction	0.535338962	0.866371642
GO:0016570;GO:0016569	covalent chromatin modification	0.545555067	0.869160712
GO:0009116;GO:1901657	nucleoside metabolic process	0.556030167	0.874979987
GO:0018208;GO:0000413	peptidyl-proline modification	0.554677527	0.874979987
GO:0042176	regulation of protein catabolic process	0.552815387	0.874979987
GO:0051293;GO:0051653	establishment of spindle localization	0.554712456	0.874979987
GO:0001731;GO:0006446	formation of translation preinitiation complex	0.565933526	0.880362001
GO:0006796;GO:0006793	phosphorus metabolic process	0.569853303	0.880362001
GO:0007095;GO:0044773;GO:0044818;GO:0044774;GO:0010972;GO:1902750	mitotic G2 DNA damage checkpoint	0.570808383	0.880362001
GO:0007611;GO:0050890	cognition	0.56622034	0.880362001
GO:0022613;GO:0044085	ribonucleoprotein complex biogenesis	0.56957671	0.880362001
GO:0030182	neuron differentiation	0.571463053	0.880362001
GO:0032270;GO:0051247	positive regulation of protein metabolic process	0.565147223	0.880362001
GO:0006338	chromatin remodeling	0.573278687	0.880514869
GO:0007165	signal transduction	0.578109408	0.88528396
GO:0032446;GO:0070647	protein modification by small protein conjugation or removal	0.581210786	0.887384325
GO:0006897;GO:0098657	import into cell	0.590497836	0.893585221
GO:2001251	negative regulation of chromosome organization	0.589252133	0.893585221
unknown	unknown	0.589038663	0.893585221
GO:0043487;GO:0043488;GO:0061013	regulation of RNA stability	0.60127342	0.907215484
GO:0030001	metal ion transport	0.606477784	0.909716676
GO:0031325;GO:0009893;GO:0010604;GO:0051173	positive regulation of metabolic process	0.604837112	0.909716676
GO:0006417;GO:0010608;GO:0034248	posttranscriptional regulation of gene expression	0.610739655	0.91343861
GO:0019752;GO:0043436;GO:0006082	oxoacid metabolic process	0.613005365	0.91416207
GO:0032990;GO:0032989;GO:0048812;GO:0120039;GO:0048858;GO:0030030	cellular component morphogenesis	0.615760877	0.915303191
GO:0060420;GO:0046620	regulation of heart growth	0.617338994	0.915303191
GO:0000398;GO:0000377;GO:0000375	RNA splicing, via transesterification reactions	0.62258519	0.917776443
GO:0046331;GO:0045168;GO:0007267;GO:0023052	cell-cell signaling	0.621023972	0.917776443
GO:0006465	signal peptide processing	0.625899335	0.917852601
GO:2001233	regulation of apoptotic signaling pathway	0.626215225	0.917852601
GO:0000154	rRNA modification	0.648186256	0.919289999
GO:0007346;GO:1901990;GO:1901987	regulation of mitotic cell cycle	0.633602483	0.919289999
GO:0009152;GO:0009168;GO:0046034;GO:0006164;GO:0009150;GO:0009260;GO:0009127;GO:0009156;GO:0009167;GO:0009205;GO:0006163;GO:0072522;GO:0009259;GO:0046390;GO:0009124;GO:0009126;GO:0009123;GO:0009161;GO:0009144;GO:0009199;GO:0072521;GO:0019693;GO:0009141	purine-containing compound metabolic process	0.644208036	0.919289999
GO:0016052	carbohydrate catabolic process	0.642954081	0.919289999
GO:0034660	ncRNA metabolic process	0.648158913	0.919289999
GO:0034976	response to endoplasmic reticulum stress	0.648699765	0.919289999
GO:0042981;GO:0043067;GO:0010941	regulation of cell death	0.633935439	0.919289999
GO:0045596;GO:0051093	negative regulation of developmental process	0.647289359	0.919289999
GO:0051606	detection of stimulus	0.643975939	0.919289999
GO:0090092	regulation of transmembrane receptor protein serine/threonine kinase signaling pathway	0.645937324	0.919289999
GO:1901607;GO:0008652	cellular amino acid biosynthetic process	0.639189903	0.919289999
GO:1903322;GO:0031398	positive regulation of protein modification by small protein conjugation or removal	0.631616611	0.919289999
GO:0045727;GO:0034250	positive regulation of translation	0.658181898	0.930157889
GO:0006260	DNA replication	0.669354434	0.931133037
GO:0006396	RNA processing	0.66403102	0.931133037
GO:0006909	phagocytosis	0.66976236	0.931133037
GO:0015991;GO:0015988;GO:0099131;GO:0099132;GO:0090662	ATP hydrolysis coupled transmembrane transport	0.669237658	0.931133037
GO:0031329;GO:0009894	regulation of catabolic process	0.663068559	0.931133037
GO:1902531	regulation of intracellular signal transduction	0.667021848	0.931133037
GO:0006464;GO:0036211;GO:0043412	macromolecule modification	0.677699264	0.939620871
GO:0032984;GO:0043624	protein-containing complex disassembly	0.680485497	0.940940862
GO:0044255;GO:0006629	lipid metabolic process	0.683078842	0.941987758
GO:0035556	intracellular signal transduction	0.687144459	0.942527026
GO:0042327;GO:0001934	positive regulation of phosphorylation	0.687098611	0.942527026
GO:0009967;GO:0010647;GO:0023056	positive regulation of signaling	0.692096866	0.946788513
GO:0006511;GO:0019941;GO:0043632	modification-dependent macromolecule catabolic process	0.694496473	0.947182842
GO:0031330;GO:0009895	negative regulation of catabolic process	0.696077839	0.947182842
GO:0001654;GO:0007423	sensory organ development	0.699323226	0.949081521
GO:0000387	spliceosomal snRNP assembly	0.70504367	0.949425039
GO:0006412;GO:0043043;GO:0006518;GO:0043604;GO:0043603	cellular amide metabolic process	0.702743428	0.949425039
GO:0006413	translational initiation	0.705128537	0.949425039
GO:0001505	regulation of neurotransmitter levels	0.729372813	0.956807321
GO:0006120	mitochondrial electron transport, NADH to ubiquinone	0.770476588	0.956807321
GO:0006325	chromatin organization	0.773034427	0.956807321
GO:0006364;GO:0016072;GO:0034470	ncRNA processing	0.779728709	0.956807321
GO:0006405;GO:0051168	nuclear export	0.752863766	0.956807321
GO:0006754;GO:0009206;GO:0009145;GO:0009201;GO:0009142	ATP biosynthetic process	0.73460441	0.956807321
GO:0006836	neurotransmitter transport	0.71943258	0.956807321
GO:0007018	microtubule-based movement	0.74280264	0.956807321
GO:0007264	small GTPase mediated signal transduction	0.788318524	0.956807321
GO:0007281	germ cell development	0.792807188	0.956807321
GO:0007600;GO:0019233	sensory perception	0.718129774	0.956807321
GO:0009263;GO:0009262	deoxyribonucleotide biosynthetic process	0.790145035	0.956807321
GO:0009416;GO:0009581;GO:0009582;GO:0009314	detection of external stimulus	0.712771288	0.956807321
GO:0009617;GO:0051707;GO:0043207;GO:0009607	response to biotic stimulus	0.748044607	0.956807321
GO:0009888	tissue development	0.784265755	0.956807321
GO:0009966;GO:0010646;GO:0023051	regulation of signal transduction	0.765967037	0.956807321
GO:0010389;GO:1902749	regulation of cell cycle G2/M phase transition	0.767873015	0.956807321
GO:0010564	regulation of cell cycle process	0.717598639	0.956807321
GO:0010638	positive regulation of organelle organization	0.796143573	0.956807321
GO:0016032;GO:0044403;GO:0044419	interspecies interaction between organisms	0.797184713	0.956807321
GO:0016051	carbohydrate biosynthetic process	0.725088568	0.956807321
GO:0016485;GO:0051604	protein maturation	0.797368268	0.956807321
GO:0017148;GO:0034249	negative regulation of cellular amide metabolic process	0.775336486	0.956807321
GO:0030100	regulation of endocytosis	0.778239107	0.956807321
GO:0030307;GO:0001558	regulation of cell growth	0.788687496	0.956807321
GO:0030433;GO:0036503	ERAD pathway	0.749255111	0.956807321
GO:0031167;GO:0001510	RNA methylation	0.779020703	0.956807321
GO:0031401;GO:0045937;GO:0010562	positive regulation of protein modification process	0.753811863	0.956807321
GO:0033539	fatty acid beta-oxidation using acyl-CoA dehydrogenase	0.727510314	0.956807321
GO:0034655;GO:0019439;GO:0044270;GO:0046700;GO:1901361	heterocycle catabolic process	0.737245628	0.956807321
GO:0042127	regulation of cell proliferation	0.749256838	0.956807321
GO:0043161;GO:0010498;GO:0030163	protein catabolic process	0.731326876	0.956807321
GO:0043547;GO:0043087	regulation of GTPase activity	0.778478479	0.956807321
GO:0043900	regulation of multi-organism process	0.781363539	0.956807321
GO:0044242;GO:0016042;GO:0006635;GO:0009062;GO:0019395;GO:0072329;GO:0034440;GO:0030258	lipid modification	0.7556444	0.956807321
GO:0045047;GO:0006605;GO:0072599;GO:0070972	protein targeting	0.744618792	0.956807321
GO:0046033	AMP metabolic process	0.788032068	0.956807321
GO:0051056	regulation of small GTPase mediated signal transduction	0.776748189	0.956807321
GO:0051099	positive regulation of binding	0.776499149	0.956807321
GO:0051241	negative regulation of multicellular organismal process	0.755023681	0.956807321
GO:0051261	protein depolymerization	0.798271995	0.956807321
GO:0051701	interaction with host	0.784145585	0.956807321
GO:0051704	multi-organism process	0.780756603	0.956807321
GO:0051726	regulation of cell cycle	0.728317526	0.956807321
GO:0070887	cellular response to chemical stimulus	0.745938796	0.956807321
GO:1901998	toxin transport	0.776249951	0.956807321
GO:1903311	regulation of mRNA metabolic process	0.75674373	0.956807321
GO:0006310	DNA recombination	0.808702239	0.96704953
GO:0001649	osteoblast differentiation	0.840266544	0.968352508
GO:0006334;GO:0034728;GO:0065004;GO:0071824	protein-DNA complex subunit organization	0.812844135	0.968352508
GO:0006486;GO:0043413;GO:0070085	macromolecule glycosylation	0.825310945	0.968352508
GO:0006508	proteolysis	0.852550901	0.968352508
GO:0006955	immune response	0.829078215	0.968352508
GO:0007140;GO:0140013;GO:0000280;GO:0048285	organelle fission	0.853207278	0.968352508
GO:0008283	cell proliferation	0.835076487	0.968352508
GO:0008284	positive regulation of cell proliferation	0.838028983	0.968352508
GO:0009165;GO:1901137;GO:1901293;GO:0090407	carbohydrate derivative biosynthetic process	0.834992096	0.968352508
GO:0010501	RNA secondary structure unwinding	0.826604963	0.968352508
GO:0031334	positive regulation of protein complex assembly	0.853164385	0.968352508
GO:0034654;GO:0018130;GO:0019438;GO:1901362	organic cyclic compound biosynthetic process	0.832075484	0.968352508
GO:0042221;GO:0010033	response to chemical	0.848606415	0.968352508
GO:0045893;GO:1903508;GO:1902680;GO:0051254	positive regulation of RNA metabolic process	0.849497379	0.968352508
GO:0045927	positive regulation of growth	0.848058656	0.968352508
GO:0045935;GO:0010628;GO:0010557;GO:0031328;GO:0009891	positive regulation of biosynthetic process	0.823974487	0.968352508
GO:0045944	positive regulation of transcription by RNA polymerase II	0.847994341	0.968352508
GO:0050658;GO:0050657;GO:0051236;GO:0015931	RNA transport	0.849002073	0.968352508
GO:0050877	nervous system process	0.832095122	0.968352508
GO:0051603	proteolysis involved in cellular protein catabolic process	0.822158182	0.968352508
GO:0060627	regulation of vesicle-mediated transport	0.821903601	0.968352508
GO:0071495	cellular response to endogenous stimulus	0.826311586	0.968352508
GO:2001020	regulation of response to DNA damage stimulus	0.847358079	0.968352508
GO:0048477;GO:0007292	oogenesis	0.855123473	0.96838486
GO:0003002	regionalization	0.868868276	0.973208353
GO:0006094;GO:0006006;GO:0019319;GO:0019318;GO:0005996;GO:0046364	glucose metabolic process	0.865443198	0.973208353
GO:0006631	fatty acid metabolic process	0.867729918	0.973208353
GO:0042133	neurotransmitter metabolic process	0.866633592	0.973208353
GO:0051345;GO:0051336	regulation of hydrolase activity	0.866212516	0.973208353
GO:0000470	maturation of LSU-rRNA	0.88145004	0.981360878
GO:0006470;GO:0016311	dephosphorylation	0.88571167	0.981360878
GO:0010506	regulation of autophagy	0.88327522	0.981360878
GO:0014070	response to organic cyclic compound	0.881056167	0.981360878
GO:0090068	positive regulation of cell cycle process	0.884111621	0.981360878
GO:0008610	lipid biosynthetic process	0.891557537	0.983589283
GO:0034645;GO:0009059	macromolecule biosynthetic process	0.889734433	0.983589283
GO:0000460	maturation of 5.8S rRNA	0.914317507	0.991022838
GO:0006611	protein export from nucleus	0.913336497	0.991022838
GO:0006732;GO:0051186	cofactor metabolic process	0.912702534	0.991022838
GO:0006820	anion transport	0.904111855	0.991022838
GO:0007034	vacuolar transport	0.91568192	0.991022838
GO:0009132	nucleoside diphosphate metabolic process	0.912952814	0.991022838
GO:0009166;GO:1901292;GO:0046496;GO:0019362;GO:0006733;GO:0072524;GO:0034404;GO:0046434	oxidoreduction coenzyme metabolic process	0.904835586	0.991022838
GO:0045787	positive regulation of cell cycle	0.901774802	0.991022838
GO:1901992;GO:0045931;GO:1901989	positive regulation of mitotic cell cycle phase transition	0.914515233	0.991022838
GO:0071310	cellular response to organic substance	0.918186188	0.991641083
GO:0044271	cellular nitrogen compound biosynthetic process	0.920394799	0.991938092
GO:0006090	pyruvate metabolic process	0.922519313	0.992143412
GO:0000462	maturation of SSU-rRNA from tricistronic rRNA transcript (SSU-rRNA, 5.8S rRNA, LSU-rRNA)	0.957446344	0.992352415
GO:0006096;GO:0006757;GO:0019359;GO:0042866;GO:0006165;GO:0046031;GO:0019363;GO:0072525;GO:0046939;GO:0009179;GO:0009135;GO:0009185	ADP metabolic process	0.962378297	0.992352415
GO:0006140	regulation of nucleotide metabolic process	0.946537335	0.992352415
GO:0006414	translational elongation	0.938755938	0.992352415
GO:0006997	nucleus organization	0.943427583	0.992352415
GO:0007155;GO:0022610	cell adhesion	0.934869683	0.992352415
GO:0007389	pattern specification process	0.930849644	0.992352415
GO:0009108;GO:0051188	cofactor biosynthetic process	0.959461048	0.992352415
GO:0010243;GO:1901698	response to nitrogen compound	0.949510472	0.992352415
GO:0016050	vesicle organization	0.9435159	0.992352415
GO:0023061	signal release	0.951017881	0.992352415
GO:0030490	maturation of SSU-rRNA	0.961140655	0.992352415
GO:0031123	RNA 3'-end processing	0.965270673	0.992352415
GO:0032259	methylation	0.963739119	0.992352415
GO:0032787	monocarboxylic acid metabolic process	0.930595347	0.992352415
GO:0033993	response to lipid	0.928764277	0.992352415
GO:0040007	growth	0.951942366	0.992352415
GO:0040012	regulation of locomotion	0.956120338	0.992352415
GO:0042273	ribosomal large subunit biogenesis	0.957859695	0.992352415
GO:0044283;GO:0046394;GO:0016053	small molecule biosynthetic process	0.958354573	0.992352415
GO:0070925	organelle assembly	0.933914492	0.992352415
GO:1901566	organonitrogen compound biosynthetic process	0.949237421	0.992352415
GO:0016571	histone methylation	0.971188589	0.994450591
GO:0051259	protein complex oligomerization	0.969482495	0.994450591
GO:0006369;GO:0006353	DNA-templated transcription, termination	0.974151094	0.995497035
GO:0009719;GO:0009725	response to endogenous stimulus	0.991008477	0.996837939
GO:0031503	protein-containing complex localization	0.985091965	0.996837939
GO:0032940;GO:0046903	secretion	0.983312409	0.996837939
GO:0043414	macromolecule methylation	0.989456035	0.996837939
GO:0051262	protein tetramerization	0.990646238	0.996837939
GO:0051656;GO:0051640	organelle localization	0.986263259	0.996837939
GO:0072330	monocarboxylic acid biosynthetic process	0.9841022	0.996837939
GO:1901700	response to oxygen-containing compound	0.980420244	0.996837939
GO:0006479;GO:0008213	protein methylation	0.995180543	0.998217522
GO:0048589	developmental growth	0.996271679	0.998217522
GO:0031124	mRNA 3'-end processing	0.998914821	0.998914821
