# Supplementary material for: Loss of transcriptional plasticity but sustained adaptive capacity after adaptation to global change conditions in a marine copepod
Source: Nat Commun. 2022 Mar 3;13:1147. doi: 10.1038/s41467-022-28742-6 (PMC8894427; doi:10.1038/s41467-022-28742-6)
Supplement: Supplementary file 8 — Source Data [file 41467_2022_28742_MOESM8_ESM.zip]

Archive with 29 entries (28 files):
- SourceData/
- SourceData/SourceData_Fig3_a.txt
- __MACOSX/SourceData/._SourceData_Fig3_a.txt
- SourceData/SourceData_Fig3_b.txt
- __MACOSX/SourceData/._SourceData_Fig3_b.txt
- SourceData/SourceData_Fig5_c.txt
- __MACOSX/SourceData/._SourceData_Fig5_c.txt
- SourceData/SourceData_Fig5_b.txt
- __MACOSX/SourceData/._SourceData_Fig5_b.txt
- SourceData/SourceData_Fig2_c.txt
- __MACOSX/SourceData/._SourceData_Fig2_c.txt
- SourceData/SourceData_Fig3_c1.txt
- __MACOSX/SourceData/._SourceData_Fig3_c1.txt
- SourceData/SourceData_Fig3_c2.txt
- __MACOSX/SourceData/._SourceData_Fig3_c2.txt
- SourceData/SourceData_Fig6_a.txt
- __MACOSX/SourceData/._SourceData_Fig6_a.txt
- SourceData/SourceData_Fig2_d.txt
- __MACOSX/SourceData/._SourceData_Fig2_d.txt
- SourceData/SourceData_Fig6_b.txt
- __MACOSX/SourceData/._SourceData_Fig6_b.txt
- SourceData/SourceData_Fig6_c.txt
- __MACOSX/SourceData/._SourceData_Fig6_c.txt
- SourceData/SourceData_Fig2_a_b.txt
- __MACOSX/SourceData/._SourceData_Fig2_a_b.txt
- SourceData/SourceData_Fig5_a.csv
- __MACOSX/SourceData/._SourceData_Fig5_a.csv
- SourceData/SourceData_Fig4.txt
- __MACOSX/SourceData/._SourceData_Fig4.txt
