# Supplementary material for: Loss of transcriptional plasticity but sustained adaptive capacity after adaptation to global change conditions in a marine copepod
Source: Nat Commun. 2022 Mar 3;13:1147. doi: 10.1038/s41467-022-28742-6 (PMC8894427; doi:10.1038/s41467-022-28742-6)
Supplement: Supplementary file 8 — Source Data [file 41467_2022_28742_MOESM8_ESM.zip › SourceData/SourceData_Fig3_a.txt]

group	generation	count
AM	F1	4539
OWA	F1	192
AM&OWA	F1	180
AM	F2	369
OWA	F2	1067
AM&OWA	F2	63
AM	F3	1353
OWA	F3	819
AM&OWA	F3	164
