# Supplementary material for: Loss of transcriptional plasticity but sustained adaptive capacity after adaptation to global change conditions in a marine copepod
Source: Nat Commun. 2022 Mar 3;13:1147. doi: 10.1038/s41467-022-28742-6 (PMC8894427; doi:10.1038/s41467-022-28742-6)
Supplement: Supplementary file 8 — Source Data [file 41467_2022_28742_MOESM8_ESM.zip › SourceData/SourceData_Fig3_b.txt]

gene baseMean.x log2FoldChange.AM lfcSE.x stat.x pvalue.x padj.AM baseMean.y log2FoldChange.OWA lfcSE.y stat.y pvalue.y padj.OWA generation sig_class
TRINITY_DN100115_c0_g1 223.856382700046 -2.53755195320307 0.389039411460189 -6.52260896570563 6.9094831215651e-11 8.20812890046219e-09 223.856382700046 0.688300624487449 0.384999723748385 1.78779511264607 0.0738090696810673 0.532481653842154 F1 AM
TRINITY_DN100672_c0_g1 277.398957542645 -2.10530743041992 0.736796584917149 -2.85737946336527 0.00427154837740259 0.0283080364988673 277.398957542645 0.86600414837669 0.733137683528315 1.18122989423888 0.237511408605984 0.717988870733924 F1 AM
TRINITY_DN100760_c0_g1 173.417572333537 -0.0326906438929505 0.315245895201642 -0.10369887250091 0.917408321446102 0.95343885652049 173.417572333537 1.08931712098009 0.315943879695517 3.44781839746315 0.000565133875557228 0.039110793106924 F1 OWA
TRINITY_DN101427_c0_g1 89.0811352187211 -1.25005685158454 0.243361987022138 -5.13661507649846 2.7973108691025e-07 1.35226342335006e-05 89.0811352187211 0.389506934136812 0.240761369396727 1.6178132526526 0.105702849450216 0.593682584477242 F1 AM
TRINITY_DN102506_c0_g1 236.998072044637 -1.10091391848504 0.207918220130273 -5.294937200767 1.19057318164533e-07 6.50995411229008e-06 236.998072044637 0.489731811856772 0.207234295294496 2.36317937222131 0.0181188975094955 0.286999332374164 F1 AM
TRINITY_DN103104_c0_g2 121.490653466932 -1.69773028088341 0.33660381775585 -5.04370476901374 4.56603632322135e-07 2.06301822967365e-05 121.490653466932 0.628274189153754 0.325941388045993 1.92756799902043 0.0539088824799505 0.477129210621471 F1 AM
TRINITY_DN103187_c0_g1 2247.95146961132 -0.552618729198929 0.170377610062944 -3.24349384285159 0.00118073362625455 0.0111884848249716 2247.95146961132 0.202160565224415 0.170398000536075 1.18640221474674 0.235463497505679 0.716893517670303 F1 AM
TRINITY_DN103378_c0_g1 713.804037892891 -1.21193647740121 0.215004846298674 -5.63678678999474 1.73252395921178e-08 1.15912516424958e-06 713.804037892891 -0.235673862258801 0.21529852326501 -1.09463761610994 0.273675429035531 0.742491085918967 F1 AM
TRINITY_DN104544_c0_g1 76.5709849753014 -1.38169676823372 0.489650010642324 -2.82180483652233 0.00477542286068109 0.0304998355431856 76.5709849753014 0.817138802921441 0.481678604117432 1.69643989983459 0.0898026028748921 0.562148607952654 F1 AM
TRINITY_DN104690_c0_g1 2768.07886469853 0.766923887188998 0.173185821257256 4.42832953426242 9.49657313290826e-06 0.000253585576212407 2768.07886469853 -0.0868163020174064 0.173043967463143 -0.501700829506799 0.615877980923518 0.89126193159991 F1 AM
TRINITY_DN104764_c0_g1 392.471027507857 -1.03155406645697 0.276820561866533 -3.72643585253008 0.000194206468085929 0.0028559843703482 392.471027507857 -0.148537774912922 0.275554648046221 -0.539050151997459 0.589852249734683 0.882539558127109 F1 AM
TRINITY_DN105182_c0_g1 37.3073550899176 -2.00313173039027 0.441525296607895 -4.53684476468216 5.71021061400413e-06 0.000168777043288598 37.3073550899176 0.403682578113762 0.435072823389075 0.927850595146823 0.353485074872914 0.786828630936259 F1 AM
TRINITY_DN105338_c0_g1 38.9036262975553 -0.641477934051749 0.608100003617593 -1.05488888379475 0.291476146845941 0.471837184534645 38.9036262975553 2.42432331977293 0.595826166168395 4.06884332617201 4.72471029013949e-05 0.0073718336880707 F1 OWA
TRINITY_DN105579_c0_g1 43.9414275393165 -1.21965978581913 0.341163299425681 -3.57500290292749 0.000350224010177155 0.00449604919338126 43.9414275393165 0.137445367126952 0.3476810454364 0.395320276819908 0.692606536837375 0.91676036062454 F1 AM
TRINITY_DN105610_c0_g1 391.229235660699 -1.40374968278172 0.235541470166816 -5.95967105829623 2.52746171664558e-09 2.12980190953183e-07 391.229235660699 0.759555131309671 0.232537779491367 3.2663730296688 0.00108934646835874 0.0577566500534946 F1 AM
TRINITY_DN105654_c0_g1 88.9144443664114 -0.217652683951068 0.370639931830056 -0.587234847784466 0.55704599121367 0.70806101696469 88.9144443664114 -1.41165160298207 0.363635331074692 -3.88205293146311 0.000103578323767113 0.0133464743478792 F1 OWA
TRINITY_DN105986_c0_g1 898.009681514967 0.807736354417669 0.23126848502143 3.49263478049256 0.000478280161561579 0.00565689984191798 898.009681514967 0.895118704075216 0.229274607248625 3.90413362743023 9.4563524557568e-05 0.0124649942485769 F1 both
TRINITY_DN106091_c0_g1 1444.76170423528 -0.391109183980254 0.135394799059519 -2.88865736865066 0.00386890383906414 0.0263846024062528 1444.76170423528 -0.0594539243526417 0.135573199051221 -0.438537445223072 0.660996732058272 0.906464636561347 F1 AM
TRINITY_DN106313_c0_g2 275.757829521405 -1.40088710282845 0.306922698999212 -4.56429943890219 5.01165047988169e-06 0.000151050401159107 275.757829521405 0.518410109256798 0.305142733116511 1.69891022460907 0.0893361002131241 0.561065934963914 F1 AM
TRINITY_DN106755_c0_g1 286.245988630009 -0.637121511352713 0.242598022388457 -2.62624363166708 0.00863329994626159 0.0459742519569305 286.245988630009 -0.275375273372583 0.241100920559325 -1.14215770198532 0.253388474239528 0.729450325768 F1 AM
TRINITY_DN107150_c0_g1 72.7441602881043 -0.36886508078253 0.330236425357389 -1.11697272759459 0.264005986244566 0.443616765542945 72.7441602881043 1.12096468525688 0.326233048206476 3.43608561860788 0.000590184427586622 0.0399305900623208 F1 OWA
TRINITY_DN107577_c0_g1 30.981893821154 -1.6786637014156 0.553290174641691 -3.03396622306314 0.00241361451419438 0.0189731292008314 30.981893821154 1.9756393603687 0.53529809911334 3.69072739776419 0.000223613682339709 0.0219103593093084 F1 both
TRINITY_DN107741_c0_g1 54.0408858463148 -1.09317063690084 0.320206452943488 -3.41395567407184 0.000640269915951569 0.00704904758732756 54.0408858463148 -0.233919019068629 0.31413793846172 -0.744637913567814 0.456490641544653 0.835829816688459 F1 AM
TRINITY_DN107840_c0_g1 67.2336587055082 -2.4642837076343 0.928331621398844 -2.65452953538416 0.00794190866929808 0.0433847693637093 67.2336587055082 1.28229375194023 0.919380854270358 1.39473619228006 0.163095406659772 0.661184391653103 F1 AM
TRINITY_DN107840_c0_g3 38.4165324139569 -2.17692208110496 0.728815405906032 -2.9869320317107 0.00281792364523539 0.0211739878224059 38.4165324139569 0.659495693852112 0.71446041710311 0.923068203730781 0.355971663341776 0.788722448805713 F1 AM
TRINITY_DN107840_c0_g6 49.934365395205 -1.53077863996614 0.556365426534549 -2.75139066332887 0.00593428261156995 0.0354130499157837 49.934365395205 -0.0153377973807014 0.559183454394551 -0.0274289184706086 0.978117633317446 0.993979000344216 F1 AM
TRINITY_DN108299_c0_g1 528.967938277888 2.03727872036191 0.44598781430616 4.56801431566327 4.92366411926439e-06 0.000149136806338863 528.967938277888 1.26462514280669 0.440859531340741 2.86854440678806 0.00412365307581136 0.128056469883986 F1 AM
TRINITY_DN108311_c0_g1 24.6254723971875 -1.24156919183418 0.354595725234939 -3.50136536759311 0.000462880778487964 0.00553117546541579 24.6254723971875 -0.476557578709028 0.378141769696378 -1.26026167141406 0.207574981848748 0.699495812894775 F1 AM
TRINITY_DN108416_c0_g1 92.2790629194761 -1.21619147751336 0.348124503543631 -3.49355321195003 0.000476637983437192 0.00564295809948757 92.2790629194761 0.675112940680268 0.341300995916368 1.97805734163664 0.0479222382060327 0.450653733289695 F1 AM
TRINITY_DN108651_c0_g1 22.9528299297043 -1.33360904532971 0.463513906146029 -2.87717159646459 0.00401257329630008 0.027061588245511 22.9528299297043 0.357264858938466 0.458607040097514 0.779021749998649 0.435966902607786 0.826623244263006 F1 AM
TRINITY_DN109049_c0_g1 1471.92790564734 -2.64123346888151 0.316653827353722 -8.34107546071469 7.36178960922132e-17 2.29848285068419e-14 1471.92790564734 0.789774806834057 0.31494626824539 2.50764935629815 0.0121537205995246 0.231911593736021 F1 AM
TRINITY_DN109073_c0_g1 35.9030733991392 -1.26455539001362 0.481097500044356 -2.628480484511 0.00857672765212835 0.0457444258677796 35.9030733991392 1.47537552372655 0.468042193516027 3.15222760718053 0.00162029919085382 0.071330484148605 F1 AM
TRINITY_DN109111_c0_g14 2510.11953837841 -2.12333621877228 0.455781673602176 -4.65866958184373 3.18259565833139e-06 0.000103341002756459 2510.11953837841 1.47106570026534 0.455213208610388 3.23159713391447 0.0012310047709116 0.0617008958524337 F1 AM
TRINITY_DN109163_c0_g1 3349.22373723671 -2.52356629389342 0.281002391170451 -8.98058654726064 2.69327102319403e-19 1.21461535607119e-16 3349.22373723671 0.961189874707659 0.280904247223934 3.42177052930569 0.000622147974186598 0.0413611186549096 F1 both
TRINITY_DN109406_c0_g1 321.925004155016 -0.604429487647952 0.191454187044017 -3.15704501938622 0.00159376738206055 0.014016979796071 321.925004155016 0.0755886136406358 0.191378517830942 0.39496916632727 0.692865643534608 0.916876779600611 F1 AM
TRINITY_DN109740_c0_g1 91.4976007224453 -2.82688016391965 0.406251496060126 -6.95844862439907 3.44040156622299e-12 5.66108779339381e-10 91.4976007224453 0.039822739367539 0.399468812770996 0.0996892325368293 0.920591049147993 0.978741264660352 F1 AM
TRINITY_DN109808_c0_g1 324.924720649425 0.806551969423305 0.191871682081932 4.20360086841213 2.62702002933718e-05 0.000572234514977176 324.924720649425 -0.218856973419231 0.191681535625379 -1.14177389441915 0.25354801620664 0.729503903326958 F1 AM
TRINITY_DN109848_c0_g1 727.283093507703 -2.86861414339583 0.686967066639826 -4.1757666163345 2.96984184276018e-05 0.000636099897948449 727.283093507703 0.677108967830356 0.685544302365602 0.987695420257833 0.323301838103255 0.768499425716267 F1 AM
TRINITY_DN110001_c0_g1 41.6177996748391 -1.66874144253848 0.397539387324442 -4.19767574169091 2.69668373433184e-05 0.000585314964190582 41.6177996748391 0.238396139823455 0.381393849527778 0.625065506742242 0.531928065465572 0.865168196934725 F1 AM
TRINITY_DN110214_c0_g1 317.25721528682 -1.37925733961316 0.360794456793562 -3.8228340642227 0.00013192656455337 0.00210124763019504 317.25721528682 1.07412028375832 0.358353116722018 2.99737949423653 0.00272311494603793 0.0977423543072393 F1 AM
TRINITY_DN110307_c0_g1 1515.32617910285 0.645089455346394 0.183829557234738 3.50917156658686 0.000449504843024308 0.00540048911799258 1515.32617910285 0.0115176435925939 0.183802739095603 0.0626630682941191 0.950034806802029 0.98704903233773 F1 AM
TRINITY_DN110598_c0_g3 2172.84257452675 -0.766020164869031 0.170872908144407 -4.48298196119925 7.36071537378058e-06 0.00020527141195655 2172.84257452675 0.232484814422061 0.170855376193918 1.36071114413277 0.173604991440393 0.671112976786505 F1 AM
TRINITY_DN110642_c0_g1 4240.05422741707 -2.58808925661764 0.273471341689036 -9.46384085671598 2.96834920533981e-21 2.18588111406929e-18 4240.05422741707 1.13499948661337 0.273258419229011 4.15357554148097 3.27320087295511e-05 0.0059113492300865 F1 both
TRINITY_DN110709_c0_g4 4005.10706037445 -0.560143647919475 0.210134111265198 -2.66564835450514 0.00768400201449888 0.0424726087261894 4005.10706037445 0.0308351489051731 0.210168956095451 0.146716001630464 0.883356187812522 0.969797980524316 F1 AM
TRINITY_DN111080_c0_g1 280.340453187896 -0.823321487214836 0.233900391939177 -3.51996625738417 0.000431601702518687 0.00523967909343847 280.340453187896 0.169645857472219 0.233467554424753 0.726635689872258 0.467449158832074 0.838950579873993 F1 AM
TRINITY_DN111194_c0_g1 24.6821568069118 -1.20306013326561 0.420568902012812 -2.86055418626496 0.00422901276605672 0.0280982176917591 24.6821568069118 0.695786505427269 0.437487443847295 1.59041479981339 0.111741336500028 0.603157010934433 F1 AM
TRINITY_DN111198_c0_g1 162.354765282901 -2.67113016022429 0.295465093158865 -9.04042549211753 1.56063154758889e-19 7.30885770739081e-17 162.354765282901 0.400802905500322 0.293635996299985 1.36496516282307 0.172263999642506 0.669769562885515 F1 AM
TRINITY_DN111464_c0_g1 4073.55612150332 1.83131721416205 0.361502026135143 5.06585601674453 4.06569145853021e-07 1.86814686961483e-05 4073.55612150332 -0.892497017230265 0.360955747509725 -2.47259400463271 0.013413643091654 0.246321311409268 F1 AM
TRINITY_DN111478_c0_g1 1222.26949705089 0.468791350788535 0.162683336637517 2.88161873537837 0.00395638139608248 0.0267861429354452 1222.26949705089 -0.120605503914323 0.162685688496859 -0.741340587661167 0.458486958059344 0.836226229366279 F1 AM
TRINITY_DN111661_c0_g8 1403.08993464439 -0.890638386961732 0.235931554101229 -3.77498631056189 0.000160016450752704 0.00244625274650383 1403.08993464439 0.0372587363796068 0.235598026452704 0.158145367092396 0.874342252614036 0.967246124823013 F1 AM
TRINITY_DN111701_c0_g1 1112.61084201646 -0.505172482070657 0.19317595447854 -2.61508987199945 0.00892039801538731 0.0469728357488225 1112.61084201646 -0.0815504506566967 0.192886264211063 -0.422790347411474 0.672448230825483 0.910485275745725 F1 AM
TRINITY_DN111958_c0_g1 449.994668966281 -2.37305307314654 0.428026297147642 -5.54417588115616 2.95341855800545e-08 1.87792694890618e-06 449.994668966281 0.47290638659987 0.42678502985774 1.10806695060861 0.267832902801362 0.739706505818377 F1 AM
TRINITY_DN112136_c0_g1 29.7758365784862 -1.60470175113631 0.42487410112209 -3.77688766365918 0.00015880031107045 0.00243388299332909 29.7758365784862 -0.510963756774836 0.430795212609602 -1.18609432467831 0.23558505154948 0.716893517670303 F1 AM
TRINITY_DN112179_c0_g1 100.546488884172 -0.891912881923425 0.283317625156257 -3.1481023513151 0.00164334142043965 0.0143596317229878 100.546488884172 0.076087153157681 0.281693297550802 0.270106366815345 0.787078424094584 0.944757731580144 F1 AM
TRINITY_DN112282_c0_g1 42.2183718483442 1.6035748819319 0.562267993701485 2.85197610373544 0.00434483667264416 0.028628194666911 42.2183718483442 -0.521601935122616 0.549394005499927 -0.949413226028884 0.342410486198013 0.780887766303837 F1 AM
TRINITY_DN112421_c0_g1 1192.61747174232 -0.856097834853448 0.232474460314874 -3.68254574585917 0.000230916414255372 0.00325622897299425 1192.61747174232 0.425423619494932 0.232634366195 1.82872215508491 0.0674412417532423 0.518549219192882 F1 AM
TRINITY_DN112606_c0_g1 35.5892343172427 1.86903201061017 0.50090462485576 3.73131314399098 0.000190484270502205 0.00281143238760013 35.5892343172427 -0.129959612415913 0.486436139677122 -0.267166852574267 0.789340696603178 0.945768144293194 F1 AM
TRINITY_DN112662_c0_g1 2706.8446515073 -0.68420695722161 0.24379074141456 -2.80653380539227 0.00500776576603965 0.0315452973875747 2706.8446515073 0.392761372659268 0.243282642495897 1.6144241472792 0.106435457513342 0.593682584477242 F1 AM
TRINITY_DN113336_c0_g1 2990.45739038662 1.8482375990005 0.598823223422274 3.08644943400463 0.0020256239613711 0.0166880988942051 2990.45739038662 0.579728869711991 0.598701792923083 0.9683098941153 0.332889624898249 0.774611060647952 F1 AM
TRINITY_DN113400_c1_g5 82.2035292976256 1.68016131411059 0.322831171037503 5.20445813429647 1.9456347930773e-07 9.93334258193111e-06 82.2035292976256 -0.183409272595084 0.301990607479004 -0.607334360913315 0.543629039474548 0.869624469897353 F1 AM
TRINITY_DN113606_c0_g1 1036.67022020874 -1.42355997987008 0.392799551435282 -3.624138506952 0.000289926212520382 0.00388370354978486 1036.67022020874 0.399623979463479 0.392186838737319 1.0189632593233 0.308220409404155 0.761207311739027 F1 AM
TRINITY_DN113613_c0_g1 514.403355861815 0.443868589510683 0.149216049423826 2.97467056140819 0.0029330335063109 0.0217361224368579 514.403355861815 0.0629875900249334 0.148380646759627 0.424500036901522 0.671201178418504 0.910346282179171 F1 AM
TRINITY_DN113906_c0_g2 71.7045003725306 1.41447646959491 0.492285634066343 2.87328406866386 0.00406228668994118 0.0272925741060011 71.7045003725306 -0.145037334807459 0.49216914587265 -0.294690018713583 0.768230688677265 0.938636106241127 F1 AM
TRINITY_DN114119_c0_g1 940.39082400543 -0.49609027235334 0.159884859876771 -3.10279705492875 0.00191701050676207 0.0160099303399097 940.39082400543 0.238953377480614 0.159426059992654 1.49883511824619 0.133916411614228 0.632077919466154 F1 AM
TRINITY_DN114434_c0_g1 116.134484423563 -1.84273567164146 0.376485672115749 -4.89457051920669 9.85206450593603e-07 3.87604728454055e-05 116.134484423563 -0.674339364037565 0.374233442584915 -1.80192170795788 0.0715577243203813 0.529903424767827 F1 AM
TRINITY_DN114505_c0_g1 272.889432141027 -1.9066651885351 0.286703024704326 -6.65031417265801 2.92468046939226e-11 3.82928728339299e-09 272.889432141027 0.372307708220734 0.285163210497421 1.30559516275365 0.191690266207196 0.686374167630774 F1 AM
TRINITY_DN114573_c0_g1 109.403354439994 -0.329431970956313 0.317140749625427 -1.03875636084421 0.298918061626403 0.479390948619545 109.403354439994 1.0699143068838 0.316847227959148 3.37675135671929 0.000733473211748924 0.0446448257525412 F1 OWA
TRINITY_DN114696_c1_g1 2691.10277983855 -3.50432410922282 0.735704756881094 -4.76322067574887 1.90527282985381e-06 6.73426839266036e-05 2691.10277983855 1.51792082964993 0.735092719604695 2.06493791758163 0.0389288748068188 0.411083182582503 F1 AM
TRINITY_DN114770_c1_g1 236.082423723832 1.01958169020641 0.242251912560096 4.20876631862909 2.5676876772334e-05 0.00056031270612603 236.082423723832 -0.277206069664436 0.240984790479725 -1.15030525002265 0.250018169239226 0.727437690505551 F1 AM
TRINITY_DN114792_c0_g1 40.9091727080572 1.16750399877231 0.366675575423339 3.18402445383602 0.00145242741869989 0.0130809781536977 40.9091727080572 -0.563548087988399 0.335301468528626 -1.68072060782008 0.0928171958446582 0.567694721038155 F1 AM
TRINITY_DN114807_c0_g1 155.173596067612 -1.52045425074744 0.44217111262607 -3.43861054540042 0.000584707753763462 0.00655588762771712 155.173596067612 1.08156696039769 0.43290831381736 2.49837419582104 0.0124764417805693 0.236048965509077 F1 AM
TRINITY_DN114931_c0_g2 75.0253677996337 -1.48272411908757 0.366894849463284 -4.04127809713489 5.31606703334027e-05 0.00101778443760169 75.0253677996337 0.722060152919472 0.368980754254033 1.95690464772142 0.0503586800313021 0.462010674079178 F1 AM
TRINITY_DN114958_c0_g1 3554.60203562059 -1.09209060025692 0.242079463173445 -4.51128974734406 6.44346321210841e-06 0.000185481867144771 3554.60203562059 0.906491412277965 0.242018144349052 3.74555145324382 0.000179997949230807 0.0188512920710401 F1 both
TRINITY_DN114974_c0_g1 473.671641564814 -1.7759591400301 0.435221417806146 -4.08058764428992 4.49219867081976e-05 0.00089377871103328 473.671641564814 0.425065827218949 0.435546378207969 0.975937003466449 0.329095683465042 0.772583274918547 F1 AM
TRINITY_DN115207_c0_g2 263.446587837784 -1.7632572184878 0.280480519674082 -6.28655858359326 3.24580566886152e-10 3.40711661438727e-08 263.446587837784 0.375663327221233 0.274146376485535 1.37030199719256 0.170592649884641 0.66855878301265 F1 AM
TRINITY_DN115207_c0_g3 1261.04457919794 -1.15280983216195 0.244057028605606 -4.72352645915756 2.31789786211319e-06 7.92805711180371e-05 1261.04457919794 1.18288499821295 0.243367797760966 4.86048281282787 1.17099810569271e-06 0.000526627697101332 F1 both
TRINITY_DN115368_c0_g1 164.471921264256 -3.06358001604481 0.839359365549651 -3.64990270173329 0.000262339661196138 0.00359322709173766 164.471921264256 1.21107816736362 0.83195157649561 1.45570752142209 0.145473489776937 0.643446323144602 F1 AM
TRINITY_DN115368_c1_g1 1974.59794228838 -3.16717082710075 0.715455661258319 -4.4267884071676 9.56464716738513e-06 0.000254010744239182 1974.59794228838 0.759100049039271 0.714904926314345 1.06181958061581 0.288317598913736 0.75068398037427 F1 AM
TRINITY_DN115370_c0_g2 367.557185047915 -1.01970436867366 0.185088184145819 -5.50928938754024 3.60285179882826e-08 2.26134664579548e-06 367.557185047915 0.105834509366981 0.185045991299009 0.571936244735869 0.567365168006881 0.874359167735391 F1 AM
TRINITY_DN115381_c1_g1 1194.31499233543 -4.53218295888712 0.743619659868274 -6.09475946304319 1.09602128082529e-09 1.00722287743163e-07 1194.31499233543 2.59030475582127 0.737593257909063 3.51183355873437 0.00044502661284716 0.0339107322002075 F1 both
TRINITY_DN115447_c0_g1 18720.1341309231 -0.153934389706521 0.187040402241328 -0.823000741347359 0.410507571844242 0.5862708712833 18720.1341309231 -0.702725387297592 0.187088924767363 -3.7561036184873 0.000172579262649302 0.0182409122955041 F1 OWA
TRINITY_DN115463_c0_g1 202.134497759039 1.51669680196816 0.318623744098783 4.76014995761877 1.93449172651497e-06 6.80759214960025e-05 202.134497759039 0.362979835397771 0.324211027843653 1.11957892923005 0.262893238776741 0.735815084177149 F1 AM
TRINITY_DN115711_c0_g1 317.170112515689 -1.39594896024723 0.284491798357609 -4.90681618347572 9.25667109535359e-07 3.66549123878286e-05 317.170112515689 0.511616641776713 0.282046029806346 1.81394732671114 0.0696858355141725 0.523993358389969 F1 AM
TRINITY_DN115843_c0_g1 41.9868522480394 -1.31261673914967 0.396351860425046 -3.31174612815497 0.000927156417430431 0.00924991406541716 41.9868522480394 0.348430053112614 0.404655600080625 0.861053332866744 0.389208670003782 0.807557143312418 F1 AM
TRINITY_DN115926_c0_g1 2116.35981557314 -0.905406674069103 0.214710096804302 -4.21687981862511 2.47705903652236e-05 0.000544314174459268 2116.35981557314 0.1258573518112 0.214714364782508 0.586161768630085 0.557766810651247 0.871925540125783 F1 AM
TRINITY_DN115950_c0_g1 2271.82676409191 -2.71281649682424 0.253668856666209 -10.6943222454537 1.08207841426769e-26 2.63559670540128e-23 2271.82676409191 1.33905160537626 0.253006189439455 5.29256461410287 1.20612833643098e-07 6.91593988109527e-05 F1 both
TRINITY_DN116092_c0_g1 853.331412559874 -1.6070683051097 0.31501793962158 -5.1015136059877 3.36947792717112e-07 1.58105772563388e-05 853.331412559874 0.652847850201377 0.314726190071382 2.0743359491414 0.0380481213426621 0.40808586276109 F1 AM
TRINITY_DN116107_c1_g2 6070.0444762694 -2.54601809790639 0.327435659981463 -7.77562864732121 7.50736398904121e-15 1.82826835225121e-12 6070.0444762694 0.789586398641945 0.32707496442175 2.41408387840961 0.0157748303820341 0.268605426609008 F1 AM
TRINITY_DN116110_c0_g1 713.132290700519 -0.871918150500673 0.236583729608058 -3.68545272299645 0.000228296459810577 0.00323747581499608 713.132290700519 0.412574033832952 0.236204273161216 1.74668319210025 0.0806923074991766 0.546984371021645 F1 AM
TRINITY_DN116139_c0_g1 1796.45299818068 -2.51757609280423 0.396738371959734 -6.34568337912055 2.21440246640841e-10 2.42915960650648e-08 1796.45299818068 1.52405813692745 0.396990428461695 3.83902993035134 0.000123521373987392 0.0147762515330903 F1 both
TRINITY_DN116292_c0_g1 474.747818689342 -1.15736421182816 0.603008823370761 -1.91931555057288 0.0549444111774709 0.159942183562882 474.747818689342 2.16960922989706 0.602045478228691 3.60372979842051 0.000313683157065152 0.0268456600389788 F1 OWA
TRINITY_DN116296_c0_g1 107.429133620973 -3.16239920965566 0.951314725174554 -3.32424078590332 0.000886596110972119 0.00892939416480729 107.429133620973 1.27194895901054 0.952943521062544 1.3347579692785 0.181955573863606 0.678480416539695 F1 AM
TRINITY_DN116338_c0_g5 99.4960033317033 0.783327104813619 0.23658368931329 3.31099369989246 0.00092965301588831 0.00926343694596072 99.4960033317033 -0.0822370476903948 0.233440276951692 -0.352283028294269 0.724626014837755 0.926555065144408 F1 AM
TRINITY_DN116349_c0_g1 1723.07840508382 -1.26134244746973 0.319729763051315 -3.94502668576179 7.97910921479404e-05 0.00140580548505858 1723.07840508382 0.870730633006364 0.319973696699037 2.72125690951829 0.00650341971315871 0.167222460247767 F1 AM
TRINITY_DN116412_c0_g2 25.2806903118987 -1.56608373358882 0.491047095445899 -3.18927399859014 0.001426306168891 0.0128934326306539 25.2806903118987 0.496729977167593 0.467638096155208 1.0622102460248 0.288140249429636 0.75068398037427 F1 AM
TRINITY_DN116533_c0_g1 103.183531701721 2.70823138294272 0.555174874024786 4.87815913445286 1.07080519291423e-06 4.17905751010258e-05 103.183531701721 4.20735155955709 0.525334265695937 8.0089037291017 1.15735459958559e-15 8.84836169869835e-12 F1 both
TRINITY_DN116651_c1_g1 1634.6462863257 0.862679326073132 0.207390638756124 4.15968305631952 3.18689515946775e-05 0.000671952015744745 1634.6462863257 -0.0674319751743655 0.207127598755157 -0.325557654217176 0.744759055128818 0.931770888605579 F1 AM
TRINITY_DN116747_c1_g1 6411.5824959244 -1.67939106214423 0.287157128089415 -5.84833492839957 4.96518034003873e-09 3.86316411568572e-07 6411.5824959244 0.144852289615628 0.28708169023234 0.504568192762123 0.613862154787429 0.891016477856886 F1 AM
TRINITY_DN116804_c0_g1 3479.63153199582 -1.5621408403585 0.357412733395051 -4.37069162455345 1.23853606578407e-05 0.00031451583743524 3479.63153199582 1.11944879658651 0.35713434562814 3.13453133334904 0.00172128870120167 0.0733819287188877 F1 AM
TRINITY_DN116893_c0_g1 33.9136397444754 -1.85178551273467 0.46359988347135 -3.9943614715104 6.48688347512412e-05 0.00119406706930988 33.9136397444754 0.675245184369272 0.463458280388189 1.45697080609649 0.145124439024425 0.643239943649662 F1 AM
TRINITY_DN116995_c1_g1 457.202343399297 -1.46928528678401 0.34721058468224 -4.23168345552792 2.31948693693863e-05 0.000520612584103839 457.202343399297 1.06825663432104 0.345829696977912 3.08896732598783 0.00200853527382568 0.081105220141665 F1 AM
TRINITY_DN117094_c0_g1 1093.48625223402 0.511564271543195 0.162699199331132 3.14423349129111 0.00166522514254653 0.0144832956772984 1093.48625223402 -0.123269485044702 0.162688039034939 -0.757704658412094 0.448627809614109 0.833493879672052 F1 AM
TRINITY_DN117113_c0_g1 1979.1375628454 0.580471254738014 0.202463419173177 2.8670426347068 0.00414327192043496 0.0276474904923604 1979.1375628454 0.0817196017884061 0.202267767844773 0.404016925974684 0.686200272586983 0.914764162784122 F1 AM
TRINITY_DN117122_c0_g1 1608.68021679213 -4.75777759899228 1.7061268360848 -2.78864237896309 0.00529294761216021 0.0327654176916465 1608.68021679213 0.865152743274283 1.69743901866995 0.509681192525068 0.610274831288393 0.889874715564086 F1 AM
TRINITY_DN117154_c9_g3 25199.842823023 -0.862342790317519 0.200891616915135 -4.29257727903006 1.76611051111108e-05 0.000420430980225691 25199.842823023 0.3827542557686 0.200898601007637 1.90521115552244 0.0567526286846857 0.486608707107271 F1 AM
TRINITY_DN117184_c0_g6 275.488011259066 0.842434624652313 0.249856870433305 3.37166884061004 0.000747142268478865 0.007869877017416 275.488011259066 -0.156463467302434 0.248149821237889 -0.630520169315132 0.528354310931438 0.863902388726202 F1 AM
TRINITY_DN117233_c0_g1 48.4345840274488 -0.427564699978403 0.644590902524503 -0.663311719578837 0.50713093223343 0.667609227376328 48.4345840274488 2.66599028467502 0.631814335394859 4.21957865677246 2.44759319662932e-05 0.00488156500503393 F1 OWA
TRINITY_DN117241_c1_g1 794.930026333017 -3.14885409108943 0.607233782284526 -5.18557132846407 2.15353642984206e-07 1.08581931006095e-05 794.930026333017 0.673932581897125 0.605518226792719 1.11298479893294 0.265714958126254 0.738779214404384 F1 AM
TRINITY_DN117387_c0_g1 226.698839449426 -1.56336593193143 0.444640204769883 -3.51602467604234 0.000438060268037838 0.00529170719619319 226.698839449426 0.695423150381667 0.445294458462281 1.56171525866984 0.118355082561027 0.616280405270214 F1 AM
TRINITY_DN117418_c2_g1 367.604280031246 -0.657892945087469 0.231384627935039 -2.84328717494652 0.00446508187064722 0.0291826892630141 367.604280031246 -0.007559991838296 0.232233752883417 -0.0325533723863609 0.974030753549041 0.992825817649524 F1 AM
TRINITY_DN117445_c0_g1 215.25678669361 -0.912663726211635 0.313495473206389 -2.91125009518331 0.00359985748006444 0.0250980043549984 215.25678669361 0.738108696800004 0.315716346933534 2.33788558612518 0.0193931841870871 0.29625276692814 F1 AM
TRINITY_DN117445_c0_g3 23.7180362643321 -1.4165474181831 0.501646202046743 -2.82379775308476 0.0047458321442054 0.0303985402966423 23.7180362643321 -0.268394701345666 0.500665030031507 -0.536076388895737 0.591905757506167 0.882970141065589 F1 AM
TRINITY_DN117445_c0_g4 199.01863080741 -1.01714834494358 0.341430376995038 -2.97907981678609 0.00289115456210109 0.0215352220497743 199.01863080741 0.50271550567048 0.34305758793906 1.46539684106851 0.142812678800604 0.641279432423473 F1 AM
TRINITY_DN117464_c0_g1 44.7106099464119 1.03862980013755 0.351272759959039 2.95676157826376 0.0031088840823813 0.022729106592084 44.7106099464119 -0.678677886430283 0.341007651897244 -1.99021307191895 0.0465674689411727 0.444289296021105 F1 AM
TRINITY_DN117502_c0_g1 111.604741947301 3.51682394086117 1.0185527508534 3.45276564018366 0.00055487084743953 0.00629672402036108 111.604741947301 1.05404546977488 1.00831455127046 1.04535382182753 0.295859470872531 0.754387998532318 F1 AM
TRINITY_DN117517_c0_g1 30.3604177577561 -1.54306325716027 0.499779159222553 -3.0874902017936 0.00201854426032007 0.0166410319470462 30.3604177577561 0.226509540732124 0.493156468032131 0.459305626946306 0.646014707562331 0.902319793718387 F1 AM
TRINITY_DN117579_c0_g2 35.2645717164193 -1.69662261512075 0.553539179500682 -3.06504521802988 0.00217637089882223 0.0175354998821302 35.2645717164193 -0.361866630939301 0.551714718811935 -0.655894466108402 0.511892029066188 0.856364374811239 F1 AM
TRINITY_DN117581_c1_g1 283.754780133001 1.69819591961841 0.429388799921996 3.95491433387855 7.6562080149557e-05 0.0013639475770901 283.754780133001 -0.210052710935891 0.424000885613432 -0.495406302352395 0.620313346880243 0.892814353485039 F1 AM
TRINITY_DN117581_c1_g2 325.484726514388 -4.02123750408766 1.13283650884785 -3.54970684002534 0.000385660364041856 0.00481146867085621 325.484726514388 1.27472114956129 1.13028848549213 1.12778389404389 0.259411196917617 0.732970368602394 F1 AM
TRINITY_DN117596_c0_g1 6090.69725394009 1.3780276984973 0.440638805389067 3.12734076446253 0.00176395344511645 0.0150675405994111 6090.69725394009 -0.214317227204191 0.440559377148474 -0.486466157164471 0.626636694522934 0.894906485071858 F1 AM
TRINITY_DN117680_c0_g1 1551.85960007523 0.735972446899689 0.26972875087483 2.72856506587696 0.00636105398271213 0.0371671499755738 1551.85960007523 -0.358475858189873 0.269496383682786 -1.33016945641772 0.183462445187979 0.679692724377672 F1 AM
TRINITY_DN117750_c0_g1 23143.7913111848 -0.949999009189722 0.241272340271088 -3.93745511036335 8.23503309980955e-05 0.00144071667442286 23143.7913111848 -0.0386554887341957 0.241244643078859 -0.160233563078787 0.872697091442226 0.967155370744784 F1 AM
TRINITY_DN117824_c0_g1 3538.27225069038 -0.337385458534154 0.278500114300423 -1.21143741495995 0.225727807147553 0.400962158482208 3538.27225069038 -1.30696985630328 0.278395761949417 -4.69464709933604 2.67067373323737e-06 0.000847647458048979 F1 OWA
TRINITY_DN117930_c0_g1 106.81947863833 -3.69527641286967 0.846701831916814 -4.36431843368531 1.27519711558101e-05 0.000322146009914361 106.81947863833 0.979697398921921 0.824828073126094 1.18775952327723 0.234928165470894 0.716893517670303 F1 AM
TRINITY_DN118031_c0_g1 36.9140882533942 -2.41881445939311 0.436493315099662 -5.54146965307095 2.99943561639902e-08 1.90222019703555e-06 36.9140882533942 0.824678303464436 0.387789220963149 2.12661481775122 0.0334521003013787 0.384397481218648 F1 AM
TRINITY_DN118163_c0_g1 99.3554244698877 -1.51325870442954 0.433503642685524 -3.49076352635704 0.000481642352871621 0.00567461839355713 99.3554244698877 0.324565992383369 0.424845043164293 0.763963232255142 0.444889153749239 0.831451677623249 F1 AM
TRINITY_DN118252_c0_g1 7678.3387462684 0.439559923310476 0.143144673904396 3.0707389337032 0.00213529763282613 0.017310553679166 7678.3387462684 -0.219306434880093 0.143126011941018 -1.532261200504 0.125457991511977 0.626091823117633 F1 AM
TRINITY_DN118253_c4_g1 4056.55061556304 -5.32462420430865 1.36565116197726 -3.89896362450231 9.6605284555383e-05 0.00163718058091666 4056.55061556304 2.07707274203756 1.36225306519183 1.52473339580636 0.127325608473051 0.627355565185368 F1 AM
TRINITY_DN118284_c0_g2 4746.07565995302 -1.44498711560512 0.303029129392122 -4.76847594983284 1.85624827553399e-06 6.60894945235078e-05 4746.07565995302 0.799435866216138 0.303077140405414 2.63773066205774 0.00834628423691637 0.191814003264443 F1 AM
TRINITY_DN118424_c0_g2 5365.80056440648 -0.931036856863041 0.230371137335032 -4.04146486245375 5.3118341221282e-05 0.00101777416503688 5365.80056440648 0.264455360660301 0.230208804279554 1.14876301750458 0.250653712809916 0.728341643609099 F1 AM
TRINITY_DN118516_c0_g1 28.2083901369117 -1.17115731941818 0.356119231960037 -3.28866630699014 0.00100663293506946 0.00991287176212967 28.2083901369117 0.345311812026271 0.321803937331071 1.07305030165313 0.283248547631429 0.748263306217293 F1 AM
TRINITY_DN119281_c0_g1 2475.7835889072 -1.70838611724016 0.374029662406208 -4.56751506351067 4.93540219960823e-06 0.000149306645673365 2475.7835889072 0.827428682068936 0.373617046886325 2.21464381500956 0.0267845221181972 0.346419969315537 F1 AM
TRINITY_DN119386_c0_g1 36.7649544792237 1.03129649238987 0.326365609951899 3.1599422884717 0.00157800392237577 0.0139185546981591 36.7649544792237 -0.292157394777353 0.308678549931881 -0.94647779977529 0.343904940219584 0.78167099153168 F1 AM
TRINITY_DN119582_c0_g2 176.700703038906 -0.841709116828141 0.238813452446085 -3.52454649521122 0.000424208360777119 0.0051697741907059 176.700703038906 0.180998570095784 0.236337211226736 0.765848802041325 0.443766272386059 0.830943197277054 F1 AM
TRINITY_DN119825_c0_g2 58.5787074569365 -1.4047077752871 0.645510979717089 -2.17611755558789 0.0295464715308165 0.10666978934269 58.5787074569365 -2.31029317259074 0.6318015212775 -3.65667554569881 0.000255507453232247 0.0236303183360275 F1 OWA
TRINITY_DN119887_c0_g1 27.4225384239609 -1.38143221637743 0.47850147003929 -2.88699680747897 0.00388938176914521 0.026496299122446 27.4225384239609 0.0620239404637991 0.449462157185822 0.137995912385915 0.890243648084454 0.971974800243747 F1 AM
TRINITY_DN119890_c0_g1 320.5395746966 -0.616335356639616 0.218624337723998 -2.81915253834963 0.00481506300899465 0.0306725685215921 320.5395746966 0.23804447568454 0.219977251071618 1.08213224106087 0.279193771458393 0.747033137986496 F1 AM
TRINITY_DN119950_c0_g1 27.4871912579744 -1.65657201503884 0.568487735702374 -2.91399780681657 0.00356832413459073 0.0249352647488345 27.4871912579744 -0.137922437951393 0.558029883626667 -0.247159591266023 0.804784716757829 0.949562336722958 F1 AM
TRINITY_DN120059_c0_g1 2712.6395557481 0.679931965526002 0.185552676136377 3.66436086875011 0.000247956981208081 0.00344073866858142 2712.6395557481 0.0877730819563646 0.185495382634935 0.473182031323694 0.636083316201467 0.899069879854369 F1 AM
TRINITY_DN120090_c1_g1 95.8170454934851 -1.07472927866366 0.30605495259462 -3.51155656705601 0.000445490643363895 0.00536284411163665 95.8170454934851 0.339475841146272 0.304041010294824 1.11654622123867 0.264188396820257 0.7371385741311 F1 AM
TRINITY_DN120190_c0_g1 100.925812640247 -0.940761773816806 0.327284576147864 -2.87444579542843 0.00404737236734764 0.0272489787902885 100.925812640247 0.313016600907579 0.324324187277746 0.965134927292724 0.334477234822317 0.776162121759239 F1 AM
TRINITY_DN120296_c0_g1 183.468099038276 -1.35741388511786 0.218598841304849 -6.20961152865794 5.31157413283551e-10 5.34515557260096e-08 183.468099038276 0.346248793868849 0.2099923001025 1.64886423787844 0.0991754510720828 0.581146441131961 F1 AM
TRINITY_DN120363_c1_g1 4998.45278356426 0.464988166523901 0.16384580517317 2.83796198524858 0.00454025896674922 0.0294929118744315 4998.45278356426 -0.051666988779845 0.163753012480225 -0.315517791076268 0.752368545078235 0.934257971910269 F1 AM
TRINITY_DN120655_c0_g1 3671.02134817419 -0.940782924459158 0.261102056877166 -3.60312337524688 0.00031441619728848 0.00415237399813793 3671.02134817419 0.286789706926311 0.260832589585712 1.09951638858406 0.271542889540483 0.740981368145776 F1 AM
TRINITY_DN120655_c0_g2 6523.6393975055 -0.93229876241691 0.203848664054726 -4.57348477970217 4.79678539020716e-06 0.000146386108530971 6523.6393975055 0.0955868040051655 0.203775274215437 0.469079501294688 0.639012810652674 0.900293983873843 F1 AM
TRINITY_DN120678_c0_g2 58.6428058040732 -3.06758811253536 0.520504968240506 -5.89348478825267 3.78134925999378e-09 3.0391814695917e-07 58.6428058040732 1.15404460764423 0.506028003977735 2.28059435164187 0.0225724618503689 0.318206505839005 F1 AM
TRINITY_DN120684_c0_g2 35.4226001149815 -1.12529052208458 0.345818671616093 -3.25399006602456 0.00113796259063275 0.0109320721773883 35.4226001149815 -0.0226733856684571 0.331749080841325 -0.06834498413969 0.945511015654039 0.985743566352399 F1 AM
TRINITY_DN120727_c0_g1 24.3851523752365 -1.52030216430302 0.438699010423373 -3.46547890052415 0.000529288056387287 0.00607147999868093 24.3851523752365 0.510602229848017 0.434705575754149 1.1745932381065 0.240157489855361 0.720014028605933 F1 AM
TRINITY_DN120753_c0_g1 37.2175140724677 -2.55177291288843 0.503226033450196 -5.07082850104769 3.96087585169263e-07 1.82687897000512e-05 37.2175140724677 -0.461348101686371 0.492834270339054 -0.936112055212757 0.349215496785702 0.784732620026812 F1 AM
TRINITY_DN120775_c1_g1 1518.74227822081 -6.14012052402517 1.3209422881454 -4.6482882553831 3.34700965063482e-06 0.000107817097912579 1518.74227822081 5.98556557987697 1.28142062636473 4.67103888974961 2.99680189375955e-06 0.000928846597773904 F1 both
TRINITY_DN120797_c0_g1 2735.47112550311 0.703212383972154 0.197763114984684 3.555831854826 0.000376785009806669 0.0047346983198255 2735.47112550311 -0.0331803942677355 0.197454139304496 -0.168041016433531 0.866551011402192 0.966315652735678 F1 AM
TRINITY_DN120823_c0_g1 4295.33627965415 -0.440312852171432 0.14129651563686 -3.11623291053446 0.00183177531967333 0.0155162519513059 4295.33627965415 0.150817828383 0.141288272586195 1.06744760638921 0.28576976080777 0.748959525090766 F1 AM
TRINITY_DN120873_c3_g1 14356.2756975733 -0.400621715103144 0.211673527127875 -1.89263967270278 0.0584058040854455 0.16672799752583 14356.2756975733 -0.731565878052364 0.211705186642783 -3.45558788451773 0.000549094154096614 0.0386319739826992 F1 OWA
TRINITY_DN120986_c0_g1 58.0967385431398 -0.183987133257803 0.56126963324267 -0.327805251452567 0.743058916449599 0.842797903791024 58.0967385431398 1.91469084384195 0.555219984545281 3.44852652486935 0.000563654106188509 0.039110793106924 F1 OWA
TRINITY_DN121057_c0_g1 3140.77566993994 -0.466295507587539 0.176142685320105 -2.64726012743667 0.00811469061053771 0.0440225129067554 3140.77566993994 -0.111797748218516 0.176000643695504 -0.635212155314247 0.525290056600672 0.862464744026142 F1 AM
TRINITY_DN121066_c0_g1 163.703959271608 -2.4321739595698 0.655363217868758 -3.71118471903143 0.000206291493500733 0.00299214814843558 163.703959271608 1.15161980281628 0.653494646328192 1.76224825908967 0.0780273616405103 0.542149520323158 F1 AM
TRINITY_DN121089_c0_g2 647.82178163728 -1.38592227193728 0.320091060829889 -4.32977499697757 1.4926177099527e-05 0.000367313409222811 647.82178163728 -0.557241262523307 0.320408674455193 -1.73915785354692 0.0820070006346546 0.549581070256006 F1 AM
TRINITY_DN121136_c0_g3 963.09756361339 -1.93050151409807 0.401603435753564 -4.80698455797744 1.53223820799139e-06 5.57766772484518e-05 963.09756361339 0.891136174606778 0.400451298054006 2.22532971908758 0.0260591117710724 0.343106651883649 F1 AM
TRINITY_DN121144_c0_g4 3961.57460539269 1.3068268064943 0.4414222153278 2.9604917041247 0.00307148393682368 0.0225368630049615 3961.57460539269 -0.262855716538744 0.441348494494852 -0.595574064072875 0.55145980730731 0.871925540125783 F1 AM
TRINITY_DN121169_c0_g1 36.630954607496 -0.462704991426411 0.518799637993143 -0.891876087686336 0.372459352917034 0.552439406881571 36.630954607496 1.93108110442481 0.521782249751828 3.70093291855612 0.000214808262600965 0.0212363892716195 F1 OWA
TRINITY_DN121198_c0_g1 1039.63270525102 -1.09009321736436 0.403467623991352 -2.70181088281752 0.00689629756085051 0.0394516172185559 1039.63270525102 -0.112842540062418 0.403319499046409 -0.27978448929253 0.779642852402682 0.942197506740069 F1 AM
TRINITY_DN121318_c0_g1 191.09660793597 1.46984945682815 0.4553620277438 3.22787006222471 0.00124715610550066 0.0116798825474618 191.09660793597 0.602493075749185 0.456753286584255 1.31907770222042 0.187143136788082 0.684470150605852 F1 AM
TRINITY_DN121322_c0_g2 35.5246738356275 -1.87842643442068 0.56246872514339 -3.33961045379334 0.000838959808204372 0.00857372564381077 35.5246738356275 -0.178357894386786 0.542799661625799 -0.328588809087623 0.742466507849724 0.931533443902065 F1 AM
TRINITY_DN121461_c0_g1 2974.22224901366 0.650658673644746 0.224678096602255 2.89595952380084 0.00378001151930831 0.0259577134752782 2974.22224901366 -0.250246841323769 0.224680066741179 -1.11379191288937 0.265368467173965 0.738562208846265 F1 AM
TRINITY_DN121469_c0_g2 2490.27232808957 -0.864382272789056 0.23458657766862 -3.68470473195654 0.000228967918574325 0.00324175490416322 2490.27232808957 -0.436371010264136 0.234756739168142 -1.85882208029644 0.0630523616254747 0.505055421322013 F1 AM
TRINITY_DN121490_c0_g1 157.932939812833 -0.864288966460226 0.202931738630265 -4.25901326374054 2.05331287753644e-05 0.000471712859197662 157.932939812833 0.0477331570265455 0.202580888679172 0.235625173419693 0.813723537815106 0.952174271034938 F1 AM
TRINITY_DN121506_c0_g7 79.355602548134 1.01950680313152 0.288860890321427 3.52940407404087 0.000416496666031996 0.00509951900848527 79.355602548134 1.25002722753103 0.308574488733556 4.05097398900784 5.10048777697858e-05 0.00785132803038797 F1 both
TRINITY_DN121524_c0_g1 259.492439378521 -1.7210240211778 0.299949167472953 -5.73771894643778 9.59601844377356e-09 6.85313305458116e-07 259.492439378521 0.488002857645539 0.294003926350514 1.65985149825427 0.0969443307184791 0.576338820466313 F1 AM
TRINITY_DN121594_c0_g1 3523.19936233227 -0.735556175404914 0.241743816490423 -3.04270936929655 0.00234458653152729 0.0185846380441966 3523.19936233227 -0.394773410681128 0.241732331609445 -1.63310140622374 0.102447670906827 0.588271993032664 F1 AM
TRINITY_DN121606_c0_g1 95.7616126883062 -1.80864286116708 0.486969787003181 -3.71407612841342 0.000203947396844334 0.00296875729548718 95.7616126883062 0.348198468997537 0.482251080452349 0.722027348639487 0.470277663326414 0.839116941494955 F1 AM
TRINITY_DN121637_c0_g1 3554.32494558846 0.433664102214428 0.136486647682076 3.17733719436483 0.00148634114390607 0.0132832535330439 3554.32494558846 -0.0290551909606064 0.136320962342645 -0.213138100416102 0.831219247503714 0.955822895010991 F1 AM
TRINITY_DN121647_c1_g1 3153.16310538742 -0.513412649003401 0.180611594924674 -2.84263393619621 0.00447424272181073 0.029227798552644 3153.16310538742 0.190145331870567 0.180658803518199 1.05251074493811 0.292565283381074 0.753017219659374 F1 AM
TRINITY_DN121696_c0_g1 57.1144632293732 -1.66698749442452 0.540254525424739 -3.08555952051297 0.00203169555656013 0.0167324592116702 57.1144632293732 -0.113410230224633 0.525983415164008 -0.215615601091282 0.829287393923971 0.955670751366972 F1 AM
TRINITY_DN121762_c0_g1 4573.68397185885 -0.760046972169841 0.238861108683158 -3.18196200444678 0.00146281007651762 0.0131235692119882 4573.68397185885 -0.228080058814888 0.238796552611231 -0.955122912457659 0.339515543292905 0.78051604549466 F1 AM
TRINITY_DN121808_c1_g3 275.972167774645 -2.43837874732242 0.918749269428963 -2.65401979458222 0.00795391608073938 0.0434266471504043 275.972167774645 1.71878783182922 0.91289996276107 1.88277785293225 0.0597304796347863 0.496548851360442 F1 AM
TRINITY_DN121883_c0_g1 929.579977017879 0.767840780424845 0.24867171854826 3.08776882593438 0.00201665280910059 0.0166322154877258 929.579977017879 -0.263806260629701 0.248758892439069 -1.06048977000618 0.288921841558178 0.751070433606095 F1 AM
TRINITY_DN121908_c0_g1 268.921786343847 -1.14729769818343 0.375512190485217 -3.05528749066962 0.0022484488056241 0.0180119979484749 268.921786343847 0.315449471173764 0.37565622115777 0.839729128407754 0.401060278147337 0.811675508655018 F1 AM
TRINITY_DN121935_c0_g2 55.1955221413178 -1.39934869952278 0.433317999310502 -3.22938050519349 0.00124058713465657 0.0116253087887721 55.1955221413178 0.730170346000886 0.418206828722445 1.7459551012867 0.0808187539867939 0.546984371021645 F1 AM
TRINITY_DN121971_c0_g1 762.0245071699 -2.7788176649662 0.918365512705403 -3.02582972304798 0.00247951894940755 0.0193910484826339 762.0245071699 2.09713439109072 0.913430305475035 2.29588878157496 0.0216822413505718 0.311977155127073 F1 AM
TRINITY_DN121972_c0_g1 11785.5864688365 -1.27077335783612 0.224737509384069 -5.6544782458384 1.56320394277022e-08 1.05453478166989e-06 11785.5864688365 -0.0641105662806701 0.224542403061841 -0.285516523411454 0.775248447161875 0.94040080305187 F1 AM
TRINITY_DN122014_c0_g1 30.4713385684586 -2.21854626307097 0.543781874589507 -4.07984592120824 4.50655614511143e-05 0.000895172608498357 30.4713385684586 0.341283756044149 0.542677072861941 0.628889210749784 0.529421590019049 0.864544304115919 F1 AM
TRINITY_DN122021_c0_g1 1981.09855502558 0.79009861221502 0.293768232529643 2.68953046900772 0.00715526147564196 0.0403922305786529 1981.09855502558 1.08480105554985 0.293522066080814 3.69580750787976 0.000219189001199757 0.021576476100934 F1 both
TRINITY_DN122035_c0_g1 68.416893186829 -2.53296491316904 0.576256694267688 -4.39554965411369 1.10492801782553e-05 0.000285980259541254 68.416893186829 0.939115597359589 0.572603960213008 1.64007876754859 0.100988790484738 0.583445566387395 F1 AM
TRINITY_DN122045_c1_g1 4249.52885129344 0.395104511419042 0.142115760812286 2.78015970333449 0.00543321710423992 0.0333287496573186 4249.52885129344 -0.0343832016535351 0.141913286877762 -0.242283174535667 0.808560750226786 0.951191777892004 F1 AM
TRINITY_DN122049_c0_g1 312.724697982984 -1.35097459701437 0.266792764697526 -5.0637602505676 4.11066558234188e-07 1.87818084290379e-05 312.724697982984 -0.000203442415361551 0.265636562499179 -0.00076586752007145 0.999388926189853 0.999819483863079 F1 AM
TRINITY_DN122063_c0_g1 741.077317106683 -1.23048441810258 0.405102169135001 -3.03746687096242 0.0023857562765222 0.0188152608669272 741.077317106683 0.734518519611709 0.405275521680672 1.81239300258173 0.0699254932827235 0.524464066034188 F1 AM
TRINITY_DN122077_c0_g3 512.521322524957 0.88807522720286 0.267949176622492 3.31434206440594 0.000918590567348717 0.00918300810429759 512.521322524957 -0.135876359331145 0.26806335338106 -0.506881517437383 0.6122379547498 0.890612654921128 F1 AM
TRINITY_DN122093_c0_g1 4040.99799385103 -0.582670832181815 0.154606316208984 -3.76873886183414 0.000164074429195569 0.00249511043583452 4040.99799385103 0.249152724625567 0.154576922504906 1.61183649271876 0.106997524788269 0.593682584477242 F1 AM
TRINITY_DN122200_c0_g3 49.4967176254445 -1.39192120563866 0.461566044304269 -3.01564905567683 0.00256429866833864 0.0199006900796848 49.4967176254445 1.06402925019838 0.460186525051721 2.31216950578636 0.0207683440461564 0.305152299194518 F1 AM
TRINITY_DN122218_c0_g1 373.927072687816 0.602484364835175 0.156000207483462 3.86207412511964 0.000112428440743429 0.00184873046416254 373.927072687816 0.154844091701489 0.15669831356987 0.988166931563345 0.323070900462068 0.768446522074692 F1 AM
TRINITY_DN122231_c0_g1 1047.85841724801 -0.43281930943626 0.149247665283066 -2.90000723706711 0.00373154044391895 0.0257433231910908 1047.85841724801 -0.269145692133111 0.150260789151287 -1.79119046062062 0.0732627364955903 0.532459578981257 F1 AM
TRINITY_DN122266_c0_g2 1491.69232879517 -4.27765273998408 1.23024597565011 -3.47707110988402 0.000506923352899834 0.0058982820894265 1491.69232879517 2.30094383354971 1.2245147326323 1.87906586358781 0.0602355005321232 0.498704100897137 F1 AM
TRINITY_DN122277_c0_g1 33.6653833867781 -0.939582633263707 0.317325353724206 -2.96094409802602 0.00306697601284623 0.0225241456094223 33.6653833867781 0.313354478021649 0.32920722583402 0.95184568694624 0.341175247894313 0.780614821966086 F1 AM
TRINITY_DN122523_c0_g1 29.4961885025188 -1.69877187182181 0.557704833212914 -3.04600528927687 0.00231903755575992 0.0184192336894078 29.4961885025188 0.549035615338069 0.541213146141702 1.01445358312549 0.310366367298434 0.762145919869792 F1 AM
TRINITY_DN122525_c0_g1 120.242165083914 -0.730446223323767 0.249126523419475 -2.93202912840337 0.00336755160186166 0.0239515140654606 120.242165083914 0.245745567091322 0.24023832663152 1.02292407101324 0.306343747402342 0.759600020585959 F1 AM
TRINITY_DN122591_c1_g1 3845.4735212572 -1.71423660894639 0.588769912227057 -2.91155606519055 0.00359633360304155 0.02508061633301 3845.4735212572 1.41677284201806 0.588725986997865 2.40650637700354 0.0161059228338331 0.271812391083395 F1 AM
TRINITY_DN122591_c2_g1 15608.783359912 -2.62739929916647 0.387313967610938 -6.78364200334167 1.17183498977754e-11 1.69142572418963e-09 15608.783359912 0.831028365724628 0.387286873813322 2.14576951070435 0.0318913722884728 0.375685934673042 F1 AM
TRINITY_DN122614_c0_g1 2688.53187395951 -2.72511847156965 0.404230821326836 -6.74149106845638 1.56769374491642e-11 2.20682345491038e-09 2688.53187395951 1.52853306516455 0.404298927731089 3.78070026982911 0.000156387860567851 0.0169193960848313 F1 both
TRINITY_DN122699_c1_g1 76.399055750752 -1.45623181444301 0.452019697036221 -3.22161141204941 0.00127471891522876 0.0118603179967767 76.399055750752 1.40278503920523 0.425744553243401 3.29489838100935 0.000984572769283259 0.0537670500863829 F1 AM
TRINITY_DN122793_c2_g6 2768.6887593606 -1.91262581301057 0.554633534555292 -3.44844964079592 0.000563814595548575 0.00637741609168344 2768.6887593606 0.949714738965994 0.554167172949376 1.71376939184514 0.08657108687238 0.557190022346068 F1 AM
TRINITY_DN122869_c2_g8 129.994891735966 -0.669748985344666 0.217884216327228 -3.07387564200065 0.00211297490626904 0.0171753263993224 129.994891735966 0.44844118844119 0.211817462223526 2.11711151542341 0.0342503846082774 0.387360365569749 F1 AM
TRINITY_DN122898_c0_g1 1431.23486771266 -0.767848738513531 0.193540795554369 -3.9673740945114 7.26688798799187e-05 0.00131133459880081 1431.23486771266 -0.24515770284123 0.19397290478556 -1.26387601975779 0.206274530156927 0.697804221781604 F1 AM
TRINITY_DN122945_c0_g1 91.5428568462726 -1.09868345443613 0.414442708740895 -2.6509899468952 0.00802562302111269 0.0437048294796863 91.5428568462726 0.389578070137659 0.411886602841329 0.945838168685803 0.344231134373252 0.781821786866693 F1 AM
TRINITY_DN122979_c0_g5 1421.33040817023 -2.73969656804696 0.411225795104908 -6.6622682736817 2.69633253676215e-11 3.60327230206372e-09 1421.33040817023 1.29631206739892 0.410692420534173 3.15640611461214 0.00159726298566909 0.0705873291701471 F1 AM
TRINITY_DN122997_c0_g1 2796.08684037471 -5.45691412991103 0.921725957921411 -5.92032163466128 3.21312604509681e-09 2.63465517091726e-07 2796.08684037471 1.06766818096835 0.917228833672148 1.16401506556865 0.244417906432115 0.72282596478694 F1 AM
TRINITY_DN123036_c0_g1 22.833797652032 -1.6476717201551 0.497375647306514 -3.31273098929933 0.000923897980613398 0.00922874795811242 22.833797652032 1.22756160734122 0.511727896768852 2.39885614032826 0.0164463746257486 0.274337489757215 F1 AM
TRINITY_DN123123_c0_g1 313.533895244688 5.29762722083338 1.33171420808268 3.97805113790938 6.94824302273817e-05 0.00126913637626944 313.533895244688 -1.13896041493516 1.32473938944901 -0.859761870150839 0.389920321807613 0.807666925477571 F1 AM
TRINITY_DN123193_c0_g3 39.5943391565637 -1.39774677935648 0.340811563604288 -4.10123049985294 4.109589416791e-05 0.000827798437279663 39.5943391565637 0.467874448494902 0.34100744513481 1.37203587537492 0.170052269917935 0.667583169698545 F1 AM
TRINITY_DN123236_c0_g1 53.5723031387842 -1.40219144117332 0.419117563487319 -3.34558024604413 0.000821105955482396 0.00843729676534295 53.5723031387842 0.77293396013909 0.398373427312361 1.94022469157573 0.0523523889886963 0.470515044610007 F1 AM
TRINITY_DN123279_c0_g1 9113.94174350774 -0.525988023711423 0.171080815030485 -3.0745003384377 0.00210855482219936 0.01716231135863 9113.94174350774 0.183322018988709 0.171086975732354 1.07151358660694 0.283938564958167 0.748481854361628 F1 AM
TRINITY_DN123319_c0_g3 350.994541158412 -3.05603921742164 0.469044670522293 -6.51545451741016 7.246988029374e-11 8.56727667375461e-09 350.994541158412 1.02372639732681 0.465850548991385 2.19754253707178 0.0279817220129756 0.352050891985523 F1 AM
TRINITY_DN123364_c0_g1 166.271514791024 -0.727422282728323 0.220091695412442 -3.30508736990355 0.000949467970656138 0.0094338610727821 166.271514791024 -0.318137617231222 0.213277388199609 -1.49166125821774 0.135787970276675 0.634779025290007 F1 AM
TRINITY_DN123410_c0_g2 129.458409245836 -1.45847264878469 0.511827409526071 -2.84953994577034 0.00437825074785457 0.0287860530406324 129.458409245836 -0.420253619795599 0.502462714812068 -0.836387670979293 0.402936846258536 0.812488357810166 F1 AM
TRINITY_DN123540_c0_g1 788.215033684347 -1.52093165939727 0.816176026697845 -1.86348484842269 0.0623940823055011 0.174292622893539 788.215033684347 2.81846463634273 0.813398888582056 3.46504608735816 0.000530140620220366 0.0381880633813524 F1 OWA
TRINITY_DN123561_c0_g1 326.750382211257 -0.859625670302172 0.29345106903476 -2.92936629309177 0.003396539055242 0.024073316534432 326.750382211257 -0.0248908050959279 0.29465306263065 -0.0844749580191152 0.932678812267553 0.982180222560143 F1 AM
TRINITY_DN123581_c0_g1 31.1246103958711 -1.25212716203565 0.435101999383472 -2.87777846070549 0.00400486279967052 0.0270392081398326 31.1246103958711 0.286830617892778 0.436766138490775 0.656714412165531 0.511364565693594 0.856254576860994 F1 AM
TRINITY_DN123622_c1_g1 38.0830034069948 -1.55933851301466 0.472220335709912 -3.30214180774411 0.000959495482697902 0.00951796068844888 38.0830034069948 0.271721551101061 0.468762609687073 0.579657049188397 0.562145913066254 0.874008857245634 F1 AM
TRINITY_DN123667_c0_g1 59.8704642250557 1.8247232311332 0.431038018595968 4.23332316967521 2.3026324688891e-05 0.000517796736883792 59.8704642250557 -0.792579841916979 0.432553799103672 -1.8323266228602 0.0669027729542603 0.515792269068542 F1 AM
TRINITY_DN123734_c1_g4 150.807407089635 -1.27128289529527 0.363546787916708 -3.4968893621102 0.000470717010985838 0.00559188847245761 150.807407089635 1.07988951085438 0.372193745427425 2.90141767324501 0.0037147837608194 0.120172468742107 F1 AM
TRINITY_DN123908_c0_g1 104.847852228488 -1.25673520980642 0.302982906642388 -4.14787495351922 3.35575592486464e-05 0.000700880995182064 104.847852228488 0.563016061999001 0.303142780151008 1.85726363569846 0.0632736553334895 0.505055421322013 F1 AM
TRINITY_DN123925_c1_g2 584.205322289067 -0.530442680049512 0.197223842128464 -2.68954642767786 0.00715491935697446 0.0403922305786529 584.205322289067 -0.136567281456806 0.197573825305809 -0.691221528182817 0.489426336916889 0.84759003801916 F1 AM
TRINITY_DN123954_c1_g35 313.467178771276 -2.01583712825217 0.353928472731557 -5.69560598697895 1.22934487414238e-08 8.52941188603685e-07 313.467178771276 0.633247785859643 0.353212863760817 1.79282198025624 0.0730013937109246 0.532459578981257 F1 AM
TRINITY_DN123963_c0_g1 1937.10506647086 -0.581742971476988 0.221692989761574 -2.62409276947656 0.00868801176779862 0.0461271119242787 1937.10506647086 -0.0138739382043283 0.221752808608538 -0.0625648815516022 0.950112995068671 0.98704903233773 F1 AM
TRINITY_DN123976_c4_g3 1542.50211577904 -0.54623023305854 0.294297507526775 -1.85604777168846 0.0634467491638431 0.176524469597517 1542.50211577904 0.983512296060217 0.293653492720951 3.34922730510417 0.000810372831385899 0.0471743940626065 F1 OWA
TRINITY_DN123980_c2_g3 291.048297904416 -1.92232010040284 0.485907968235807 -3.95614031064821 7.61704335845452e-05 0.00135796381338538 291.048297904416 1.35677919680394 0.476846434982449 2.84531685101908 0.00443672655869792 0.135320160040287 F1 AM
TRINITY_DN124014_c0_g1 2690.45439714752 -0.622284038164005 0.163989759150886 -3.79465182085819 0.000147850789856866 0.00229338234737851 2690.45439714752 0.12481932686579 0.163879468229478 0.76165323340571 0.446266994197397 0.83231930413543 F1 AM
TRINITY_DN124029_c3_g14 1297.77145972334 -5.3780477511281 1.30578146569534 -4.11864304435065 3.81109965844498e-05 0.000779275482637369 1297.77145972334 1.62339709219515 1.29901799169213 1.24971101445675 0.211405132291752 0.702214064336513 F1 AM
TRINITY_DN124029_c3_g4 2379.19771064499 -5.08018052919322 1.17667485906615 -4.31740381809892 1.57875166827192e-05 0.000385630284628145 2379.19771064499 1.65989831397387 1.17244268364961 1.41576073365642 0.156845569742651 0.656341906151695 F1 AM
TRINITY_DN124041_c0_g1 41.2556425974112 -1.12922366558772 0.342441319860324 -3.29756837185511 0.000975259272039634 0.0096507472783345 41.2556425974112 0.186211192394148 0.323376050977404 0.575834827073079 0.564726830722418 0.874049786835943 F1 AM
TRINITY_DN124060_c0_g1 6638.09357450853 -0.487443336269684 0.153085615358824 -3.18412239534816 0.00145193606087552 0.0130809781536977 6638.09357450853 0.216510159939857 0.153086294028993 1.41430139982913 0.157273426133669 0.656450590123263 F1 AM
TRINITY_DN124079_c0_g1 27.5444073701725 1.55838355853116 0.467496697679613 3.33346431379321 0.000857716737754799 0.00870695111068888 27.5444073701725 0.857871226361222 0.460882376325605 1.86136695701107 0.0626923735210532 0.504514977006082 F1 AM
TRINITY_DN124118_c0_g1 2281.71005508059 -0.438921858515954 0.109321781675627 -4.01495339527393 5.94575423724313e-05 0.0011146801611977 2281.71005508059 -0.177597445788853 0.109623096700106 -1.62007324309313 0.105216544335577 0.593266245694159 F1 AM
TRINITY_DN124132_c0_g1 1416.43645559384 -4.26836996944207 0.947493442750274 -4.50490713376585 6.64019747411613e-06 0.000190022008328026 1416.43645559384 2.55003107032105 0.941317558432762 2.70900191702224 0.0067485949821895 0.169164780886884 F1 AM
TRINITY_DN124134_c0_g2 44.2048694161626 -1.45818222384191 0.542567749451537 -2.68755786777952 0.00719766295090629 0.0405576353849181 44.2048694161626 0.838131457784968 0.518448046735555 1.61661609694997 0.105961175066065 0.593682584477242 F1 AM
TRINITY_DN124170_c1_g1 44.2186712721821 -1.46590700347961 0.484456939444993 -3.0258767789744 0.0024791331155728 0.0193910484826339 44.2186712721821 -0.650993610830438 0.485900598209137 -1.33976704953601 0.180321091300935 0.677200522239284 F1 AM
TRINITY_DN124236_c0_g1 2309.08725505931 2.75416223527922 0.703505804714027 3.91491046246418 9.04377628225176e-05 0.00154417273114369 2309.08725505931 2.16208581839789 0.703427869051071 3.07364253468455 0.00211462644948221 0.0838750092230595 F1 AM
TRINITY_DN124263_c0_g1 7242.59452735492 -0.546511135848027 0.193912233952153 -2.81834273531641 0.00482722518448861 0.0307161046793008 7242.59452735492 0.301450169042954 0.193946709670779 1.55429380346107 0.120114350926832 0.618532275001755 F1 AM
TRINITY_DN124286_c0_g2 89.6733077179022 0.588026630077167 0.208276507963787 2.82329791211694 0.00475323812227939 0.0304219731910302 89.6733077179022 -0.124536403085731 0.207352785373498 -0.600601544181852 0.54810540922085 0.870918349221487 F1 AM
TRINITY_DN124288_c0_g1 2883.24329126941 -2.43216959526128 0.322271591984519 -7.54695621877251 4.45548278977886e-14 9.77516868283645e-12 2883.24329126941 0.959107236536068 0.322001855392891 2.9785767394595 0.00289590503259357 0.101560363650713 F1 AM
TRINITY_DN124352_c0_g1 39.2806946520223 -0.781692047218826 0.317667128672742 -2.46072689511454 0.0138655867581585 0.0637712246121686 39.2806946520223 1.33004190287781 0.291928517120721 4.55605336537849 5.21236990345511e-06 0.00145621396624459 F1 OWA
TRINITY_DN124372_c0_g1 41.9566341892491 1.63959435727241 0.428503267933685 3.82632871198115 0.000130068580514609 0.00207838817519748 41.9566341892491 -0.317051746934753 0.435866232397507 -0.727406078674165 0.466977231848613 0.838950579873993 F1 AM
TRINITY_DN124381_c0_g2 140.610403794297 -1.21767263618203 0.285414940809683 -4.26632408495385 1.9872005091747e-05 0.000460021806082998 140.610403794297 0.531237898672107 0.28716289122974 1.84995316211348 0.0643203006165215 0.508006341232967 F1 AM
TRINITY_DN124410_c0_g8 683.744162422603 -0.77657502615752 0.221325141462446 -3.5087519701836 0.000450214549143695 0.00540634857756233 683.744162422603 0.0476337557020982 0.221954598126178 0.214610357722885 0.830071117799734 0.955822895010991 F1 AM
TRINITY_DN124431_c1_g1 233.767376349086 -3.42975538843012 0.950866090916483 -3.60698043730257 0.000309781005820691 0.00410674841303826 233.767376349086 2.01101891860405 0.950111341280004 2.11661394957645 0.0342926252432887 0.387455986492645 F1 AM
TRINITY_DN124432_c2_g3 2135.75937185265 -0.758140826399791 0.287078090502344 -2.64088710174001 0.00826892690003606 0.0445249483576977 2135.75937185265 -0.482684398079451 0.286731652160367 -1.68340116775629 0.0922974573641186 0.566934783637768 F1 AM
TRINITY_DN124493_c1_g1 142.64052255226 -0.59024605821798 0.200090649186375 -2.94989326396855 0.00317883727774689 0.023039947686003 142.64052255226 0.276386992165054 0.193744229473237 1.42655599558506 0.153707915772046 0.652298716002342 F1 AM
TRINITY_DN124568_c0_g3 361.175575477178 0.20277105626115 0.256421204176059 0.790773356332604 0.429076260366979 0.602403676277934 361.175575477178 1.06396109195825 0.256426727816975 4.1491817214844 3.33665859612532e-05 0.00597887512193206 F1 OWA
TRINITY_DN124598_c0_g1 323.816843223275 0.557216100224401 0.192197634565503 2.89918292430647 0.00374136547246198 0.0257819675582532 323.816843223275 0.0220105425897777 0.192206039971374 0.114515353383566 0.908829276221517 0.976424237540337 F1 AM
TRINITY_DN124613_c0_g2 295.664441002347 1.04828066426566 0.403356543760825 2.59889341199644 0.00935248082981271 0.0485527532825472 295.664441002347 -0.770421082391178 0.403728853771558 -1.9082636160236 0.0563571530387062 0.485031017671957 F1 AM
TRINITY_DN124624_c0_g1 93.6741143816584 -1.10082818337406 0.417939395318043 -2.63394213540542 0.00843998702275121 0.0451856961398387 93.6741143816584 0.730436740049573 0.42567155040307 1.71596325701805 0.0861687676063435 0.557190022346068 F1 AM
TRINITY_DN124669_c0_g1 30.283371399766 -1.09178421180512 0.353360219663386 -3.08972020915416 0.00200345128350116 0.0165670917495191 30.283371399766 0.0266278385670624 0.356755169289433 0.0746389705301213 0.940501966586923 0.984042040899982 F1 AM
TRINITY_DN124695_c0_g1 100.607235415068 -1.2530835678845 0.374779913385623 -3.3435184841274 0.000827231829355113 0.00847164707329061 100.607235415068 0.648962392898642 0.379086229295872 1.71191233747543 0.0869128246977467 0.557564571812425 F1 AM
TRINITY_DN124722_c0_g2 1700.04162229184 -1.19962257063858 0.253174114806244 -4.7383302655434 2.15486411930408e-06 7.44360367339182e-05 1700.04162229184 0.445943400743006 0.253661251036055 1.75802728608171 0.0787428666974731 0.544153778419175 F1 AM
TRINITY_DN124731_c0_g1 172.039589725396 -0.885603362161831 0.231653967940409 -3.82295787996018 0.000131860310834268 0.00210124763019504 172.039589725396 -0.0947027303936259 0.234672808650234 -0.4035522093008 0.686542034921681 0.914830678045309 F1 AM
TRINITY_DN124746_c1_g1 1476.15576458453 -0.869612797888864 0.201272013156229 -4.3205847859924 1.55616248480209e-05 0.000380876633089299 1476.15576458453 0.27041601760665 0.200735130733966 1.34712851018107 0.177938847382614 0.676226441806823 F1 AM
TRINITY_DN124774_c0_g1 461.692889842807 -2.84075115265742 0.340368224264985 -8.34611150553766 7.05472055743131e-17 2.23121571084578e-14 461.692889842807 0.979796712857211 0.336820167115114 2.90896094865468 0.00362632153873646 0.11816072606082 F1 AM
TRINITY_DN124791_c0_g1 47.7229565447453 1.56234345757469 0.499862424590293 3.12554691194332 0.00177474760372876 0.0151173236773719 47.7229565447453 -0.406092811555797 0.509868843888965 -0.796465240861497 0.425761670997329 0.823820005415765 F1 AM
TRINITY_DN124823_c0_g1 292.658824488081 -1.32057521079633 0.300226279546665 -4.39859965886521 1.08951593809701e-05 0.000283472026073467 292.658824488081 0.140570592398244 0.300981870991284 0.467040064357613 0.640471214074095 0.900349392710366 F1 AM
TRINITY_DN124865_c0_g1 1759.94426251047 -3.68797072511045 1.13508835064835 -3.2490605008887 0.00115786848845049 0.0110648466934213 1759.94426251047 2.48254883172733 1.1313259309882 2.19437101522003 0.0282087478882566 0.353405997327651 F1 AM
TRINITY_DN124870_c0_g1 1069.24869173914 -1.06093287900123 0.206433566101791 -5.13934288418042 2.75700905788121e-07 1.33747891606735e-05 1069.24869173914 0.536063962571659 0.206707714026803 2.59334280336606 0.0095047978891453 0.207226277932924 F1 AM
TRINITY_DN124871_c0_g1 65.9022531802509 1.56323669588103 0.571273447984666 2.73640705934401 0.00621141381573245 0.0366085577576312 65.9022531802509 -1.19416534125837 0.577315881237068 -2.06847824573875 0.0385950741730235 0.409683434235769 F1 AM
TRINITY_DN124874_c0_g2 736.635351511309 -0.496293477844018 0.187735935515646 -2.64357208160958 0.00820362962235293 0.0443174339381457 736.635351511309 0.282288639318748 0.187552972502031 1.50511418482419 0.132294722743519 0.631621931899533 F1 AM
TRINITY_DN124957_c0_g2 13180.9825599369 -2.84103576349592 0.306240697479303 -9.27713327092303 1.7409963763276e-20 9.86011273318748e-18 13180.9825599369 0.954098277951616 0.306160584552001 3.11633282039793 0.00183115475930148 0.0772047161017257 F1 AM
TRINITY_DN124958_c0_g1 75.3066902509987 -0.63740486694067 0.238527208504104 -2.67225223880362 0.00753439899993924 0.0418724826210681 75.3066902509987 0.38004431820064 0.236823601309306 1.60475694187371 0.108547305215473 0.596230012353745 F1 AM
TRINITY_DN124989_c0_g1 118.054325122798 0.599557070879873 0.344149906561403 1.74213928131025 0.0814840755242431 0.208048827272591 118.054325122798 1.76444591561569 0.347966575531745 5.0707339143691 3.96284510541183e-07 0.000193386841144097 F1 OWA
TRINITY_DN125102_c0_g1 524.861530903911 -3.72828371820028 0.409063105933203 -9.11420185326879 7.92516528969178e-20 3.86003100599728e-17 524.861530903911 0.928391681181386 0.404361989334912 2.29594201647981 0.0216791969343203 0.311977155127073 F1 AM
TRINITY_DN125119_c1_g1 470.836100271903 0.456532332569873 0.144219095246533 3.16554705733981 0.00154791621798982 0.0136978210961868 470.836100271903 0.0716631089571476 0.144065531631465 0.497434106170998 0.618882959427845 0.892564199868577 F1 AM
TRINITY_DN125154_c0_g1 41157.0088731625 -0.684941008840944 0.120910476082113 -5.66486073858305 1.47143991342505e-08 9.95388228101116e-07 41157.0088731625 0.281265816408767 0.120867189304553 2.32706508711848 0.0199618013492452 0.29916794444442 F1 AM
TRINITY_DN125263_c0_g1 5325.85822210924 -3.44946482560519 0.424639165731564 -8.12328467079218 4.53733395339434e-16 1.28485690426759e-13 5325.85822210924 1.01246730175513 0.424245316251498 2.38651379984811 0.0170089690018569 0.278655509304707 F1 AM
TRINITY_DN125277_c0_g2 3149.62341652626 0.532942404958074 0.170589585961967 3.12412039663954 0.00178337468815047 0.0151801900665951 3149.62341652626 -0.149707648583776 0.170647248707616 -0.877293069285184 0.380327475735469 0.802752405766393 F1 AM
TRINITY_DN125322_c0_g1 68.0732125805115 -0.961977712078924 0.346997627985847 -2.77228901437379 0.00556635907324277 0.0338133056898681 68.0732125805115 0.0105163264419515 0.337963459942243 0.0311167557692442 0.975176426968474 0.993013964169282 F1 AM
TRINITY_DN125341_c0_g1 456.064168789499 -1.01290157154355 0.208116398633637 -4.86699548038325 1.13307619224027e-06 4.37996896978212e-05 456.064168789499 -0.129515733148413 0.20723804563557 -0.624961178104174 0.531996538068383 0.865168196934725 F1 AM
TRINITY_DN125369_c0_g1 29.3987342477461 -1.78719706820777 0.526593120729069 -3.39388609128314 0.000689083482526477 0.00746260965198744 29.3987342477461 -0.545934396845074 0.523319810347588 -1.04321370231038 0.296849328708081 0.754387998532318 F1 AM
TRINITY_DN125379_c0_g1 11730.2731229313 0.530315468296954 0.169636469501329 3.12618784071546 0.00177088398707741 0.0150949729567015 11730.2731229313 -0.0818651968122627 0.16961041329381 -0.482666100638824 0.62933283679205 0.895646019957394 F1 AM
TRINITY_DN125398_c0_g1 41.0923421686296 -1.17607545591007 0.411607847042382 -2.85727170742926 0.00427299889828096 0.0283080364988673 41.0923421686296 0.891150050412787 0.412318986227895 2.16131218832653 0.0306712320488408 0.369182698754074 F1 AM
TRINITY_DN125414_c1_g11 251.250441919208 -1.20193470978557 0.440185591490686 -2.73051806560779 0.00632348672423028 0.0370360442989851 251.250441919208 -0.0826577895405612 0.439000687268061 -0.188286241770936 0.850652269948297 0.961679833573253 F1 AM
TRINITY_DN125484_c1_g1 104.686363922246 -1.60269203666629 0.417722297554456 -3.83674045184854 0.000124678118515575 0.00201345240066963 104.686363922246 0.0671171731621903 0.413641843209907 0.16225914825578 0.871101783280626 0.966925930471105 F1 AM
TRINITY_DN125484_c1_g20 855.451909960965 -1.28787174004415 0.405744974893435 -3.17409165790013 0.00150306217898699 0.0134080854376814 855.451909960965 -0.263218082076538 0.404932451980542 -0.650029605651826 0.515673098181276 0.857996240833206 F1 AM
TRINITY_DN125484_c1_g3 113.686473940639 -1.64865712870766 0.469561201827745 -3.51105909579058 0.000446325166524565 0.00537023556342526 113.686473940639 0.219152901085969 0.457469533059236 0.47905463697315 0.631899760086782 0.896763029858154 F1 AM
TRINITY_DN125484_c1_g4 1650.5246473079 -1.19518841599212 0.327286115994245 -3.65181520872439 0.000260393234570178 0.00356857424957093 1650.5246473079 0.0928742834408782 0.326996905752966 0.284021902981067 0.77639359539666 0.941190610422819 F1 AM
TRINITY_DN125484_c1_g40 35.8507704105791 -1.60117692927209 0.528234128614938 -3.03118795726144 0.00243593559544091 0.019123900566013 35.8507704105791 0.172925977861136 0.523743777866773 0.330172853920041 0.741269357188483 0.93097833266397 F1 AM
TRINITY_DN125507_c0_g1 17641.5023073561 -4.16255469705072 0.703042335947066 -5.92077387692927 3.20430187411606e-09 2.63465517091726e-07 17641.5023073561 2.41733166867179 0.702753664695859 3.43979944909711 0.000582145388720974 0.0397616729867122 F1 both
TRINITY_DN125546_c0_g1 193.45373379827 -1.51399999114469 0.383230139183856 -3.95062871195093 7.79461653882288e-05 0.00138153054272164 193.45373379827 1.02541065533217 0.383193854985795 2.67595798312107 0.00745159863180001 0.178963210700487 F1 AM
TRINITY_DN125572_c0_g1 131.165014905413 -0.898082320387303 0.404682541193498 -2.2192267492901 0.0264713021256362 0.0989039000714357 131.165014905413 1.55034183002866 0.407965126778618 3.8001822417286 0.000144589714862883 0.0164990532343039 F1 OWA
TRINITY_DN125599_c0_g1 91.0314273774458 1.54289334211956 0.564603268928203 2.73270352303922 0.00628168483213915 0.0368355094430736 91.0314273774458 -0.246673071448839 0.564836316069531 -0.436716026273484 0.662317305140564 0.907385238584907 F1 AM
TRINITY_DN125625_c5_g14 54.2315070672463 -1.83964184598117 0.468195283316611 -3.92921909197693 8.52221667842101e-05 0.00147401663898854 54.2315070672463 -0.0464953526574305 0.461353664731212 -0.100780282485713 0.919724879435347 0.978741264660352 F1 AM
TRINITY_DN125689_c2_g1 1370.48282589384 -0.657651570693347 0.200841200670707 -3.27448535707378 0.00105854625045769 0.0102950386730815 1370.48282589384 0.200445606281344 0.200221563072373 1.00111897642558 0.316769291763554 0.764774222621958 F1 AM
TRINITY_DN125695_c0_g1 954.122277645837 0.226440622813346 0.45816641512445 0.494232260022461 0.621142159086785 0.757090840852877 954.122277645837 1.81071308057688 0.460531928325062 3.93178620028013 8.43170375454933e-05 0.0115802130128349 F1 OWA
TRINITY_DN125706_c0_g1 6585.61280761757 -0.386518098416571 0.13873758028111 -2.78596540053106 0.00533685678155737 0.0329656985518895 6585.61280761757 0.194716247455182 0.138775181137581 1.40310569843278 0.16058532216587 0.658652530256865 F1 AM
TRINITY_DN125714_c0_g3 465.501705220754 -0.717436762090229 0.209335832895754 -3.42720475594591 0.000609829051177845 0.00678755342017097 465.501705220754 0.539816197742774 0.209383124605555 2.57812657423899 0.00993376034645525 0.212374115922829 F1 AM
TRINITY_DN125722_c0_g1 33.3463409639379 -1.56470553822021 0.437021964555871 -3.58038191469474 0.00034309236935855 0.00442675284415078 33.3463409639379 0.825265990827064 0.427596617577172 1.93001056814515 0.0536055283230318 0.475701150620778 F1 AM
TRINITY_DN125722_c0_g5 1754.34180343664 -1.7325383822308 0.272725894916595 -6.35267282837461 2.11605467754923e-10 2.33177735576273e-08 1754.34180343664 0.926864119658586 0.271944571411608 3.40828322053802 0.000653730046051458 0.0419998664880567 F1 both
TRINITY_DN125726_c0_g5 58.2434177577253 2.16750273776386 0.35131203119235 6.16973671640955 6.84037974499927e-10 6.66335071719869e-08 58.2434177577253 -0.401289731865875 0.34830050300526 -1.15213652694557 0.249264975337426 0.7268741721673 F1 AM
TRINITY_DN125792_c0_g1 131.406799229936 -2.09819572061826 0.434885635521102 -4.82470688668319 1.40209311194265e-06 5.21532271766621e-05 131.406799229936 0.145133267512734 0.43020962928156 0.337354762967771 0.735849481770904 0.929923104055165 F1 AM
TRINITY_DN125797_c0_g1 208.634776970099 -1.18387879387603 0.456635670969406 -2.59261128540996 0.00952503596079624 0.0491962457395329 208.634776970099 1.68362453988237 0.450782022245311 3.73489726031301 0.000187791836614136 0.019469264680905 F1 both
TRINITY_DN125816_c2_g1 52.5820049007827 1.18010141007386 0.282589088580728 4.17603317948611 2.96636571109345e-05 0.000635914649315658 52.5820049007827 -0.305726150367561 0.272221015482065 -1.12308063294144 0.261403250630142 0.734350559233354 F1 AM
TRINITY_DN125872_c1_g1 224.068850280687 -1.45303217017893 0.29434709341365 -4.93645836052801 7.95540129152995e-07 3.26158060021261e-05 224.068850280687 0.264103626949123 0.29110149478972 0.907256168986357 0.364271346860476 0.794345656169603 F1 AM
TRINITY_DN125886_c0_g1 2404.02104932007 0.914980873646208 0.312163632111494 2.93109375828703 0.00337770821438463 0.0239887221186669 2404.02104932007 -0.123831313347701 0.312136443635336 -0.396721740997252 0.691572666065248 0.916636813585649 F1 AM
TRINITY_DN125918_c0_g1 2510.68621810485 0.845418001311636 0.204324589512359 4.13762241406828 3.50923235354014e-05 0.000726703533212271 2510.68621810485 -0.032441699894819 0.204209489938696 -0.158864800575909 0.873775393515503 0.967155370744784 F1 AM
TRINITY_DN125934_c0_g4 21.7224021375185 -1.51832890264614 0.422234936845518 -3.59593385139905 0.000323229934081113 0.00423432952376404 21.7224021375185 0.307382948428634 0.43484920086646 0.706872515382707 0.479645705402221 0.843337475521027 F1 AM
TRINITY_DN125951_c0_g2 54.8909158416636 -1.12285976576297 0.420322969445637 -2.67142137686149 0.00755307644233122 0.0419475645610244 54.8909158416636 0.103848699169558 0.41178616538799 0.252190840534214 0.800893557517772 0.949101712795727 F1 AM
TRINITY_DN126041_c5_g1 17132.1990023776 -2.15504579753345 0.278353280453609 -7.7421246626645 9.77690556271366e-15 2.28939404969967e-12 17132.1990023776 0.747926704192355 0.278296783700023 2.68751472528172 0.0071985928227678 0.176208030931699 F1 AM
TRINITY_DN126043_c0_g3 81.450644296177 -1.35441394554771 0.356001134320812 -3.8045214325839 0.000142078610530533 0.00222367635106046 81.450644296177 0.857651727221994 0.353321626564269 2.42739663451082 0.015207619704015 0.264243913281278 F1 AM
TRINITY_DN126052_c0_g1 1815.23287389323 -0.585586708786117 0.219211741779757 -2.67132911782828 0.00755515294691731 0.0419495302590691 1815.23287389323 0.410030203392427 0.219156689670323 1.87094541357252 0.0613526474720054 0.501312548064808 F1 AM
TRINITY_DN126069_c0_g1 23.3961634140327 -1.85062345863525 0.548256940918245 -3.37546745060034 0.000736904083467656 0.00779547353509775 23.3961634140327 0.703793938102177 0.539116127698913 1.3054588834249 0.191736639092093 0.686374167630774 F1 AM
TRINITY_DN126161_c0_g1 27293.2686593956 -3.12157867111116 0.340650513280158 -9.16358129348805 5.02029579146466e-20 2.54706798769873e-17 27293.2686593956 0.851598686780848 0.340581047626073 2.50042887799155 0.0124043037047391 0.235502482118079 F1 AM
TRINITY_DN126214_c1_g1 1961.24142659796 -0.482785446391025 0.180957115110301 -2.66795503507417 0.00763144707181721 0.0422608925953979 1961.24142659796 -0.0782835604895411 0.18084023849057 -0.43288795205622 0.665096173079927 0.908535236299604 F1 AM
TRINITY_DN126255_c0_g4 61.8931357720217 -1.49609911205947 0.535914274037583 -2.79167617758684 0.00524358034310711 0.0325840551405173 61.8931357720217 0.622993320894239 0.522392260606413 1.19257762389329 0.233034833506974 0.715305273524064 F1 AM
TRINITY_DN126268_c0_g1 89.4810248972745 -0.754718615780043 0.27914071148337 -2.70372104366082 0.006856782558406 0.0392853128339796 89.4810248972745 -0.276589640094359 0.280241344840631 -0.986969428981479 0.323657625725875 0.768867043360815 F1 AM
TRINITY_DN126313_c0_g3 137.292256060217 -2.71984426273711 0.836063141325515 -3.25315652406947 0.00114130610803971 0.0109598689468024 137.292256060217 1.73109179604482 0.794689549480137 2.17832460132041 0.0293818788662777 0.361837645652537 F1 AM
TRINITY_DN126349_c7_g1 57.196275855707 -1.41330267333996 0.475398933813969 -2.97287724648748 0.00295022414854526 0.02183130011836 57.196275855707 -0.033182798999466 0.470081661104859 -0.070589435294018 0.943724518851882 0.985340242145866 F1 AM
TRINITY_DN126420_c0_g11 58.1704113837486 -1.77871587754822 0.470074485781071 -3.78390219284658 0.000154388515061302 0.00237921796169743 58.1704113837486 0.631149122998449 0.464018788469339 1.3601801019317 0.173772937693047 0.671112976786505 F1 AM
TRINITY_DN126473_c0_g1 33.9371593240934 -1.10898714252457 0.416221531881985 -2.66441559981335 0.00771222164478386 0.0425500076382921 33.9371593240934 0.297234902871872 0.40728663473478 0.729792921060195 0.465516772168709 0.838084721348867 F1 AM
TRINITY_DN126519_c0_g1 533.46981541843 -4.08546102653609 1.24284742571364 -3.28717825053241 0.00101196756360018 0.0099533304024052 533.46981541843 2.81067652104739 1.22207305265367 2.2999251271797 0.0214524622590205 0.310431340298355 F1 AM
TRINITY_DN126522_c0_g2 143.667314532847 0.443828287312419 0.170015496740216 2.6105166636109 0.00904055673818087 0.0474186255104284 143.667314532847 -0.0723895243702232 0.168932600930464 -0.428511275926073 0.668278925872697 0.909240042884527 F1 AM
TRINITY_DN126540_c4_g1 107.916855766207 -1.5818023804993 0.415157724585805 -3.81012392838754 0.00013889714879206 0.0021908514947306 107.916855766207 0.771163090777274 0.392800574442258 1.96324328667863 0.0496179118168456 0.458676429925438 F1 AM
TRINITY_DN126553_c0_g3 2126.23719776719 -0.723127732279396 0.204845501315068 -3.530112829606 0.000415382482108081 0.00508843540582399 2126.23719776719 0.36165932406938 0.20476048560087 1.76625545211075 0.0773530016787352 0.540875811162155 F1 AM
TRINITY_DN126555_c0_g1 2579.18552650188 -1.88215025801381 0.27494774376834 -6.84548355341162 7.62179759373272e-12 1.18225246369537e-09 2579.18552650188 0.924371571769088 0.275121968537132 3.35986099795709 0.00077981696994492 0.0460976340790121 F1 both
TRINITY_DN126568_c2_g1 3447.18484377792 -0.644418278469609 0.171999094912659 -3.74663761339467 0.000179220703622298 0.00267109045000846 3447.18484377792 -0.218245209474741 0.171641904608004 -1.27151472697282 0.203545591619173 0.696067047767609 F1 AM
TRINITY_DN126577_c0_g2 57.6242788112848 -2.43943002186969 0.598624059002558 -4.07506177739386 4.60021332985701e-05 0.000912288234706904 57.6242788112848 0.643742684847254 0.582197210234047 1.10571241759895 0.268851013571162 0.739816058460488 F1 AM
TRINITY_DN126581_c0_g1 2941.28460683468 -0.519401081637134 0.181131774799892 -2.86753156485631 0.00413687535817783 0.0276317404272366 2941.28460683468 -0.384855442701787 0.181124688880224 -2.12480940660876 0.0336025196059111 0.384987318128505 F1 AM
TRINITY_DN126591_c0_g2 127.166014584812 -1.55699177054199 0.26746591553757 -5.82127172134309 5.84015322786368e-09 4.43027138340205e-07 127.166014584812 0.0550559299199644 0.271725041792716 0.20261632699265 0.839434927601381 0.958072931335634 F1 AM
TRINITY_DN126633_c1_g1 1635.29189021082 -4.31570096850192 1.576950628006 -2.73673816532796 0.00620516599723106 0.0365849073751657 1635.29189021082 1.59552843970644 1.56167111473447 1.02168018903118 0.30693229054104 0.760155384499437 F1 AM
TRINITY_DN126660_c0_g1 2284.98382882781 -1.55512539591623 0.291728377099585 -5.33073063161546 9.78184193591516e-08 5.51428695984588e-06 2284.98382882781 0.777890212577103 0.291792675731508 2.66590040557727 0.00767824359021744 0.182684849569738 F1 AM
TRINITY_DN126673_c2_g1 1254.92834407048 -1.01464586997511 0.382651995164268 -2.6516152608574 0.00801077658476218 0.0436337379039842 1254.92834407048 0.778445310841135 0.383076345190731 2.03208921828246 0.0421446246858329 0.42593743255789 F1 AM
TRINITY_DN126687_c0_g1 354.60275318504 -0.69967014896627 0.245161488024326 -2.85391541144849 0.0043184027969543 0.0285080139100645 354.60275318504 -0.353678701926787 0.24585356422596 -1.43857463706211 0.150271076652256 0.649434008791933 F1 AM
TRINITY_DN126806_c0_g1 1548.99833025238 -0.504709430290959 0.149373079701974 -3.3788513385273 0.000727893575706481 0.00774609392558235 1548.99833025238 0.186974551179615 0.149214047654997 1.25306265809453 0.210182904479736 0.701057448214015 F1 AM
TRINITY_DN126807_c1_g1 47.0359496410138 -1.4406807035048 0.356047810964771 -4.04631248708155 5.20307667405508e-05 0.000998738275115164 47.0359496410138 -0.266050687376578 0.342131494843654 -0.777626998350902 0.436788939970792 0.826705915364851 F1 AM
TRINITY_DN126826_c0_g1 327.711825959703 -0.926233153915611 0.15421966412976 -6.00593419225893 1.90233344679536e-09 1.64282008616339e-07 327.711825959703 -0.0881684690007458 0.155019656725828 -0.568756703910672 0.569521260612285 0.874977535896802 F1 AM
TRINITY_DN126829_c1_g1 1016.3027961188 0.893620760187989 0.263311976558562 3.39377179825788 0.000689371117443417 0.00746260965198744 1016.3027961188 0.0901186908273422 0.263742284939991 0.341692235084135 0.732582516287386 0.929094827420284 F1 AM
TRINITY_DN126854_c0_g1 284.72140488612 -2.96389065975968 0.36315731807804 -8.16145100819024 3.31023653016911e-16 9.4840223787304e-14 284.72140488612 0.45724559084285 0.351505569306949 1.3008203305125 0.193319961297063 0.686588205684337 F1 AM
TRINITY_DN126877_c8_g15 50.0396155361462 -0.941089503546128 0.363642777634321 -2.58795048720172 0.00965488574575165 0.0496464173493011 50.0396155361462 -0.0189094636162495 0.351442875177206 -0.0538052268287268 0.957090345146945 0.988728858094898 F1 AM
TRINITY_DN126880_c0_g1 91.1955547891309 -1.83594341820722 0.3150007370821 -5.82837816575874 5.59686350761276e-09 4.2727403448556e-07 91.1955547891309 0.741751934276835 0.318100662973083 2.33181511583206 0.0197104194842832 0.298113805993944 F1 AM
TRINITY_DN126943_c4_g2 796.543035819188 -3.20633733626599 0.467392104929347 -6.86005882951462 6.88321958741084e-12 1.08146481685301e-09 796.543035819188 1.36909721273258 0.464266282028324 2.94894819143693 0.00318857424108673 0.108991264968055 F1 AM
TRINITY_DN126949_c0_g1 26.5339264908288 -1.56285847300152 0.548224151505435 -2.8507654555347 0.00436141278459037 0.0287141080138225 26.5339264908288 0.257967587499525 0.535156129522708 0.482041731876638 0.629776301021553 0.895646019957394 F1 AM
TRINITY_DN126954_c0_g1 803.654706344062 -4.08249457675619 1.41834194255908 -2.87835708319408 0.00399752365755337 0.0269971418836376 803.654706344062 0.185672797544562 1.41238295492063 0.131460661499555 0.89541090402604 0.972892885177891 F1 AM
TRINITY_DN126971_c0_g6 71.0634397299423 -0.98430220874012 0.369889899891476 -2.66106808817681 0.00778932038808114 0.0428195535875441 71.0634397299423 0.285962688154854 0.368605316540607 0.775796428653386 0.437869192975741 0.827398896860405 F1 AM
TRINITY_DN126995_c0_g1 72.0086208460454 -0.462693642239231 0.331825928925996 -1.3943866404196 0.163200880168111 0.325612898143045 72.0086208460454 1.23593269707207 0.322488466226921 3.83248651194364 0.000126854556463341 0.0149206979848369 F1 OWA
TRINITY_DN127044_c1_g2 31.3150917608278 -1.32111625059837 0.434808247296868 -3.03838820632206 0.0023784733617059 0.0187756764271066 31.3150917608278 0.586817348194344 0.398717706664356 1.47176144521801 0.141085308338305 0.640037763862206 F1 AM
TRINITY_DN127069_c0_g1 40.1047564691742 -1.36632146383557 0.484102972265229 -2.82237776281819 0.00476689902726868 0.0304603156877873 40.1047564691742 0.991862935807551 0.484754196622242 2.04611521203701 0.040745036674754 0.420349549332847 F1 AM
TRINITY_DN127163_c0_g1 153.871661129554 -0.829515537662286 0.263288652777246 -3.15059357443746 0.00162939052437002 0.014263316836802 153.871661129554 0.259123804781877 0.258062518201863 1.00411251733653 0.315324382654542 0.764774222621958 F1 AM
TRINITY_DN127233_c0_g10 220.944262751654 -0.82584690330162 0.313786940399721 -2.63187149296145 0.00849159750305671 0.0453599197174687 220.944262751654 0.191032338552506 0.314137455305697 0.608117037067761 0.543109853379658 0.869471136697165 F1 AM
TRINITY_DN127252_c0_g1 82.307392268764 -1.29783474923398 0.390466069998246 -3.32380928575896 0.000887968983596849 0.00893952404197357 82.307392268764 0.695584244125915 0.396420002675875 1.75466484897495 0.0793166519457583 0.544949987227011 F1 AM
TRINITY_DN127271_c2_g1 56.9560385215363 -0.854475925539523 0.320263607487664 -2.66803940741983 0.00762953087240271 0.0422608925953979 56.9560385215363 0.588705385554452 0.315379202646068 1.86665886848323 0.0619492410939631 0.502417258415281 F1 AM
TRINITY_DN127336_c0_g1 293.139425624842 -1.42964786290641 0.203252748308266 -7.03384271457977 2.00921609152226e-12 3.49503139120297e-10 293.139425624842 0.32842274779896 0.203823463582686 1.61130981696681 0.107112212139014 0.593842324781348 F1 AM
TRINITY_DN127344_c0_g3 619.04488094703 -2.73859959770265 0.321188250497601 -8.52646257595002 1.5089096322403e-17 5.83277401173777e-15 619.04488094703 0.310995713984252 0.317030906487602 0.980963393852622 0.326610793655614 0.771249373343474 F1 AM
TRINITY_DN127344_c0_g7 137.797422057843 -2.64487771887577 0.399348413854195 -6.62298290695461 3.52021741404762e-11 4.53586532721173e-09 137.797422057843 0.120460384767333 0.384496369995801 0.313293945450378 0.754057349604683 0.934774207003183 F1 AM
TRINITY_DN127401_c0_g1 1065.58568147743 -0.34103764162503 0.10640690455076 -3.20503301045039 0.00135046991470397 0.0123639074559345 1065.58568147743 -0.04108213399588 0.106563446896772 -0.385518066393595 0.699853623897324 0.919924685413282 F1 AM
TRINITY_DN127419_c1_g6 4122.11323948788 -0.64577565262525 0.226676635660536 -2.84888493577408 0.00438727443933385 0.0288142649463585 4122.11323948788 -0.166189826690637 0.226689616033647 -0.733116185904034 0.463487568899276 0.837888068339872 F1 AM
TRINITY_DN127422_c2_g2 4419.21410715038 -2.38514049921091 0.258888344358928 -9.2130084307855 3.17110103224865e-20 1.71612940974114e-17 4419.21410715038 1.08752623915655 0.258520753593807 4.20672701915951 2.59095796500381e-05 0.00507916340900235 F1 both
TRINITY_DN127422_c2_g3 2473.83632775014 -3.0357207615831 0.288659124028394 -10.5166284689636 7.24187674763042e-26 1.35662634180803e-22 2473.83632775014 0.863298813476617 0.288111724893288 2.99640291902861 0.00273185208055549 0.0979027489369072 F1 AM
TRINITY_DN127422_c2_g4 573.232899057135 -1.16363506948574 0.218883755917972 -5.31622396831414 1.0594273679128e-07 5.8636897024501e-06 573.232899057135 0.950697258200173 0.216691573782957 4.38732914992075 1.14751067788726e-05 0.00268564335796146 F1 both
TRINITY_DN127447_c3_g1 176.611616756689 -1.27550234612722 0.255937174426454 -4.98365409005383 6.23945816376424e-07 2.65646022136627e-05 176.611616756689 0.55617691921263 0.255255438536724 2.17890330721636 0.0293388520431209 0.361837645652537 F1 AM
TRINITY_DN127460_c0_g1 52.3816439954315 -1.62379755270741 0.426762627929169 -3.80491975266616 0.000141850171230358 0.00222152875882503 52.3816439954315 -1.09702369693641 0.386708954814179 -2.83681999932882 0.00455652923273953 0.137540273170946 F1 AM
TRINITY_DN127482_c1_g4 314.749423892789 -5.9344592285129 0.852788410734627 -6.95888822339965 3.42968485094219e-12 5.66108779339381e-10 314.749423892789 1.9473578874556 0.827842199398407 2.35232981463224 0.0186562247144773 0.291683142502556 F1 AM
TRINITY_DN127560_c0_g1 82.6700525879482 -2.49370175200976 0.515477052952453 -4.83765812217401 1.3137786101816e-06 4.97106601945875e-05 82.6700525879482 0.844804127168207 0.510170972494324 1.65592354860528 0.0977373020762849 0.577930648152114 F1 AM
TRINITY_DN127572_c0_g1 42.915030356113 -1.40024756775634 0.427525540787496 -3.27523722951641 0.00105573278405976 0.010271778062408 42.915030356113 0.887759945535889 0.425115282888321 2.08828047654336 0.0367725415256209 0.400205751443611 F1 AM
TRINITY_DN127598_c0_g1 56.0825569126417 -1.15898623131241 0.34807512450858 -3.3297014055477 0.00086939162139974 0.00879978975725182 56.0825569126417 -0.176092425917553 0.342033786177374 -0.514839273293995 0.606665338997289 0.888256539899317 F1 AM
TRINITY_DN127602_c0_g1 206.602324338781 -1.14964513225464 0.238300103954533 -4.82435850080028 1.40454587926604e-06 5.21532271766621e-05 206.602324338781 0.750878717564582 0.23861466073492 3.14682557748931 0.00165053390216283 0.071970809087465 F1 AM
TRINITY_DN127603_c0_g1 652.955405120602 0.404351945590263 0.136465399003868 2.96303640733723 0.00304620536964217 0.0224189299990619 652.955405120602 0.0520764490855402 0.136477826507721 0.381574431672196 0.702777052329862 0.920816593672534 F1 AM
TRINITY_DN127624_c0_g1 43.8508757443497 -1.36163869948762 0.35671016336498 -3.81721307473489 0.000134967604360557 0.00213849451463413 43.8508757443497 0.113803371789414 0.341446817807269 0.33329750302037 0.738909724043329 0.930734163364359 F1 AM
TRINITY_DN127635_c0_g5 85.5678405191411 -1.82882748062819 0.363542544221 -5.0305734767495 4.89014932706054e-07 2.18113198831328e-05 85.5678405191411 0.594267037920574 0.365424424974822 1.62623786836778 0.103899063297849 0.590610257491364 F1 AM
TRINITY_DN127698_c0_g16 1953.53037471379 -2.57423945451168 0.264746504704374 -9.72341242950942 2.39613858955021e-22 2.1612282619006e-19 1953.53037471379 0.768500205845651 0.264010827994358 2.91086623864561 0.00360428282289234 0.117928431991239 F1 AM
TRINITY_DN127713_c0_g1 22.9812980750509 -1.41704494012674 0.478570432992982 -2.96099558692863 0.00306646332917776 0.0225241456094223 22.9812980750509 0.131590545775824 0.491075750059334 0.267963844192926 0.788727149414975 0.945351478834754 F1 AM
TRINITY_DN127720_c0_g1 2543.62232405464 -2.82644448062353 0.286583056370236 -9.86256660258397 6.04831936362825e-23 6.13728006093495e-20 2543.62232405464 0.811437319482957 0.28612999635798 2.8359044134183 0.00456961202514983 0.137544122583775 F1 AM
TRINITY_DN127728_c0_g2 24.7000203439068 -1.23158414264764 0.440241326383025 -2.79752051622733 0.00514964966000179 0.0321706627121336 24.7000203439068 -0.00799710337494954 0.43574816484451 -0.0183525807338814 0.985357581155962 0.996205034988032 F1 AM
TRINITY_DN127729_c1_g15 45.9030645432426 -2.57700145120469 0.568389292626482 -4.53386698981708 5.79135063373145e-06 0.000170540220052312 45.9030645432426 0.0462762056600393 0.551312009740238 0.0839383232043926 0.933105469549421 0.982180222560143 F1 AM
TRINITY_DN127736_c0_g1 161.128377490156 -0.923860022486045 0.333192687177117 -2.77274999734596 0.00555848057263965 0.0337754187045383 161.128377490156 -1.16350819976805 0.328620165814796 -3.54058673448476 0.000399238386934894 0.0310404462465719 F1 both
TRINITY_DN127752_c1_g2 39.8044527458191 -1.65347264008564 0.435944749677401 -3.79284907390032 0.000148928680583596 0.00230569622266516 39.8044527458191 1.3420284315188 0.416101183991407 3.22524540460456 0.00125864728431165 0.0621216356665081 F1 AM
TRINITY_DN127771_c0_g1 37.1438512261238 1.61620956156221 0.529227210056916 3.05390488404478 0.00225883685692284 0.0180714369174251 37.1438512261238 -1.29902474897819 0.544968391064673 -2.38366989769877 0.0171409702064405 0.279818713633395 F1 AM
TRINITY_DN127772_c0_g2 69.7263842722921 -3.16878422699046 0.526467653939312 -6.01895330753926 1.75548494284543e-09 1.54336912682725e-07 69.7263842722921 1.69697403905753 0.498963708941396 3.40099692351943 0.000671405834325642 0.042211099569426 F1 both
TRINITY_DN127821_c0_g2 32.925833718557 1.71861367112004 0.536492068682613 3.20342791896289 0.00135802030488979 0.0124050519448541 32.925833718557 -0.266008213385183 0.523317201940163 -0.508311617502684 0.611234823995193 0.890056626446177 F1 AM
TRINITY_DN127851_c0_g1 299.518319812374 -1.67993202902838 0.3671960374554 -4.5750276627983 4.76157067646952e-06 0.000145493764973729 299.518319812374 0.609240122426967 0.365512346781321 1.6668113342597 0.0955519257788697 0.574745790255602 F1 AM
TRINITY_DN127865_c0_g2 235.123245643218 -1.00494515768901 0.236071732107752 -4.25694829582696 2.07236258382363e-05 0.000474325620337001 235.123245643218 -0.155951619871939 0.235449845140352 -0.662356009531356 0.507743089260298 0.854848087445805 F1 AM
TRINITY_DN127897_c4_g15 49.3621259838821 -1.00825123860622 0.34175476344947 -2.9502185380813 0.00317549229337184 0.0230225554690337 49.3621259838821 0.124793758256156 0.339640746359776 0.36742870104273 0.713299266144467 0.923675098056762 F1 AM
TRINITY_DN127898_c1_g1 42.4730594623581 -1.07034463597845 0.33634010635528 -3.18232829137489 0.00146096115628612 0.013119021769556 42.4730594623581 -0.547865953496919 0.32459115861801 -1.68786468439107 0.0914372072196325 0.565303469568557 F1 AM
TRINITY_DN127914_c0_g6 462.303483031836 -2.41049788775804 0.745555049561483 -3.23315882465799 0.0012242947623274 0.0115116796706406 462.303483031836 2.04289448265022 0.739432512549713 2.76278693184034 0.0057310164402107 0.155374223490157 F1 AM
TRINITY_DN127918_c1_g1 9303.56157426866 -2.77162703278538 0.283094802119047 -9.79045539529141 1.23737315420249e-22 1.15899032401128e-19 9303.56157426866 0.736016561844227 0.282951322518635 2.60121265839199 0.0092894849308887 0.205144627732372 F1 AM
TRINITY_DN127918_c2_g1 1535.71335962333 -1.98768950537608 0.375219853088028 -5.29739961523242 1.17463442627963e-07 6.44276400522247e-06 1535.71335962333 0.675850256091671 0.373520213698284 1.80940744652068 0.0703877271530603 0.526492992684507 F1 AM
TRINITY_DN127932_c0_g1 80.0643079176716 -1.53158570550527 0.365583947128892 -4.18942275100849 2.79664963985765e-05 0.000602715121057108 80.0643079176716 -0.0908203982261238 0.363498483011631 -0.249850831490865 0.802702708197741 0.949127146111561 F1 AM
TRINITY_DN127933_c0_g1 2054.54451625862 -0.52036386150546 0.14972849527732 -3.47538296261955 0.000510124533480017 0.00592420732658029 2054.54451625862 0.0852472325626736 0.149658319253348 0.56961238765727 0.568940624669403 0.874714864285727 F1 AM
TRINITY_DN127942_c0_g1 27.6492734307388 -1.52398971588621 0.543839345297031 -2.80227925593328 0.00507429290576134 0.0318408284292723 27.6492734307388 0.133916933859949 0.562487749526688 0.238079734132228 0.811819252686881 0.951921530298965 F1 AM
TRINITY_DN127947_c0_g2 2862.31996283998 -0.643856146539611 0.159378585927264 -4.03979080874422 5.34988968623971e-05 0.00102345533015707 2862.31996283998 0.0596493412193546 0.159399692601504 0.374212398065765 0.708246300685358 0.922484559610755 F1 AM
TRINITY_DN127955_c0_g1 54.4880623371243 -1.29699136789968 0.420780833643068 -3.08234421389987 0.0020537719916802 0.0168503696908405 54.4880623371243 0.535527840506418 0.420460589059191 1.27366952918155 0.202780559651457 0.695471893963665 F1 AM
TRINITY_DN127964_c1_g5 239.834923552318 2.70263349424245 0.976220191946098 2.76846711073937 0.00563206698339147 0.0340885172586843 239.834923552318 0.567266814291536 0.97916095036246 0.579339703121891 0.562359980768676 0.874049786835943 F1 AM
TRINITY_DN127966_c1_g1 296.537834810128 -1.38725660640914 0.280965192840546 -4.93746784925222 7.91434488335527e-07 3.25752415737779e-05 296.537834810128 -0.705185032134389 0.283184750215096 -2.49019423397184 0.0127673300087988 0.238268088756557 F1 AM
TRINITY_DN127971_c1_g2 181.893061453819 -2.17072656079291 0.50385105107463 -4.30827038300926 1.64536170218701e-05 0.00039870142819264 181.893061453819 1.18182893662402 0.498240266426488 2.37200607068636 0.0176918000307979 0.283365311107807 F1 AM
TRINITY_DN127979_c3_g1 21816.7114971445 -2.84469806440078 0.302322470201695 -9.40948273710167 4.98584470439168e-21 3.36172321781994e-18 21816.7114971445 1.0420701485971 0.302282193869009 3.44734215158128 0.000566131117522618 0.039110793106924 F1 both
TRINITY_DN127997_c0_g1 44.1237511710054 -1.93699475353397 0.537579901088941 -3.60317554583109 0.00031435307084683 0.00415237399813793 44.1237511710054 -0.0552204562314048 0.525124302005548 -0.105156923837856 0.916251290944792 0.97755008137964 F1 AM
TRINITY_DN128032_c0_g4 2209.83471644827 -1.45511047051557 0.275782018750155 -5.2763065449667 1.31813523565597e-07 7.11763800308867e-06 2209.83471644827 0.856647839534039 0.275158998165723 3.11328302997416 0.00185018493603094 0.07786392971157 F1 AM
TRINITY_DN128046_c0_g1 735.891324022566 -1.39987079348156 0.255606898780989 -5.47665497354595 4.33441178412378e-08 2.64956147422478e-06 735.891324022566 -0.284454688779121 0.25440448219314 -1.1181198001188 0.263515830993574 0.736354666138964 F1 AM
TRINITY_DN128057_c1_g5 38.0043247969772 -1.58446746156839 0.532536642663315 -2.97532101010773 0.00292682095745919 0.0217201445784703 38.0043247969772 0.779719550581447 0.524122672401134 1.48766613550481 0.136838962600947 0.635846524759994 F1 AM
TRINITY_DN128072_c0_g1 54.3088958688571 -1.30671766996268 0.321013174486208 -4.07060449171322 4.6891302217173e-05 0.000923155927966705 54.3088958688571 0.60268050477862 0.328915053455502 1.83232873791273 0.0669024580303001 0.515792269068542 F1 AM
TRINITY_DN128098_c0_g1 35.6786640214232 -1.42953779523319 0.465031214256858 -3.07406847412954 0.00211160960301855 0.0171699594865813 35.6786640214232 0.555939232287765 0.462258237508685 1.20265943833466 0.229108136312055 0.714879262094519 F1 AM
TRINITY_DN128103_c2_g2 88.5521057945905 -1.32914469370637 0.46866755150491 -2.83600750561551 0.00456813724451773 0.0296029394134487 88.5521057945905 -0.0814022362136797 0.462140835244201 -0.176141621786496 0.860182682624092 0.964986549702429 F1 AM
TRINITY_DN128156_c0_g1 156.202664045189 -0.45870736098116 0.392739211356126 -1.16796934891539 0.242819128810307 0.420234504209151 156.202664045189 2.01282637051095 0.396213124772617 5.0801607636448 3.77115595445552e-07 0.000188033115155199 F1 OWA
TRINITY_DN128295_c0_g1 1057.218016897 0.536875649225069 0.200715921880667 2.67480349438478 0.00747730633835933 0.0417074762386772 1057.218016897 -0.233953558791121 0.200699805823594 -1.16568901415259 0.243740203466778 0.721997894493124 F1 AM
TRINITY_DN128360_c0_g1 85.5591383429072 -1.49955299339927 0.354246183880466 -4.23308157330853 2.3051084733163e-05 0.000517862607478522 85.5591383429072 -0.0689085266048565 0.35536048523599 -0.193911617829696 0.846245086651306 0.95974039318972 F1 AM
TRINITY_DN128392_c3_g8 96.3943302892107 -1.11594294459204 0.382533492737393 -2.91724245269716 0.00353141153066276 0.0247625871022834 96.3943302892107 0.353321290812984 0.380718989354594 0.92803695295563 0.353388401563281 0.786771149122056 F1 AM
TRINITY_DN128397_c0_g1 49.1541430178576 -0.945485828948885 0.302016178316914 -3.13058007096812 0.00174461431738542 0.0149917404626984 49.1541430178576 0.295086801976697 0.313692163576299 0.940689109388362 0.346864201610341 0.783364885884166 F1 AM
TRINITY_DN128430_c0_g7 627.71139727628 -0.69700001622943 0.26035002038463 -2.67716520705361 0.00742480144886545 0.0415478377031756 627.71139727628 0.122483511721471 0.260021411096908 0.471051638419972 0.637603859603133 0.900065489024174 F1 AM
TRINITY_DN128451_c0_g2 119.390762317246 -0.911406334123695 0.319201506397333 -2.85526952679604 0.00430003197300514 0.0284252656456553 119.390762317246 0.283808479457048 0.323289522947474 0.877877132761768 0.380010400047394 0.802752405766393 F1 AM
TRINITY_DN128465_c0_g1 189.55657850317 -0.776830597040968 0.269232156380043 -2.88535592288021 0.00390971371281619 0.0265884551935808 189.55657850317 -0.0899951685434434 0.269757532222053 -0.333615034961704 0.738670071409022 0.930733217482685 F1 AM
TRINITY_DN128516_c0_g1 40959.195944426 -3.30359454588076 0.306906143329284 -10.7641851350505 5.08090360928876e-27 2.3949347434882e-23 40959.195944426 0.951114031790945 0.306852633321743 3.09957917419492 0.0019379577441136 0.0796577039766839 F1 AM
TRINITY_DN128520_c0_g1 8161.11133638765 -4.68016771128683 1.12262453054109 -4.16895193714593 3.06003502913953e-05 0.000650566311536589 8161.11133638765 2.57118903960696 1.12142877626675 2.29277961652319 0.0218606961158674 0.312532690617325 F1 AM
TRINITY_DN128526_c0_g2 58.3255991736999 -1.94709583063063 0.429541093478384 -4.53296753254323 5.81607576300152e-06 0.000171061465043932 58.3255991736999 -0.380074764147751 0.406491469546431 -0.935012891099152 0.349781656004354 0.784835850334168 F1 AM
TRINITY_DN128528_c0_g1 1747.70177937659 0.506021210913538 0.14941357831458 3.38671502698468 0.000707348206583224 0.00760867971507122 1747.70177937659 -0.0610333045003229 0.149441546218056 -0.408409214471503 0.682973269609059 0.914021795771673 F1 AM
TRINITY_DN128529_c0_g1 22.2435395395585 -1.27781436495605 0.464908416961916 -2.74852921206785 0.00598633003363164 0.0356442775816702 22.2435395395585 0.314114738339031 0.45772075971371 0.686258448350695 0.492550146271575 0.84870634474381 F1 AM
TRINITY_DN128551_c0_g1 13569.519102206 -5.0328648670908 1.00831092928814 -4.99138184552254 5.99488502014338e-07 2.57938930910869e-05 13569.519102206 1.75536085294152 1.00752886621019 1.74224373297044 0.0814658044821543 0.547665120653818 F1 AM
TRINITY_DN128560_c0_g1 5896.34066444969 -1.79207677611925 0.306188334288021 -5.8528577853443 4.83197287463647e-09 3.77157164794942e-07 5896.34066444969 0.0291537915973318 0.30609850508548 0.0952431688262915 0.92412168204811 0.979968957389034 F1 AM
TRINITY_DN128602_c1_g1 1363.58303821905 -4.31581956478998 1.06197237071972 -4.06396595974063 4.82458650416827e-05 0.000945010169178857 1363.58303821905 1.68847506840893 1.05731927470145 1.59693964614965 0.110279161232433 0.599114490483533 F1 AM
TRINITY_DN128628_c2_g3 185.725702547637 -1.05979030224879 0.2827955811715 -3.74754901706221 0.000178570948131533 0.00266466807588678 185.725702547637 0.041052815333827 0.28308169089201 0.145021089864437 0.884694220508578 0.970367110209208 F1 AM
TRINITY_DN128663_c0_g1 298.1408370116 -3.4383721279195 0.794614738044186 -4.32709332371873 1.5108995685802e-05 0.000371286450145228 298.1408370116 2.2390333850528 0.780625156922236 2.86825676215793 0.00412740426726634 0.128056469883986 F1 AM
TRINITY_DN128696_c2_g1 72.1176308909616 -1.06545079370218 0.364632685482637 -2.92198378291821 0.00347809649806708 0.0244732978958184 72.1176308909616 0.2691702145729 0.370392745363556 0.726715676649387 0.467400148006293 0.838950579873993 F1 AM
TRINITY_DN128709_c0_g1 104.695171475805 -0.828866304892307 0.25766261586539 -3.21686676240735 0.00129598769269878 0.0120141561782617 104.695171475805 -0.0402105614511462 0.252170565967974 -0.159457791185086 0.873308210518819 0.967155370744784 F1 AM
TRINITY_DN128719_c3_g1 35.7462491477648 -1.51151900555105 0.513381028966575 -2.94424398305817 0.00323744671181464 0.0233052142396754 35.7462491477648 0.314853563799588 0.509679941786949 0.617747605871452 0.536741725631997 0.866835822907057 F1 AM
TRINITY_DN128719_c3_g2 135.784220971923 -1.29828706254488 0.454281666848053 -2.8578900653262 0.00426468114723333 0.0282837091444916 135.784220971923 0.403624094507598 0.451079415928097 0.894796083029285 0.370896104591522 0.798242756395903 F1 AM
TRINITY_DN128750_c7_g3 39.0022305306256 -0.40067017782039 0.441372694800271 -0.907781977772095 0.363993421988499 0.5443219859245 39.0022305306256 1.54694621194548 0.420823201116592 3.6760002961835 0.000236919246670088 0.0227363173289754 F1 OWA
TRINITY_DN128777_c2_g1 35.4541394940824 -1.73959177718436 0.520255687494514 -3.34372467038662 0.000826617309493757 0.00847013924764336 35.4541394940824 1.28321732727692 0.530928499200707 2.41693058332478 0.0156520017531364 0.267163640702411 F1 AM
TRINITY_DN128779_c1_g1 1753.49019735133 -6.10399037033641 1.34441483884531 -4.540258106329 5.61854054546755e-06 0.000166863802321672 1753.49019735133 2.31951111769568 1.33154052770285 1.74197560602775 0.0815127128528093 0.547665120653818 F1 AM
TRINITY_DN128784_c0_g3 22.1185790935546 -1.1815411795976 0.449719993731037 -2.62728185552774 0.0086070008556099 0.045875747830306 22.1185790935546 1.39520237026517 0.452679962285848 3.08209438566702 0.00205549650413672 0.0821426040661758 F1 AM
TRINITY_DN128796_c0_g1 1226.61445206348 -2.49094467614805 0.373611933887348 -6.66719783340521 2.60733533100485e-11 3.50809045944537e-09 1226.61445206348 1.65188184082107 0.374137506205537 4.41517306718131 1.00929209893611e-05 0.00251620908491289 F1 both
TRINITY_DN128796_c0_g2 6203.71119816099 -2.32465013869474 0.247654030459638 -9.38668405428439 6.19189135861511e-21 3.8664392373424e-18 6203.71119816099 0.919553789911437 0.247452468817468 3.7160825038676 0.000202335536913758 0.0201772516289302 F1 both
TRINITY_DN128826_c0_g1 31.3293259344571 -1.33233501725785 0.452557899383428 -2.9440100793137 0.00323989447925247 0.0233090547276914 31.3293259344571 0.220636579525224 0.465775978013016 0.47369677686353 0.635716152102134 0.898827867378532 F1 AM
TRINITY_DN128834_c0_g4 22.8039305884813 -2.16445448366542 0.577972258539415 -3.74491067985717 0.000180457965631131 0.00268624256541256 22.8039305884813 -0.035947104468114 0.556015808455026 -0.0646512273958513 0.948451696427823 0.986830344278196 F1 AM
TRINITY_DN128836_c0_g2 125.568456609924 -1.27626727721407 0.343827422845118 -3.71194149277902 0.00020567553584833 0.00298499185012775 125.568456609924 0.360983124588417 0.340199072566953 1.06109379389144 0.288647277996312 0.751070433606095 F1 AM
TRINITY_DN128873_c0_g1 45.6986671433699 -1.29862631471702 0.374083334640251 -3.47148935668541 0.00051757984878431 0.00597772518531854 45.6986671433699 -1.04373820134635 0.372714140827503 -2.80037188561999 0.00510437643984434 0.145774452449477 F1 AM
TRINITY_DN128882_c0_g1 1758.15255337416 -1.69750858489985 0.288631151219558 -5.88123831307654 4.07208360968014e-09 3.24076641001766e-07 1758.15255337416 0.276104871178147 0.288180692681466 0.958096354787147 0.338014173426444 0.779293435940848 F1 AM
TRINITY_DN128885_c0_g1 633.400690943928 0.436764942820065 0.166864854647311 2.61747714186562 0.00885824209845096 0.0467442621502874 633.400690943928 -0.226986672806892 0.167353903048993 -1.35632733190837 0.17499504291856 0.672760024200485 F1 AM
TRINITY_DN128892_c0_g1 33.2607514080836 -1.43625706828568 0.419681531783342 -3.42225463718318 0.000621041220126333 0.00689030379669093 33.2607514080836 0.404420283401919 0.406107008641241 0.995846599040569 0.31932468490359 0.766352513649548 F1 AM
TRINITY_DN128899_c0_g2 54.9200027129058 -0.684611984679873 0.529855319343836 -1.29207343908085 0.196331713170728 0.367168346709164 54.9200027129058 2.38542908944922 0.50834109810555 4.692575710166 2.69786642996056e-06 0.000847647458048979 F1 OWA
TRINITY_DN128905_c0_g1 346.975755289675 0.38023096072702 0.145086971116825 2.62071058345312 0.00877467187939629 0.046454257451943 346.975755289675 -0.301609671380894 0.146208447530107 -2.06287445408232 0.039124557808979 0.411822330384003 F1 AM
TRINITY_DN128925_c0_g1 31.9909873987766 -1.64416334988596 0.507021764399453 -3.24278653369724 0.00118366859719439 0.0112032185571221 31.9909873987766 0.570302157896513 0.507720943554286 1.12325907594855 0.261327479098581 0.734350559233354 F1 AM
TRINITY_DN128928_c0_g3 1127.30637680001 0.431418986739383 0.134149239464995 3.21596297123965 0.00130007605711645 0.0120337332645218 1127.30637680001 -0.0278264919590235 0.134008405155797 -0.207647363064075 0.835504319915067 0.956912368000199 F1 AM
TRINITY_DN128939_c0_g1 106.872850719096 -0.764836320293534 0.243648870966568 -3.13909240481758 0.00169471997533946 0.0146926007687583 106.872850719096 0.38985410965995 0.239939040417723 1.62480482117971 0.104204153452997 0.591010964559816 F1 AM
TRINITY_DN128951_c10_g4 23.9874569388116 -1.47858921664081 0.495629761939758 -2.98325348916502 0.00285201676572411 0.0213379921031273 23.9874569388116 0.110024458601214 0.46705353470324 0.235571407614166 0.81376526250553 0.952174271034938 F1 AM
TRINITY_DN128968_c2_g2 81.2947763713748 -1.0183954329088 0.353965228381772 -2.87710586026943 0.00401340931416795 0.027061588245511 81.2947763713748 0.54666541975664 0.362295837692479 1.50889235503902 0.131326293834648 0.630352093856374 F1 AM
TRINITY_DN128968_c2_g5 38.9768418131831 -1.61255906973965 0.374015477163284 -4.3114768457447 1.62167758332499e-05 0.000394532609257877 38.9768418131831 1.53158886751688 0.391687124385277 3.91023542047901 9.22062095189223e-05 0.0124402448325059 F1 both
TRINITY_DN128974_c0_g2 492.913042050424 -3.73509582900936 0.369516296932147 -10.1080679256082 5.08777049057489e-24 5.90011784557002e-21 492.913042050424 1.01706676549193 0.359775767167758 2.82694627683939 0.00469942112134118 0.13961907103508 F1 AM
TRINITY_DN129046_c0_g1 2552.89845297323 0.81887564922318 0.25974378767859 3.15262842873635 0.00161807626599371 0.0141975035214751 2552.89845297323 0.041521380301149 0.259805449424248 0.159817203192481 0.873025072080265 0.967155370744784 F1 AM
TRINITY_DN129054_c3_g4 8706.14552105023 -1.03360323927767 0.251959100644985 -4.1022659496393 4.09123626208768e-05 0.000825356291209214 8706.14552105023 0.00709702287368814 0.251897210084297 0.0281742813718069 0.977523149571393 0.993825819822399 F1 AM
TRINITY_DN129054_c3_g9 15623.3681883046 -0.952312148803039 0.180346053668396 -5.28047123533996 1.28852053133363e-07 6.98871726048282e-06 15623.3681883046 0.30632622648095 0.180267737024427 1.69928480568567 0.0892655340504166 0.561065934963914 F1 AM
TRINITY_DN129104_c0_g3 1042.46005519591 -2.032172279014 0.29988067717163 -6.77660294147906 1.2303440748436e-11 1.75219703243661e-09 1042.46005519591 0.466673335057245 0.299091975225774 1.56030042165113 0.118688903804654 0.616730561319335 F1 AM
TRINITY_DN129128_c0_g3 94.6333765915745 1.44439560098772 0.364614716319412 3.96142979517698 7.45022884997052e-05 0.00133408399399509 94.6333765915745 -0.169621619154601 0.351887910407776 -0.48203309672685 0.629782435160215 0.895646019957394 F1 AM
TRINITY_DN129130_c0_g2 58.6112439878439 -1.69266391701067 0.363177738339137 -4.66070394278973 3.15129734672698e-06 0.00010306128087954 58.6112439878439 0.833587358992017 0.371670541060036 2.24281256355308 0.0249089039666646 0.334220676697863 F1 AM
TRINITY_DN129138_c0_g1 12727.3090447568 1.50976243190357 0.577868997915745 2.61263787700841 0.00898464438290191 0.0471998843864739 12727.3090447568 -0.486860760036054 0.577850183886753 -0.842538037733788 0.399486857561153 0.811016186854581 F1 AM
TRINITY_DN129157_c0_g1 5982.37385797967 -0.41387708765046 0.150087758137064 -2.75756725790053 0.00582332321869954 0.0349041078870268 5982.37385797967 0.222435344822538 0.150117268248474 1.48174388874678 0.138408454314596 0.636224848023823 F1 AM
TRINITY_DN129162_c2_g2 83.1621259266492 1.620460328918 0.578009915895468 2.80351648709614 0.00505486477462567 0.0317516435017949 83.1621259266492 1.57364039460748 0.552871404248906 2.84630455204194 0.00442298713002078 0.13508073610407 F1 AM
TRINITY_DN129174_c0_g1 80.4470618616503 -1.0264361616907 0.355350820893334 -2.88851495857049 0.00387065618324847 0.0263891629425112 80.4470618616503 -0.40233096863375 0.356431004491899 -1.1287765754477 0.258992096611651 0.732896033631118 F1 AM
TRINITY_DN129198_c0_g2 625.793361150223 0.844102342678995 0.225094722309496 3.7499872676641 0.000176843549349293 0.00264537528089885 625.793361150223 -0.197314653861606 0.225399151854052 -0.875401048489164 0.381355729501887 0.803307824851055 F1 AM
TRINITY_DN129217_c0_g9 133.803468425251 1.43548266958865 0.468030554806073 3.06707041847607 0.0021616792566709 0.0174604891999026 133.803468425251 0.952179237672422 0.46782457566316 2.03533394183636 0.0418172831553084 0.424780943108578 F1 AM
TRINITY_DN129258_c0_g2 34062.5909146592 -0.753106130574638 0.197715457381767 -3.80904022653358 0.00013950726221969 0.00219755521140757 34062.5909146592 0.273607749009612 0.197689532967885 1.3840274945364 0.166350036093547 0.664207819311259 F1 AM
TRINITY_DN129290_c14_g1 27.7500794769249 -1.92511622728667 0.576817343897905 -3.33747978914345 0.000845418701939469 0.0086324870642901 27.7500794769249 -0.351191284195828 0.563904301063313 -0.622785255465532 0.533425648832852 0.865585328493933 F1 AM
TRINITY_DN129302_c2_g1 139.43802541524 0.911067820874578 0.34426670371445 2.64640120884376 0.00813532639517262 0.0440755831674895 139.43802541524 -0.320190946230204 0.348366316710631 -0.919121427276706 0.358032062803689 0.790054203623766 F1 AM
TRINITY_DN129331_c0_g3 155.186878240288 2.91532482684351 0.950869837918775 3.06595572872986 0.00216975438901058 0.017508293119806 155.186878240288 0.753134306856363 0.956604774488458 0.787299339227216 0.431106656412095 0.825256083517071 F1 AM
TRINITY_DN129390_c3_g13 69.3959873694129 0.799985065837142 0.287814024599181 2.77952079281483 0.00544391682102165 0.0333859749036364 69.3959873694129 0.00447982282944519 0.289185100202607 0.0154911951767452 0.987640308882598 0.996967718905136 F1 AM
TRINITY_DN129401_c0_g3 702.558536786642 -4.60525569313972 1.04223403454265 -4.41863875147829 9.93245056337897e-06 0.000262348122093241 702.558536786642 1.32432135659222 1.04706457407887 1.26479434924752 0.205945057559461 0.697804221781604 F1 AM
TRINITY_DN129401_c0_g5 11846.7393552259 -3.38689753529443 0.315367558865408 -10.7395242157418 6.63856163957935e-27 2.3949347434882e-23 11846.7393552259 1.07612030395923 0.315217920941727 3.4138931591969 0.000640416841868654 0.0417289792190325 F1 both
TRINITY_DN129416_c1_g1 1512.36158760536 0.537587512844956 0.19149347255984 2.80734118849385 0.00499523034829773 0.0314814850890759 1512.36158760536 -0.0761365849066381 0.191461047716885 -0.397660964538447 0.690880115229107 0.916393395693415 F1 AM
TRINITY_DN129426_c2_g3 170.395951667576 -0.299157927163919 0.847104203864651 -0.353153633046682 0.723973266541685 0.829599224640207 170.395951667576 2.86131014308662 0.841348872118666 3.40086049664669 0.000671740989834343 0.042211099569426 F1 OWA
TRINITY_DN129435_c2_g4 806.966295358821 -1.48301161822786 0.435026703262341 -3.40901284244507 0.000651984103339225 0.00715859732579808 806.966295358821 1.34515105473143 0.433766802886092 3.10109267417743 0.00192807936772768 0.0795777532387483 F1 AM
TRINITY_DN129435_c3_g10 4903.85936622214 0.563422086620685 0.215391704097882 2.61580216833535 0.00890181173201528 0.0469185939744479 4903.85936622214 -0.0399659455655917 0.215353879970672 -0.185582658510887 0.852772053818809 0.962245995686469 F1 AM
TRINITY_DN129442_c1_g2 42.0532515544815 -1.278207685392 0.388928970493429 -3.2864810347513 0.00101447604925028 0.00997244773128786 42.0532515544815 -0.156638174812141 0.371542907474064 -0.421588386324062 0.673325484680169 0.910612840095316 F1 AM
TRINITY_DN129465_c1_g2 167.979688009112 1.10470443743907 0.355352268004741 3.10875865135701 0.00187875119423709 0.0157715366540006 167.979688009112 0.059483765309217 0.363052604208349 0.163843378672145 0.86985444184358 0.966705330112659 F1 AM
TRINITY_DN129472_c7_g8 99.7029752250892 -0.699034248466172 0.241168903989669 -2.89852562623959 0.00374921668764541 0.025808090778211 99.7029752250892 -0.325149659258189 0.244671539680673 -1.32892309290468 0.18387334419103 0.679692724377672 F1 AM
TRINITY_DN129488_c1_g3 1629.36344908815 -3.24264460195499 0.348073367102708 -9.31598021688965 1.20831597631369e-20 7.17710218808959e-18 1629.36344908815 -0.300338644688797 0.347108909328214 -0.865257665872263 0.386897380921897 0.806661799027718 F1 AM
TRINITY_DN129495_c1_g1 8019.84427694138 0.78517556595511 0.259243751500076 3.02871549039005 0.00245595853654255 0.0192562647264716 8019.84427694138 0.179225350671677 0.259375539287497 0.690987867105772 0.489573165744657 0.847700515634174 F1 AM
TRINITY_DN129519_c1_g1 344.175234107858 -0.934426160221411 0.300909248246384 -3.10534211117468 0.00190059059025807 0.0159329028036333 344.175234107858 0.245167260763784 0.299365117043671 0.818957342742171 0.412810751687803 0.817407570584994 F1 AM
TRINITY_DN129532_c1_g1 693.199842107036 -2.69767918815346 0.413566546560863 -6.52296277488308 6.89319754937379e-11 8.20812890046219e-09 693.199842107036 0.962258869106559 0.411925005788909 2.33600499018908 0.0194909814566168 0.29625276692814 F1 AM
TRINITY_DN129565_c0_g1 696.881275271697 -3.85296693634017 0.66998948066062 -5.75078721018288 8.8828860313209e-09 6.38126618055333e-07 696.881275271697 0.929430011281663 0.666671229369572 1.39413547538352 0.163276698259615 0.661539152214662 F1 AM
TRINITY_DN129565_c0_g10 80.4766850332387 -4.27964738229373 0.551536671271372 -7.75949742821003 8.52665948630341e-15 2.05593800465294e-12 80.4766850332387 1.99750789041655 0.523747669513687 3.81387451761129 0.00013680494956764 0.015847264259007 F1 both
TRINITY_DN129565_c0_g2 92.894374452394 -1.62922824076964 0.322944041711015 -5.0449242913345 4.53700978521574e-07 2.05371374162377e-05 92.894374452394 0.567479159113748 0.307164338950286 1.84747735057094 0.0646779877704235 0.508729193245004 F1 AM
TRINITY_DN129565_c0_g20 102.790890798283 -1.88955691498594 0.366222641351122 -5.15958518570755 2.47497593317625e-07 1.22506278253336e-05 102.790890798283 0.660889003460809 0.35644654090433 1.85410412956761 0.0637242640329713 0.506064500376719 F1 AM
TRINITY_DN129565_c0_g3 24537.2675674417 -3.22073087298673 0.301163098976886 -10.694307781824 1.08224724075115e-26 2.63559670540128e-23 24537.2675674417 1.08439012005828 0.301077849133155 3.60169345961646 0.000316151023403648 0.0269492786061805 F1 both
TRINITY_DN129565_c0_g5 1433.59865096242 -3.46968032912855 0.659814963893959 -5.25856568734349 1.4518332612717e-07 7.73665107478111e-06 1433.59865096242 1.17842347168757 0.658573122374046 1.78935858700026 0.0735570843007006 0.532459578981257 F1 AM
TRINITY_DN129572_c0_g3 105.363540455089 -0.902607477577714 0.335339825307001 -2.69162028921374 0.00711058508614896 0.040261352848869 105.363540455089 0.221114555555063 0.338916991967871 0.652415077424105 0.514133440426439 0.857201849444458 F1 AM
TRINITY_DN129587_c0_g1 169.795485136714 1.23952753963037 0.471897829216471 2.62668625047176 0.00862207926557258 0.0459259615823467 169.795485136714 0.692999325955678 0.472780799995825 1.46579413961353 0.142704378104135 0.641279432423473 F1 AM
TRINITY_DN129605_c0_g1 38.082653449946 -1.37719476800666 0.437744682795228 -3.14611421254179 0.00165455380615848 0.0144110689704498 38.082653449946 0.327319307290001 0.430646540546916 0.760064871006068 0.447215809523787 0.832838559479728 F1 AM
TRINITY_DN129622_c8_g22 351.583192955815 0.611754831449834 0.167034362673458 3.66244898150553 0.000249815516752144 0.00345864541186183 351.583192955815 -0.103589718054321 0.167530381726705 -0.618333922400467 0.536355245198815 0.866743310481116 F1 AM
TRINITY_DN129630_c0_g1 5483.18694292598 -0.859850939158497 0.258117841237238 -3.33123404037848 0.000864618761651797 0.00876240561902048 5483.18694292598 0.0232765711128331 0.258126138652277 0.0901751803764013 0.928148007148858 0.980787960929104 F1 AM
TRINITY_DN129656_c5_g5 374.974877513084 0.656073118378304 0.209667522613634 3.12911179661948 0.00175335584300564 0.015024445758169 374.974877513084 -0.193220224805962 0.209065910357952 -0.924207224770125 0.355378434778151 0.788350092201108 F1 AM
TRINITY_DN129677_c0_g1 116.124027365774 -0.904309689958438 0.515745705877843 -1.75340226714874 0.0795329821353022 0.204699504749632 116.124027365774 1.78019559815277 0.512460377582927 3.47382095480094 0.000513103295316903 0.0375991603239249 F1 OWA
TRINITY_DN129682_c0_g2 1306.88721671843 -3.13357444571335 0.399577614595912 -7.84221720949582 4.42659794374419e-15 1.11134989406188e-12 1306.88721671843 0.97410726409777 0.398156623423201 2.44654290998041 0.0144233627384287 0.259258814865674 F1 AM
TRINITY_DN129682_c0_g3 6825.4340850918 -2.67462815638793 0.289127792890412 -9.25067815048033 2.23072817239333e-20 1.23465734505215e-17 6825.4340850918 0.821775922868263 0.288985857517378 2.84365446090678 0.00445993861502291 0.135487618641279 F1 AM
TRINITY_DN129715_c0_g1 472.657057720914 1.03909590774683 0.379683298929125 2.7367437827198 0.00620506004844599 0.0365849073751657 472.657057720914 0.0398844154575102 0.380590517663763 0.104796135495805 0.916537576593012 0.97755008137964 F1 AM
TRINITY_DN129754_c0_g1 65.9879409116774 -1.093517591938 0.368043102206842 -2.97116719585588 0.00296670220886259 0.0219399024878319 65.9879409116774 0.484106402012812 0.373087717000666 1.29756724746837 0.194436082960736 0.687889248617528 F1 AM
TRINITY_DN129758_c0_g1 23.0560227302629 -1.05560869655563 0.405591593618714 -2.60263948554116 0.00925091750712762 0.0481679330357265 23.0560227302629 0.144473339837619 0.446480124392914 0.323582914321352 0.746253824993965 0.932299021191873 F1 AM
TRINITY_DN129775_c0_g1 313.230806693054 -1.68706408382405 0.468697866706423 -3.59947037028178 0.000318865961486671 0.00419294965447349 313.230806693054 1.05529422076064 0.469834060662666 2.2460998661362 0.0246976119294696 0.333149638997395 F1 AM
TRINITY_DN129783_c0_g4 33.0357792261442 0.384040626824783 0.295100121935828 1.30139094591189 0.193124671197649 0.363274706003459 33.0357792261442 1.08370759284631 0.313095816802545 3.46126500160095 0.000537643286926377 0.0381880633813524 F1 OWA
TRINITY_DN129792_c0_g1 69.2981679550697 -1.05501631364758 0.324021574504877 -3.25600637938911 0.00112991212756532 0.0108675948035538 69.2981679550697 0.0314463987014649 0.324403867604423 0.0969359549677459 0.922777255312932 0.979711589643982 F1 AM
TRINITY_DN129831_c0_g1 39.977864986443 -1.64138143468574 0.434076798331667 -3.78131575102432 0.00015600165965184 0.00239691382807651 39.977864986443 0.764627602052921 0.402157939805205 1.90131171455495 0.0572611955713043 0.48745674834303 F1 AM
TRINITY_DN129837_c3_g8 202.468725249162 -0.902648950996862 0.218653135539431 -4.12822321879799 3.65577139375418e-05 0.000753844206198947 202.468725249162 -0.406600732216788 0.217460496452648 -1.86976825147332 0.0615160069683382 0.501932100969692 F1 AM
TRINITY_DN129837_c4_g6 51.3239629970328 -0.918854236295552 0.346108712373852 -2.65481394557628 0.00793521618481785 0.0433676660118647 51.3239629970328 -0.15472922226173 0.351985045129526 -0.439590330335744 0.660233845407681 0.906333232674872 F1 AM
TRINITY_DN129869_c0_g1 679.285243352335 0.618906572966452 0.162552433298762 3.80742730457278 0.000140419997486606 0.00220907506381868 679.285243352335 -0.0157527909747864 0.162570458463696 -0.0968982379926311 0.922807208102077 0.979711589643982 F1 AM
TRINITY_DN129877_c3_g4 53.7374627013032 0.872830331989902 0.298595391139865 2.9231205768379 0.00346542290351942 0.0244123355422067 53.7374627013032 -0.381977109083025 0.293368351824837 -1.30203925102015 0.192902968121383 0.686477112972204 F1 AM
TRINITY_DN129898_c0_g1 2545.04287605989 0.885976494042423 0.319828188909675 2.77016387161745 0.00560280960925251 0.0339669460826802 2545.04287605989 -0.0807537589724662 0.320045648635357 -0.252319502910888 0.800794114574105 0.949101712795727 F1 AM
TRINITY_DN129967_c3_g12 329.37967928811 -1.06765913802493 0.348172146113351 -3.06646913012204 0.00216603173302349 0.0174898444278253 329.37967928811 0.544511810564361 0.34801716142609 1.5646119528505 0.117673924520228 0.615360039397162 F1 AM
TRINITY_DN129967_c3_g37 2025.26025435964 -1.06049732964115 0.380783928430504 -2.78503699988667 0.00535216154001569 0.0330395918844112 2025.26025435964 0.756732325501871 0.380384934787407 1.98938563622348 0.0466586538483477 0.444372558067762 F1 AM
TRINITY_DN129974_c0_g3 384.466391346967 -0.899715795462557 0.198545120388917 -4.53154322654801 5.855435213791e-06 0.000172011355562668 384.466391346967 -0.00191660828211726 0.196946006912305 -0.00973164326693192 0.992235394643938 0.99830195773736 F1 AM
TRINITY_DN129974_c0_g4 340.218735601028 -1.09363293670247 0.214543976514605 -5.09747677128571 3.4421063672965e-07 1.61203108389945e-05 340.218735601028 -0.0606337724582682 0.212241291912134 -0.285683204771341 0.775120769480957 0.94040080305187 F1 AM
TRINITY_DN130025_c1_g1 254.225143991286 0.458525464941323 0.153879834983924 2.97976317032849 0.00288471316833665 0.0215099264508581 254.225143991286 0.0853728301324265 0.155018780793698 0.550725723007992 0.581821708455848 0.879518369261131 F1 AM
TRINITY_DN130031_c0_g1 827.03395748709 -1.71288530343374 0.272388920420858 -6.28838096934054 3.20793892307026e-10 3.39878811817668e-08 827.03395748709 0.35268848052819 0.271035822326763 1.30126149931202 0.193168960896521 0.686477112972204 F1 AM
TRINITY_DN130039_c0_g1 3587.47323142346 -0.592926872901445 0.188565998193346 -3.14439972520118 0.00166427937542836 0.0144802413825676 3587.47323142346 0.411053558976952 0.188644873077192 2.178980813376 0.0293330935731482 0.361837645652537 F1 AM
TRINITY_DN130075_c0_g1 212.824694669725 -2.95686425911097 0.428727063355933 -6.89684536349447 5.31700039542263e-12 8.5751596443528e-10 212.824694669725 1.4180623412231 0.422590906009878 3.35563856452214 0.000791819786887435 0.0463295373266587 F1 both
TRINITY_DN130087_c0_g2 122.842969252043 0.917638152009228 0.208699982879885 4.39692490313891 1.09795310886375e-05 0.00028475454803151 122.842969252043 -0.309843954310372 0.206582954305937 -1.49985247016804 0.133652622184573 0.63197608758123 F1 AM
TRINITY_DN130089_c0_g3 72.4899572661557 -1.09451870943093 0.315402878557593 -3.47022422381307 0.000520024050047729 0.00599628110360433 72.4899572661557 0.12552444136569 0.315486719074286 0.397875516706405 0.690721948175597 0.916381224164477 F1 AM
TRINITY_DN130138_c0_g1 1000.17266162498 0.439453290174493 0.124418619706171 3.53205405438762 0.000412345058391417 0.00505988776153382 1000.17266162498 -0.0712873186450341 0.124330992935768 -0.573367243048263 0.566396064736534 0.874049786835943 F1 AM
TRINITY_DN130163_c19_g4 4652.13447276534 -5.35789583283406 1.75476801846139 -3.05333569820354 0.00226312613015831 0.0180879260412686 4652.13447276534 2.54390250203382 1.75020199107466 1.45349080563656 0.146087530663345 0.644653679109407 F1 AM
TRINITY_DN130179_c0_g15 484.672170632776 0.528873005777164 0.166512376757843 3.17617834826955 0.00149229175685475 0.0133217672854412 484.672170632776 -0.0165894511837384 0.166367372925683 -0.0997157729427449 0.920569977958595 0.978741264660352 F1 AM
TRINITY_DN130179_c0_g17 131.181635227409 0.81663287341968 0.25512609012414 3.2008991045264 0.00136999494877686 0.0124676707726319 131.181635227409 -0.136180078457025 0.253326346411263 -0.537567767372853 0.590875487969292 0.882743962884658 F1 AM
TRINITY_DN130181_c0_g2 257.887781685557 -2.16401386443186 0.499808231165986 -4.32968832742812 1.49320525245589e-05 0.000367313409222811 257.887781685557 0.366081576777801 0.495134739214337 0.739357487537003 0.459689949791275 0.836652354046388 F1 AM
TRINITY_DN130182_c0_g7 62.8968247146109 1.11652268539223 0.381353267059309 2.92779105841141 0.00341379371856015 0.0241737188170958 62.8968247146109 -0.686921809925469 0.377781928835577 -1.81830245835935 0.0690179172753316 0.521751796515163 F1 AM
TRINITY_DN130184_c0_g6 21.781539902543 -1.40033788342289 0.48383566318121 -2.8942427976799 0.00380074144882314 0.0260730863389267 21.781539902543 0.059399383940983 0.47123502483243 0.12605044364456 0.899691994722739 0.974403401973441 F1 AM
TRINITY_DN130190_c1_g20 109.939501591192 -1.28415083342731 0.495477021308766 -2.59174649519632 0.00954901068400826 0.0492461198258468 109.939501591192 0.67050997147892 0.48840472075761 1.37285726976355 0.16979672268815 0.667583169698545 F1 AM
TRINITY_DN130190_c1_g8 145.58700617765 -1.38165564938576 0.49989502373772 -2.76389158478736 0.00571165131950737 0.0344041168894294 145.58700617765 0.896577081996076 0.498308389673607 1.79924139463784 0.0719805040603736 0.52993227818819 F1 AM
TRINITY_DN130197_c0_g2 51.728529405049 -0.859222921868744 0.281845685583869 -3.04855800821923 0.00229942514641518 0.0183241433054747 51.728529405049 0.2878623418775 0.289238724529615 0.995241361078628 0.319618889798282 0.766398731470224 F1 AM
TRINITY_DN130200_c2_g1 227.59445038479 -1.1022806855885 0.372858415183764 -2.95629826416882 0.00311355838203094 0.0227496211453944 227.59445038479 -0.0758883592202125 0.369688051809399 -0.205276743050756 0.837355913496052 0.957319853647553 F1 AM
TRINITY_DN130211_c0_g7 591.627292093232 -5.44608735067719 1.3568578879644 -4.013749265111 5.97618287432165e-05 0.00111866242535246 591.627292093232 1.11305369766104 1.34551097776871 0.827234943491017 0.408103909390622 0.814730105378518 F1 AM
TRINITY_DN130211_c0_g9 725.701036480327 -5.48051619049328 1.43449388758673 -3.82052251175028 0.000133169248920147 0.00211550601366754 725.701036480327 1.0905355988926 1.42510980491363 0.765229174013505 0.444135090280972 0.831023203677954 F1 AM
TRINITY_DN130217_c0_g1 246.165040406667 0.768255750107004 0.230324174438642 3.33554109975401 0.000851335685068774 0.00866022470279025 246.165040406667 0.123039448196105 0.229124109483467 0.536999133236057 0.591268212771904 0.882743962884658 F1 AM
TRINITY_DN130232_c0_g1 36.5039241070309 -1.22619821081368 0.428044195036978 -2.8646532882142 0.00417466047328517 0.0278002478823937 36.5039241070309 0.85023061148713 0.436072059270844 1.94974796805097 0.0512061659656638 0.46531878866421 F1 AM
TRINITY_DN130257_c0_g1 1870.5406626752 0.598432510238297 0.174940534664421 3.4207767307116 0.000624425721710823 0.00691525220592254 1870.5406626752 -0.0755142651435332 0.174897251151749 -0.431763590601053 0.665913244392005 0.908546398609323 F1 AM
TRINITY_DN130268_c0_g2 2093.9820776588 -1.14088338873611 0.226234573433359 -5.04292235895667 4.58475314655674e-07 2.06763876626104e-05 2093.9820776588 1.03315248568145 0.225592384294117 4.57973122148696 4.65573838249417e-06 0.00133480019426108 F1 both
TRINITY_DN130273_c9_g2 30.5827469400078 -1.175552020982 0.369481731568777 -3.18162420640053 0.00146451710346228 0.0131315850591373 30.5827469400078 -0.334798019442664 0.376088829576824 -0.890209953375587 0.373353161133756 0.798726167990114 F1 AM
TRINITY_DN130276_c0_g1 113.682468832735 -1.87030882575089 0.441312114940206 -4.23806363440601 2.25455873994501e-05 0.00050979822649843 113.682468832735 0.398119288447543 0.442570993528911 0.899560283589927 0.368354301096752 0.796814645613757 F1 AM
TRINITY_DN130281_c1_g4 734.365241080728 -1.11618906475242 0.252626580977763 -4.4183357920308 9.94638060912447e-06 0.000262431426840746 734.365241080728 0.519695328898597 0.251544816642151 2.06601485904565 0.0388270765709504 0.410575301167043 F1 AM
TRINITY_DN130301_c0_g11 325.356091390863 -2.13886079068306 0.432828212409346 -4.94159282912048 7.74869075657865e-07 3.21471662683066e-05 325.356091390863 -0.174251925007996 0.430342193672423 -0.404914804009752 0.685540136146305 0.914577988712278 F1 AM
TRINITY_DN130310_c0_g1 398.249544876746 0.51191163170084 0.187781800953328 2.72609821133876 0.00640879259241043 0.0374024900103144 398.249544876746 -0.0779226729311387 0.187875148502935 -0.414757744981485 0.67831925528584 0.912260015486962 F1 AM
TRINITY_DN130312_c0_g2 134.572150635555 -1.51661769935152 0.23166004773941 -6.54673826648578 5.88072940598857e-11 7.12504493651938e-09 134.572150635555 0.298441518574142 0.222882480711879 1.33900842103394 0.180567931488707 0.677270004354044 F1 AM
TRINITY_DN130372_c0_g1 449.48110058585 -1.02694080566059 0.26428444850031 -3.88574057795679 0.000102018405613527 0.00171256372757968 449.48110058585 0.282383979728322 0.26344766861116 1.07187883353453 0.283774458409535 0.748481854361628 F1 AM
TRINITY_DN130387_c2_g7 40562.8065625609 -0.48968226141994 0.126819878492335 -3.86124215889023 0.000112812023110535 0.0018525362095825 40562.8065625609 0.151954342810923 0.126820354042906 1.19818576408889 0.230844706226814 0.715010693047698 F1 AM
TRINITY_DN130392_c2_g5 155.104768496046 0.762386880930225 0.228854106410525 3.33132270549095 0.000864343389731305 0.00876240561902048 155.104768496046 0.149733171830182 0.226625479925552 0.660707577450558 0.50879986340561 0.855038134681636 F1 AM
TRINITY_DN130401_c1_g1 1016.65405371979 -1.59518329180317 0.357743340212942 -4.45901603885527 8.2336760436539e-06 0.000225297429990004 1016.65405371979 0.158871763999252 0.357936077042135 0.44385512997772 0.657147326913535 0.905674121852605 F1 AM
TRINITY_DN130410_c0_g2 59.5415259259263 -1.89563190252693 0.479496457349452 -3.95338041287219 7.70547834269196e-05 0.00137039392583893 59.5415259259263 0.990067588332819 0.489876912869935 2.02105378376075 0.0432741978199486 0.428741685182869 F1 AM
TRINITY_DN130432_c0_g1 10370.4762205693 -0.950404958202533 0.20739867423116 -4.58250257252486 4.59444054714293e-06 0.00014109509539038 10370.4762205693 -0.0842404837100306 0.20733254640062 -0.40630612594347 0.684517684843718 0.914497764420754 F1 AM
TRINITY_DN130432_c0_g3 10133.8240963575 -0.967534944559221 0.198752193949431 -4.86804661288617 1.12706749573467e-06 4.36684696265214e-05 10133.8240963575 -0.108395528402858 0.198683407322765 -0.545569103446912 0.585362167244205 0.880555975713892 F1 AM
TRINITY_DN130448_c0_g2 540.166846879836 0.44811652004571 0.170049495876139 2.63521228179417 0.00840846778908065 0.0450839753561165 540.166846879836 -0.24197697868763 0.169677658754722 -1.42609805241019 0.153840040894472 0.652298716002342 F1 AM
TRINITY_DN130472_c1_g5 42.2793568156923 -1.34536141053592 0.461313118809426 -2.91637362060737 0.00354126155776238 0.0248173648104136 42.2793568156923 -0.120166199405132 0.439408561807255 -0.273472594413948 0.784489956185939 0.943793462541626 F1 AM
TRINITY_DN130483_c0_g1 38.1021464754057 -1.17177862281478 0.376439122055924 -3.11279714078362 0.00185323352862992 0.015638182994707 38.1021464754057 0.199913486243893 0.367620509922427 0.543803952304177 0.586576388790989 0.880753719308192 F1 AM
TRINITY_DN130526_c0_g1 42.2694495860748 -1.05939485457975 0.341102605237728 -3.10579526017227 0.00189768059551402 0.0159139860683722 42.2694495860748 0.206773922912358 0.347933751923152 0.594291073428335 0.552317448048372 0.871925540125783 F1 AM
TRINITY_DN130543_c0_g1 24.8051157079357 -1.45408672179722 0.476675380886489 -3.05047581667215 0.00228479079499778 0.0182491014203283 24.8051157079357 -0.218974289835629 0.476069775112899 -0.45996259641499 0.645543068298675 0.902200788805197 F1 AM
TRINITY_DN130586_c0_g1 311.663061448654 -1.58128055039585 0.60251132410325 -2.62448270619537 0.00867806994796608 0.046103193159428 311.663061448654 1.88425363126361 0.596719832430063 3.15768561535861 0.00159026959717969 0.0704139449438481 F1 AM
TRINITY_DN130597_c3_g7 290.260254147765 0.617910952352641 0.238067806034522 2.59552504240341 0.00944465201757561 0.0488645869097129 290.260254147765 0.00888851523066624 0.237503805392787 0.03742472764159 0.970146356671561 0.991987732897282 F1 AM
TRINITY_DN130600_c3_g9 113.705890103547 -1.9097915027844 0.541225414826443 -3.52864342742815 0.000417695528884537 0.00511162774619354 113.705890103547 0.0698963341216241 0.532360686244732 0.131295071044168 0.895541890776701 0.972892885177891 F1 AM
TRINITY_DN130663_c0_g1 261.007911606837 -1.51534539891619 0.31395497563602 -4.82663285028802 1.38860775768779e-06 5.19458751504926e-05 261.007911606837 -0.744635339629525 0.310090288447502 -2.40135008212484 0.0163347008172967 0.273269655686009 F1 AM
TRINITY_DN130671_c1_g1 41.7963887224492 -1.18664652723334 0.380219413774688 -3.12095196679392 0.00180267435109486 0.0153177000949802 41.7963887224492 0.537543995618697 0.381610564663113 1.40861927156876 0.158947777253061 0.656834083366472 F1 AM
TRINITY_DN130730_c1_g6 46.890502042326 -0.863306705243274 0.258784678164318 -3.33600393720029 0.000849919600815027 0.00866022470279025 46.890502042326 0.178297141239653 0.24734527615083 0.720843122675722 0.471006040394461 0.839165548989602 F1 AM
TRINITY_DN130739_c0_g1 27.8010855566499 -2.13081412813907 0.482467645896092 -4.41649123265351 1.00315967778395e-05 0.000264343934137899 27.8010855566499 -0.970621767083622 0.502194418194259 -1.93276096252461 0.0532656513827537 0.474446982568869 F1 AM
TRINITY_DN130740_c0_g1 1343.26915115896 0.458375506199929 0.155992793187563 2.93844027556316 0.00329868207427579 0.0236203482960418 1343.26915115896 -0.163201657687879 0.156029168758572 -1.04596889790784 0.295575392324629 0.754387998532318 F1 AM
TRINITY_DN130748_c1_g10 195.626035349418 0.666428395624823 0.210970011837719 3.15887736754477 0.0015837811832287 0.0139442599982533 195.626035349418 -0.028932407073122 0.209238581081257 -0.138274724114509 0.890023300835298 0.971934832525347 F1 AM
TRINITY_DN130767_c1_g1 85.8222366056642 -1.50212134238592 0.322298457916921 -4.66065320974363 3.15207426433567e-06 0.00010306128087954 85.8222366056642 -0.324638593199775 0.317233904472656 -1.02334141661002 0.306146447880448 0.75952135517425 F1 AM
TRINITY_DN130769_c0_g1 47.7481510483768 -1.66412765205613 0.517016337904691 -3.21871385883149 0.00128766910144361 0.0119506881202196 47.7481510483768 1.1154185768158 0.524494720220693 2.1266535845136 0.0334488767444867 0.384397481218648 F1 AM
TRINITY_DN130782_c2_g1 360.489239281894 -0.291219936724668 0.409834748722615 -0.710578928781298 0.477345204326997 0.644103931791631 360.489239281894 1.45483907168838 0.407523397169472 3.56995225744885 0.000357046295115332 0.0292471922313045 F1 OWA
TRINITY_DN130782_c3_g1 951.619973140677 -1.15685044059569 0.429948731356114 -2.69067066891168 0.00713085502836646 0.0403292411764534 951.619973140677 1.47843883030885 0.428341887663925 3.45153923276545 0.000557398713482447 0.0389985334086544 F1 both
TRINITY_DN130819_c0_g1 507.424656332281 -0.850560039563833 0.258267652591777 -3.29332779784174 0.000990089698535461 0.00976575716015961 507.424656332281 0.0921265492860367 0.257505641858751 0.357765168254335 0.720519059229299 0.925660961322086 F1 AM
TRINITY_DN130848_c2_g1 524.88925999605 0.869126797460785 0.202669953821658 4.28838503720973 1.79976909805194e-05 0.000426355775306804 524.88925999605 0.101840195635758 0.202865757197333 0.502007815625068 0.615662023280119 0.891146733107836 F1 AM
TRINITY_DN130856_c0_g1 23.533530891831 -1.73860446547225 0.442454567692189 -3.92945308382888 8.51392855054474e-05 0.00147362972275349 23.533530891831 -0.464660504980796 0.440253381625996 -1.05543880949797 0.291224681180478 0.751567216549987 F1 AM
TRINITY_DN130858_c2_g1 80.9966438603996 0.629715869138773 0.613072202389845 1.02714797161582 0.30435079277076 0.48510078253461 80.9966438603996 3.52676140093985 0.649132718947555 5.43303595396921 5.5403238997214e-08 3.65848252866836e-05 F1 OWA
TRINITY_DN130864_c0_g1 143.575150368304 -0.661249400573733 0.253334898939991 -2.61017887129072 0.00904948911223233 0.0474348274537654 143.575150368304 -0.0962595900322618 0.258358302115324 -0.37258175659203 0.709459752870417 0.92305573542672 F1 AM
TRINITY_DN130866_c6_g8 195.63700645847 -1.27968005745773 0.427146810791017 -2.99587875908037 0.00273655214235481 0.0207805595019541 195.63700645847 0.272224340513815 0.424503093345405 0.641277636797607 0.521342316093858 0.860558027924329 F1 AM
TRINITY_DN130868_c3_g1 226.865710086733 0.52943544755882 0.186833822637681 2.83372378771873 0.00460090806858693 0.0297440706647989 226.865710086733 -0.235221479028701 0.18334339688918 -1.28295582507876 0.199507552994584 0.692957832312633 F1 AM
TRINITY_DN130888_c6_g7 89.3513512420184 -0.77593793091783 0.440222444977251 -1.76260420106005 0.0779672680455234 0.202197069032839 89.3513512420184 2.08967969786245 0.434250215141737 4.81215581477695 1.49310869734006e-06 0.000622653474221665 F1 OWA
TRINITY_DN130920_c0_g1 1532.07732297073 -3.35420661688199 0.364607666437672 -9.1994955828922 3.59633969402081e-20 1.90394914279324e-17 1532.07732297073 -0.395390278548301 0.363604632831112 -1.08741815380541 0.276852051819758 0.745594431280899 F1 AM
TRINITY_DN130921_c3_g6 529.943515116029 0.380958407375166 0.41524856254776 0.917422579473347 0.358921245240251 0.539489512735208 529.943515116029 1.50511157886868 0.415535960823969 3.62209705240475 0.000292224438188534 0.0256799222769816 F1 OWA
TRINITY_DN130930_c0_g2 26.7430985696108 -1.34580410232536 0.396364906979022 -3.39536643791876 0.000685368041364438 0.00743509590322858 26.7430985696108 0.106941684988134 0.401095438190504 0.266624037088501 0.789758646475928 0.945994585104026 F1 AM
TRINITY_DN130932_c0_g1 403.204056987246 -1.8708296834507 0.322153088815647 -5.80726911645813 6.35000273799074e-09 4.67261338830698e-07 403.204056987246 0.769195842121843 0.322952725650845 2.38175987080365 0.0172301288103996 0.280111694906745 F1 AM
TRINITY_DN130935_c0_g1 710.308996560684 -1.24529425203009 0.252229797298422 -4.93714170715818 7.92758687604153e-07 3.25752415737779e-05 710.308996560684 0.771072115329459 0.251839207535735 3.06176358667284 0.00220037164897128 0.0861223961447189 F1 AM
TRINITY_DN130940_c1_g3 459.997185301194 -1.12453341155374 0.187222369521745 -6.00640518772587 1.89681812044133e-09 1.64282008616339e-07 459.997185301194 -0.504939063061509 0.185872916947376 -2.71658222916072 0.0065959807905098 0.167908341188827 F1 AM
TRINITY_DN130950_c0_g2 25.5468444398031 -1.89853502139726 0.513815701269175 -3.69497276301151 0.000219910359742014 0.00314473105742646 25.5468444398031 -0.242803736849067 0.510962701662935 -0.475188768297292 0.634652431926428 0.898154388761927 F1 AM
TRINITY_DN130951_c0_g1 843.670457638359 -5.20579165100129 0.931329803644726 -5.5896328353593 2.2755023915703e-08 1.4816927738479e-06 843.670457638359 1.11673835968053 0.918851198361994 1.21536366461871 0.224227419958668 0.711764959499601 F1 AM
TRINITY_DN130979_c0_g3 83.9940540216937 -0.909423833387256 0.284963065886403 -3.19137439990131 0.00141597660781146 0.0128190625762202 83.9940540216937 0.0714084855027795 0.285740124758153 0.249907098498045 0.802659193565977 0.949127146111561 F1 AM
TRINITY_DN130988_c0_g1 40.6435962932734 -1.24132592748859 0.420281589583149 -2.95355770572721 0.00314133871597335 0.0228907904698082 40.6435962932734 -0.107033340247946 0.427152930769759 -0.250573816864756 0.802143627113156 0.949127146111561 F1 AM
TRINITY_DN130999_c1_g8 536.614641166292 -0.484836150152394 0.225756581862906 -2.14760582460811 0.0317450823238438 0.111976680589591 536.614641166292 0.897215698785579 0.223573531602642 4.01306761294179 5.99347368159044e-05 0.00888823887070442 F1 OWA
TRINITY_DN131025_c0_g2 54.1052883918284 1.19392382344025 0.456111144412569 2.61761598694967 0.00885463900613991 0.0467442621502874 54.1052883918284 0.0310194231640116 0.458469783429243 0.0676585988546374 0.946057407079899 0.985833727297161 F1 AM
TRINITY_DN131047_c0_g1 48.8003688843094 -1.79959261442437 0.45632593182797 -3.94365625292317 8.02486631926632e-05 0.00141002575377412 48.8003688843094 0.265018752953626 0.449406226368353 0.589708680930481 0.555385974284457 0.871925540125783 F1 AM
TRINITY_DN131089_c0_g7 70.6453739123157 0.806466168501751 0.265181973612463 3.04118020359981 0.00235652747328464 0.0186629312380165 70.6453739123157 0.0714767965487753 0.262821584800593 0.271959384930297 0.785653248788223 0.944367217571393 F1 AM
TRINITY_DN131105_c10_g5 356.001402022453 -0.633819648090227 0.220675434763881 -2.87218035287164 0.00407650245546933 0.027335952617559 356.001402022453 -0.0992408874661192 0.220535918738152 -0.449998748657132 0.652711342861781 0.904650808941702 F1 AM
TRINITY_DN131134_c1_g7 294.152540972458 -1.2000949286504 0.281443163694046 -4.26407560552797 2.00731472964413e-05 0.000464236805422825 294.152540972458 0.343347113069181 0.283503967924873 1.21108397735077 0.225863221504435 0.712964333667178 F1 AM
TRINITY_DN131159_c0_g1 302.244529661744 -0.883626179815656 0.287682127815145 -3.0715365828476 0.0021296006646305 0.0172758710811947 302.244529661744 0.443093507067932 0.2875560773106 1.54089425343402 0.123342524666519 0.622775271513533 F1 AM
TRINITY_DN131173_c1_g4 296.568184149978 -0.931052272485943 0.263447712309946 -3.53410650000468 0.000409156177985424 0.00503241434468638 296.568184149978 -0.219319288901812 0.265174039654284 -0.827076772627311 0.408193548445455 0.814730105378518 F1 AM
TRINITY_DN131173_c1_g5 235.136372814666 -0.649165843596977 0.248003669098174 -2.61756548182357 0.00885594948532391 0.0467442621502874 235.136372814666 -0.182320075420595 0.250611655226829 -0.727500384032726 0.466919480161796 0.838950579873993 F1 AM
TRINITY_DN131186_c3_g1 141.77408466048 -0.950332566611981 0.25711054441783 -3.69620222602616 0.000218848673159406 0.00313322853465668 141.77408466048 0.512345836209882 0.249141665052062 2.05644381521983 0.0397397566456059 0.415182602903972 F1 AM
TRINITY_DN131186_c4_g2 228.388187029718 -0.679032332412874 0.229443623903683 -2.95947353367257 0.00308165170822899 0.0225837114521697 228.388187029718 0.134889535019111 0.227766443692503 0.592227427501212 0.553698305363606 0.871925540125783 F1 AM
TRINITY_DN131203_c0_g1 141.655899731704 2.39003169733967 0.713450330543712 3.34996228191282 0.000808225651751774 0.00834367074909324 141.655899731704 -0.19229293536413 0.709595739026811 -0.270989416632988 0.786399172120876 0.944585043821127 F1 AM
TRINITY_DN131215_c0_g1 179.301371325845 -0.734716071307149 0.228928233575771 -3.20937291058934 0.00133024839968953 0.0122293466506754 179.301371325845 0.340562861799328 0.229165857489564 1.48609773519529 0.137253271278678 0.636224848023823 F1 AM
TRINITY_DN131235_c0_g2 85.8211208726051 -1.10988214923036 0.241373786013183 -4.59818842618537 4.2618047041606e-06 0.000131923211806636 85.8211208726051 0.687884922977745 0.234392548638822 2.93475593389155 0.00333810138762464 0.112592196215528 F1 AM
TRINITY_DN131245_c1_g2 82.4050190592551 -0.75161584391767 0.28115117433676 -2.67335125201146 0.00750975724538184 0.0418023127306935 82.4050190592551 0.71500642842355 0.274930355191364 2.60068200881592 0.00930386505625305 0.205144627732372 F1 AM
TRINITY_DN131252_c0_g1 125.752464837958 0.911336201564507 0.248181091358988 3.67206138297732 0.000240601870702148 0.00336745825126978 125.752464837958 0.00717045213989518 0.246257220216862 0.0291177336184525 0.976770692411998 0.993672053248182 F1 AM
TRINITY_DN131289_c0_g4 7246.94112936229 -2.25754030461671 0.271298485825671 -8.32124181506616 8.70464544999219e-17 2.64980288304575e-14 7246.94112936229 0.827635195955379 0.271180077570359 3.05197639653542 0.0022733997680217 0.0879303492063166 F1 AM
TRINITY_DN131303_c0_g5 581.290863471145 -2.67636313552544 0.361399668730259 -7.40554949850556 1.30608510654846e-13 2.67286475628358e-11 581.290863471145 1.27097398029505 0.358959739013163 3.54071457648469 0.00039904500725147 0.0310404462465719 F1 both
TRINITY_DN131333_c1_g1 293.26646479363 -0.61773636393915 0.230039829196496 -2.68534525563176 0.00724549175158413 0.0407504528005377 293.26646479363 0.0696679514928072 0.229889740127837 0.303049416011634 0.76185220262845 0.936994517488279 F1 AM
TRINITY_DN131352_c0_g2 4011.5525674799 0.563132867388548 0.194646682442901 2.89310282775428 0.00381456391197019 0.0261488650769992 4011.5525674799 -0.0932177317712742 0.194659600934313 -0.478875592695426 0.632027135405348 0.896763029858154 F1 AM
TRINITY_DN131367_c0_g1 154.098462472263 -1.29335952198987 0.353957942702908 -3.653992087629 0.000258194227365342 0.00354642076651335 154.098462472263 0.69014332529596 0.352403565593412 1.95838916707278 0.05018436494017 0.461187999564757 F1 AM
TRINITY_DN131379_c0_g3 50.2957098744697 -0.975914944162893 0.372116111012887 -2.62260868390376 0.00872594314845728 0.0462566159108359 50.2957098744697 0.402839179065005 0.353184307801134 1.14059195204061 0.254039767890003 0.729883015949531 F1 AM
TRINITY_DN131380_c2_g1 941.039443475461 -3.67916469105522 0.794617238322115 -4.63010933266941 3.65472706440717e-06 0.000116344533594128 941.039443475461 1.14597569800637 0.792978768037157 1.44515306613186 0.148414896149519 0.646419304611731 F1 AM
TRINITY_DN131383_c2_g1 179.533172504031 -2.07692630460432 0.345139102157783 -6.0176499608985 1.76967348846411e-09 1.55024670735851e-07 179.533172504031 0.803809370971794 0.346408330593315 2.32041004786189 0.0203187058549459 0.301637435267987 F1 AM
TRINITY_DN131386_c5_g6 36.1210595324488 1.2237043616951 0.424249716144331 2.88439641826133 0.00392164746612702 0.0266621665948049 36.1210595324488 0.679496145442469 0.463552356365727 1.46584552124759 0.142690376448889 0.641279432423473 F1 AM
TRINITY_DN131398_c0_g3 2118.15046589188 -0.480846212193512 0.138049470104449 -3.48314420786766 0.000495561344494013 0.00579654439119246 2118.15046589188 0.178801963949531 0.137919705918961 1.29642071637386 0.194830578650075 0.687957874781703 F1 AM
TRINITY_DN131486_c0_g3 2970.43318071278 -0.700930993590112 0.186111666283832 -3.76618514887266 0.000165760887908014 0.00251355847025147 2970.43318071278 -0.32090936387364 0.186044285219912 -1.72490847270214 0.084543968423974 0.553085605954978 F1 AM
TRINITY_DN131496_c1_g12 238.249598697866 -0.558849284549378 0.202150949479459 -2.76451476477564 0.00570075271731385 0.0343579032581585 238.249598697866 0.188481891062697 0.20260010925004 0.930314854026467 0.352208089193022 0.786253824366398 F1 AM
TRINITY_DN131500_c1_g4 58.549603023576 -1.84560010326052 0.654193831682407 -2.82118236809746 0.00478469940028505 0.030527059076537 58.549603023576 0.789176367648214 0.661392521650627 1.19320424984346 0.232789390675956 0.715305273524064 F1 AM
TRINITY_DN131518_c0_g1 25.9626534160999 -1.27256640660115 0.41849776488891 -3.04079618427342 0.00235953493662886 0.018680674353616 25.9626534160999 0.301941350600336 0.412095843823872 0.732696908075067 0.46374331020707 0.837888068339872 F1 AM
TRINITY_DN131521_c0_g1 100.6908650739 -2.10120813194846 0.368546933424136 -5.7013312047568 1.18875410035689e-08 8.29505117650183e-07 100.6908650739 0.0474872350681849 0.366665751832061 0.129510964225355 0.896953349820012 0.973662834562534 F1 AM
TRINITY_DN131540_c4_g1 154.768136035639 0.641494893899675 0.227769107384265 2.81642625405482 0.00485611901574471 0.0308533958754059 154.768136035639 -0.197927223697056 0.226470188358139 -0.873965907530641 0.38213682028772 0.803436622066105 F1 AM
TRINITY_DN131561_c0_g1 3414.66313021228 -3.46963591956824 0.311313292735419 -11.1451582715327 7.56097447802298e-29 6.13774704877645e-25 3414.66313021228 1.17607401114525 0.310481115332585 3.78790835598953 0.000151920862225165 0.0167600525160356 F1 both
TRINITY_DN131564_c4_g4 34.7942269952862 -1.34846463825876 0.470686157936754 -2.86489121364804 0.00417152523254922 0.027790982077183 34.7942269952862 0.985743902444776 0.477838523586799 2.0629226271785 0.0391199799374982 0.411822330384003 F1 AM
TRINITY_DN131590_c0_g1 3427.97636712469 0.674223332674106 0.126476029676671 5.3308388506322 9.77601402703148e-08 5.51428695984588e-06 3427.97636712469 -0.154041411644078 0.126188645497789 -1.22072323572708 0.222190827072552 0.710185750878685 F1 AM
TRINITY_DN131603_c0_g1 58.869288225789 -1.05755916127803 0.407378480772995 -2.5960113535485 0.00943129487761528 0.0488265995226541 58.869288225789 0.404522407017756 0.41609564190735 0.972186118468957 0.330957965184005 0.774155484625202 F1 AM
TRINITY_DN131608_c1_g1 409.48542016049 0.486718031970943 0.154040972868111 3.15966604799145 0.00157950067714428 0.0139267125237127 409.48542016049 -0.284733145801995 0.153276086279333 -1.85764885256198 0.0632188962496039 0.505055421322013 F1 AM
TRINITY_DN131634_c0_g1 38.0539308272978 -1.3604811018055 0.357512879140078 -3.80540445166018 0.000141572659608244 0.00221860938187875 38.0539308272978 0.712063838292304 0.359914208488292 1.9784265847217 0.0478806031200135 0.450446888088855 F1 AM
TRINITY_DN131641_c0_g1 1853.24044653625 0.346622403493858 0.117750788752087 2.94369496091987 0.00324319481191632 0.0233121379145803 1853.24044653625 -0.0303822441628271 0.117830775529907 -0.257846424469265 0.796525434008275 0.94774949593896 F1 AM
TRINITY_DN131644_c0_g2 48.6075931272517 -1.25505594423522 0.347019990474724 -3.61666756580304 0.000298420161217302 0.00397779211063216 48.6075931272517 0.174999051378971 0.353388112211559 0.495203560424822 0.620456437629054 0.892814353485039 F1 AM
TRINITY_DN131646_c6_g16 917.322933687161 -0.266223805717601 0.406193517861732 -0.655411260915847 0.512203003186983 0.67163901230953 917.322933687161 1.60191256753997 0.406038980614295 3.94521867116414 7.9727187837548e-05 0.011082562304497 F1 OWA
TRINITY_DN131664_c5_g4 93.2294528004123 -1.92539310076089 0.369031013272907 -5.21742897347497 1.814237570477e-07 9.35254781019408e-06 93.2294528004123 0.0362156896321142 0.35807087099555 0.101141121955615 0.919438434795592 0.978741264660352 F1 AM
TRINITY_DN131678_c0_g1 540.832321435337 -2.79699448615686 0.295635903004665 -9.46094319982754 3.05177833853554e-21 2.18588111406929e-18 540.832321435337 0.209734923939002 0.290459323907303 0.722080190498331 0.47024517660344 0.839116941494955 F1 AM
TRINITY_DN131678_c1_g1 901.63027394887 -2.65489823537698 0.315537662266268 -8.41388700261279 3.96642831204284e-17 1.36048491103069e-14 901.63027394887 0.16844375957131 0.312904910242006 0.538322519263225 0.590354407117707 0.882646035778516 F1 AM
TRINITY_DN131686_c1_g4 57.7049717744621 -0.998319183803745 0.375167363657734 -2.66099687902094 0.00779096792782852 0.0428195535875441 57.7049717744621 -0.114664152039481 0.36794047676918 -0.311637776431468 0.75531582149869 0.935329417738552 F1 AM
TRINITY_DN131696_c0_g1 5122.65120857552 -1.32777532838811 0.28391329080741 -4.67669310095384 2.91538067476284e-06 9.63341459599721e-05 5122.65120857552 -0.250554510758036 0.28382868590397 -0.882766694141719 0.377362339006128 0.801994252369017 F1 AM
TRINITY_DN131698_c0_g1 1823.23179527904 -0.357960478751547 0.12357787619366 -2.8966388626924 0.00377183673454327 0.0259186060937732 1823.23179527904 0.0134638798046456 0.123778552107689 0.108773931956579 0.91338180039663 0.97755008137964 F1 AM
TRINITY_DN131698_c0_g2 1961.14314293526 -0.617848905752571 0.222627492253435 -2.77525879440453 0.00551577972091693 0.0336571745285618 1961.14314293526 -0.0546907782819014 0.222481188178039 -0.245822034347171 0.805819999398256 0.950425541484577 F1 AM
TRINITY_DN131704_c3_g1 26.5052404985203 -1.67772967480865 0.532193957103125 -3.15247787468497 0.00161891089757935 0.0141975035214751 26.5052404985203 -0.0222274753077426 0.507077681142727 -0.0438344579821612 0.965036359974181 0.990611758492217 F1 AM
TRINITY_DN131718_c0_g1 27.9694825646696 -1.59955606503043 0.492845087062796 -3.24555546361086 0.00117221727535773 0.0111555323590413 27.9694825646696 -0.130415473870589 0.495052141705929 -0.26343785408378 0.79221311733779 0.946307655650154 F1 AM
TRINITY_DN131743_c0_g1 59.2615414369318 -0.97570558745994 0.370959163632493 -2.63022370954709 0.00853286973219583 0.0455404287942505 59.2615414369318 0.551734224127169 0.379462898008086 1.45398727259868 0.145949834849932 0.644539985048597 F1 AM
TRINITY_DN131762_c1_g1 119.663378949961 -0.869634684665586 0.309358893517372 -2.81108674387198 0.00493744725060224 0.0312559534426608 119.663378949961 -0.169248704531405 0.298981630271702 -0.566083957658532 0.571336708182191 0.87576442197232 F1 AM
TRINITY_DN131765_c1_g2 473.665203289422 -1.53165881686523 0.349645467766465 -4.38060537907002 1.18350038842683e-05 0.000303387210098512 473.665203289422 0.294500316246053 0.349696223332907 0.842160414085147 0.399698168479927 0.811016186854581 F1 AM
TRINITY_DN131794_c0_g10 87.6385830996484 -1.37895666013067 0.447261263160962 -3.08311220691251 0.00204847900391334 0.0168245969942196 87.6385830996484 0.860174324750679 0.433262689306457 1.98534133213178 0.0471065084462702 0.446794199334442 F1 AM
TRINITY_DN131815_c0_g1 1118.2977060412 -2.5247212870736 0.32731166183141 -7.7135085042403 1.22405194980282e-14 2.83898448890934e-12 1118.2977060412 1.02750778668942 0.327698075057401 3.13553195730382 0.00171542737233907 0.0732682350315993 F1 AM
TRINITY_DN131827_c0_g1 1302.40467233541 0.507728857268953 0.161721180650256 3.13953221975905 0.00169217804981954 0.0146757877661165 1302.40467233541 0.021285020206697 0.16177109936731 0.131574924630809 0.895320520308141 0.972892885177891 F1 AM
TRINITY_DN131856_c2_g1 31.4796939795416 -1.00807693520276 0.338471963945657 -2.97831738691543 0.00289835683523359 0.0215588527820537 31.4796939795416 0.351437240322836 0.32360794389725 1.08599695078691 0.277480341288983 0.746049888230343 F1 AM
TRINITY_DN131865_c0_g1 175.97315247559 -1.95261445057241 0.360286678426277 -5.41961323438707 5.972810948215e-08 3.53048216072524e-06 175.97315247559 0.394848185757179 0.359598227070902 1.09802595238971 0.272193156982796 0.741277250833995 F1 AM
TRINITY_DN131918_c0_g1 91.7730113693971 -2.74947496120276 0.531616783019889 -5.1719115141252 2.31711311975858e-07 1.16347743928826e-05 91.7730113693971 1.2316430948384 0.503879490408944 2.44432075185043 0.0145125176454825 0.259640487298585 F1 AM
TRINITY_DN131930_c0_g3 6649.78533456941 -4.65651387112279 0.732711581894931 -6.35517983635548 2.08182921205428e-10 2.30449030914354e-08 6649.78533456941 1.27867863900539 0.731676007900974 1.74760225181314 0.0805329251590837 0.546813436089212 F1 AM
TRINITY_DN131935_c0_g3 209.980075468204 0.600430416565821 0.156768753802949 3.83003884384088 0.000128123032569909 0.00205275013958881 209.980075468204 0.0136178800441212 0.1555015124723 0.0875739394917273 0.930215315853048 0.981648263803536 F1 AM
TRINITY_DN131944_c0_g1 64.8439822131321 -1.32054590531335 0.355232073487566 -3.71741744023453 0.000201269728776267 0.0029385621731945 64.8439822131321 1.18551152218722 0.353181593630726 3.35666281472967 0.00078889257179891 0.0462763172040404 F1 both
TRINITY_DN131961_c3_g1 117.152358207666 -1.12093599690161 0.275832082402192 -4.06383473285451 4.82730115574466e-05 0.000945010169178857 117.152358207666 0.046630927295276 0.271554061289903 0.171718762274353 0.863658634756588 0.965554737255278 F1 AM
TRINITY_DN132016_c1_g1 72.5910619324926 -0.814129630978179 0.300862346044127 -2.70598711232137 0.00681016888361058 0.0391193845446393 72.5910619324926 0.00356853903484052 0.288775915066263 0.0123574676718509 0.990140418272518 0.997962300451536 F1 AM
TRINITY_DN132017_c5_g4 82.4208664186867 -1.05074772204652 0.279361151832522 -3.76125211094652 0.000169064919189798 0.00255436546485357 82.4208664186867 0.412657890489035 0.274422468673467 1.50373215605772 0.132650346045179 0.631779899334455 F1 AM
TRINITY_DN132020_c1_g1 351.211973796289 -2.05676201882992 0.441853078490242 -4.65485501619141 3.24208760762955e-06 0.000104853332680747 351.211973796289 0.789678088393319 0.437066802810973 1.80676748568993 0.0707985403173157 0.526709190546724 F1 AM
TRINITY_DN132021_c1_g1 7704.21616202376 -3.80481987400134 1.23498534779621 -3.0808623606676 0.00206402036284317 0.0169128828722476 7704.21616202376 2.42869048484757 1.23423793278016 1.96776522609126 0.0490950569887177 0.457138566905756 F1 AM
TRINITY_DN132041_c0_g10 1000.1402401771 -2.79260055047059 0.300309095383653 -9.29908748485613 1.41656169527974e-20 8.21369689646368e-18 1000.1402401771 1.07772496310574 0.299540388476444 3.5979287086706 0.000320761507110352 0.0269492786061805 F1 both
TRINITY_DN132125_c0_g2 1070.37075831388 -1.48123180068967 0.439476578302156 -3.3704453748415 0.000750467832154203 0.00789147009849468 1070.37075831388 -1.13332198283939 0.43925274839011 -2.58011358379222 0.00987678233459626 0.211791765577666 F1 AM
TRINITY_DN132146_c0_g11 3624.71009827835 0.565012910546388 0.180436450288341 3.13136791176885 0.00173994036126702 0.014977191979966 3624.71009827835 -0.199740807684779 0.180455749841744 -1.10686862491191 0.268350732706147 0.739706505818377 F1 AM
TRINITY_DN132155_c2_g13 65573.0278602242 -2.33417104528363 0.319242861863717 -7.31158413897467 2.64011123987792e-13 5.22720561176805e-11 65573.0278602242 0.816041613426788 0.319241344036704 2.55619025752807 0.0105825239489259 0.217573986743029 F1 AM
TRINITY_DN132160_c1_g2 201.511415330637 0.673145929642657 0.245306371488021 2.74410291734118 0.00606765118382026 0.036005241052528 201.511415330637 -0.0659531204443123 0.246578180705317 -0.267473465233861 0.78910464183046 0.94565568028755 F1 AM
TRINITY_DN132163_c2_g1 38.9689704128207 -1.3487754014317 0.413072105569953 -3.26522992776448 0.00109375252603795 0.0105765469648612 38.9689704128207 0.191140692406286 0.397032234528009 0.481423611948068 0.630215458447194 0.895910608339211 F1 AM
TRINITY_DN132165_c0_g3 1426.74506682967 -0.0133144326388919 0.277830639179664 -0.047922837733825 0.961777738419293 0.979474480982104 1426.74506682967 1.50434328904055 0.278300648999961 5.40546094465185 6.46419355774633e-08 4.11840954001305e-05 F1 OWA
TRINITY_DN132198_c3_g4 81.7125174254819 -1.00854502181601 0.342088533090963 -2.94819885572673 0.00319631386432896 0.02311845308524 81.7125174254819 0.309063556007063 0.335403498046526 0.92146789704677 0.356806194450256 0.788791024184201 F1 AM
TRINITY_DN132204_c0_g2 1077.08351012477 -0.651488951374162 0.24552791596527 -2.65342109394321 0.00796803978225513 0.0434690127278806 1077.08351012477 -0.117410372429827 0.245375322499807 -0.478492992831092 0.632299360429514 0.896820954111503 F1 AM
TRINITY_DN132261_c0_g3 23.7141483976212 -1.23246744945902 0.443983802262285 -2.77592885861845 0.00550442513421099 0.0336131557907323 23.7141483976212 0.32892144868379 0.431043815602271 0.763081238560884 0.445414948242131 0.831690514177839 F1 AM
TRINITY_DN132284_c0_g1 22.9376842186366 1.45300845121443 0.451781991588432 3.21617168959249 0.00129913084897804 0.0120337332645218 22.9376842186366 -0.567704588134521 0.442279923314332 -1.28358661157461 0.199286636761231 0.692957832312633 F1 AM
TRINITY_DN132303_c2_g2 126.124729318733 -1.22953971826127 0.379028961552505 -3.24392023560698 0.0011789675647584 0.0111848060399538 126.124729318733 0.442867996024418 0.378145128004586 1.17115880445522 0.241534950632236 0.720014028605933 F1 AM
TRINITY_DN132309_c0_g1 65.7780965559481 -0.0667662481718845 0.432808470187204 -0.15426280392111 0.877402524375951 0.929581749609106 65.7780965559481 4.34509640576828 0.452295315004335 9.60676854618013 7.4861553366767e-22 1.71702458802017e-17 F1 OWA
TRINITY_DN132336_c1_g15 32.2937999430826 1.43134713835972 0.549941832392689 2.60272460476812 0.00924862124031616 0.0481675947530837 32.2937999430826 -2.07110654908776 0.587506377175224 -3.52524947736874 0.000423084142997579 0.0325632815563506 F1 both
TRINITY_DN132336_c1_g7 36.1383232075505 1.479209249105 0.520953262165226 2.83942794207103 0.00451945012125622 0.0294265079636737 36.1383232075505 0.592139581197603 0.515753030119935 1.14810683915886 0.250924461184163 0.728456836426549 F1 AM
TRINITY_DN132341_c4_g1 30.7088953237879 -2.00331020250357 0.467105232405587 -4.28877705391255 1.79659596418647e-05 0.000426355775306804 30.7088953237879 0.416252766973943 0.464264547505899 0.896585296486923 0.369940246838333 0.797757568774351 F1 AM
TRINITY_DN132356_c4_g1 25.1818142426214 -1.6679071445494 0.505240739947647 -3.30121269461015 0.000962678734265051 0.00954299294129292 25.1818142426214 0.900643388864552 0.497707370919826 1.80958418839578 0.0703602937481251 0.526492992684507 F1 AM
TRINITY_DN132359_c0_g1 34.8432603128939 -1.48910663751297 0.35867098282714 -4.15173434375828 3.29965153443648e-05 0.00069153540290991 34.8432603128939 0.620018423517355 0.369351737396325 1.6786665953924 0.0932170397006381 0.569013951658498 F1 AM
TRINITY_DN132370_c1_g7 47.7822824369749 1.92017351803722 0.330556352414157 5.80891428651603 6.28792686921107e-09 4.66859399530174e-07 47.7822824369749 -0.562588931921251 0.314764384096854 -1.78733351149455 0.0738836008037105 0.532481653842154 F1 AM
TRINITY_DN132386_c2_g1 59.0589352014709 -1.58631452522141 0.393066640137731 -4.03573939692659 5.44306068331533e-05 0.00103639450211711 59.0589352014709 0.861902617709477 0.367832283883125 2.34319459023705 0.0191194083930888 0.294103030883297 F1 AM
TRINITY_DN132395_c0_g1 25.2816252180879 0.245334199808109 0.42400750800507 0.578608150035813 0.562853604237679 0.71224597682516 25.2816252180879 1.9504255000606 0.442187473334402 4.41085652054554 1.02962528560583e-05 0.00252438701679952 F1 OWA
TRINITY_DN132408_c0_g2 130.6981146553 -1.4914017501594 0.368413986775445 -4.04816810353195 5.16200674197977e-05 0.000994959436232859 130.6981146553 0.428091829324592 0.366069131807484 1.16942891964386 0.24223086382806 0.720784521634714 F1 AM
TRINITY_DN132408_c0_g6 419.820224060881 -0.921216678903581 0.342094518802554 -2.69287178914222 0.00708395044303596 0.0401572265221729 419.820224060881 0.317767099790451 0.342038828776095 0.929038088826073 0.352869347429072 0.78653171551343 F1 AM
TRINITY_DN132446_c2_g6 48.1811954176942 -2.10354333913392 0.4190651382389 -5.01960947640254 5.17766311005681e-07 2.28178542856332e-05 48.1811954176942 0.526786570249361 0.405923762200973 1.29774755582933 0.194374096264578 0.687882158914421 F1 AM
TRINITY_DN132463_c0_g6 100.368380795187 0.899938960615824 0.29524520730348 3.04810692385189 0.00230287971538928 0.0183274606891749 100.368380795187 0.194715278225241 0.295299345046288 0.659382695869913 0.50965005112904 0.855598274608568 F1 AM
TRINITY_DN132465_c0_g2 48.674065150646 -1.37015993442758 0.449932096744035 -3.04525937212046 0.00232479725487266 0.0184536465280032 48.674065150646 -0.217512706545742 0.431524545938704 -0.504056393993954 0.614221748461709 0.891113101840346 F1 AM
TRINITY_DN132477_c0_g1 976.885995417482 0.558745731740438 0.209015627096495 2.67322467464352 0.00751259163924541 0.0418085338643838 976.885995417482 -0.0349730131528556 0.208815805457775 -0.167482595851335 0.866990340608682 0.966495004932337 F1 AM
TRINITY_DN132478_c0_g2 59.5990385070989 0.884735256923712 0.30887396509291 2.86438922314991 0.00417814266947787 0.027815830625969 59.5990385070989 0.139384281290495 0.308094444579164 0.452407642341247 0.650975342398937 0.904073294172692 F1 AM
TRINITY_DN132479_c1_g10 191.793578379358 -1.21138246520672 0.38881257000813 -3.11559491294581 0.00183574261088018 0.0155282527970702 191.793578379358 -1.69648241385727 0.392227201437188 -4.32525436186238 1.52355957284358e-05 0.00329009970012047 F1 both
TRINITY_DN132488_c0_g2 146.402938593277 -0.870646192485142 0.249344469224698 -3.49174054348306 0.000479884148776138 0.00566486605678395 146.402938593277 -0.0880548223892004 0.249570127277483 -0.352825970599026 0.724218912596628 0.926555065144408 F1 AM
TRINITY_DN132491_c0_g1 28.5718457301247 -0.952317444564394 0.364970694404513 -2.60929838796563 0.00907280912636039 0.047495726709857 28.5718457301247 -0.677411190070398 0.383460926612191 -1.76657161931779 0.0772999974617337 0.540875811162155 F1 AM
TRINITY_DN132501_c0_g3 141.938409856917 -1.24387621385212 0.305122691528534 -4.07664276826096 4.56906060723753e-05 0.000906848679446257 141.938409856917 0.135643355421973 0.30275730971918 0.44802669024833 0.654133934323873 0.904650808941702 F1 AM
TRINITY_DN132523_c0_g3 875.072658144364 -1.56526491556178 0.25613298628934 -6.11114147473994 9.89210226673152e-10 9.26547563468125e-08 875.072658144364 0.625428051970994 0.255703267835017 2.44591341075284 0.0144485696254022 0.259508530092581 F1 AM
TRINITY_DN132528_c0_g1 1108.28321800705 -0.886426024707129 0.858579502701623 -1.03243324807765 0.301869203236034 0.48241938365132 1108.28321800705 3.22166596325701 0.857509080599641 3.75700506985204 0.000171959014156953 0.0182409122955041 F1 OWA
TRINITY_DN132548_c0_g3 247.927848572199 -0.700589222116684 0.263034594452211 -2.66348699712186 0.00773354006675344 0.0426386464219258 247.927848572199 0.292925298110389 0.264447027037586 1.10768988932046 0.267995767387274 0.739706505818377 F1 AM
TRINITY_DN132557_c5_g1 47.7382709804106 -1.4460627668373 0.510897752522481 -2.83043477818719 0.00464847876849327 0.0299482548807187 47.7382709804106 0.80322275516062 0.504872458143918 1.59094191454519 0.111622648514508 0.603157010934433 F1 AM
TRINITY_DN132569_c2_g1 277.919847084953 -0.589368412408026 0.218773047419267 -2.69397176370878 0.00706061459158186 0.0400809200813038 277.919847084953 0.246847878397195 0.215373705210274 1.14613749230061 0.251738266599208 0.728516515097933 F1 AM
TRINITY_DN132570_c0_g2 741.792991616725 -1.7768750363563 0.656707571694054 -2.70573252531967 0.00681539157372046 0.0391193845446393 741.792991616725 1.0346776003379 0.654373130694754 1.58117372459865 0.113838321419076 0.60675735534858 F1 AM
TRINITY_DN132575_c0_g1 2198.44156524703 -1.40728337618655 0.299186647915163 -4.70369712683701 2.55492176790101e-06 8.65368703945664e-05 2198.44156524703 0.561507931287043 0.299063430603553 1.87755463833823 0.0604421161632741 0.499387743631431 F1 AM
TRINITY_DN132575_c0_g3 2677.7834412507 -1.33537957634154 0.277636174638486 -4.80981838220601 1.51067493861846e-06 5.52394396098731e-05 2677.7834412507 0.558148246888219 0.277549823033177 2.01098397681738 0.0443271492075031 0.432448955433131 F1 AM
TRINITY_DN132587_c0_g1 218.860886104932 0.671461798402269 0.198726842436054 3.3788178293948 0.000727982298813927 0.00774609392558235 218.860886104932 0.0278358115989868 0.197642787388825 0.140838995273959 0.887997136308859 0.970971697100495 F1 AM
TRINITY_DN132596_c0_g1 215.160831728044 0.562698313044226 0.195194792622934 2.8827526876253 0.00394216812410845 0.0267196271434493 215.160831728044 -0.0337310399151003 0.19523326131369 -0.172773018737331 0.862829846002892 0.965530020573296 F1 AM
TRINITY_DN132609_c2_g3 24.8400799286284 -1.67716278469354 0.589599623804024 -2.84457912960101 0.00444701386302609 0.029115253053399 24.8400799286284 0.451318011377822 0.564069665918809 0.800110409487582 0.423646830600177 0.822225916896108 F1 AM
TRINITY_DN132619_c0_g2 37.6064866853919 -1.2264757801231 0.450565677809903 -2.72207991093489 0.00648724535299455 0.0377410143529566 37.6064866853919 0.728733505972317 0.439604276785525 1.6577034038453 0.0973773464569089 0.577267205566209 F1 AM
TRINITY_DN132633_c0_g1 678.059069605421 -1.8051951448485 0.255756569586861 -7.05825522982472 1.68606166814293e-12 3.04153035587295e-10 678.059069605421 0.529435846089406 0.253128930748458 2.09156592462172 0.0364773633991044 0.399162598722261 F1 AM
TRINITY_DN132642_c1_g8 159.643310293274 0.666241567145449 0.201150085715181 3.31216148766059 0.000925780894282507 0.00924376470621644 159.643310293274 -0.137097028493774 0.19831173995292 -0.691320788806154 0.489363970328478 0.84759003801916 F1 AM
TRINITY_DN132663_c0_g2 673.459749391077 -4.40680836381395 1.58266519471272 -2.78442236458852 0.00536231564578388 0.0330687447256964 673.459749391077 1.5199742760952 1.56728072694582 0.969816223706897 0.332138104560079 0.774545632334519 F1 AM
TRINITY_DN132687_c0_g1 44655.745583823 -1.04880116452643 0.254151860070202 -4.12667121238744 3.68052011981126e-05 0.000757024547954084 44655.745583823 0.313155585415564 0.254148487072265 1.23217568211028 0.217883465165944 0.707742139760535 F1 AM
TRINITY_DN132698_c2_g4 23.5777929828486 -1.3975563866021 0.435781926527356 -3.20700860115724 0.00134122985656866 0.0123084983391869 23.5777929828486 0.59079102600997 0.435043318537093 1.35800505567263 0.174462079942329 0.67195000261247 F1 AM
TRINITY_DN132700_c0_g1 63.5326256917144 -1.16835351330563 0.277725646890629 -4.20686215474275 2.58940975861507e-05 0.000564546963756067 63.5326256917144 0.117655209270412 0.26835450366891 0.438432028014602 0.661073133388383 0.906482267913886 F1 AM
TRINITY_DN132708_c0_g1 93.1799692219171 -1.58758457499826 0.410628699580344 -3.8662289718686 0.000110531170960637 0.00182373130936333 93.1799692219171 1.34701894154601 0.391781494710348 3.43818929615828 0.000585618160698872 0.0397616729867122 F1 both
TRINITY_DN132724_c0_g1 176.643744248369 -1.24543461826132 0.424325880262906 -2.93508993014912 0.00333451031060734 0.0237720519889405 176.643744248369 0.720896249380297 0.424831681135695 1.69689851626211 0.0897158486036486 0.562065748039684 F1 AM
TRINITY_DN132747_c0_g1 142.149688727324 -1.1632011981251 0.416658372011193 -2.79173845112095 0.00524257137280712 0.0325840551405173 142.149688727324 0.611001728913643 0.420264936780613 1.4538489306154 0.145988194206813 0.644539985048597 F1 AM
TRINITY_DN132753_c1_g1 6162.20811832209 0.565299783931921 0.215309634132892 2.62552015476934 0.0086516686720238 0.0460231732568361 6162.20811832209 0.180359822602503 0.215243571815922 0.837933607405234 0.402067992558834 0.81213839518533 F1 AM
TRINITY_DN132794_c0_g1 201.20019735968 -0.85382158027119 0.254642228024994 -3.35302430745063 0.000799336861957599 0.00827294968094068 201.20019735968 -0.215230321973229 0.255901446628573 -0.841067234315499 0.400310269703325 0.811242263225601 F1 AM
TRINITY_DN132824_c0_g5 89.8742713117636 -1.15582747309304 0.366473599571837 -3.15391742936852 0.00161094658367886 0.014147631501021 89.8742713117636 -0.0860675118419813 0.355960741652113 -0.241789337336803 0.808943401388458 0.951191777892004 F1 AM
TRINITY_DN132832_c0_g1 36.9845979394663 -2.83227308383182 0.610115202580882 -4.64219391985458 3.44729086746507e-06 0.000110528118585827 36.9845979394663 -1.2329698579629 0.567153375328177 -2.17396195032684 0.0297079928647988 0.364396887147685 F1 AM
TRINITY_DN132833_c0_g1 123.055011323685 1.36704647884471 0.311114484775338 4.39403031919866 1.11268287239733e-05 0.000287655689930914 123.055011323685 -0.745448131473005 0.311628238363629 -2.39210713184203 0.0167519518076154 0.276817555230163 F1 AM
TRINITY_DN132835_c0_g2 248.021264620786 -2.80908423504628 0.712081049029403 -3.94489396800432 7.98352969176697e-05 0.00140580548505858 248.021264620786 -0.98016706523097 0.712093226886413 -1.37645890765833 0.168679601050868 0.667406285912928 F1 AM
TRINITY_DN132836_c1_g2 177.970738225896 0.0497996233342622 0.318123258840946 0.15654191245149 0.875605885082202 0.928431262806548 177.970738225896 1.17564052715178 0.316345807508415 3.71631454961041 0.000202149892566916 0.0201772516289302 F1 OWA
TRINITY_DN132871_c0_g1 38.3960588555666 2.20785180332109 0.404390774907779 5.45969873774838 4.76943186195622e-08 2.86083680133546e-06 38.3960588555666 -0.326986010568793 0.403259927347959 -0.810856691660931 0.417447973522382 0.818618905304661 F1 AM
TRINITY_DN132881_c2_g8 3557.99274256415 -5.2934586377307 1.18879986558605 -4.45277526602103 8.47674636668314e-06 0.000230395317263208 3557.99274256415 1.60967088331711 1.18642807172912 1.35673701733232 0.174864786040036 0.672484696950749 F1 AM
TRINITY_DN132885_c2_g1 26.3271102361899 -1.18684495045428 0.43545935050612 -2.72550112674087 0.00642039573104392 0.0374505143085299 26.3271102361899 -0.499343311432607 0.417511173796565 -1.19599987442711 0.231696608073804 0.715283450356016 F1 AM
TRINITY_DN132895_c0_g1 164.837784133829 -1.7084595811835 0.465943774893578 -3.66666467767214 0.000245734690448661 0.00342159915179888 164.837784133829 1.19632540096585 0.461293910490801 2.59341251587951 0.00950287123549034 0.207226277932924 F1 AM
TRINITY_DN132900_c0_g1 123.04468860856 -0.888250215171388 0.24987104893652 -3.55483445942171 0.000378217134994213 0.00474779478789385 123.04468860856 0.161398473092853 0.250292563779371 0.644839265920514 0.519031353117789 0.859498149952757 F1 AM
TRINITY_DN132913_c1_g2 40193.4956957602 -1.21506931618028 0.212146002177936 -5.7275145593418 1.01912693702139e-08 7.2358012528519e-07 40193.4956957602 0.255935196674373 0.212115063919515 1.20658661362913 0.227591384575513 0.713997537494729 F1 AM
TRINITY_DN132918_c6_g13 60.1172189474224 -1.41739704262312 0.493511590515415 -2.87206434431015 0.00407799925510581 0.027335952617559 60.1172189474224 0.491377645510861 0.489754036290765 1.00331515230052 0.315708827565023 0.764774222621958 F1 AM
TRINITY_DN132951_c0_g1 43.3967512367489 -1.54541703067294 0.516889259652283 -2.98984163786372 0.00279122116333937 0.0209992613502637 43.3967512367489 0.821556601179182 0.499173496240615 1.64583377796799 0.0997979859146636 0.581842044976798 F1 AM
TRINITY_DN132964_c0_g1 24.7547623802726 -1.59555087600727 0.431408412800624 -3.69846954455349 0.000216903369313765 0.00311086440100007 24.7547623802726 0.263290469268866 0.440089929587624 0.598265153478009 0.549663023957455 0.871424495640964 F1 AM
TRINITY_DN132967_c1_g8 35.8571623681594 -1.38134497605158 0.473108216780595 -2.91972307192497 0.00350342556230516 0.0246088614706714 35.8571623681594 0.257012437154087 0.431366741508703 0.595809580161852 0.551302443006947 0.871925540125783 F1 AM
TRINITY_DN132970_c0_g1 708.415761556827 0.193906313748396 0.202890651649709 0.955718324978207 0.339214561780014 0.520084882906586 708.415761556827 0.830849797908844 0.20254070355576 4.10213741397471 4.09351029742833e-05 0.00690358471925119 F1 OWA
TRINITY_DN132983_c0_g1 100.948123344051 -0.819713582327467 0.271801862540787 -3.01584976153156 0.00256260198250253 0.0198938623142761 100.948123344051 -0.0911693272860888 0.267945525316666 -0.340253218180607 0.733665844028386 0.929119494468647 F1 AM
TRINITY_DN132994_c0_g1 1546.75839918571 -0.705994807095552 0.250846535138412 -2.81444910812102 0.00488609134937239 0.0309827549078504 1546.75839918571 -0.514203062183105 0.250881080106494 -2.04958884091553 0.0404045702875813 0.418950824645553 F1 AM
TRINITY_DN133004_c1_g1 14953.4978847982 -0.631662404593768 0.187132178987229 -3.37548789316922 0.000736849339969497 0.00779547353509775 14953.4978847982 -0.549886608500199 0.187115282875257 -2.93875839562923 0.0032952984258957 0.111312171865013 F1 AM
TRINITY_DN133022_c0_g1 384.49456321956 -1.35959420463177 0.344088944879325 -3.95128708685654 7.77320094221076e-05 0.00137994382218488 384.49456321956 1.65967312786656 0.346167122162374 4.79442737802254 1.63140148597901e-06 0.000645134904869215 F1 both
TRINITY_DN133044_c2_g7 71.4347028785743 -0.803200839183368 0.255133691417769 -3.1481566966715 0.00164303591629403 0.0143596317229878 71.4347028785743 -0.00867040337736769 0.254295394039153 -0.0340957940277626 0.972800762416328 0.992825817649524 F1 AM
TRINITY_DN133083_c0_g1 186.726753205142 0.660230823929987 0.230256454676875 2.86737162203122 0.00413896686702699 0.0276381300007426 186.726753205142 -0.0120742970328178 0.227453532973826 -0.0530846756915718 0.957664441262978 0.988788904613709 F1 AM
TRINITY_DN133119_c0_g1 43.0862086314799 -1.13225529364673 0.319693311854165 -3.54169215201858 0.000397569172098777 0.00493230812244604 43.0862086314799 0.77422238093614 0.34176850373655 2.2653415176401 0.0234917301427203 0.325366136807629 F1 AM
TRINITY_DN133157_c0_g7 4455.4071234731 -0.967429321485255 0.253274280044779 -3.81969034247857 0.000133619314647561 0.00212127194889965 4455.4071234731 -0.0347165664914368 0.253175438691524 -0.137124543640019 0.890932352693318 0.972234486695877 F1 AM
TRINITY_DN133163_c5_g20 24.8116638641127 -1.16825193507681 0.433988130720739 -2.69189835476987 0.00710465948913966 0.0402371564044228 24.8116638641127 0.434770583120573 0.435136717640455 0.999158575902611 0.317717879173785 0.765218657642543 F1 AM
TRINITY_DN133163_c7_g7 24.3710535779615 -1.46420789197522 0.53997121584581 -2.71164063751377 0.00669511330077792 0.0386441360046459 24.3710535779615 0.797272532976321 0.527180674079998 1.51233262556081 0.130449265220676 0.62996626725795 F1 AM
TRINITY_DN133167_c0_g1 72.1420205089288 -1.006293814982 0.289321879582298 -3.47811170186925 0.000504959451113881 0.00587823972895619 72.1420205089288 0.397073920654461 0.284644393487492 1.39498240520205 0.163021145422037 0.661184391653103 F1 AM
TRINITY_DN133174_c2_g14 557.192802552135 -1.13603407461586 0.283133155523692 -4.01236680499187 6.01129977536836e-05 0.00112178684620341 557.192802552135 0.897114489395504 0.280500338773773 3.19826526170094 0.00138257041075609 0.0647879726662619 F1 AM
TRINITY_DN133174_c2_g15 101.872452200523 -3.06143172712119 0.559024279115143 -5.4763841956328 4.34104639352723e-08 2.64956147422478e-06 101.872452200523 1.22877112458388 0.557263344733697 2.20500977894227 0.0274534083307416 0.349497400268158 F1 AM
TRINITY_DN133174_c2_g2 9796.81006472786 -2.93046850308481 0.283077680157462 -10.3521708297692 4.09102835446104e-25 7.11634382258498e-22 9796.81006472786 0.772647143479565 0.28295351089542 2.73065049108062 0.0063209466751102 0.164595891828736 F1 AM
TRINITY_DN133178_c1_g5 2001.1641519789 -0.326184425215685 0.0991178547268883 -3.29087454641206 0.000998764440567878 0.0098433469935854 2001.1641519789 -0.0210976861913663 0.099218312796007 -0.212639034033396 0.831608522873553 0.955864489468615 F1 AM
TRINITY_DN133181_c1_g6 50.08206881041 -1.28608922335645 0.444316360772007 -2.89453492354378 0.00379720667263068 0.0260561775425683 50.08206881041 0.261973307290565 0.435742486838586 0.601211300718558 0.547699258578713 0.870844094496878 F1 AM
TRINITY_DN133184_c0_g9 174.791846623759 -1.13070939337373 0.268129599814561 -4.21702562550249 2.47545853552021e-05 0.000544314174459268 174.791846623759 0.528041231738702 0.265419167413665 1.98946156332309 0.0466502802878444 0.444372558067762 F1 AM
TRINITY_DN133189_c0_g1 336.15262158504 0.611252922444527 0.200416079897273 3.0499195611342 0.00228902664311992 0.0182720194941232 336.15262158504 -0.209603396923517 0.200184164961537 -1.04705283239456 0.29507521189122 0.754387998532318 F1 AM
TRINITY_DN133203_c0_g4 2824.46865308435 -1.56798010873258 0.431220474458307 -3.63614485305286 0.000276748748321772 0.00374190865009481 2824.46865308435 1.23777175174992 0.43129596355581 2.86988948736069 0.00410615282096597 0.128056469883986 F1 AM
TRINITY_DN133226_c0_g3 35.2362386374786 -1.37438193854051 0.463559004537602 -2.96484789441519 0.00302832619599848 0.022307570432895 35.2362386374786 1.19864501372612 0.465388445004179 2.57557966166383 0.0100072218366363 0.212570553278685 F1 AM
TRINITY_DN133246_c3_g1 315.748252284016 -0.740429710233996 0.201659430946256 -3.67168402072564 0.000240957484404867 0.00336856350040857 315.748252284016 -0.389028364387383 0.200103109892141 -1.94413952185489 0.0518786284479356 0.469198825742055 F1 AM
TRINITY_DN133246_c3_g10 126.06835796314 -0.778373220943253 0.300956039115432 -2.58633527750778 0.00970025230204453 0.0497955826963934 126.06835796314 0.07980925254934 0.300675916541874 0.265432807080926 0.790676065853154 0.946175252777462 F1 AM
TRINITY_DN133252_c1_g17 89.9576919554908 -1.38467973617727 0.535222512532108 -2.58711041437032 0.00967845729607533 0.0497151382685768 89.9576919554908 1.85188452107789 0.532658174018415 3.4766846946272 0.000507654442926616 0.0374391070834883 F1 both
TRINITY_DN133274_c0_g1 233.228311167674 -3.32394785999673 0.962314360080844 -3.45411852704504 0.000552094671630874 0.00627515966422017 233.228311167674 1.83443704223414 0.944239962124721 1.94276573309427 0.0520444699505357 0.470198064853192 F1 AM
TRINITY_DN133280_c15_g12 1958.20284052524 0.620501435238421 0.406572315359363 1.52617729195351 0.126965717131756 0.277110244605633 1958.20284052524 1.41158423303834 0.406175806346201 3.47530357786792 0.000510275531211157 0.0375117935380099 F1 OWA
TRINITY_DN133280_c15_g27 1860.75277009806 0.964357540113307 0.340378544025256 2.83319133077246 0.00460857924439008 0.029762060551215 1860.75277009806 1.10553842044782 0.33957488469107 3.25565426151463 0.00113131421079162 0.0589630706082925 F1 AM
TRINITY_DN133295_c0_g1 510.540075666981 -2.6476890231571 0.310843218895613 -8.51776349686511 1.6266395214766e-17 6.1896175416437e-15 510.540075666981 0.380366216285618 0.309742742680802 1.22800687110075 0.219444388629712 0.708997957122281 F1 AM
TRINITY_DN133303_c2_g9 55.9712717234505 -1.21965952965546 0.346537005417131 -3.51956504093218 0.000432255037478082 0.00524499597792912 55.9712717234505 0.343371170872884 0.352875521452471 0.973065996359094 0.330520502653106 0.773917778711214 F1 AM
TRINITY_DN133304_c0_g1 113.05196379997 -1.26462787863322 0.281778546785325 -4.48802044392928 7.1888031703415e-06 0.00020192494072356 113.05196379997 0.314935392197965 0.279939114965737 1.12501388823963 0.260583149132336 0.733948825889607 F1 AM
TRINITY_DN133307_c0_g1 190.060323508812 -1.06163776399761 0.306183723723453 -3.46732266198608 0.000525670473629736 0.00604421767908639 190.060323508812 -0.0482051918714131 0.309553018113882 -0.15572515546813 0.876249667868369 0.967812369379949 F1 AM
TRINITY_DN133308_c3_g6 38.1502198837191 -1.35969752819382 0.46765145664095 -2.90750196302234 0.00364328057677472 0.0252768029317468 38.1502198837191 -0.229868986455775 0.460595473458636 -0.499069139194262 0.617730677541065 0.89234619611225 F1 AM
TRINITY_DN133316_c0_g2 29.591185909609 -1.56349517657528 0.488287088369729 -3.20199983537432 0.00136477076063965 0.0124433778861316 29.591185909609 0.487220390158743 0.4863922960638 1.00170252304908 0.316487287763831 0.764774222621958 F1 AM
TRINITY_DN133328_c0_g2 55.9365842430053 -1.22899263965171 0.294912617696004 -4.16731114881817 3.08213668393157e-05 0.000653257394811014 55.9365842430053 0.257020094039649 0.295149491356732 0.8708132711264 0.383856117839251 0.804396886136231 F1 AM
TRINITY_DN133336_c0_g8 1433.05266963219 -2.71475464852414 0.689321096139543 -3.93830199558346 8.2060271582635e-05 0.00143801316877087 1433.05266963219 0.33933102914098 0.688306433746617 0.492994126604222 0.622016737383307 0.893448101806453 F1 AM
TRINITY_DN133342_c0_g1 47.1802423297438 0.891337732165691 0.289946424437152 3.07414631477511 0.00211105869959242 0.0171699594865813 47.1802423297438 -0.492729002138549 0.281947059420572 -1.74759404531884 0.080534347188235 0.546813436089212 F1 AM
TRINITY_DN133348_c0_g1 25.101759846914 -1.77100175427528 0.524121335651279 -3.37899191238726 0.000727521483643905 0.00774609392558235 25.101759846914 0.310191997153803 0.543236742147372 0.571007027116094 0.567994879439391 0.874461537956408 F1 AM
TRINITY_DN133364_c3_g24 517.214038648998 -3.05666585935376 0.351682900552974 -8.6915396072643 3.57560441240761e-18 1.50132231474763e-15 517.214038648998 0.651558110322482 0.347785878008137 1.87344613891205 0.0610068037880826 0.500907299235011 F1 AM
TRINITY_DN133375_c0_g4 50.9824329679717 -2.2540169480402 0.538005043994823 -4.1895833007504 2.79467178102441e-05 0.000602715121057108 50.9824329679717 1.04768296112044 0.487716192005525 2.14814061598466 0.0317025865035245 0.374241505674686 F1 AM
TRINITY_DN133386_c12_g1 535.341980628146 -1.18091576841889 0.210094972112361 -5.62086639459094 1.90002172693434e-08 1.26014541239506e-06 535.341980628146 -0.117330146216832 0.210031933424058 -0.558630034509751 0.576414237862201 0.877226154475014 F1 AM
TRINITY_DN133387_c3_g9 2495.56023532969 -3.72276038243784 1.01566609143726 -3.66533884888269 0.00024701131322953 0.00342957041680658 2495.56023532969 2.07588045087054 1.0139800489162 2.0472596606702 0.0406325963822721 0.419986133674535 F1 AM
TRINITY_DN133390_c1_g3 933.724199789884 0.525550691720025 0.146400427428175 3.58981664843748 0.000330910637799356 0.00430714418082722 933.724199789884 0.00994047662198341 0.146384519115767 0.0679066111773886 0.945859975945396 0.985743566352399 F1 AM
TRINITY_DN133408_c0_g7 115.528207883003 -0.896994947906782 0.321343841001048 -2.79138677471605 0.00524827161816958 0.0325931489534294 115.528207883003 0.26356142075869 0.31799249128417 0.828829069813353 0.407201136318977 0.814730105378518 F1 AM
TRINITY_DN133418_c10_g2 23.2448476112394 -1.25639361448695 0.442924520765904 -2.83658627053296 0.00455986575083452 0.0295887052038564 23.2448476112394 -0.0611254817202175 0.416070194928266 -0.14691146461658 0.883201902658171 0.969797980524316 F1 AM
TRINITY_DN133450_c0_g1 44.8998141196021 -1.39591709166705 0.389002905834597 -3.58844900829761 0.000332651036719604 0.00432748434681224 44.8998141196021 0.557344908576616 0.394344948051041 1.41334360014288 0.157554720113811 0.656450590123263 F1 AM
TRINITY_DN133451_c2_g1 755.796466533411 0.489301741358578 0.177931039468094 2.74995157012117 0.00596040732902497 0.0355333658956536 755.796466533411 -0.18907689172206 0.177945155693899 -1.06255711758352 0.287982842609035 0.75068398037427 F1 AM
TRINITY_DN133452_c0_g4 313.639462624456 -0.70088668489835 0.210733295533991 -3.32594184095269 0.000881203133207708 0.00888610347950613 313.639462624456 0.562448940278683 0.210078449709463 2.67732811745587 0.00742119189500932 0.178611536395511 F1 AM
TRINITY_DN133452_c0_g8 392.853502086031 -0.753478568239871 0.279746002774662 -2.69343819309834 0.00707192560490476 0.04011707529845 392.853502086031 0.648037456889615 0.279769253421004 2.31632836334031 0.0205403468320771 0.303161772805997 F1 AM
TRINITY_DN133453_c1_g1 168.188042440926 0.897706493121747 0.333448141623272 2.69219222140986 0.00709840198871475 0.0402297844149803 168.188042440926 -0.291146286043572 0.335174526691294 -0.868640850835681 0.385043603173237 0.805362831234311 F1 AM
TRINITY_DN133456_c0_g1 559.749283388506 0.945317037179926 0.183848697355586 5.14182069700264 2.720887261024e-07 1.32259016901632e-05 559.749283388506 -0.211245268475746 0.183365695135369 -1.15204356147313 0.249303173257762 0.7268741721673 F1 AM
TRINITY_DN133475_c0_g1 21.9998511788114 -1.7766207654338 0.497154323366759 -3.57358003728586 0.000352133541934155 0.00451818132071785 21.9998511788114 -0.0661832747968249 0.497172042802266 -0.133119461874382 0.894098903777637 0.972648245753876 F1 AM
TRINITY_DN133490_c0_g1 1929.46158406375 0.496231853565868 0.170566027083356 2.90932410194064 0.00362211147160785 0.0251873234496417 1929.46158406375 -0.0512514136865475 0.170667989103248 -0.300298925157795 0.763949153023165 0.937503358680541 F1 AM
TRINITY_DN133515_c0_g1 21.6977594500805 -1.78499185422077 0.498510464580387 -3.58065072058871 0.000342739568080454 0.0044260086897599 21.6977594500805 0.998761633245572 0.505868928166616 1.97434864573579 0.0483421130855167 0.453486587210393 F1 AM
TRINITY_DN133518_c0_g4 5038.89158606176 -3.42996321384236 0.962160605199844 -3.56485517626233 0.00036405715276531 0.00462166547250282 5038.89158606176 2.16912337471652 0.961355228440558 2.25631827918085 0.0240507054279001 0.328353972386003 F1 AM
TRINITY_DN133524_c1_g5 370.461416666458 0.65112869831291 0.214366135882025 3.03746063077451 0.00238580567310275 0.0188152608669272 370.461416666458 -0.215095946344685 0.214172974456773 -1.00430946943821 0.315229470730308 0.764774222621958 F1 AM
TRINITY_DN133529_c0_g8 80.673850710173 -2.28092011339801 0.777876451397413 -2.93223957262167 0.00336527035227209 0.0239422812997027 80.673850710173 1.15983534892976 0.767517590799464 1.51115148738369 0.130749859218221 0.63016195621565 F1 AM
TRINITY_DN133539_c0_g8 179.966298153425 -2.64404919308216 0.375318889151299 -7.04480714802577 1.85718547575526e-12 3.27739405007739e-10 179.966298153425 0.150019628247032 0.361600798129423 0.414876374784265 0.678232405520266 0.912260015486962 F1 AM
TRINITY_DN133547_c7_g1 38.8581175450093 -2.23185397630501 0.518013050890111 -4.30848985845043 1.64373012103398e-05 0.00039870142819264 38.8581175450093 -0.22702842057923 0.495145904303201 -0.458508125799239 0.646587425957425 0.902575342095918 F1 AM
TRINITY_DN133555_c0_g1 987.341636041758 0.705126493096799 0.150579353398237 4.68275681349191 2.83042236786787e-06 9.40372113570072e-05 987.341636041758 -0.0428606442198306 0.150102959507384 -0.285541633292862 0.775229212640165 0.94040080305187 F1 AM
TRINITY_DN133559_c3_g13 88.5803462413592 -1.44085257056113 0.278709639597673 -5.16972635980963 2.34437015414565e-07 1.17232949412544e-05 88.5803462413592 0.0152027629910138 0.262481420508455 0.0579193870620038 0.953812840401993 0.987697693446183 F1 AM
TRINITY_DN133572_c1_g6 32.854505821142 -2.01598992840243 0.541590277180737 -3.72235251137949 0.000197375202975619 0.00288689388472387 32.854505821142 1.08806512875373 0.551976103367416 1.97121781561886 0.0486989669847901 0.455867142296569 F1 AM
TRINITY_DN133583_c0_g3 338.116470305174 -1.14963981859677 0.403616775692997 -2.84834498423133 0.00439472570971259 0.0288476429133775 338.116470305174 0.553389536541018 0.402964831036766 1.37329487319584 0.169660695769159 0.667583169698545 F1 AM
TRINITY_DN133586_c0_g6 4853.51162238328 0.590076952521492 0.202995781010686 2.90684343085155 0.00365095885714328 0.0253021630757001 4853.51162238328 0.0366334248916053 0.202935568678254 0.180517516619701 0.856746304006448 0.963535021510831 F1 AM
TRINITY_DN133598_c0_g5 27.0267156223359 -1.8565166200384 0.50561791193431 -3.67177779152649 0.000240869071890632 0.00336856350040857 27.0267156223359 0.889500130222305 0.521521530807698 1.70558659168818 0.0880850775599219 0.558716631336938 F1 AM
TRINITY_DN133612_c0_g5 131.43648925789 -1.91356944209979 0.462386950265561 -4.13845901360491 3.49646317508522e-05 0.000724675469811492 131.43648925789 0.744093093621317 0.456741572743791 1.62913371154571 0.103284716055838 0.58883487005985 F1 AM
TRINITY_DN133614_c0_g1 1941.39328324339 -0.619082225803795 0.160468795041998 -3.85796020741458 0.000114337256932457 0.00187379220597316 1941.39328324339 0.272979263557018 0.160156938689567 1.70444856020966 0.0882973183768062 0.55931875111551 F1 AM
TRINITY_DN133617_c0_g1 38.9039372421268 -1.45247928436984 0.443471500987501 -3.27524831051269 0.00105569137134643 0.010271778062408 38.9039372421268 0.297592005279964 0.447615274418068 0.664838807538138 0.506153598169921 0.854837394050038 F1 AM
TRINITY_DN133634_c0_g26 1177.75060405726 -1.68402749724654 0.380922554998208 -4.42091830780266 9.8282327652376e-06 0.000260442821035725 1177.75060405726 -0.989357554748943 0.380513439561935 -2.60005942467614 0.00932076184504675 0.205164101418419 F1 AM
TRINITY_DN133668_c0_g1 146.83005410384 -0.663556133209248 0.214392727533408 -3.09504963551457 0.00196779963404838 0.0163110362450579 146.83005410384 -0.212297076308889 0.216725450610151 -0.979566893095415 0.327299953815061 0.772002441454363 F1 AM
TRINITY_DN133725_c0_g4 105.029416414899 -1.8868563463658 0.732950108466964 -2.57433121923175 0.0100434075090875 0.0509682780243889 105.029416414899 2.49350102158989 0.723307480334011 3.44735964909203 0.000566094449375974 0.039110793106924 F1 OWA
TRINITY_DN133746_c0_g1 139.480213158049 0.767113527655879 0.23529690849138 3.26019382309047 0.00111336101591003 0.0107380914140423 139.480213158049 0.17828004437668 0.238109044582665 0.748732769429873 0.454018288475347 0.834976872021947 F1 AM
TRINITY_DN133747_c0_g4 386.181818278892 -1.46547128750433 0.273055243732938 -5.36694065079971 8.00833937153387e-08 4.61056947316701e-06 386.181818278892 0.783032025996325 0.273949352218097 2.85830946361551 0.00425904803205011 0.130945744856704 F1 AM
TRINITY_DN133771_c8_g1 411.523865284513 1.95720007978092 0.367482623184345 5.32596633500982 1.00417729919082e-07 5.62177695797566e-06 411.523865284513 0.413296092188288 0.36789462368789 1.1234088936807 0.261263874328862 0.734350559233354 F1 AM
TRINITY_DN133774_c0_g1 579.498123584394 0.629239851923628 0.180198037099397 3.49193510679885 0.000479534735327865 0.00566348661951479 579.498123584394 -0.0237066905279431 0.180265435910271 -0.131509905979665 0.895371950794327 0.972892885177891 F1 AM
TRINITY_DN133781_c0_g1 24.2681389699626 -1.09286059159037 0.361581595652617 -3.02244529237687 0.00250741401134296 0.0195777664053335 24.2681389699626 -0.045757161639684 0.360794791122978 -0.126823232389981 0.899080307422092 0.974268158714197 F1 AM
TRINITY_DN133788_c0_g1 153.238063953754 -1.47596702723482 0.446382856049202 -3.30650473519112 0.000944677538136375 0.00940929737678329 153.238063953754 0.990343931319291 0.448845057815929 2.20642717141252 0.0273541043012663 0.349419040993734 F1 AM
TRINITY_DN133807_c0_g1 3456.40876481014 -2.64528400088666 0.315005763263883 -8.39757334430315 4.55799849641585e-17 1.52056078607144e-14 3456.40876481014 0.799875723265794 0.314288587963673 2.5450358488939 0.010926651992432 0.220610642692271 F1 AM
TRINITY_DN133826_c0_g1 1049.57795141537 -3.85356249251025 1.44878885568983 -2.65985100408258 0.0078175225803346 0.0428880665462691 1049.57795141537 2.52810741757003 1.4422238397729 1.7529230538639 0.0796152158012372 0.545448550458609 F1 AM
TRINITY_DN133829_c4_g3 37.2586740574239 -0.98696493646841 0.374255344314063 -2.63714320039256 0.00836075286815363 0.044927055295266 37.2586740574239 -0.0787707040277475 0.378373607074222 -0.208182342940997 0.835086594850498 0.956720586388162 F1 AM
TRINITY_DN133834_c2_g1 315.029637260228 -1.0490467496321 0.292062307113447 -3.59185942205343 0.000328326955583738 0.00428037813133339 315.029637260228 -0.030074702239878 0.288789237538222 -0.104140661529665 0.91705772303591 0.977607688899223 F1 AM
TRINITY_DN133852_c1_g1 31.6493315914703 1.03632643516508 0.374020279238674 2.7707760586526 0.00559228733164433 0.0339229539363029 31.6493315914703 1.04373859361271 0.371985985137256 2.8058546163442 0.00501833286513319 0.144598596224491 F1 AM
TRINITY_DN133861_c0_g1 4491.78707298985 -1.74503614694996 0.38668051365225 -4.51286290707503 6.39583663373308e-06 0.000184328768687931 4491.78707298985 -0.53506798852919 0.38655889196472 -1.38418233198481 0.166302631871876 0.664207819311259 F1 AM
TRINITY_DN133896_c1_g13 319.375463812909 -1.27734717940065 0.420739848943528 -3.03595483671929 0.00239775276799395 0.018885017192418 319.375463812909 0.230078157315768 0.421758568362536 0.545521003186821 0.585395239228533 0.880555975713892 F1 AM
TRINITY_DN133896_c1_g2 93.1986336858558 -1.38582480261233 0.459598258838443 -3.01529602421639 0.00256728554589384 0.0199175230644004 93.1986336858558 0.583689290838053 0.461451484967893 1.26489849930522 0.205907715393949 0.697804221781604 F1 AM
TRINITY_DN133909_c0_g1 5108.02874613755 -2.57063131474994 0.537749638546304 -4.78034968410041 1.74990555229106e-06 6.29474887960769e-05 5108.02874613755 0.943238679697051 0.537640056292073 1.75440551472719 0.0793610470661617 0.544949987227011 F1 AM
TRINITY_DN133915_c0_g2 46.0377630333076 -1.03261067417062 0.305455520780823 -3.3805598652498 0.000723383149508863 0.00771978520595501 46.0377630333076 -0.18626687071043 0.296585562465284 -0.628037552341181 0.529979340131911 0.864544304115919 F1 AM
TRINITY_DN133916_c0_g3 218.704340970098 -1.25044382656019 0.23342421470666 -5.35695848064265 8.46345592510101e-08 4.84965981515259e-06 218.704340970098 0.542090866919294 0.229756050578323 2.35941933000149 0.0183035599467831 0.288331353667183 F1 AM
TRINITY_DN133918_c6_g5 25.2295998961972 -1.48433912483462 0.516698099993924 -2.87273966142333 0.00406929297575355 0.0273151851815122 25.2295998961972 -0.364735301860576 0.512097308258202 -0.712238271865071 0.476317241214335 0.841559506235663 F1 AM
TRINITY_DN133921_c3_g5 63.0003546312509 -1.40897538770834 0.478496712258063 -2.94458739551057 0.00323385600517277 0.0232931367329111 63.0003546312509 0.887765059573019 0.463578968713614 1.91502444995829 0.05548938558107 0.482022758383409 F1 AM
TRINITY_DN133942_c0_g16 375.711092955561 -1.30846526967811 0.260548697669197 -5.02196050635948 5.11467018493254e-07 2.26468296388477e-05 375.711092955561 0.611450836724012 0.260139772314608 2.35047040782574 0.0187496984836065 0.291888507433944 F1 AM
TRINITY_DN133947_c0_g1 62.4978412602081 -1.62557062277284 0.385672075394784 -4.21490360978005 2.49884891677569e-05 0.000548238447479625 62.4978412602081 0.3356862008038 0.388258291441875 0.864595060049232 0.38726108483608 0.806863238622307 F1 AM
TRINITY_DN133955_c0_g15 205.909004251073 -0.584310718151863 0.21195796307032 -2.75672925748021 0.00583826698413507 0.0349764614673164 205.909004251073 0.0873561612823654 0.21391687438409 0.408364985389215 0.683005735861994 0.914021795771673 F1 AM
TRINITY_DN133962_c0_g10 412.985367982494 -1.1333446064514 0.305100177864144 -3.71466386675153 0.000203473981212595 0.00296363747875019 412.985367982494 -0.190306315769411 0.30568485662165 -0.622557224039905 0.533575528441193 0.865585328493933 F1 AM
TRINITY_DN133962_c0_g7 1061.06539749465 -0.666210614723523 0.2539364100294 -2.62353324852623 0.00870229508665459 0.0461690264137264 1061.06539749465 0.192914886682934 0.254426301506795 0.758234842626053 0.448310406032994 0.833462777547567 F1 AM
TRINITY_DN133971_c0_g2 41.7239641787184 -1.3037910411048 0.461436778022527 -2.82550308775161 0.00472064330141159 0.0302849685836921 41.7239641787184 0.484191315343118 0.479048153227066 1.01073621113328 0.3121427008083 0.763822147203582 F1 AM
TRINITY_DN133985_c4_g1 94.1864828713132 -1.79311255437418 0.462441707718517 -3.87748882604167 0.00010554017320249 0.00175681465345197 94.1864828713132 -0.205081849685508 0.458078179098884 -0.447700543363446 0.654369329471477 0.904650808941702 F1 AM
TRINITY_DN133986_c0_g5 405.434034179995 -0.628459587677245 0.224797784266251 -2.7956662906112 0.00517928491567898 0.0322999041105071 405.434034179995 0.0295700947459733 0.223823086336548 0.132113694033826 0.894894364583545 0.972770746975233 F1 AM
TRINITY_DN133987_c5_g2 315.514363081273 0.671994238179761 0.205692029012877 3.2669921212051 0.00108696705393506 0.0105252121926364 315.514363081273 -0.289163478706542 0.205509518065267 -1.40705638078869 0.159410670993047 0.657361227956944 F1 AM
TRINITY_DN133993_c0_g6 207.465291489738 -0.947539241348491 0.305678428056987 -3.09979100380561 0.00193657237437075 0.0161319756463664 207.465291489738 0.369650599067336 0.303564196700244 1.21770157049301 0.223337400047988 0.711040758673733 F1 AM
TRINITY_DN134005_c0_g1 5335.4780861003 -0.578748091313351 0.1711753451359 -3.3810248248886 0.000722160181247855 0.00771349425172325 5335.4780861003 -0.307410657317565 0.171316499165581 -1.79440193335055 0.072749038568533 0.532459578981257 F1 AM
TRINITY_DN134010_c1_g3 85.6707193312856 -0.859231777882235 0.238623781259894 -3.60078016258746 0.0003172637539421 0.00418304356980464 85.6707193312856 -0.21156051449887 0.230659821046922 -0.917197080699341 0.35903937630272 0.791059282889451 F1 AM
TRINITY_DN134017_c0_g3 800.748488825855 0.980216787314904 0.371017832033089 2.64196678079744 0.00824261398455552 0.0444505522068628 800.748488825855 -0.710755241700273 0.370634275781794 -1.91767272522502 0.0551525222379592 0.481529596516875 F1 AM
TRINITY_DN134030_c0_g10 1831.45856244425 0.674294075592501 0.198727205754784 3.39306373795914 0.000691155542114828 0.00747411674827815 1831.45856244425 -0.0120035867075131 0.198563498596347 -0.0604521313955833 0.95179553969192 0.987490994204056 F1 AM
TRINITY_DN134034_c0_g1 2696.58820401865 -1.31920982935852 0.328441848879107 -4.01657046402786 5.90512130317508e-05 0.00110791540135765 2696.58820401865 0.838205268767966 0.32803424110699 2.55523711774522 0.0106115482718422 0.217688648822392 F1 AM
TRINITY_DN134037_c0_g2 196.264493939713 0.565397267543567 0.205805988812469 2.74723428023642 0.00601001866852038 0.0357416323893716 196.264493939713 -0.170497665924021 0.205595442063791 -0.829287187558954 0.406941919152289 0.814712597142362 F1 AM
TRINITY_DN134040_c0_g8 1411.00877569048 -4.66031220559093 1.34116261901493 -3.47483007617219 0.000511177044512816 0.00592512830319877 1411.00877569048 2.24766671782957 1.32992395597001 1.69007160728238 0.0910142560255773 0.564495126068859 F1 AM
TRINITY_DN134044_c2_g1 49.5989701304027 -1.47194336122545 0.438078707756427 -3.3599974962578 0.000779431788762572 0.00810482594010885 49.5989701304027 0.265165788473065 0.43595215299608 0.608245163260955 0.543024884745013 0.869471136697165 F1 AM
TRINITY_DN134061_c4_g1 164.743672214999 -1.12221220905558 0.430660316686993 -2.60579432460504 0.00916614841771924 0.0478559056377427 164.743672214999 0.232859185215946 0.42823810204083 0.543761015440294 0.586605938967211 0.880753719308192 F1 AM
TRINITY_DN134065_c5_g7 275.564295169936 -0.550232018632934 0.20110826093432 -2.73599908863333 0.00621911982497471 0.0366362421619761 275.564295169936 -0.13014550176944 0.200501817281787 -0.649098863710209 0.516274476268593 0.858554673891632 F1 AM
TRINITY_DN134077_c0_g1 218.525708010577 -1.32977879189675 0.254576000176248 -5.22350414405177 1.75568533953737e-07 9.11646163619477e-06 218.525708010577 0.64242282190545 0.256924705263232 2.50043226184596 0.01240418520594 0.235502482118079 F1 AM
TRINITY_DN134089_c0_g1 39.2222695020106 -1.33141645670879 0.450435578466976 -2.95584212339568 0.00311816656990599 0.0227726505029083 39.2222695020106 0.210177114005227 0.443785893595549 0.473600258679639 0.635784990976004 0.898845317677072 F1 AM
TRINITY_DN134100_c5_g1 63.677623093338 -1.25543829422894 0.432335873192176 -2.903849465369 0.00368605342900826 0.0254801189771894 63.677623093338 0.556551009622858 0.437300406371451 1.27269721572157 0.203125506024341 0.695764326545662 F1 AM
TRINITY_DN134100_c5_g2 1327.07206300576 -1.58387235164167 0.402362329858555 -3.93643299609699 8.27016971647371e-05 0.00144478797062614 1327.07206300576 0.609518340504941 0.402704705618897 1.51356150549123 0.130137090596303 0.629645873075039 F1 AM
TRINITY_DN134109_c0_g1 53.8046266952025 1.44496033569147 0.457543012012046 3.15808633889359 0.00158808515929225 0.0139771007893907 53.8046266952025 -1.32319328569711 0.472162042840403 -2.80241350562008 0.00507218153489973 0.145431319196229 F1 AM
TRINITY_DN134119_c0_g1 73.8753199263606 -0.856645315582961 0.320178397247682 -2.67552502900526 0.00746123018158722 0.0416273398882459 73.8753199263606 0.266630474286976 0.325818787184207 0.818339778965024 0.413163197982444 0.817499604073212 F1 AM
TRINITY_DN134121_c3_g2 125.460224051541 -1.58619332339379 0.457730765202123 -3.46534129663179 0.000529558972593793 0.00607172771166508 125.460224051541 -0.727504719231033 0.462127649859088 -1.57425057655145 0.115429530877288 0.610865648408279 F1 AM
TRINITY_DN134137_c0_g2 55.809079391708 -1.69290261794581 0.366085544613463 -4.62433614999272 3.75800005959857e-06 0.000119009851042138 55.809079391708 0.575114432373204 0.367720477648361 1.56399892671511 0.117817820472651 0.615367221796391 F1 AM
TRINITY_DN134154_c0_g1 141.12896869683 -1.39627553250162 0.27779909197197 -5.02620625067595 5.002778337961e-07 2.21917415053487e-05 141.12896869683 0.565458275423364 0.272964677431731 2.07154376435679 0.0383080090229645 0.408960860781739 F1 AM
TRINITY_DN134156_c0_g3 194.166038960789 1.27063011585892 0.272633293873222 4.66058307775784 3.15314855668772e-06 0.00010306128087954 194.166038960789 -0.462798256114101 0.273118776469961 -1.69449446902089 0.0901713618275705 0.562587599189954 F1 AM
TRINITY_DN134158_c3_g11 244.433943684076 -1.62009209496389 0.419153135557514 -3.86515561385223 0.000111018394723898 0.00182924963918206 244.433943684076 0.0638292391469483 0.418236038601392 0.152615349362043 0.878701619764225 0.968366569036603 F1 AM
TRINITY_DN134167_c1_g6 90.5949406940853 -0.820685510334651 0.292789991340763 -2.80298348511339 0.00506322619764619 0.0317795741214633 90.5949406940853 0.420661503050111 0.284888443791885 1.47658324588768 0.139787385496139 0.638447235525813 F1 AM
TRINITY_DN134173_c1_g3 45.377895842888 -1.23023469679806 0.325815098392892 -3.77586767116161 0.000159451630963487 0.00243914922666696 45.377895842888 0.419064025628811 0.319243383371223 1.31267881327243 0.18929119972019 0.685982454855787 F1 AM
TRINITY_DN134187_c1_g1 1808.60544317114 -5.092619459443 1.20172437340264 -4.23775998236885 2.2576092630383e-05 0.000510014456240926 1808.60544317114 1.74339715300185 1.19722116130801 1.45620308874021 0.145336485939337 0.643446323144602 F1 AM
TRINITY_DN134187_c2_g17 899.021241688164 -4.29205544267272 1.19761420928949 -3.58383810861686 0.000338581987999912 0.00439290738080013 899.021241688164 1.70635385754421 1.19207059839256 1.43142013555668 0.152309840968211 0.651312131096349 F1 AM
TRINITY_DN134192_c0_g1 159.931000256898 -1.21334204568112 0.254358136119933 -4.77021126270956 1.84032804842267e-06 6.58113200634908e-05 159.931000256898 -0.873085557403991 0.255590463669056 -3.41595513725614 0.000635587172116318 0.041558995569345 F1 both
TRINITY_DN134205_c0_g1 63.0489856443176 -1.51204883316763 0.429119537222223 -3.5236075312614 0.0004257143150349 0.00518111979712389 63.0489856443176 0.70464860800349 0.435491307001401 1.618054359926 0.10565088313612 0.593682584477242 F1 AM
TRINITY_DN134209_c0_g2 202.2860980094 1.21286384100638 0.316316561618435 3.83433556182058 0.00012590416592361 0.00202738754506698 202.2860980094 -0.484337717123717 0.315523074761054 -1.53503105118542 0.124776200925992 0.625544687308975 F1 AM
TRINITY_DN134216_c0_g3 2003.91145916103 0.693636378138164 0.225473391625582 3.0763558091591 0.00209547625703441 0.0170912531736865 2003.91145916103 -0.126105097956772 0.225245169281087 -0.559857058685254 0.575576940666918 0.87721957523113 F1 AM
TRINITY_DN134226_c0_g1 26.2440470099976 -1.22699458248218 0.401132505792408 -3.05882611048522 0.00222206087035984 0.0178358102755021 26.2440470099976 0.725029661822849 0.376474067610526 1.92584224040874 0.0541240753470808 0.47856198618375 F1 AM
TRINITY_DN134262_c0_g1 562.362745038536 0.473556455168047 0.179309539291623 2.64099978751198 0.00826617712067033 0.0445249483576977 562.362745038536 -0.300854472824707 0.179767208514008 -1.67357815316615 0.0942135350865976 0.571359503105818 F1 AM
TRINITY_DN134269_c0_g8 57.941947860747 -1.1077255954109 0.428268859189499 -2.58651912610988 0.00969507896251151 0.0497795188644408 57.941947860747 0.0916831591669792 0.401520365474843 0.22833999729641 0.819381932404392 0.953699506563517 F1 AM
TRINITY_DN134293_c0_g1 51.0299901187512 1.33007579219989 0.468508146663437 2.83895979541073 0.00452608592251686 0.02943224845689 51.0299901187512 0.330595892013082 0.457748724723896 0.722221328333552 0.470158412346111 0.839116941494955 F1 AM
TRINITY_DN134300_c3_g3 6695.75704734921 -0.384644837282313 0.128876340972164 -2.98460395741212 0.00283945697377766 0.0212898077839924 6695.75704734921 -0.132059192472859 0.128864961857183 -1.02478742529886 0.305463500992234 0.759156702065935 F1 AM
TRINITY_DN134306_c1_g15 582.276640169858 -1.66082733141954 0.251638895449874 -6.60004220909631 4.1104073716501e-11 5.2408770011411e-09 582.276640169858 0.560193031869863 0.251494411974055 2.22745717279656 0.0259167350361478 0.341794430808711 F1 AM
TRINITY_DN134306_c1_g2 3106.33119813527 -1.39423894011891 0.221266937248028 -6.30116255713361 2.9542135728744e-10 3.16933758326917e-08 3106.33119813527 0.903896309535281 0.220740479650363 4.09483711808087 4.22465287869299e-05 0.00700360596335061 F1 both
TRINITY_DN134310_c0_g4 453.974418398528 -3.6396969898025 0.58723839195996 -6.19798882299689 5.71892008395156e-10 5.63857736050495e-08 453.974418398528 0.975331340217957 0.58859846181076 1.65704024644824 0.0975113384920955 0.577613651770326 F1 AM
TRINITY_DN134310_c0_g7 1026.99078030733 -0.858698523186561 0.275874762354624 -3.11263892302966 0.0018542272227531 0.0156411484432651 1026.99078030733 0.989271351701832 0.274919204524478 3.59840758819652 0.000320171575814496 0.0269492786061805 F1 both
TRINITY_DN134330_c0_g3 6999.77696138405 -0.585372920485055 0.143329174608725 -4.08411561765472 4.42449987412938e-05 0.000882472116582087 6999.77696138405 0.133013025127237 0.143365629729996 0.92778879692255 0.353517136457889 0.786828630936259 F1 AM
TRINITY_DN134330_c0_g4 2341.83620333135 -0.702174416453844 0.23517382911483 -2.9857676727753 0.00282867457584487 0.0212285707074114 2341.83620333135 0.15966914131849 0.235096446725389 0.679164417593242 0.49703369011187 0.851061195700325 F1 AM
TRINITY_DN134345_c2_g4 51.1680617859453 -1.36235662781885 0.350724233682904 -3.88440973557185 0.000102578792756957 0.00171808895461497 51.1680617859453 0.0153882685677927 0.333795940740717 0.0461008259526617 0.963229887694959 0.990434892144336 F1 AM
TRINITY_DN134352_c0_g1 24.633058119616 -1.62023405077445 0.418620565176337 -3.8704119805771 0.000108651581787838 0.00180121985791642 24.633058119616 0.29015779886195 0.43877603137915 0.661289081698316 0.508426942062759 0.854858071632268 F1 AM
TRINITY_DN134371_c0_g3 116.071407371826 -0.868734355519897 0.245311158507664 -3.54135686613194 0.00039807477400704 0.00493230812244604 116.071407371826 0.00231846777437093 0.243717128902258 0.00951294553983008 0.99240988210557 0.998373308301827 F1 AM
TRINITY_DN134379_c1_g1 64.401035783527 -0.86531069297039 0.297030734646559 -2.91320254787787 0.00357742476437934 0.0249916882636058 64.401035783527 0.937835361661293 0.299634503842963 3.12993113153887 0.00174847289306379 0.0744025496759019 F1 AM
TRINITY_DN134382_c0_g2 85.6893975590677 -0.47215228383622 0.277404102714146 -1.7020378545834 0.0887482723009483 0.219687606764077 85.6893975590677 0.999496414787831 0.273442911625288 3.65522883313021 0.000256952679054144 0.023668540750144 F1 OWA
TRINITY_DN134402_c0_g9 583.930308246163 -2.51732001219 0.32132358485012 -7.83422111191803 4.71757949306446e-15 1.17231850402652e-12 583.930308246163 1.07661125878513 0.319514893484961 3.36951823134906 0.000752997097004653 0.0452113649657035 F1 both
TRINITY_DN134403_c2_g2 299.425127131807 -1.94698574690073 0.307233556314537 -6.33715200336859 2.34051062766232e-10 2.54457389801163e-08 299.425127131807 0.804727059299439 0.306474193108186 2.62575798352903 0.00864562646517133 0.195558272786163 F1 AM
TRINITY_DN134404_c0_g1 3882.58569302526 -1.64142606026567 0.246499573524216 -6.65894077136979 2.75808045974996e-11 3.65040942588537e-09 3882.58569302526 0.630475835518121 0.246535638103866 2.55734156881814 0.0105475592199514 0.217552894126624 F1 AM
TRINITY_DN134415_c0_g1 592.237198511135 -2.0957534069866 0.679776857473222 -3.08300199388467 0.00204923781928689 0.0168245969942196 592.237198511135 1.10553577452547 0.672878155828725 1.6429954887804 0.100383866639153 0.583042373829406 F1 AM
TRINITY_DN134419_c5_g1 22.9553253430519 -1.52794697592422 0.584903940795066 -2.61230412270306 0.00899342117890742 0.0472309832830396 22.9553253430519 0.44163457618255 0.531545839099886 0.830849465269841 0.406058674696707 0.814176218449486 F1 AM
TRINITY_DN134424_c0_g4 29.9940668606816 -1.8675095689382 0.559861015733138 -3.33566638229436 0.000850952158352094 0.00866022470279025 29.9940668606816 1.23451577660001 0.55209017809966 2.23607632515636 0.0253467719582042 0.337212042710773 F1 AM
TRINITY_DN134447_c0_g1 1403.18768479082 -0.869137371879302 0.207120818553306 -4.1962820442196 2.71332324136947e-05 0.00058735609686285 1403.18768479082 0.504724045306935 0.207074044469674 2.43740854436661 0.0147929556632365 0.262000950650187 F1 AM
TRINITY_DN134451_c10_g1 738.842670212975 -0.494349815782559 0.18921321204208 -2.61266013322906 0.00898405937926509 0.0471998843864739 738.842670212975 0.093719286032618 0.189406239530128 0.494805695235349 0.620737283798455 0.89295222912703 F1 AM
TRINITY_DN134452_c0_g2 81.8249086735565 -1.06625637212412 0.358454753951529 -2.97459124302282 0.00293379191269872 0.0217361224368579 81.8249086735565 0.291452309099001 0.36320200158229 0.802452375893549 0.422291326314936 0.821360884964087 F1 AM
TRINITY_DN134466_c0_g1 88.4731357765643 -1.83943534880605 0.455480009333728 -4.03845462174456 5.38044990529526e-05 0.00102768703171494 88.4731357765643 1.16357871571228 0.459244503038768 2.53368022483233 0.0112871681274381 0.224919624822693 F1 AM
TRINITY_DN134470_c0_g2 12887.9435807414 0.471066265685076 0.179953791240892 2.6177068148261 0.00885228269035273 0.0467442621502874 12887.9435807414 -0.03228593313008 0.179946597113263 -0.179419525837204 0.85760830074895 0.964137818306056 F1 AM
TRINITY_DN134475_c1_g2 494.299214489798 0.568436780273261 0.209592764894911 2.71210115749116 0.00668581861274371 0.0386103250358425 494.299214489798 -0.079842035952305 0.209224205500064 -0.38160993734676 0.702750712166977 0.920816593672534 F1 AM
TRINITY_DN134476_c0_g2 596.379670610663 -2.80665185125031 0.568489942493305 -4.93702991286141 7.93213084763696e-07 3.25752415737779e-05 596.379670610663 1.55354131546893 0.564204934416445 2.75350536782482 0.00589608033167546 0.157613634600592 F1 AM
TRINITY_DN134483_c2_g2 65.1362817855489 -1.3864955107148 0.455608709894339 -3.04317165279026 0.00234098757636846 0.0185688460319893 65.1362817855489 0.152579849591138 0.460846332613917 0.33108617513718 0.740579393946849 0.930829394628997 F1 AM
TRINITY_DN134495_c0_g1 76.3006890613594 -1.00856447344851 0.282105716598849 -3.57512951388602 0.000350054564259988 0.00449604919338126 76.3006890613594 0.023306222458242 0.278685245051274 0.0836291941252721 0.933351254681088 0.982194428032531 F1 AM
TRINITY_DN134502_c0_g1 531.217397607007 -0.928591300115872 0.270204190251629 -3.43662805247808 0.000589003853529813 0.00659494751494783 531.217397607007 -0.0253399454610585 0.269359380517122 -0.0940748579552357 0.925049692236212 0.980087755964974 F1 AM
TRINITY_DN134502_c0_g4 437.173638011191 -0.996846741967226 0.286911045973448 -3.47441046957627 0.000511977186009734 0.00593157964362277 437.173638011191 0.0298803548953011 0.285490368621297 0.104663267764866 0.916643009903038 0.97755008137964 F1 AM
TRINITY_DN134514_c0_g1 27.329893465675 1.46365495575761 0.501968442787985 2.91583062000535 0.00354743029021816 0.0248465597667579 27.329893465675 -0.725967355780137 0.514446142421186 -1.41116298853646 0.158196560613863 0.656725740980237 F1 AM
TRINITY_DN134526_c3_g1 6040.00088202264 -1.12450657525684 0.37713882783283 -2.98167807785435 0.00286673268800126 0.0214132750004714 6040.00088202264 -0.189048787890006 0.377056928950671 -0.501379959827602 0.616103740884955 0.891388448339783 F1 AM
TRINITY_DN134535_c0_g7 4369.53781186825 -0.543549391776495 0.161657656632308 -3.36234857723322 0.000772824988783677 0.00807058617146179 4369.53781186825 0.250737681944361 0.161685247743769 1.55077649595909 0.120955255126018 0.619382493752493 F1 AM
TRINITY_DN134539_c0_g1 385.505070178623 -0.642984147673381 0.208914298792208 -3.07774121441496 0.00208575958154659 0.0170394173396189 385.505070178623 0.34874251502246 0.20896646041791 1.66889229173434 0.0951387275194049 0.57333206893985 F1 AM
TRINITY_DN134552_c0_g3 1690.94536822437 3.12092652201878 0.940790973737929 3.31734318157708 0.000908779155950106 0.00911511482077963 1690.94536822437 1.04395241392627 0.938582942654175 1.11226442169738 0.266024476329014 0.739062263493462 F1 AM
TRINITY_DN134563_c0_g1 1252.93010639527 0.991199245443816 0.205982259452328 4.81206123323069 1.49381566673477e-06 5.49530104712866e-05 1252.93010639527 0.0810822756894847 0.20638493986293 0.392869148995731 0.694416128772336 0.917567019790432 F1 AM
TRINITY_DN134578_c0_g1 5625.91651919937 -0.370157437437041 0.139896339746675 -2.64594083095616 0.00814640644096408 0.0440963405327402 5625.91651919937 0.144601118101163 0.139930127558656 1.03338087818542 0.301425691442317 0.756644716144312 F1 AM
TRINITY_DN134584_c5_g12 126.408094737518 -0.881036955764379 0.284024031598577 -3.10198031767109 0.00192230738987527 0.0160376676483838 126.408094737518 0.0225227599295565 0.284952999506109 0.0790402626699622 0.93700059824265 0.983032006280003 F1 AM
TRINITY_DN134600_c1_g2 191.776862042142 0.809689182877376 0.184805741088229 4.38129886068215 1.17973920674771e-05 0.00030274549906915 191.776862042142 0.248009380399313 0.181737292680697 1.36465871556177 0.172360341078743 0.66981646611014 F1 AM
TRINITY_DN134601_c0_g11 343.636009319725 -0.34943552420857 0.356875056510272 -0.979153678112307 0.327504052445652 0.508687173238661 343.636009319725 1.2193213173076 0.359119467352755 3.39530832537655 0.000685513543021254 0.0426095897635108 F1 OWA
TRINITY_DN134618_c6_g16 133.265910938558 -3.48954772331805 0.91825260390367 -3.80020454990632 0.000144576698824369 0.0022511997100191 133.265910938558 1.98703093081888 0.885840497053274 2.24310238403944 0.0248902129827196 0.334220676697863 F1 AM
TRINITY_DN134621_c0_g1 48.3004375117041 0.78773911706662 0.278974693502727 2.82369381672579 0.00474737127417273 0.0304004030081327 48.3004375117041 0.164813901943004 0.272163664347676 0.605569087769416 0.544800934539885 0.870104807659559 F1 AM
TRINITY_DN134657_c0_g1 163.152940504526 0.623068490131977 0.217564284233707 2.86383627867282 0.00418544282321295 0.0278492046649467 163.152940504526 -0.164415563682017 0.215755795175327 -0.76204471610327 0.446033316446408 0.83231930413543 F1 AM
TRINITY_DN134675_c5_g2 41.7123234576008 -1.92328929079292 0.528249663616313 -3.64087177571754 0.000271716442288965 0.00369464573928708 41.7123234576008 0.582789957022274 0.52744596992075 1.1049282585472 0.269190676588303 0.739974457017511 F1 AM
TRINITY_DN134696_c0_g2 149.760613187441 1.41018799632936 0.410232932849902 3.43752995775531 0.000587045777310364 0.00657604683295276 149.760613187441 1.78316323421102 0.414937788837649 4.29742308890721 1.72795186826374e-05 0.00360293673186338 F1 both
TRINITY_DN134700_c0_g15 8454.3467198445 -0.970397255193733 0.207052445387257 -4.6867220204947 2.77615629152769e-06 9.24866404481175e-05 8454.3467198445 0.184631308694587 0.206983948128117 0.892007860340478 0.372388719276537 0.798500347405589 F1 AM
TRINITY_DN134705_c7_g1 146.303514337046 -1.04769947928551 0.355002860821541 -2.95124235579664 0.00316498470523247 0.0229971965361713 146.303514337046 -0.0326786587100995 0.35194359158317 -0.0928519782477046 0.926021156664265 0.980482930904421 F1 AM
TRINITY_DN134725_c6_g2 32.2456010103622 -1.50495568330466 0.43773216940029 -3.43807421183258 0.000585867111198511 0.00656586367189017 32.2456010103622 -0.501839993719358 0.428210452690522 -1.17194708948884 0.241218299624494 0.720014028605933 F1 AM
TRINITY_DN134740_c0_g2 3460.7573925438 -0.451722523011281 0.111452529825783 -4.05304862722623 5.0554489093141e-05 0.000981781078855871 3460.7573925438 0.0700222233626788 0.111493590984659 0.628038102856633 0.529978979503564 0.864544304115919 F1 AM
TRINITY_DN134753_c0_g1 491.530685346691 -0.765112661711113 0.292926939001119 -2.61195731713904 0.00900254929669296 0.0472498023755094 491.530685346691 -0.492844784665793 0.29357088342127 -1.67879313820972 0.0931923663832144 0.569013951658498 F1 AM
TRINITY_DN134784_c1_g3 174.320327793662 0.951995540605746 0.223704951722313 4.25558546324654 2.08502700874436e-05 0.000475882499943311 174.320327793662 0.254784136576126 0.223009084852186 1.14248321652457 0.253253218444852 0.729450325768 F1 AM
TRINITY_DN134794_c0_g9 276.42159580034 -3.14073759478893 1.06523601019696 -2.94839600306811 0.0031942759412949 0.0231174448732109 276.42159580034 2.40486000510457 1.04777363629619 2.29520950117201 0.0217211209550286 0.312100330758305 F1 AM
TRINITY_DN134808_c0_g1 307.422358221659 -2.45440321003075 0.797564722964805 -3.07737182871748 0.00208834625578451 0.0170507000387398 307.422358221659 1.76576580780801 0.784632881659126 2.25043564841974 0.0244213042018769 0.33112788934398 F1 AM
TRINITY_DN134810_c6_g1 5831.87385638928 -2.64688073900763 0.313542422235266 -8.44185842584817 3.12331514538466e-17 1.10234918457323e-14 5831.87385638928 0.772764534772464 0.313129015837133 2.46787903927243 0.0135916239459671 0.248991602895129 F1 AM
TRINITY_DN134811_c0_g2 103.151553706535 0.632800656389141 0.244452611202552 2.58864347276211 0.00963547984279902 0.0495838873981627 103.151553706535 -0.0112569780445156 0.242837656130098 -0.0463559821154128 0.963026519953872 0.990383522289969 F1 AM
TRINITY_DN134831_c0_g3 68.4868067728724 -1.37223915772473 0.384908417769687 -3.56510560531783 0.000363709711012752 0.00462166547250282 68.4868067728724 -1.50448098082647 0.400189101873386 -3.75942516621171 0.000170304207712778 0.0181678944562804 F1 both
TRINITY_DN134845_c0_g1 38682.9519721116 0.493118505325046 0.171121209900559 2.8816913205067 0.00395547020180235 0.0267861429354452 38682.9519721116 -0.218867672653292 0.171113380466894 -1.27907982447718 0.200868947524642 0.694109322577207 F1 AM
TRINITY_DN134856_c0_g3 66.8336566637611 -0.800574499239611 0.260786895808565 -3.06984174476039 0.00214172223059557 0.0173464730409583 66.8336566637611 0.0829103889241193 0.263632253431209 0.314492585201657 0.753146947154574 0.93454996488554 F1 AM
TRINITY_DN134862_c0_g1 143.103695871978 1.15478357267806 0.297791286956979 3.87782861103284 0.000105392919279511 0.00175556344953074 143.103695871978 0.46602070892781 0.29528298954237 1.5782172540655 0.114515707722529 0.609130867825195 F1 AM
TRINITY_DN134868_c0_g1 4297.37785819797 -0.586713306732709 0.136870278414367 -4.28663778235673 1.813977097961e-05 0.00042847511412846 4297.37785819797 -0.101284102885851 0.136874143926286 -0.739979809045589 0.459312245859501 0.836618398390378 F1 AM
TRINITY_DN134901_c0_g1 58.5805377100852 -1.35469804856438 0.394592100152021 -3.43316059303383 0.00059658862140335 0.00665844303255535 58.5805377100852 -0.108049367913673 0.39972333485942 -0.270310383434766 0.786921477776943 0.944739149060252 F1 AM
TRINITY_DN134920_c10_g2 306.459749752938 -0.655176625171076 0.211102339330027 -3.1035971806395 0.00191183435666512 0.0159941264472229 306.459749752938 0.283504549320825 0.210689281739073 1.34560499224602 0.178429940806409 0.67654819973288 F1 AM
TRINITY_DN134930_c0_g1 6375.58775235375 -3.33328600555705 0.350256116449757 -9.516710341403 1.78747931285661e-21 1.40420915180635e-18 6375.58775235375 1.05635310477281 0.350002337119302 3.01813157439787 0.00254338451593389 0.0941109395302381 F1 AM
TRINITY_DN134947_c0_g6 642.04312875023 -1.36390306519821 0.284402011949627 -4.7956871185559 1.62118155913944e-06 5.8838501504803e-05 642.04312875023 0.264892049961906 0.284489543151928 0.931113484970673 0.351794863815214 0.786253824366398 F1 AM
TRINITY_DN134960_c1_g11 1409.58336117867 -1.09628672279058 0.338102058621308 -3.24247278251116 0.00118497266101874 0.0112068999084883 1409.58336117867 -0.0272638109626376 0.338245504667624 -0.0806036165637393 0.935757189964481 0.982848048949304 F1 AM
TRINITY_DN134960_c1_g9 2533.80859971654 -1.11979937665862 0.355684852941086 -3.14829087434909 0.00164228185601908 0.0143596317229878 2533.80859971654 0.0632615585120373 0.355664644987371 0.177868560745709 0.858826201986285 0.964547008191333 F1 AM
TRINITY_DN134973_c3_g2 96.9594872729839 -0.915624476615524 0.34337397266246 -2.66655177594253 0.00766338012252273 0.0423861676411074 96.9594872729839 0.379390779592732 0.334026224853961 1.13581135660413 0.256035523105504 0.731420316356516 F1 AM
TRINITY_DN134974_c13_g1 132.674971827732 0.795183946005045 0.258165006373545 3.0801383858139 0.00206904435173083 0.016936953646286 132.674971827732 -0.155819624477401 0.256138143785771 -0.608342132000949 0.542960583002881 0.869471136697165 F1 AM
TRINITY_DN134978_c6_g1 1843.22149170167 -0.696121568498788 0.605466279281703 -1.14972805640743 0.25025589488638 0.428253939158739 1843.22149170167 2.06287695403191 0.604710489405287 3.41134640488986 0.000646429095404734 0.0418827619553756 F1 OWA
TRINITY_DN134979_c0_g2 962.911970075121 0.530521738580673 0.191197955816313 2.77472495098407 0.00552484110027971 0.0336871445455963 962.911970075121 -0.200117969770451 0.191346991827979 -1.04583807594089 0.29563579835638 0.754387998532318 F1 AM
TRINITY_DN134984_c0_g2 142.796184214358 0.816352115468545 0.268536752913831 3.04000143969306 0.00236577017729013 0.0187109756669925 142.796184214358 -0.0432571779475335 0.267968339327039 -0.16142645081194 0.871757535128602 0.967080028821721 F1 AM
TRINITY_DN134985_c0_g2 110.069783071916 -0.856418452532762 0.321800151299973 -2.66133638866575 0.00778311562293677 0.0427957134263669 110.069783071916 0.555938842319409 0.327031888636158 1.69995300653364 0.0891397652544853 0.560754156850487 F1 AM
TRINITY_DN134988_c0_g1 1783.11234389734 -0.627661131741038 0.211305314734971 -2.97039917111541 0.00297413019238243 0.021981484848282 1783.11234389734 0.563274693370447 0.211079732790811 2.66853992054594 0.00761817247113206 0.181632436380338 F1 AM
TRINITY_DN135006_c1_g1 280.005563995136 -0.790277408312134 0.280235030008222 -2.82005218365794 0.00480158403851822 0.0306187421026536 280.005563995136 0.291699985058747 0.280849019639748 1.03863629445072 0.298973919387867 0.754527765717307 F1 AM
TRINITY_DN135008_c3_g1 657.981826324295 0.440362836958865 0.14866704605886 2.9620743038408 0.00305574031834694 0.0224755191702516 657.981826324295 -0.0330218041395497 0.147977384637242 -0.223154397683814 0.823415342372576 0.95408491426436 F1 AM
TRINITY_DN135011_c0_g2 79.1088384645631 -0.994205229797249 0.363425875663287 -2.73564788963562 0.00622576038702935 0.0366642595036629 79.1088384645631 0.677811861431156 0.362368971550651 1.8705019321347 0.0614141489424868 0.501457785740433 F1 AM
TRINITY_DN135012_c0_g1 5615.13418971292 -2.79217264523907 0.324234722145178 -8.61157813933591 7.20615954928698e-18 2.87691153284895e-15 5615.13418971292 0.771108144884023 0.323761620527465 2.38171573155506 0.0172321939969226 0.280111694906745 F1 AM
TRINITY_DN135033_c0_g2 49.8080020045519 -1.06677028249775 0.379746786994765 -2.8091621023049 0.0049670629648046 0.0313774954071534 49.8080020045519 0.475786963049826 0.391829650444806 1.2142699321241 0.22464466353905 0.712045438009362 F1 AM
TRINITY_DN135043_c0_g13 135.594700592341 -1.77641528636403 0.522018260012806 -3.40297537929123 0.000666562868093762 0.00727276233274524 135.594700592341 0.000933699639935863 0.513282343714369 0.00181907609207662 0.998548588071669 0.999775250862936 F1 AM
TRINITY_DN135043_c0_g7 926.884934333185 -1.43819587212897 0.276015842119967 -5.21055552856228 1.88276017412593e-07 9.65281232010292e-06 926.884934333185 -0.148962733099865 0.2746827257749 -0.542308340211895 0.587606111078356 0.881187896162637 F1 AM
TRINITY_DN135058_c0_g3 123.717928111572 0.601244491786445 0.204255295542238 2.94359316457533 0.00324426161100792 0.023312925055437 123.717928111572 -0.240334433478609 0.209110817925739 -1.1493161179445 0.250425654281471 0.727897906205515 F1 AM
TRINITY_DN135062_c1_g5 294.934600856206 0.47699115407908 0.170166531856463 2.80308441898214 0.00506164184718504 0.0317778200320952 294.934600856206 -0.0591921826506124 0.168945436732926 -0.350362719439325 0.726066500996533 0.926996803678066 F1 AM
TRINITY_DN135066_c0_g2 148.735699633768 -1.13323786752256 0.383037157490159 -2.95855857679207 0.00309081493009883 0.0226241707221812 148.735699633768 0.271057199370949 0.381124575362194 0.711203676943046 0.47695803038894 0.842018887392297 F1 AM
TRINITY_DN135079_c0_g2 402.404157518051 -2.70550255195961 0.357019251968831 -7.57802985984578 3.5084166472999e-14 7.76731551015404e-12 402.404157518051 0.433213770426959 0.350099528614082 1.23740175298692 0.215937968333518 0.706023270377417 F1 AM
TRINITY_DN135107_c0_g2 781.962488655264 0.484296555818825 0.173306873514831 2.79444517113962 0.00519888559290324 0.0323724011362753 781.962488655264 -0.102487810226866 0.172901490011821 -0.592752614334664 0.553346724232006 0.871925540125783 F1 AM
TRINITY_DN135129_c0_g1 29.8898572082541 -1.05560141671864 0.408314861905832 -2.5852632740125 0.00973046657945255 0.0499296360323237 29.8898572082541 0.616423705639444 0.424514720799649 1.45206673746979 0.146483049582621 0.645116924026215 F1 AM
TRINITY_DN135135_c0_g2 116.564916074185 0.873311262559922 0.215520907343127 4.05209533184425 5.0760972383533e-05 0.00098419315224002 116.564916074185 -0.0172401602767664 0.214906150343333 -0.0802218096095604 0.936060844501678 0.982848048949304 F1 AM
TRINITY_DN135149_c10_g4 26.325601426835 -1.31470645257046 0.505589927654782 -2.60034146381996 0.00931310397900347 0.0483999191636089 26.325601426835 0.668489294668229 0.497505790326019 1.34368143580834 0.179051422930692 0.676791656587263 F1 AM
TRINITY_DN135177_c0_g1 3854.20313323752 0.458563190363404 0.312309255307969 1.46829843358697 0.142023176249222 0.297862595637 3854.20313323752 1.16259237798708 0.312504903049842 3.7202372399311 0.000199035724450432 0.0201104994537229 F1 OWA
TRINITY_DN135180_c0_g1 6038.29192695915 -0.842251705383379 0.170264826231899 -4.9467157957583 7.54760475285861e-07 3.14199689822847e-05 6038.29192695915 0.0541334334850814 0.170436101214027 0.31761717793053 0.750775342287576 0.933675825554836 F1 AM
TRINITY_DN135182_c0_g2 52.9115879633431 -1.02903338867279 0.303730732385447 -3.38797915044994 0.000704096163489045 0.00758358526918162 52.9115879633431 0.881588117560745 0.290847499798977 3.03110089710267 0.00243663809517279 0.0919715624042131 F1 AM
TRINITY_DN135229_c8_g2 30.7623280403374 -1.2080649853386 0.466402019539889 -2.59017957625991 0.00959258775053447 0.0494199893143148 30.7623280403374 -0.640513967503253 0.489072929372902 -1.30964919347413 0.190314538436397 0.686167440665513 F1 AM
TRINITY_DN135272_c16_g4 79.1523580803853 -0.997012897652126 0.29852805812199 -3.33976278117452 0.000838499800787534 0.00857262201871486 79.1523580803853 -0.0631402713230996 0.294951507545358 -0.214070007129528 0.830492464476339 0.955822895010991 F1 AM
TRINITY_DN135274_c0_g1 540.28823914536 0.499391392338729 0.17925499779215 2.78592730183057 0.00533748406315855 0.0329656985518895 540.28823914536 -0.0451505903212646 0.178676088690734 -0.252695201983152 0.800503755848453 0.948855511325071 F1 AM
TRINITY_DN135304_c0_g3 36.1885963287486 1.63135376445215 0.458517064769688 3.5578910574933 0.000373844293689695 0.00470502846729982 36.1885963287486 -0.539082369544357 0.454363765809361 -1.18645545730102 0.235442482012735 0.716893517670303 F1 AM
TRINITY_DN135320_c0_g1 260.536475154176 -0.598804727484954 0.228153179577097 -2.62457323012063 0.0086757634062623 0.0461009963414152 260.536475154176 -0.181119556136855 0.229170173519878 -0.790327787229019 0.429336362894663 0.82441941278273 F1 AM
TRINITY_DN135346_c1_g10 38.0991723164282 -1.34284620925805 0.463233946884104 -2.89885104122996 0.0037453278398656 0.0258019713958265 38.0991723164282 -0.13338534610959 0.457794507486305 -0.291365107986973 0.770772097226952 0.939345472207288 F1 AM
TRINITY_DN135364_c1_g1 41.7098827472623 -1.80112031325795 0.66786476893269 -2.69683384577435 0.00700021892966745 0.0398775044664776 41.7098827472623 0.813679896527386 0.652058417345403 1.24786349640261 0.212081050684006 0.703033816807106 F1 AM
TRINITY_DN135365_c0_g1 1270.27575937772 0.531496681986282 0.171278525881334 3.10311336024993 0.0019149627373142 0.0160038049216928 1270.27575937772 -0.0948957224995554 0.170737671769101 -0.555798386590913 0.578348688589711 0.878500216305162 F1 AM
TRINITY_DN135386_c1_g2 125.483615061259 -0.698322337479237 0.260918980615329 -2.67639531563543 0.00744188100166662 0.0416067272959771 125.483615061259 0.412553994304731 0.255431325769691 1.61512685674548 0.1062832260346 0.593682584477242 F1 AM
TRINITY_DN135410_c0_g6 44.0288855375115 0.828247827147856 0.299983641212383 2.76097664459467 0.00576287973957364 0.0346441397921098 44.0288855375115 -0.488819080198019 0.299766880273779 -1.63066406719641 0.102961222545477 0.58883487005985 F1 AM
TRINITY_DN135412_c0_g1 251.867008705651 -1.74998062865707 0.325429236736276 -5.37745362465768 7.55466633960447e-08 4.37004250281206e-06 251.867008705651 0.0566597286655989 0.328085067478115 0.172698285542601 0.862888591482763 0.965530020573296 F1 AM
TRINITY_DN135422_c0_g2 37.9002227231007 -1.1233334470721 0.398588636751926 -2.8182776514305 0.004828203864508 0.0307161046793008 37.9002227231007 0.470004057509117 0.376038960369841 1.24988128104295 0.211342918369478 0.702109092659668 F1 AM
TRINITY_DN135425_c1_g1 7796.14940497024 -0.418909239377258 0.148333120848428 -2.82411127724681 0.0047411920922981 0.0303768090038768 7796.14940497024 0.0778298478932208 0.148374644677007 0.524549514929903 0.59989639010423 0.886020515648372 F1 AM
TRINITY_DN135440_c0_g1 151.785899685536 2.24370419702811 0.336485384914582 6.66805839902284 2.59209647850412e-11 3.50696253005616e-09 151.785899685536 -0.179882604055666 0.335085024296144 -0.536826748475301 0.591387293285966 0.882743962884658 F1 AM
TRINITY_DN135444_c0_g1 29.0974429574926 -0.96195276021319 0.354763418309358 -2.71153312480025 0.00669728490474376 0.0386441360046459 29.0974429574926 -0.0346772236518622 0.328413613281373 -0.105590092034803 0.915907586213433 0.97755008137964 F1 AM
TRINITY_DN135448_c0_g2 58.287299892914 0.214370856088336 0.356323701486146 0.601618290319288 0.547428251104966 0.700188493024985 58.287299892914 -1.22822776237115 0.351856645554303 -3.49070502970391 0.000481747811694169 0.0362274354394015 F1 OWA
TRINITY_DN135455_c0_g1 3787.74878669542 -2.18687822814818 0.258877278960426 -8.44754795372556 2.97484686253803e-17 1.06538890652042e-14 3787.74878669542 0.615766735828622 0.25866703050987 2.38053815600255 0.017287370607568 0.280610850852922 F1 AM
TRINITY_DN135456_c0_g1 191.490728126603 -1.65290555718051 0.638898810991428 -2.5871163457255 0.0096782906888961 0.0497151382685768 191.490728126603 1.66829546719426 0.634713299941286 2.62842367939758 0.00857816020033495 0.194415694026564 F1 AM
TRINITY_DN135461_c0_g1 143.217005728606 -1.17475790145358 0.265802214803843 -4.41966934820511 9.88520320485529e-06 0.000261667775704175 143.217005728606 -0.884021247410695 0.268055689533722 -3.29790145080835 0.000974103162551147 0.0534498328618974 F1 AM
TRINITY_DN135463_c0_g1 197.2949731206 0.63224470385146 0.201455723323491 3.13838045115363 0.00169884218144557 0.0147178597099765 197.2949731206 -0.00216369822555833 0.200308886364637 -0.010801808471041 0.9913815713909 0.997995423166331 F1 AM
TRINITY_DN135473_c8_g1 85.8533936885609 -1.36040737013408 0.396727215435872 -3.42907498453173 0.000605642176019113 0.00674711981362921 85.8533936885609 0.946599151917743 0.385114132607661 2.4579704346558 0.0139724676454025 0.25345906577071 F1 AM
TRINITY_DN135476_c0_g1 348.660873452733 -1.3253801743192 0.665508273833535 -1.99153072385501 0.0464225709479118 0.14343172675647 348.660873452733 4.15553315012074 0.664268672297366 6.25580179138791 3.95478767718549e-10 7.97161713431053e-07 F1 OWA
TRINITY_DN135476_c0_g2 208.418695102803 -1.63954940352922 0.767412586726231 -2.13646405061391 0.0326416081647541 0.114058311095295 208.418695102803 4.08882776845312 0.764201000075579 5.35046115884269 8.77303813912886e-08 5.29522112523841e-05 F1 OWA
TRINITY_DN135477_c1_g2 11375.6535003647 -1.94429726593002 0.281744207214648 -6.90093075968284 5.16629112292913e-12 8.38764584777954e-10 11375.6535003647 0.958466169434771 0.281654552679428 3.40298482774988 0.000666539817794417 0.042211099569426 F1 both
TRINITY_DN135477_c1_g3 509.522593165763 -1.1043317348356 0.303450965491386 -3.63924277863913 0.000273440914995463 0.00370774309737445 509.522593165763 0.720023968649485 0.301369618607499 2.38917237900891 0.0168863772393604 0.27755242198314 F1 AM
TRINITY_DN135477_c1_g7 117.1374200834 -1.14982224920275 0.347864060753424 -3.30537810290722 0.000948483516261914 0.00943177585607448 117.1374200834 1.3727644298481 0.332996782336048 4.12245553911315 3.74854977803637e-05 0.00646441636910091 F1 both
TRINITY_DN135502_c8_g4 355.777269681504 -2.17011603441676 0.24149024211229 -8.98635081664161 2.55575239463422e-19 1.17434411446278e-16 355.777269681504 0.2176082755179 0.241998729681242 0.899212470265986 0.36853949930163 0.796923546599211 F1 AM
TRINITY_DN135518_c0_g1 26.1609918026432 -1.81086386043865 0.366489243655315 -4.94111052858561 7.76788553865665e-07 3.21719926059363e-05 26.1609918026432 0.721987614885026 0.341326280207017 2.11524179868932 0.0344093441239417 0.38781951686817 F1 AM
TRINITY_DN135520_c0_g1 490.709664041159 0.546988864704987 0.18143123029825 3.01485507101399 0.00257102076764067 0.0199332644452746 490.709664041159 -0.10138286477939 0.181494100116681 -0.558601435056081 0.57643376041777 0.877226154475014 F1 AM
TRINITY_DN135522_c1_g1 1024.89376171013 0.552441293458234 0.179577669446908 3.07633624581347 0.00209561376325824 0.0170912531736865 1024.89376171013 -0.0471941948666313 0.17950661340565 -0.262910619120097 0.792619471295878 0.946307655650154 F1 AM
TRINITY_DN135541_c7_g11 98.8518687667431 -1.33325437593112 0.424504037652758 -3.1407342632197 0.00168524867867582 0.0146261087212374 98.8518687667431 0.249353871901756 0.420131622503148 0.593513695579741 0.552837420136621 0.871925540125783 F1 AM
TRINITY_DN135544_c1_g3 2017.39904451966 0.424981322396914 0.158510458340358 2.68109326568461 0.00733820606740942 0.0411862946207932 2017.39904451966 0.0784284036413078 0.158453444650394 0.494961809220048 0.620627079038004 0.892856131248707 F1 AM
TRINITY_DN135551_c0_g1 796.411221186143 -2.10575673788752 0.349740675523496 -6.02090887694316 1.73440385499691e-09 1.53036003915724e-07 796.411221186143 1.208142183679 0.350740143975151 3.4445506293816 0.000572009497632888 0.0393982277408646 F1 both
TRINITY_DN135580_c1_g3 26.5108416291881 -1.5123368040129 0.396232542112544 -3.81679100850668 0.000135198594257831 0.00213937060816176 26.5108416291881 0.484329625964755 0.369336841434896 1.31134934734132 0.189739763470265 0.686167440665513 F1 AM
TRINITY_DN135586_c0_g2 24.6328063591702 -1.43375891846815 0.542646966064002 -2.6421578081744 0.00823796625503535 0.0444505522068628 24.6328063591702 0.235341972972771 0.551286372163653 0.426896046875087 0.66945504497451 0.909795633793646 F1 AM
TRINITY_DN135588_c1_g5 158.735029749208 -2.66861789909218 0.439698338201663 -6.06920169406746 1.28547623008184e-09 1.17247949929524e-07 158.735029749208 0.624965800752698 0.423247980966042 1.476594877845 0.139784265576419 0.638447235525813 F1 AM
TRINITY_DN135592_c1_g9 494.797580071803 -1.05755440860407 0.211927639663827 -4.99016744716086 6.03269748327319e-07 2.58892181902704e-05 494.797580071803 0.205009867732324 0.210319951855918 0.974752351944091 0.329683117501124 0.772933628080866 F1 AM
TRINITY_DN135597_c0_g1 2924.83654271376 -1.6700605146939 0.273682890677822 -6.10217361617935 1.04635625063866e-09 9.68894059764386e-08 2924.83654271376 0.479730138896969 0.273433622449969 1.75446653048217 0.0793506000345885 0.544949987227011 F1 AM
TRINITY_DN135617_c0_g2 2431.00958325032 -0.437633619510119 0.167128320614485 -2.61854853744153 0.00883047281030049 0.0466704619441436 2431.00958325032 -0.316507544272596 0.167414335874558 -1.89056416596098 0.0586825475109596 0.492942436621618 F1 AM
TRINITY_DN135625_c1_g10 808.552056328914 -0.850646567801878 0.316590208015029 -2.68690106726704 0.00721183098053914 0.0406080277153919 808.552056328914 -0.0271576520791782 0.317379141215264 -0.0855684843534136 0.931809452384914 0.982078007531495 F1 AM
TRINITY_DN135627_c5_g2 106.124354796406 -1.21102903686179 0.302763709697274 -3.99991477866575 6.33652979353216e-05 0.00116992805202342 106.124354796406 0.588740729736949 0.297841079472831 1.97669418462692 0.0480762085539109 0.45154624053747 F1 AM
TRINITY_DN135629_c1_g4 19528.6099273179 -0.659105848141792 0.150956380559965 -4.36620065807668 1.26426346119932e-05 0.000320380937258969 19528.6099273179 -0.00666951238442226 0.150952318694205 -0.0441829078355079 0.964758606319325 0.990611758492217 F1 AM
TRINITY_DN135645_c4_g18 43.0881728577744 2.35038648867962 0.702750817537029 3.34455176717851 0.000824156475160242 0.00845793621558254 43.0881728577744 -0.0475493851259961 0.67395499989266 -0.070552759655421 0.943753708999547 0.985340242145866 F1 AM
TRINITY_DN135650_c3_g6 88.2430016914504 -0.939964990123352 0.283054249767388 -3.32079447984196 0.000897616092578923 0.00902917996801921 88.2430016914504 0.138731863218121 0.279857307218401 0.495723569261153 0.620089455786616 0.892814353485039 F1 AM
TRINITY_DN135665_c1_g1 517.972076008054 0.571796758659473 0.163989212249909 3.48679495934216 0.000488845989824917 0.00574559188716516 517.972076008054 -0.00333032947863485 0.164659451173544 -0.0202255592065883 0.983863438755538 0.995608589772858 F1 AM
TRINITY_DN135697_c0_g15 3007.09928458608 0.713981332109746 0.270062010719197 2.64376811165834 0.00819888040030854 0.0443114368372645 3007.09928458608 -0.548865436977354 0.27055501385566 -2.02866481443279 0.0424924420184785 0.42593743255789 F1 AM
TRINITY_DN135724_c0_g1 54.8240021281084 -0.966556231475104 0.322455526325939 -2.99748694800816 0.00272215514914097 0.0207358912564998 54.8240021281084 0.655008982679707 0.305538737696921 2.14378375592244 0.032050217497367 0.37603967415818 F1 AM
TRINITY_DN135735_c0_g2 42.6743448356683 -2.08652737799633 0.489363230706111 -4.2637600192921 2.01015333631976e-05 0.000464452222005646 42.6743448356683 1.14427342536434 0.426679111220156 2.68181262047749 0.00732244617075262 0.17772235489141 F1 AM
TRINITY_DN135738_c5_g34 28.7394863790527 -1.34451274176992 0.455153690848523 -2.95397525891398 0.00313709154793434 0.0228666837673885 28.7394863790527 0.916663137554668 0.452862055978407 2.024155314965 0.0429541736544695 0.427417321882392 F1 AM
TRINITY_DN135746_c0_g1 72.1268037067463 -1.25963639181914 0.305096516800354 -4.12864887816273 3.64901137094362e-05 0.000753344070787881 72.1268037067463 0.0508721101225431 0.30130752812022 0.168837833027011 0.865924199040025 0.966315652735678 F1 AM
TRINITY_DN135752_c0_g1 708.802645689839 -0.90723420973313 0.144307099655535 -6.28683004438954 3.24013753776956e-10 3.40711661438727e-08 708.802645689839 0.0645216028090531 0.143284416490183 0.450304397292737 0.652490968748401 0.904650808941702 F1 AM
TRINITY_DN135752_c0_g4 230.779918975248 -0.97772412142944 0.260678496814073 -3.75068957884468 0.000176348913599167 0.00263959747564874 230.779918975248 0.0481644359838553 0.257192557907161 0.187269944261922 0.85144898708745 0.961916755385565 F1 AM
TRINITY_DN135764_c0_g2 291.079323958844 -1.16741740447191 0.343949437021869 -3.39415413666656 0.000688409345092523 0.00746260965198744 291.079323958844 0.450210288019842 0.342746222327927 1.31353829361567 0.189001626093689 0.685968454607941 F1 AM
TRINITY_DN135764_c0_g5 282.666347004854 -1.13614482788978 0.291797688946331 -3.89360461349901 9.8765580819038e-05 0.00166567741668008 282.666347004854 0.390113762745929 0.291108512987982 1.340097404716 0.18021367973753 0.677200522239284 F1 AM
TRINITY_DN135778_c0_g1 65.316427166923 -1.04348656409406 0.317515591057436 -3.28641047395151 0.00101473023767632 0.00997244773128786 65.316427166923 0.153685325905048 0.320892251063221 0.478931246846374 0.631987540871693 0.896763029858154 F1 AM
TRINITY_DN135782_c3_g1 384.092760685247 0.587937861760409 0.190879636110964 3.08014974116267 0.00206896546531131 0.016936953646286 384.092760685247 0.0173807304456641 0.19090288852544 0.09104487930966 0.927456930580704 0.980787960929104 F1 AM
TRINITY_DN135796_c1_g15 313.618522786223 0.650353629109725 0.237961714925765 2.7330179113586 0.00627569194234649 0.0368092307013401 313.618522786223 0.334677702330506 0.237179710636894 1.41107222633758 0.158223318388821 0.656725740980237 F1 AM
TRINITY_DN135809_c0_g6 250.042722795483 -2.4023997661112 0.466445163616451 -5.15044415400273 2.59870304994368e-07 1.2733644944724e-05 250.042722795483 1.69711965972734 0.466542962253832 3.63764925641293 0.000275137754342216 0.0248447225732011 F1 both
TRINITY_DN135812_c0_g2 1819.58546289718 0.708570589930924 0.220538984421648 3.21290402143237 0.00131400192167367 0.0121303596658525 1819.58546289718 0.0312425750548127 0.220453242510436 0.141719734756606 0.887301386196444 0.970951555047788 F1 AM
TRINITY_DN135820_c0_g2 51.6331323107922 -1.64916438809699 0.651917045531469 -2.52971509090167 0.0114155180863742 0.0556305998957686 51.6331323107922 2.26160531573521 0.67011390608772 3.37495654871421 0.000738273463775079 0.0446448257525412 F1 OWA
TRINITY_DN135821_c0_g2 155.476366203301 0.506985775138448 0.194916670285973 2.60103855865494 0.00929420068940126 0.0483326221202197 155.476366203301 -0.000578136045504826 0.193412339884936 -0.00298913733140693 0.997615017024766 0.999401530049357 F1 AM
TRINITY_DN135822_c0_g2 326.946101097425 1.00590623494015 0.207309871794458 4.85218685551782 1.22107492842029e-06 4.66094635294973e-05 326.946101097425 -0.156973783465546 0.206340521786334 -0.760751122012245 0.44680573375788 0.832382875304373 F1 AM
TRINITY_DN135855_c0_g4 549.505177030875 0.533576970613224 0.183372888696977 2.90979203307943 0.00361669326006625 0.0251642390974624 549.505177030875 -0.150566965324442 0.182627226838042 -0.824449716131144 0.409684075975683 0.815598816645975 F1 AM
TRINITY_DN135859_c1_g1 95.5186750234543 -3.35810504120318 0.571833943663744 -5.87251784965367 4.29225474659364e-09 3.38282459041407e-07 95.5186750234543 1.40927096568563 0.518653052930871 2.71717472349183 0.00658418390309411 0.167794268890407 F1 AM
TRINITY_DN135875_c1_g4 27.6865319160527 -1.36871000606448 0.337793293710198 -4.05191586556107 5.07999339861908e-05 0.00098419315224002 27.6865319160527 0.0878684166603488 0.333903803417365 0.263154884014655 0.792431202858897 0.946307655650154 F1 AM
TRINITY_DN135881_c0_g2 35.0372867656395 -1.25513871474021 0.402772326790011 -3.11624863789262 0.0018316776210568 0.0155162519513059 35.0372867656395 0.297682534736778 0.403479128987981 0.737789177555316 0.460642570846262 0.837362381458134 F1 AM
TRINITY_DN135883_c0_g5 213.377951385075 1.18265903285717 0.292773700221842 4.03949887561978 5.35655247688382e-05 0.00102392560808125 213.377951385075 -0.210610962453045 0.293193874196772 -0.718333433909662 0.472551719900739 0.839994284092331 F1 AM
TRINITY_DN135892_c1_g3 139.352471468399 1.10392412267651 0.397508204601961 2.77711028325041 0.00548445665725125 0.0335332595967963 139.352471468399 -0.963633292868809 0.401821196766388 -2.39816440900466 0.0164774675598109 0.274656392406847 F1 AM
TRINITY_DN135896_c0_g1 357.698433425714 -1.71432569233321 0.442027476227978 -3.87832382494032 0.000105178653694054 0.00175319353416242 357.698433425714 0.474510559544901 0.441859001299588 1.07389587662417 0.282869351620583 0.748263306217293 F1 AM
TRINITY_DN135903_c0_g3 183.462079871776 -0.744207031150437 0.234609168887258 -3.17211400850266 0.00151333584142541 0.01345676484463 183.462079871776 0.420941487326315 0.231616238975786 1.81740921615743 0.0691544776153421 0.522163612496884 F1 AM
TRINITY_DN135905_c1_g2 967.268666342963 -1.10013342919092 0.398377238034903 -2.76153686545347 0.00575300213137707 0.0346093343207168 967.268666342963 1.07969931235552 0.398071719295746 2.71232358396544 0.00668133352848184 0.168427781923267 F1 AM
TRINITY_DN135906_c0_g1 1599.7151749031 -0.497284684380915 0.177228743468445 -2.80589183587736 0.00501775326678838 0.0315755414227642 1599.7151749031 0.163097278294719 0.176887714332663 0.922038474577106 0.356508507260456 0.788722448805713 F1 AM
TRINITY_DN135906_c0_g2 1880.19485752867 -0.430616269775666 0.138260333488833 -3.11453226612133 0.00184236804934099 0.0155788851061115 1880.19485752867 0.205961238038632 0.138395324034536 1.48820951484773 0.136695648768471 0.635665065620451 F1 AM
TRINITY_DN135914_c0_g11 633.546106758767 -1.63721327562079 0.328765817741912 -4.97987682194515 6.36247558166391e-07 2.69939665226936e-05 633.546106758767 -0.169831684889078 0.329594828881158 -0.515274118424699 0.606361482090901 0.888036767095881 F1 AM
TRINITY_DN135914_c0_g4 685.424587929235 -1.6493218889171 0.373482327900644 -4.41606406971916 1.0051430337605e-05 0.000264343934137899 685.424587929235 0.00952866912286287 0.374112859135595 0.0254700390274724 0.979680046123877 0.994733546658981 F1 AM
TRINITY_DN135917_c0_g2 25.308139168446 -1.49920020534675 0.562573246987602 -2.66489779486402 0.00770117242573933 0.0425083073626541 25.308139168446 0.72315932866804 0.532934477042281 1.35693853526138 0.174800741253481 0.672484696950749 F1 AM
TRINITY_DN135920_c0_g1 368.823523027025 0.584187101580993 0.173140244494045 3.37406882662156 0.000740658465348603 0.00781616470007394 368.823523027025 -0.0306272468171811 0.172636000864343 -0.177409385434316 0.859186835741782 0.964668970705253 F1 AM
TRINITY_DN135925_c2_g1 189.883144231945 0.611938589874955 0.178979129947814 3.41904997556632 0.000628401838223632 0.00694665000738089 189.883144231945 -0.114450662944323 0.178504027625228 -0.641165717473971 0.521415020669009 0.860558027924329 F1 AM
TRINITY_DN135938_c2_g1 3651.16709566205 -0.548196815561683 0.191985276038865 -2.8554107214488 0.00429812051845752 0.0284203445522661 3651.16709566205 -0.451383989512379 0.191805022501583 -2.35334812209442 0.0186052066173689 0.291083914717581 F1 AM
TRINITY_DN135950_c0_g1 487.860731484985 -1.18597281515017 0.348848422053322 -3.39967946012063 0.000674648912722101 0.00734781975470542 487.860731484985 0.840158295959273 0.351139812719605 2.39266031798611 0.0167267187910896 0.276631877166044 F1 AM
TRINITY_DN135959_c1_g6 160.140688507141 -2.02952542922673 0.305855184041701 -6.63557636136068 3.23236974681384e-11 4.20951339273569e-09 160.140688507141 -0.0838862971942229 0.301244821175255 -0.278465524708292 0.78065502612516 0.942227913754487 F1 AM
TRINITY_DN135960_c1_g8 441.920021581137 -1.49368488279025 0.281738680935684 -5.30166776471575 1.14749529762098e-07 6.30811579750874e-06 441.920021581137 0.901502837668892 0.279199562279099 3.22888342055391 0.00124274543803507 0.0618929349187816 F1 AM
TRINITY_DN135976_c0_g3 32.6605536850449 -1.61535217335483 0.365774443755585 -4.41625214919125 1.00426930279093e-05 0.000264343934137899 32.6605536850449 0.561871906543875 0.329812648657558 1.70360933345301 0.0884540966159781 0.559581699320757 F1 AM
TRINITY_DN135984_c1_g10 453.599530096839 0.557811696897616 0.194441445034858 2.86879012238166 0.00412045113390465 0.0275447011979083 453.599530096839 -0.290932438521107 0.193422926212259 -1.50412592870114 0.13254894523624 0.631779899334455 F1 AM
TRINITY_DN136001_c0_g1 243.811024162519 -0.552214189475738 0.204969855646494 -2.69412391267976 0.0070573922061931 0.0400719683836374 243.811024162519 -0.0713588507849752 0.206537198137767 -0.345501204763011 0.729717604705223 0.928481248281315 F1 AM
TRINITY_DN136005_c0_g2 36.1965627853452 -1.98624853265702 0.590783522254766 -3.36205811068725 0.0007736384080741 0.00807561772474435 36.1965627853452 1.854916715769 0.584163779717859 3.1753367465968 0.0014966270869116 0.0671754185232962 F1 AM
TRINITY_DN136014_c5_g5 424.977304543178 0.967586748308399 0.219733053317005 4.40346472095155 1.06535615157689e-05 0.000278077367195626 424.977304543178 0.318972254268502 0.222459202464736 1.43384607485081 0.15161619328916 0.650845781261498 F1 AM
TRINITY_DN136020_c0_g2 26.2258186424486 1.59666406498293 0.479447989569921 3.33021328635706 0.000867794835816019 0.0087872796825894 26.2258186424486 0.360998900916327 0.477849530521465 0.755465638989699 0.449969641858542 0.834028488113607 F1 AM
TRINITY_DN136047_c10_g13 102.493163318176 -1.4442073985748 0.374479104938045 -3.85657672091942 0.000114986019670255 0.00188189148993933 102.493163318176 -0.261354550394817 0.366385214309758 -0.713332689713446 0.475639913714497 0.841297856860692 F1 AM
TRINITY_DN136075_c0_g1 1544.53863358731 -0.684047381960837 0.224405886172446 -3.04825953377701 0.00230171044107285 0.0183241433054747 1544.53863358731 0.499298363006742 0.224713760454851 2.22193052172726 0.0262880013507504 0.344144748276719 F1 AM
TRINITY_DN136082_c0_g1 6784.49811446573 -1.37211939407877 0.365123151389992 -3.75796327582962 0.000171302014473674 0.00258150863767165 6784.49811446573 0.454353697419453 0.364996402107566 1.24481692092283 0.213199054815092 0.704350858503069 F1 AM
TRINITY_DN136086_c1_g1 2960.56907886258 0.617038166334099 0.154370998180777 3.9971119809144 6.41199732441845e-05 0.0011829649306179 2960.56907886258 -0.0633762266820429 0.154170672931857 -0.411078355414944 0.681015080558557 0.913115976130659 F1 AM
TRINITY_DN136106_c1_g1 91.0068226102232 -0.930908611340248 0.252572627001473 -3.68570665155579 0.000228068932993314 0.00323747581499608 91.0068226102232 0.417132896071874 0.258593802398653 1.61308156731775 0.106726787911461 0.593682584477242 F1 AM
TRINITY_DN136108_c5_g6 46.6920496636735 -1.09720222336789 0.326722540165115 -3.35820792411017 0.000784495787104463 0.00814704729354157 46.6920496636735 0.17581915536507 0.310316789591313 0.566579576943368 0.570999853756369 0.875665461738171 F1 AM
TRINITY_DN136114_c1_g1 343.995790522466 0.614257081538411 0.211915129354458 2.89859946955924 0.00374833390673302 0.025808090778211 343.995790522466 -0.139107711549401 0.209990680923373 -0.662447071163898 0.507684745214842 0.854848087445805 F1 AM
TRINITY_DN136116_c0_g1 853.747268440173 -3.57353135740422 0.581368076324624 -6.14676227149568 7.90805144591514e-10 7.52284284618639e-08 853.747268440173 1.14317381751428 0.581415098221106 1.96619217665989 0.0492764158386441 0.457700136826109 F1 AM
TRINITY_DN136123_c1_g9 314.038822809673 -0.645094859848522 0.237174919887836 -2.71991178558677 0.00652993339681423 0.0378988245978592 314.038822809673 0.0406365801283553 0.237071090947938 0.17141094667371 0.863900647963419 0.965554737255278 F1 AM
TRINITY_DN136170_c0_g17 313.367853954313 -0.808872741561258 0.291784421027065 -2.77215876952605 0.00556858686782975 0.033818402990588 313.367853954313 0.694230292140923 0.290772762246632 2.3875354994636 0.0169617645445825 0.278478905937397 F1 AM
TRINITY_DN136201_c1_g1 519.130255808397 0.58261334626155 0.199929883332532 2.91408836213104 0.00356728919198221 0.024935187626964 519.130255808397 -0.205600909768367 0.199998689811277 -1.02801128328579 0.303944520124502 0.75824549661962 F1 AM
TRINITY_DN136203_c0_g2 56.9991974431196 1.45989945921241 0.388144380246683 3.76122786650828 0.000169081309462652 0.00255436546485357 56.9991974431196 -0.251137485611657 0.367037387432001 -0.684228621418529 0.493830811611333 0.849456651173528 F1 AM
TRINITY_DN136203_c0_g3 37.9561990339275 -1.21551916673624 0.463336843169219 -2.62340278925825 0.00870562843558624 0.0461690264137264 37.9561990339275 -0.501919209713376 0.470418665085221 -1.06696278648393 0.285988640597928 0.748964998944287 F1 AM
TRINITY_DN136205_c0_g1 216.107602072816 -0.607998343539432 0.20420601446924 -2.97737725854797 0.0029072602779625 0.0216184761982354 216.107602072816 0.436705126560839 0.205062947496003 2.12961498843837 0.0332034125964582 0.382898312974965 F1 AM
TRINITY_DN136214_c0_g3 100.072452766852 -1.0147563907989 0.266863543268985 -3.80252910670557 0.000143226433013663 0.00223876336532845 100.072452766852 0.398857367765942 0.266814982459167 1.4948836983957 0.134944797405996 0.633591376316054 F1 AM
TRINITY_DN136216_c0_g1 12465.2791780887 0.623006614337457 0.184189426249192 3.38242334005962 0.000718493279946067 0.00768106534088085 12465.2791780887 -0.101331132965777 0.184181541822591 -0.55016985938462 0.582202874554817 0.879670957232495 F1 AM
TRINITY_DN136218_c0_g6 39.5604174035817 -1.44019314013405 0.543055217399456 -2.6520197099491 0.00800118710562574 0.0436010090810704 39.5604174035817 0.894941670831829 0.53462138834928 1.67397281578107 0.0941359420465302 0.571262152403502 F1 AM
TRINITY_DN136229_c0_g3 25.3430050516695 -1.71287706893146 0.468210631663091 -3.65834723326828 0.000253846977374994 0.00350206362411062 25.3430050516695 0.294377374442384 0.464881037490016 0.633231624227533 0.526582397056408 0.862815677874395 F1 AM
TRINITY_DN136232_c2_g2 3303.32709335024 0.468494324891497 0.15043913122245 3.11417861220395 0.00184457789481626 0.0155921574010622 3303.32709335024 -0.074759635442874 0.150500963502033 -0.496738583616204 0.619373410074493 0.892613794123064 F1 AM
TRINITY_DN136248_c0_g1 655.592913927377 0.921571371835355 0.258753857402965 3.56157539479755 0.000368636215695739 0.0046587429999161 655.592913927377 -0.422529504925061 0.25872168741998 -1.63314296972397 0.102438931109583 0.588271993032664 F1 AM
TRINITY_DN136260_c0_g2 186.464250791387 -2.91994925689585 0.436796265580408 -6.68492266758706 2.31046619401397e-11 3.14339571077219e-09 186.464250791387 1.5486094300178 0.426487532493419 3.63107784409079 0.00028224003150848 0.0251885500493327 F1 both
TRINITY_DN136268_c0_g10 32.1107026645794 -1.20059812867905 0.408846596710356 -2.93654915642995 0.0033188621596932 0.0237162565921546 32.1107026645794 0.0494816297201581 0.412865277801685 0.11984933677064 0.90460249848487 0.974860823438847 F1 AM
TRINITY_DN136271_c0_g2 32.6574328910257 -1.5036298099494 0.362912754617309 -4.14322668690708 3.42453140311588e-05 0.000712800113334027 32.6574328910257 -0.0598717998904227 0.371698836679386 -0.16107610243092 0.872033461949541 0.967148433166976 F1 AM
TRINITY_DN136273_c0_g2 327.849182948922 -1.162916252648 0.314210084676967 -3.70107870294351 0.000214684870060024 0.00308599107113033 327.849182948922 0.314982079757299 0.315742739271681 0.997590888341133 0.318477781202927 0.765805752853378 F1 AM
TRINITY_DN136304_c0_g1 136.988494795891 -1.99539131066919 0.335808926589692 -5.94204368220163 2.81490380457168e-09 2.35571657569533e-07 136.988494795891 0.128394212899709 0.331737978503275 0.387035013232413 0.698730287212402 0.919108960638481 F1 AM
TRINITY_DN136309_c0_g6 26.5189577970487 -1.85907115968417 0.410458587397994 -4.52925390468578 5.91923332155135e-06 0.000173258520528534 26.5189577970487 0.0750579224025777 0.416381432222505 0.180262414685361 0.856946561014664 0.963665734626022 F1 AM
TRINITY_DN136310_c0_g2 68.7858691144395 0.949327358591841 0.295255409215458 3.21527507697271 0.00130319577046385 0.0120488711458262 68.7858691144395 -0.146234235743016 0.288734163506954 -0.50646668882844 0.612529068697408 0.890697186308486 F1 AM
TRINITY_DN136327_c12_g43 96.2343871066231 -1.16301544669109 0.436139894903187 -2.66661101238915 0.00766202970004862 0.0423861676411074 96.2343871066231 0.361206122647286 0.431760022825018 0.836590011932796 0.402823061791476 0.812488357810166 F1 AM
TRINITY_DN136344_c9_g41 45.0288803966616 -1.1590116122358 0.392681537921303 -2.95153069423926 0.00316203117128347 0.022986550780378 45.0288803966616 0.362062934300539 0.389410638236281 0.929771554111605 0.35248937744796 0.786331101828596 F1 AM
TRINITY_DN136348_c1_g11 692.200496563285 0.414646653440286 0.138647018925102 2.99066403774811 0.00278371571195105 0.0209622228612072 692.200496563285 0.0170030869083413 0.138071142596487 0.123147289061211 0.901990464979785 0.974667849323761 F1 AM
TRINITY_DN136350_c1_g2 392.79324972954 0.600860376147423 0.169879108347438 3.53698804986978 0.000404717977778825 0.0049803420479271 392.79324972954 -0.0110274426133937 0.169515559823322 -0.0650526867556411 0.94813205109065 0.98673812042321 F1 AM
TRINITY_DN136357_c6_g4 66.8876311756134 -1.72341989100427 0.424294766437577 -4.06184574340684 4.86862451595614e-05 0.000951569926461316 66.8876311756134 -0.164360599107558 0.411126274526258 -0.399781306356427 0.689317600501167 0.916122362121081 F1 AM
TRINITY_DN136358_c0_g2 47.9692442115467 -1.36113241037134 0.491980601111344 -2.7666383741486 0.00566375428764875 0.0342016767292914 47.9692442115467 0.289550528717293 0.483301156284911 0.599109944083395 0.549099570896945 0.871237557495939 F1 AM
TRINITY_DN136362_c0_g1 70.407725584741 -1.50932686170896 0.302335752830234 -4.99222089210358 5.96889336598119e-07 2.57731312308049e-05 70.407725584741 0.767284162056743 0.303255667436219 2.53015605130651 0.0114011806107744 0.226016139586122 F1 AM
TRINITY_DN136362_c0_g2 41.9934183507031 -1.58734386010621 0.428487845291991 -3.7045248250263 0.000211787367067345 0.00305910898587844 41.9934183507031 -0.232083357241306 0.424104319972875 -0.547231768957577 0.58421951294109 0.880302092972991 F1 AM
TRINITY_DN136380_c1_g3 47.8485892759548 -1.33844754061565 0.408008068359092 -3.28044380592413 0.00103643909167374 0.0101611921093118 47.8485892759548 -0.0835901014604898 0.40091944227579 -0.208496003551229 0.834841702781175 0.956564009069431 F1 AM
TRINITY_DN136380_c2_g9 27.752374302362 -1.32784334890015 0.492067647147824 -2.69849756755345 0.0069653246940775 0.0397251878863862 27.752374302362 0.401591196637488 0.469723775956457 0.854951818906258 0.392577821592629 0.808673260031166 F1 AM
TRINITY_DN136381_c0_g3 48.9099349569002 -1.4728014017265 0.444386510736698 -3.31423516723068 0.000918941844954347 0.00918300810429759 48.9099349569002 1.52951319635502 0.427153585446724 3.58071019058737 0.00034266156099772 0.0281694823048161 F1 both
TRINITY_DN136420_c0_g2 1485.2842474884 0.450098398167132 0.112829352552819 3.98919596703728 6.62976343169418e-05 0.00121577280762085 1485.2842474884 -0.116300071097625 0.112611898475492 -1.03275118057739 0.301720355421896 0.756644716144312 F1 AM
TRINITY_DN136431_c0_g1 390.522299045339 0.529930458292871 0.180761942343882 2.93164839579302 0.00337168238391587 0.023954397957468 390.522299045339 0.229039063059857 0.180906289721304 1.26606467587558 0.205489928012967 0.69772272226579 F1 AM
TRINITY_DN136441_c10_g1 291.048106318895 0.520723313634966 0.17421265651163 2.98900966245356 0.00279883280522749 0.0210435243302578 291.048106318895 0.039605530146109 0.172276103857446 0.229895668983097 0.81817284185335 0.953504261892866 F1 AM
TRINITY_DN136446_c0_g1 62.2888955269927 1.5669041135371 0.466507146824759 3.35879980446623 0.000782817557875098 0.00813496323279932 62.2888955269927 0.192916002788566 0.461722436656187 0.417818125074604 0.676080097909098 0.911803648187718 F1 AM
TRINITY_DN136449_c0_g1 886.290955842522 0.471654620410446 0.167761612377611 2.81145736337351 0.00493176265869159 0.0312303414780217 886.290955842522 -0.0551810684746907 0.167780560578187 -0.32888833059403 0.742240094945298 0.931437084101665 F1 AM
TRINITY_DN136461_c0_g3 1623.71250763449 0.489679616499006 0.174404832218041 2.80771817082916 0.00498938704910593 0.0314620773710194 1623.71250763449 -0.213373177370885 0.174494726221838 -1.22280588067527 0.221403023808993 0.710025133400876 F1 AM
TRINITY_DN136470_c0_g1 695.811619326361 -1.52376561359372 0.35532139530437 -4.28841503419306 1.79952610241191e-05 0.000426355775306804 695.811619326361 0.587792713048089 0.355881438779114 1.65165318838928 0.0986052705940693 0.580123141732364 F1 AM
TRINITY_DN136488_c1_g1 70.1273969757244 -0.784134888573597 0.265500640569609 -2.95341994991538 0.00314274105722676 0.0228941588293878 70.1273969757244 0.0212395525101144 0.262253638201822 0.0809885904948593 0.935451026163313 0.982784019869083 F1 AM
TRINITY_DN136489_c0_g1 99.608032264384 0.0722144200359599 0.359253896193906 0.201012211143793 0.840689025836698 0.906499882497282 99.608032264384 1.36470906182614 0.355318727957671 3.84080250897643 0.000122632746561215 0.0147762515330903 F1 OWA
TRINITY_DN136498_c0_g1 89.6499314746823 -0.855107093450858 0.229671638980326 -3.72317233963792 0.00019673513196426 0.00287926121918607 89.6499314746823 -0.411443566904508 0.228070658429235 -1.80401797293083 0.071228489448447 0.528471244741462 F1 AM
TRINITY_DN136509_c1_g3 403.913718096743 -0.929260592517312 0.269697898675577 -3.44556111516142 0.000569875086927137 0.00642119186478206 403.913718096743 -0.0791377146839765 0.27068614076546 -0.29235968439384 0.77001162947636 0.939014607277212 F1 AM
TRINITY_DN136536_c2_g30 953.18605676795 1.49716040274916 0.344571896931917 4.34498697102096 1.39283929899778e-05 0.000346155839837094 953.18605676795 -0.449556669838953 0.344436089603045 -1.305196184166 0.191826053205671 0.686374167630774 F1 AM
TRINITY_DN136537_c0_g1 35.2955390240396 -1.24070136239685 0.47568401881465 -2.6082468893711 0.0091007288459138 0.0476111814359911 35.2955390240396 -0.015166078494234 0.476569317022048 -0.0318234471933751 0.974612847947851 0.992825817649524 F1 AM
TRINITY_DN136554_c0_g7 6440.16967683786 -1.46691239780636 0.419603746925223 -3.49594685117952 0.00047238277984045 0.00560074870372662 6440.16967683786 0.705380156554491 0.4195939940794 1.68110165185303 0.092743171613648 0.567593503769077 F1 AM
TRINITY_DN136570_c0_g2 2539.03884936075 0.515683174285705 0.139326088412638 3.70126786850157 0.00021452485871806 0.0030858380888133 2539.03884936075 -0.083334337813397 0.139366557618799 -0.597950751150334 0.549872794766133 0.871425254234715 F1 AM
TRINITY_DN136587_c5_g2 70.6073832290301 -1.16310370539151 0.449445983948913 -2.58786093753085 0.00965739597507874 0.0496478121058978 70.6073832290301 0.623853090868987 0.441082411664741 1.41436854966497 0.157253719340337 0.656450590123263 F1 AM
TRINITY_DN136588_c6_g3 26.9323119879689 -1.42359087950818 0.524503011024359 -2.71417103350444 0.00664418532497367 0.0384610994102885 26.9323119879689 0.315750213462326 0.500310677933452 0.631108284089681 0.527969724917208 0.863845745210991 F1 AM
TRINITY_DN136589_c0_g2 27.2569276153127 -1.25148916222947 0.373687158217081 -3.34902908679151 0.000810952816895092 0.00835765296227092 27.2569276153127 -0.156917836738496 0.38294923638326 -0.409761456167131 0.681980943107557 0.913556530260187 F1 AM
TRINITY_DN136593_c1_g18 2815.11512361008 -0.310105104463168 0.112174370159081 -2.76449160377179 0.00570115743712145 0.0343579032581585 2815.11512361008 -0.0547623649233568 0.112462166733838 -0.486940333036281 0.62630061530284 0.894784840531144 F1 AM
TRINITY_DN136599_c5_g1 952.68904089672 -2.44102316255747 0.723473753668297 -3.37403140083592 0.000740759172494997 0.00781616470007394 952.68904089672 1.12799267959108 0.722241751302784 1.56179378657687 0.118336576022224 0.616280405270214 F1 AM
TRINITY_DN136599_c5_g3 25673.5942851804 -1.52315713329956 0.383985557250337 -3.96670422764506 7.28733339460577e-05 0.00131263631774286 25673.5942851804 0.276300967421391 0.383942021981193 0.719642424123416 0.471745184265535 0.839461697493452 F1 AM
TRINITY_DN136618_c2_g13 54.4095550921151 -1.63563439754615 0.48119243810666 -3.3991273927368 0.000676012211131648 0.00735608819378419 54.4095550921151 0.502795467803031 0.507700762138767 0.990338217506172 0.322008832508207 0.767892969682703 F1 AM
TRINITY_DN136624_c0_g2 939.070636154348 0.735685427755623 0.216896110574166 3.39187930022406 0.000694150113806394 0.00749983927308213 939.070636154348 -0.155683129202205 0.217096720519334 -0.71711414539005 0.473303668286149 0.840248354087434 F1 AM
TRINITY_DN136641_c0_g1 4299.73231353152 -0.63206774386135 0.195979401692659 -3.22517437241991 0.00125895962907707 0.0117604310881909 4299.73231353152 -0.648870318592125 0.196134180695048 -3.30829800442075 0.000938648703766556 0.0522544822077421 F1 AM
TRINITY_DN136652_c0_g1 100.356760869924 -0.924620677964881 0.257414969985055 -3.5919460240349 0.000328217840401709 0.00428037813133339 100.356760869924 0.193071304007357 0.247494679454647 0.780102846787612 0.435330340945865 0.826456244313712 F1 AM
TRINITY_DN136671_c0_g2 79.4369635339568 0.765609013016292 0.257727714073105 2.97061189468791 0.00297207113016933 0.0219729351041329 79.4369635339568 -0.521270781667834 0.266908126452556 -1.95299704282511 0.0508199455989359 0.464015235771176 F1 AM
TRINITY_DN136684_c0_g1 76.4165566353287 -1.03542976013882 0.320494839190677 -3.23072210071623 0.00123477929588052 0.0115834284254924 76.4165566353287 0.0530425383410777 0.320656843823152 0.165418388420026 0.868614681184301 0.966705330112659 F1 AM
TRINITY_DN136687_c0_g1 1193.69907041081 0.546797938179213 0.177293607957347 3.08413791382011 0.00204142937778693 0.0167955843369072 1193.69907041081 -0.0940749389631194 0.177253151147038 -0.530737751934694 0.595600521261185 0.884298866972006 F1 AM
TRINITY_DN136709_c0_g4 597.076437050838 -0.461927674254111 0.146768595057779 -3.14731958885524 0.0016477475470212 0.0143826509005761 597.076437050838 -0.21629165425957 0.146773966106176 -1.47363773016193 0.140579156961533 0.639757227095616 F1 AM
TRINITY_DN136732_c0_g7 52.2756140368738 -1.50228536238529 0.401631381787044 -3.74045811784161 0.000183685153344524 0.00272429021887893 52.2756140368738 0.599073386077902 0.412952924465558 1.45070624418805 0.146861675987546 0.645116924026215 F1 AM
TRINITY_DN136753_c0_g1 120.989371235902 -0.797923012980132 0.76360318031972 -1.04494459104537 0.296048579097984 0.476516463864286 120.989371235902 3.3121170175915 0.755890100858335 4.3817441369195 1.17733021449147e-05 0.00272760058581579 F1 OWA
TRINITY_DN136779_c0_g1 72.0806436171861 -1.3329414509633 0.397838766421713 -3.35045642472752 0.000806785019660127 0.00833586575468098 72.0806436171861 0.554936904159145 0.393519301351027 1.4101897981978 0.15848364736145 0.656738772511295 F1 AM
TRINITY_DN136781_c0_g4 27.8079662876456 -1.30024872745767 0.436881668659769 -2.97620344530929 0.00291841186257529 0.0216815387703771 27.8079662876456 0.28699012737361 0.447090645532935 0.641905909329674 0.520934277127086 0.860557986961046 F1 AM
TRINITY_DN136782_c15_g4 89.3931483610634 2.007689628591 0.411734686766517 4.87617315985211 1.08163668595369e-06 4.21457571408483e-05 89.3931483610634 -0.260454589634141 0.417901805832393 -0.623243513186926 0.533124511349201 0.865457966195067 F1 AM
TRINITY_DN136791_c0_g6 35.2264177676966 -1.38241614831599 0.475652312637269 -2.9063585135351 0.00365662224633095 0.0253342024366707 35.2264177676966 0.564388565027127 0.475595141860989 1.18669960088047 0.235346132530147 0.716893517670303 F1 AM
TRINITY_DN136792_c0_g1 127.080872223579 -1.16906040444764 0.231128464135302 -5.05805465727179 4.23555048421586e-07 1.93161724610691e-05 127.080872223579 -0.414133199725143 0.230390172338161 -1.79752979704919 0.0722515520856209 0.530801280793018 F1 AM
TRINITY_DN136806_c1_g4 36.5949043985622 -0.939147387489588 0.335981503956886 -2.7952353817968 0.0051861939682011 0.0323284615036275 36.5949043985622 0.975042387102375 0.324335054538127 3.00628123127454 0.00264464277576447 0.0961537260518133 F1 AM
TRINITY_DN136809_c0_g1 614.031977067518 0.441727343344771 0.16292836931965 2.71117513290852 0.00670452039712027 0.0386541631702344 614.031977067518 -0.21255410042531 0.162917015146628 -1.30467710959477 0.192002819127967 0.686374167630774 F1 AM
TRINITY_DN136811_c2_g2 339.816391302109 -0.861529467260124 0.414244934518816 -2.07975860528233 0.0375476796722778 0.125328761384181 339.816391302109 1.76012649857051 0.412920718019687 4.26262578204321 2.02038706068134e-05 0.0041008493472378 F1 OWA
TRINITY_DN136812_c0_g1 304.997985624688 1.84635110060947 0.328531246041214 5.62001673465739 1.90938963238113e-08 1.26014541239506e-06 304.997985624688 -0.575346099616288 0.327965179698037 -1.75429019673984 0.0793807947037602 0.544949987227011 F1 AM
TRINITY_DN136827_c0_g1 325.236919231598 0.47611999182372 0.173690369248169 2.74119972157719 0.00612152853584844 0.0362106455441488 325.236919231598 -0.290462448984773 0.174149217981254 -1.66789407584959 0.0953367559053643 0.574072941308857 F1 AM
TRINITY_DN136828_c0_g1 907.765542430309 0.591871220179627 0.200576206915201 2.95085458680479 0.00316896069985441 0.0230025931217748 907.765542430309 -0.0249288388240974 0.200807347179933 -0.124143061367969 0.901202003805067 0.974624531689703 F1 AM
TRINITY_DN136829_c0_g1 361.770948694358 0.40208512222035 0.136974919571065 2.93546529159844 0.00333047868048014 0.0237572194802967 361.770948694358 -0.0771116079285144 0.137750621514938 -0.55979136123282 0.575621756756759 0.87721957523113 F1 AM
TRINITY_DN136836_c1_g12 2219.43039822449 -0.621264491005747 0.224059751282043 -2.7727625664625 0.00555826589920525 0.0337754187045383 2219.43039822449 0.154665470745345 0.223571250586164 0.691794988576752 0.489066084235345 0.847349309317654 F1 AM
TRINITY_DN136844_c0_g1 250.834454971437 -0.385923899527591 0.283796520433315 -1.35986127997039 0.173873825930371 0.339127765728201 250.834454971437 1.21424815053933 0.282881737338228 4.29242326480594 1.76733637341866e-05 0.00365185829375949 F1 OWA
TRINITY_DN136855_c0_g1 68.9207926433597 -1.20137189380171 0.279936918566843 -4.29158076023775 1.77405657260718e-05 0.000421910153444361 68.9207926433597 0.50246895516871 0.284427831948177 1.76659559554024 0.0772959791476414 0.540875811162155 F1 AM
TRINITY_DN136862_c1_g1 190.736048400562 0.551491746403587 0.19068359935479 2.89218238102098 0.00382575790637849 0.0261930509682416 190.736048400562 -0.324434216894767 0.189373838157575 -1.7131944942934 0.0866767641969374 0.557336210715155 F1 AM
TRINITY_DN136865_c0_g1 41.1610548283843 -1.22006235427965 0.419213249218709 -2.91036210461737 0.00361010231772933 0.025133453900418 41.1610548283843 1.03205505456347 0.435992279630398 2.36714066459703 0.0179261181532192 0.285169836222664 F1 AM
TRINITY_DN136866_c0_g1 119.687965433338 -0.864418460980227 0.304724900853578 -2.8367175067048 0.00455799205994694 0.0295844298070063 119.687965433338 0.281494565327411 0.296652536734086 0.948903280674583 0.342669805861564 0.781104618091913 F1 AM
TRINITY_DN136870_c0_g1 130.280429012917 -0.834668451385697 0.285593987674354 -2.92257010794436 0.00347155457106705 0.0244343261471665 130.280429012917 0.266009085765191 0.287675189466836 0.924685532520895 0.355129507089352 0.788196367654518 F1 AM
TRINITY_DN136884_c0_g1 258.370755818371 -0.985939612336863 0.498487390617041 -1.97786269200599 0.0479441987396179 0.146368944704264 258.370755818371 2.34004462194761 0.495654608939818 4.72111946452562 2.3455011860475e-06 0.000802931570196797 F1 OWA
TRINITY_DN136888_c0_g1 138.798959335258 -0.853721392345022 0.301821347103649 -2.82856531036502 0.00467571596341605 0.0300918897613824 138.798959335258 0.279289732317896 0.306405539176716 0.911503535700833 0.362030123513832 0.793283465924062 F1 AM
TRINITY_DN136895_c0_g2 39.7351966026483 -1.24847777549488 0.551421288986397 -2.26410876843327 0.0235674258160811 0.0918249979666265 39.7351966026483 2.29760154249324 0.531590737408687 4.32212486186877 1.54533688385144e-05 0.00329009970012047 F1 OWA
TRINITY_DN136902_c0_g2 228.517322139401 -1.49364000460907 0.377258509405462 -3.95919500122864 7.52028163663142e-05 0.00134267902270444 228.517322139401 0.958886932619436 0.380773709961388 2.51825929031884 0.0117936464885838 0.229042401238068 F1 AM
TRINITY_DN136922_c1_g13 943.601821775763 0.643364269804098 0.204409318288761 3.14743121884122 0.00164711852411679 0.014382315316535 943.601821775763 -0.0013200162204774 0.204852786893131 -0.00644373083958108 0.994858682228501 0.999085251626422 F1 AM
TRINITY_DN136932_c13_g13 107.943425306241 -1.50255246519032 0.430374394401854 -3.49126826487577 0.000480733295175842 0.00566868769373902 107.943425306241 -0.199941051162805 0.414632432912207 -0.482212763141806 0.629654811054697 0.895646019957394 F1 AM
TRINITY_DN136965_c1_g4 1717.70058482707 -4.76503428109956 1.39693231686426 -3.41107025986469 0.000647084150271314 0.00711120952687604 1717.70058482707 2.13490667045542 1.39109408327714 1.53469610439719 0.124858493200269 0.625628713782084 F1 AM
TRINITY_DN136982_c6_g3 1611.07932226934 0.730171788690227 0.181720566197479 4.01810210021433 5.86687768286033e-05 0.00110243882878625 1611.07932226934 -0.0521960876661475 0.181671088869877 -0.287310919920413 0.773874262100299 0.939965513049394 F1 AM
TRINITY_DN136996_c2_g3 3279.53620717319 -1.088500252831 0.244425167297563 -4.45330677223536 8.45578058052026e-06 0.000230142288689907 3279.53620717319 -0.311321767964737 0.244647437990514 -1.2725323041266 0.203184053854327 0.695764326545662 F1 AM
TRINITY_DN136996_c2_g7 2094.20499738016 -1.17197067842819 0.249871224804496 -4.69029869023599 2.72806515729284e-06 9.12590257905941e-05 2094.20499738016 -0.154069917976532 0.250543977872232 -0.614941613384545 0.538593279859155 0.867875321150987 F1 AM
TRINITY_DN137009_c0_g2 83.4148844490194 1.01956944255238 0.390076936247951 2.61376499815486 0.00895506078502097 0.0471106290276493 83.4148844490194 -0.138718167920991 0.392587499423331 -0.353343313591883 0.723831077461828 0.926490852874853 F1 AM
TRINITY_DN137014_c2_g1 1644.27179876883 -1.76618594835942 0.286990456314093 -6.15416265419793 7.54751931700634e-10 7.2080289383159e-08 1644.27179876883 0.639421072574192 0.286513445447389 2.23173146927098 0.0256327160602342 0.339637189807933 F1 AM
TRINITY_DN137014_c2_g5 691.597826073834 -1.84169227563329 0.301926464285626 -6.09980406981159 1.06198557721227e-09 9.79641468251911e-08 691.597826073834 0.756932165582681 0.300570730251497 2.51831628764828 0.0117917379718355 0.229042401238068 F1 AM
TRINITY_DN137025_c10_g18 93.4218091234493 1.03827037995124 0.314080397920442 3.30574714890115 0.000947235247191671 0.00942437849746097 93.4218091234493 -0.395830271717634 0.307854599764932 -1.2857702045702 0.198523271653657 0.692391569367949 F1 AM
TRINITY_DN137043_c0_g1 115.428839185785 1.35024572123778 0.255330511128571 5.28822707192197 1.23507599253432e-07 6.71379590316705e-06 115.428839185785 -0.142187095410799 0.252986785159542 -0.562033686151359 0.57409306805259 0.876730069771932 F1 AM
TRINITY_DN137052_c0_g3 76.4996828080434 -1.43229352981079 0.449787395237297 -3.18437898655464 0.00145064950777989 0.0130746363667519 76.4996828080434 1.01413034838296 0.452597135507635 2.24069104468704 0.0250460945919337 0.334375567846677 F1 AM
TRINITY_DN137055_c3_g1 35.1303941498632 -1.03903130701708 0.351668625422036 -2.95457493761391 0.00313100103626163 0.0228291222263711 35.1303941498632 -0.124121756439461 0.331730530669131 -0.3741644044312 0.708282004893478 0.922484559610755 F1 AM
TRINITY_DN137070_c4_g10 23.0871727549292 -0.978396366846722 0.349038480004668 -2.80311891924821 0.00506110040219188 0.0317778200320952 23.0871727549292 0.0400920071355335 0.346949776553659 0.115555650543366 0.908004713095873 0.976053586517754 F1 AM
TRINITY_DN137072_c0_g2 45.5413976565259 -1.47223892510028 0.288012007855674 -5.11172758407362 3.19225940905832e-07 1.51247263402329e-05 45.5413976565259 -0.0932160295238948 0.281296926457957 -0.33137948109727 0.740357861880621 0.930829394628997 F1 AM
TRINITY_DN137072_c0_g7 24.1621419092175 -1.3068235858169 0.433810083148102 -3.01243248274326 0.00259163080067507 0.0200489151489327 24.1621419092175 -0.197649760250472 0.432539870822733 -0.456951540385221 0.64770587713668 0.902812640413668 F1 AM
TRINITY_DN137079_c0_g11 79.9090669314732 -0.952196305207798 0.316839677928745 -3.00529375434456 0.00265324467381362 0.0203831127890799 79.9090669314732 -0.014521682611709 0.31753538846264 -0.0457324856987321 0.963523471045195 0.990603538118813 F1 AM
TRINITY_DN137086_c10_g4 511.475110579454 -0.656662676789609 0.150629932900927 -4.35944346613704 1.30393633439201e-05 0.00032736867578813 511.475110579454 0.0781425434536205 0.150967339122614 0.517612245852423 0.604728836004335 0.887547892066694 F1 AM
TRINITY_DN137097_c3_g1 135.421543968961 0.634913739292318 0.226967618773123 2.79737586676176 0.00515195600448901 0.0321706627121336 135.421543968961 -0.0454197239294998 0.226172745193366 -0.200818732118533 0.840840315188836 0.958108099744409 F1 AM
TRINITY_DN137099_c1_g1 91.4565658064716 -1.29384913726386 0.286359587101447 -4.51826722604366 6.23477657841081e-06 0.000180113302507756 91.4565658064716 -0.541097595106448 0.281573830425955 -1.92168993222095 0.0546447848231313 0.480378174451954 F1 AM
TRINITY_DN137107_c0_g1 113.931847016022 0.598498753191925 0.221784883721972 2.69855520875894 0.00696411855549862 0.0397251878863862 113.931847016022 -0.0961809683065373 0.218057402640982 -0.441080959149519 0.659154387598753 0.906008590716135 F1 AM
TRINITY_DN137109_c0_g12 124.064593069516 -2.75869231485621 0.546614636760394 -5.0468687249322 4.49109702441006e-07 2.03807302533706e-05 124.064593069516 1.34280573300651 0.522219632720523 2.57134287734666 0.0101304972819718 0.213559821378039 F1 AM
TRINITY_DN137110_c0_g1 383.874982493025 1.42876754898703 0.410363745810419 3.48170997943637 0.00049822298502807 0.00582208462302715 383.874982493025 0.310257874224296 0.41048106864456 0.755839666976095 0.449745330786394 0.833812918374361 F1 AM
TRINITY_DN137118_c2_g3 24.4484983115688 -1.57479214977199 0.536273569423071 -2.93654626959551 0.00331889305079714 0.0237162565921546 24.4484983115688 0.729107324807576 0.514541670046074 1.41700345618711 0.156481916990839 0.656002288319833 F1 AM
TRINITY_DN137120_c0_g1 52.4453108813774 -0.79371355822814 0.264154561577351 -3.00473159913887 0.00265815301547641 0.0204079446361592 52.4453108813774 0.336763716178299 0.262399453605003 1.28340098102963 0.199351630365343 0.692957832312633 F1 AM
TRINITY_DN137123_c0_g1 366.149487579313 -1.06951720586944 0.331090129095384 -3.2302902197405 0.00123664618547244 0.0115964746071661 366.149487579313 -1.31302143975322 0.327228612890658 -4.01255082235723 6.00661416532606e-05 0.00888823887070442 F1 both
TRINITY_DN137127_c1_g6 1999.07011917217 -0.606098000520728 0.203331865828223 -2.98083135199658 0.00287467056631783 0.0214481777884614 1999.07011917217 0.297063554658517 0.202845141145719 1.46448444848434 0.143061629156653 0.641279432423473 F1 AM
TRINITY_DN137137_c0_g3 673.641553844696 0.590521989135246 0.176322170692983 3.34910798122761 0.000810721926154731 0.00835765296227092 673.641553844696 0.0450844876217737 0.176635894547403 0.255239671060598 0.798537992426335 0.947959618098493 F1 AM
TRINITY_DN137161_c0_g2 44.3760359844634 -1.25958652922377 0.344170808415252 -3.6597715390901 0.000252440213798612 0.00348507739605306 44.3760359844634 -0.14663443132479 0.350059764544285 -0.418883991182712 0.675300917352433 0.911416088998981 F1 AM
TRINITY_DN137168_c0_g1 526.279021614657 0.543261607309719 0.205757890455641 2.64029537874194 0.00828337967307812 0.0445801425808777 526.279021614657 -0.223771648240685 0.205723862036215 -1.08772821016403 0.276715110156711 0.745594431280899 F1 AM
TRINITY_DN137171_c1_g1 144.52427420918 -1.51070336464689 0.406069352399017 -3.72030874953209 0.000198979374572642 0.00290861026948833 144.52427420918 -0.698996466905569 0.408388852769029 -1.71159536350249 0.0869712633602129 0.557564571812425 F1 AM
TRINITY_DN137172_c0_g7 136.055073672681 -0.738276516615659 0.246670951463607 -2.99296091507793 0.00276285129343369 0.0208664929773293 136.055073672681 -0.0763162582559062 0.238314287980653 -0.320233666653264 0.748791203588179 0.932980581776177 F1 AM
TRINITY_DN137179_c0_g3 69.7575366727175 -1.26885641170764 0.319993698654572 -3.96525436920354 7.33177185989645e-05 0.00131869010416587 69.7575366727175 0.483881482518979 0.323378322372689 1.49633246585191 0.134567038781695 0.632814913528009 F1 AM
TRINITY_DN137183_c0_g1 41.9647241420468 -1.19839810239322 0.433139245120721 -2.76677330879869 0.0056614107335246 0.0342016767292914 41.9647241420468 0.559605931915864 0.419586098053534 1.33370942105061 0.182299106030826 0.679430012337185 F1 AM
TRINITY_DN137187_c1_g2 47.6989969440933 -1.54895576609125 0.382547419580654 -4.04905558581262 5.14247308533147e-05 0.000993137565797599 47.6989969440933 0.161424353301275 0.388335018276636 0.415683226348343 0.677641816909817 0.91203091023293 F1 AM
TRINITY_DN137197_c3_g1 201.988170494608 -0.61525767017538 0.223055047465404 -2.75832211450318 0.00580989165873399 0.0348493328978199 201.988170494608 -0.301039828533798 0.222126299575847 -1.35526423079409 0.175333386902487 0.673609139362719 F1 AM
TRINITY_DN137198_c0_g4 35.0354395070061 -1.61614151531272 0.350833959308079 -4.60657092175485 4.09363482881661e-06 0.000127810626905347 35.0354395070061 0.000103521199969856 0.362025602596591 0.000285949941737161 0.999771844959435 0.999864139284164 F1 AM
TRINITY_DN137222_c0_g2 73.8620316383647 -0.854326282551144 0.316557707755838 -2.69880107676951 0.00695897588933638 0.0397168830168758 73.8620316383647 -0.132191513210961 0.321928843400675 -0.410623390605714 0.681348709524095 0.913296359163383 F1 AM
TRINITY_DN137222_c0_g4 296.21978405245 -0.799625996694219 0.264761654978889 -3.0201729807059 0.002526303562047 0.0196873826068898 296.21978405245 -0.249010400229504 0.265425869635965 -0.938154222009425 0.348165160099969 0.784081780642175 F1 AM
TRINITY_DN137230_c0_g20 449.436589410936 -1.09787072421323 0.419420716680856 -2.61758821286031 0.00885535965146727 0.0467442621502874 449.436589410936 0.357318129823582 0.418998481160191 0.852790990636006 0.393775220962609 0.808827918654103 F1 AM
TRINITY_DN137231_c0_g9 33.9696126555126 -1.25238351427548 0.403790516704915 -3.10156742782224 0.00192499026486623 0.0160545506576327 33.9696126555126 0.155770318903676 0.402168949165634 0.387325573560185 0.698515195269515 0.919108960638481 F1 AM
TRINITY_DN137237_c1_g13 1488.73715972491 -0.383004634538907 0.12688125754176 -3.01860686092939 0.0025393982688689 0.0197641310456262 1488.73715972491 -0.0539458856369583 0.127220921431408 -0.424033130950429 0.671541651280056 0.910346282179171 F1 AM
TRINITY_DN137251_c2_g1 1124.21434846547 -1.73042211751109 0.262908476124267 -6.58184225560376 4.64654431642494e-11 5.80293814040495e-09 1124.21434846547 0.458607460090648 0.263154047711197 1.74273382484299 0.0813801203233339 0.547665120653818 F1 AM
TRINITY_DN137260_c0_g1 106.483721517027 -1.03898426863732 0.258957850362387 -4.01217521377845 6.01618191481793e-05 0.00112183827083891 106.483721517027 -0.369481773769186 0.258752710854101 -1.42793392405276 0.153310878094545 0.652298716002342 F1 AM
TRINITY_DN137265_c0_g1 142.775315017307 -1.77330686030491 0.322853201272136 -5.49261042888086 3.96035758389741e-08 2.46037214899627e-06 142.775315017307 1.56641112444641 0.322643838691897 4.85492340655613 1.20433283819932e-06 0.000529277718783683 F1 both
TRINITY_DN137267_c0_g1 417.846014659175 0.552826106904453 0.204399324955512 2.70463763529932 0.00683789359191557 0.0392003819783239 417.846014659175 -0.3428268754644 0.204561724125028 -1.67590920017307 0.0937559793666574 0.570348892332552 F1 AM
TRINITY_DN137271_c0_g3 71.6101269700138 0.715329909680405 0.272497016476225 2.62509263011625 0.00866253972775595 0.0460508251451737 71.6101269700138 -0.246707869579674 0.271769771953315 -0.907782597771963 0.363993094355665 0.794184844077642 F1 AM
TRINITY_DN137290_c0_g1 566.273986873955 0.501242425596072 0.146475377274602 3.42202515482432 0.00062156562779462 0.00689298166378979 566.273986873955 -0.0588284236915608 0.146493184914095 -0.401577887231126 0.687994706437256 0.915571498678115 F1 AM
TRINITY_DN137294_c0_g2 49.8483855197532 -1.0953590600319 0.356815193610312 -3.06982180032439 0.00214186525003743 0.0173464730409583 49.8483855197532 0.0648557372083039 0.35244649611403 0.18401583764737 0.854001030438114 0.962666124447269 F1 AM
TRINITY_DN137303_c2_g2 350.400532719386 0.616393829802983 0.217440601085363 2.83476879076966 0.00458588618509718 0.0296654755070939 350.400532719386 -0.195586865125066 0.217811928693607 -0.897962137786289 0.369205735221612 0.797358251151247 F1 AM
TRINITY_DN137306_c0_g1 800.444327301038 0.538563490286661 0.182251654465353 2.95505405350953 0.00312614274447868 0.0228073559785168 800.444327301038 -0.170485454577706 0.182455127705805 -0.934396619713538 0.350099340768389 0.784950130505079 F1 AM
TRINITY_DN137309_c0_g3 106.266288128849 -1.17155636453222 0.299489666327532 -3.91184236470773 9.15946926659726e-05 0.00156204870482803 106.266288128849 0.525096217444585 0.303872433164923 1.7280153121346 0.0839854791910645 0.552392966438095 F1 AM
TRINITY_DN137318_c0_g2 403.890354291869 -0.66823917302896 0.365504374037516 -1.82826587175225 0.0675096591717834 0.184125115105421 403.890354291869 -1.80130999365623 0.365228701872805 -4.9320055746428 8.13895934271698e-07 0.000380969737723585 F1 OWA
TRINITY_DN137330_c1_g1 77.0275746454215 -2.34119290474545 0.429822037673622 -5.44688894365905 5.12584446423536e-08 3.05955123131186e-06 77.0275746454215 0.799161402900388 0.432056879477151 1.84966711759684 0.0643615426237627 0.508104538531603 F1 AM
TRINITY_DN137330_c1_g2 37.7753226225118 -2.67455494491212 0.409664620719554 -6.5286451639744 6.6367270477188e-11 7.96178393069438e-09 37.7753226225118 0.717027090118436 0.417859788154327 1.71595140390398 0.0861709372099713 0.557190022346068 F1 AM
TRINITY_DN137331_c3_g5 35.5178259454914 -1.05144059639372 0.37030861799909 -2.83936302124165 0.00452036982269549 0.0294265079636737 35.5178259454914 0.560867320409347 0.374388768736336 1.49808799634248 0.134110389375493 0.632077919466154 F1 AM
TRINITY_DN137349_c1_g1 1418.51116178951 -1.40886796514167 0.253803967348566 -5.55100844112012 2.8402636970876e-08 1.81545779042452e-06 1418.51116178951 0.139472553222807 0.253648778148015 0.549864873157082 0.582412058861396 0.879697265857424 F1 AM
TRINITY_DN137356_c0_g2 93.2993591094495 -0.93347994677041 0.245538258953833 -3.80176983720459 0.00014366615854249 0.0022388226139316 93.2993591094495 0.392794386455237 0.23914998694242 1.64246041355549 0.100494623621301 0.583138296694583 F1 AM
TRINITY_DN137357_c13_g32 253.30827490644 -1.2044114007557 0.249654430277083 -4.82431415063999 1.40485841694618e-06 5.21532271766621e-05 253.30827490644 0.636018624930991 0.247722997344557 2.56745894304821 0.01024469205924 0.215373287874177 F1 AM
TRINITY_DN137359_c3_g5 385.35813980391 0.489615755917981 0.176708865396525 2.77074811622671 0.00559276721776603 0.0339229539363029 385.35813980391 -0.304192157655424 0.176426180983383 -1.72418943696386 0.0846736504114214 0.553297676876456 F1 AM
TRINITY_DN137362_c10_g7 282.523136656096 0.560441281753416 0.202908326236289 2.76204181538009 0.00574411212464754 0.0345825371005047 282.523136656096 -0.244271329661988 0.203082939061465 -1.20281561213794 0.229047681910889 0.714879262094519 F1 AM
TRINITY_DN137372_c0_g5 675.374785937608 0.701964671911148 0.25026558049504 2.80487900302799 0.00503354713458007 0.0316585675021768 675.374785937608 -0.0266028115781457 0.249881457180037 -0.106461727406122 0.915216019893684 0.97755008137964 F1 AM
TRINITY_DN137385_c0_g5 3167.84446019543 1.72486554764751 0.392168441424348 4.39827728458422 1.09113518578598e-05 0.000283590343430586 3167.84446019543 0.0705391495910143 0.392047856034474 0.179924844646546 0.857211570281943 0.963869231100433 F1 AM
TRINITY_DN137385_c0_g6 1713.25191312016 1.8530150605628 0.427797309873597 4.3315257431383 1.48079630176863e-05 0.000365368108783905 1713.25191312016 0.243328610149616 0.427646337351371 0.568994958910843 0.569359561007999 0.874814841280406 F1 AM
TRINITY_DN137386_c0_g1 396.659087031729 -1.78245495510373 0.37847692532453 -4.70954722953146 2.4826768185336e-06 8.44422186616602e-05 396.659087031729 0.633710673454717 0.379226291620374 1.67106207416941 0.0947094175129878 0.571978630145141 F1 AM
TRINITY_DN137403_c2_g10 761.891879879566 0.548140740026282 0.197624837265187 2.77364296720836 0.0055432477522443 0.0337740086340769 761.891879879566 -0.0780216336614074 0.197802465782364 -0.394442169124688 0.693254615625728 0.916983152479337 F1 AM
TRINITY_DN137415_c0_g1 61.6728530092763 1.08633784046804 0.308777934885771 3.51818481093838 0.000434509642058246 0.00526448423534551 61.6728530092763 0.352017713679393 0.311401041916834 1.13043203552738 0.258294221629312 0.732653508198108 F1 AM
TRINITY_DN137421_c0_g1 146.650050554993 0.685771868791386 0.196107555385156 3.49691712511804 0.000470668026567207 0.00559188847245761 146.650050554993 -0.242040991802028 0.19397782562143 -1.24777660037493 0.212112880183946 0.703037719638581 F1 AM
TRINITY_DN137422_c1_g1 25.5200054247322 -1.2852411433644 0.409961818757015 -3.13502644529481 0.00171838619873302 0.0148566641183676 25.5200054247322 0.329621494147656 0.422142210126175 0.780830455331948 0.434902219147046 0.826456244313712 F1 AM
TRINITY_DN137447_c3_g2 30.4645341851572 -2.27235258805869 0.454019175894863 -5.00497051381129 5.5870582622414e-07 2.43401842326234e-05 30.4645341851572 -0.491255612403576 0.480160842376901 -1.02310636155117 0.306257559453994 0.759550538888063 F1 AM
TRINITY_DN137461_c0_g9 365.351101947604 0.466365127136827 0.177089566185326 2.63349861419148 0.00845101805951027 0.0452225099545712 365.351101947604 -0.0697514085163295 0.175852304757478 -0.396647678928776 0.69162728784897 0.916636813585649 F1 AM
TRINITY_DN137468_c0_g1 86.1359316800107 0.723559332895732 0.47787661516339 1.5141132876911 0.129997109101341 0.281081381332234 86.1359316800107 1.82175356493759 0.475895180981561 3.82805634043219 0.00012915919490545 0.0151142617058745 F1 OWA
TRINITY_DN137491_c1_g2 35.8478962468523 -1.85394657059711 0.432059861846695 -4.29094839468086 1.77911659508908e-05 0.000422700745758091 35.8478962468523 -0.33229930747819 0.42703433143845 -0.778155953782102 0.436477079697417 0.826696784623913 F1 AM
TRINITY_DN137503_c0_g1 7299.26592737274 -0.526110472544572 0.148093478754871 -3.55255664846261 0.000381506864259968 0.00477784566595264 7299.26592737274 -0.0824503846820409 0.14805860978686 -0.556876663915279 0.577611699661342 0.878032878682501 F1 AM
TRINITY_DN137505_c0_g1 23.2010833948016 -1.47667791812568 0.474985095764074 -3.10889316590083 0.00187789607835576 0.0157697942055854 23.2010833948016 0.343851527833583 0.461041210198163 0.745815168422341 0.455779075714924 0.835627632655474 F1 AM
TRINITY_DN137506_c0_g3 32.363557428328 -1.3815049952726 0.532884603659397 -2.59250311565694 0.00952803182881305 0.0491962457395329 32.363557428328 0.0833431993187755 0.546846920140565 0.152406818524922 0.878866079497939 0.968366569036603 F1 AM
TRINITY_DN137514_c0_g1 242.033244310775 -1.38912192006629 0.383401549483091 -3.62315155465368 0.000291035179788731 0.00388999985367451 242.033244310775 0.742133310841422 0.387173806803769 1.91679627547107 0.0552638183188192 0.481950926600926 F1 AM
TRINITY_DN137535_c0_g3 58.5893848974801 -3.07780776411667 0.606647267939542 -5.07347173023683 3.90622529253963e-07 1.80553217187056e-05 58.5893848974801 -1.65033457496454 0.60847056855864 -2.71226688724467 0.00668247652381292 0.168427781923267 F1 AM
TRINITY_DN137543_c3_g6 8380.60786990075 -0.866821918950971 0.226084040794697 -3.83406947214871 0.000126040518343999 0.00202738754506698 8380.60786990075 -0.204014673178415 0.226003262341941 -0.902706762125157 0.366681546613275 0.79550191940504 F1 AM
TRINITY_DN137562_c0_g1 5330.78234488147 -0.5011635755722 0.191116365019445 -2.62229545607573 0.00873396775029495 0.0462790070981142 5330.78234488147 -0.250022127545009 0.191104725859273 -1.30829903039196 0.19077190389158 0.686374167630774 F1 AM
TRINITY_DN137574_c0_g3 182.973249293552 -3.17060074877461 0.461140589775386 -6.87556207168612 6.17459135149235e-12 9.82809301848975e-10 182.973249293552 1.10720692447657 0.44733641075855 2.47511022543208 0.0133195060861434 0.245181534182813 F1 AM
TRINITY_DN137585_c0_g2 244.626717741424 -1.39514285962377 0.339793919120306 -4.1058499905933 4.02830848943264e-05 0.000815225392173234 244.626717741424 1.31345992216226 0.339075569868901 3.87364953089984 0.000107217570058837 0.0136619010381638 F1 both
TRINITY_DN137600_c0_g4 155.488124107721 -3.18009279624961 0.858628003983963 -3.70369098316644 0.000212485074860148 0.00306736753293964 155.488124107721 1.05409715158779 0.840805793698856 1.25367493835958 0.209960180752695 0.701057448214015 F1 AM
TRINITY_DN137615_c0_g15 365.704536999424 1.19110503920898 0.367041527589716 3.24515061560122 0.0011738851701845 0.0111664411652921 365.704536999424 0.0736115174729362 0.365069518297867 0.2016369863366 0.840200528153764 0.958072931335634 F1 AM
TRINITY_DN137623_c0_g1 1370.00322064749 -0.797237438351207 0.231299553401913 -3.44677465488186 0.000567321575286951 0.00639628811248292 1370.00322064749 0.146917524560787 0.231280262178024 0.635235895952503 0.525274575156756 0.862464744026142 F1 AM
TRINITY_DN137623_c0_g2 10687.4239410128 -0.768133545007019 0.133356287690394 -5.76000995761336 8.41089740698218e-09 6.09614834976896e-07 10687.4239410128 0.0888290784802781 0.133398781730258 0.665891227251964 0.505480628272502 0.854781098480175 F1 AM
TRINITY_DN137625_c0_g1 118.387162417381 0.78109657359307 0.22327995614767 3.49828344231884 0.000468263194983873 0.00557361367910179 118.387162417381 0.116439233968177 0.224786616158699 0.517998962562659 0.60445899316014 0.887547892066694 F1 AM
TRINITY_DN137628_c0_g1 27.492422625916 -1.72042788407059 0.587456317274054 -2.92860564008199 0.00340486108945413 0.0241252784729347 27.492422625916 0.805519662260492 0.573362501071149 1.40490468203908 0.160049624142832 0.658083070323462 F1 AM
TRINITY_DN137641_c0_g2 128.928180388952 -1.11263556175694 0.319155191060311 -3.4861897688723 0.000489953304142495 0.00575432618496871 128.928180388952 0.355014479754405 0.323401759145129 1.09775061426023 0.272313401728202 0.741277250833995 F1 AM
TRINITY_DN137646_c0_g5 440.464311763637 0.515266019862149 0.190911051204535 2.69898477123837 0.00695513589446626 0.0397042720201446 440.464311763637 -0.060504022777928 0.191167987545573 -0.316496624538166 0.751625586828721 0.934226654717583 F1 AM
TRINITY_DN137652_c0_g1 146.662202503231 0.932994232252613 0.253025062396613 3.6873589652165 0.000226593605773302 0.00322703747450131 146.662202503231 -0.208295834793789 0.251023574837808 -0.829785947110238 0.406659817548178 0.814598216182097 F1 AM
TRINITY_DN137660_c4_g1 37.229764323227 -2.45438422837626 0.410280580221053 -5.98220911907133 2.2013139746849e-09 1.86789544339726e-07 37.229764323227 0.546300128376454 0.417915849308821 1.30720126858066 0.191144364813685 0.686374167630774 F1 AM
TRINITY_DN137662_c0_g1 16935.2324411539 -3.83354279328501 0.335465672683911 -11.4275262879046 3.04664677917778e-30 3.70974945066583e-26 16935.2324411539 1.06820634721269 0.335269482217192 3.18611267613284 0.00144198425226954 0.06575253854034 F1 AM
TRINITY_DN137662_c1_g24 390.217119273799 -4.32870314901125 0.688316337468038 -6.28882813523549 3.19871352198241e-10 3.39878811817668e-08 390.217119273799 1.43001451274564 0.680911297108348 2.10014802048157 0.0357158222030893 0.394025059187136 F1 AM
TRINITY_DN137662_c1_g4 486.910924817958 -3.88411487333205 0.474655278668578 -8.18302260163861 2.76811217044598e-16 8.02521853415131e-14 486.910924817958 1.36569827785828 0.469132215657211 2.91111595468894 0.0036014033751202 0.117928431991239 F1 AM
TRINITY_DN137662_c2_g1 320.824619715832 -3.20137129330752 0.376146874240769 -8.51096077767309 1.72497984887944e-17 6.46283603996324e-15 320.824619715832 1.18291903467812 0.37342903257806 3.1677211236404 0.00153638821338679 0.0688253907465614 F1 AM
TRINITY_DN137662_c2_g6 72.4612845077928 -4.03625819593348 0.919354382999665 -4.39031810863184 1.13184958376723e-05 0.000291850573448903 72.4612845077928 0.721466368300082 0.912022365512632 0.791062144506246 0.428907728195829 0.82426481345894 F1 AM
TRINITY_DN137669_c1_g33 65.2149104161879 -0.691407825439495 0.257398082421204 -2.68614209917881 0.00722823406542672 0.0406721774943015 65.2149104161879 -0.0729135163496971 0.253050618684179 -0.288138067904497 0.773241053728789 0.939965513049394 F1 AM
TRINITY_DN137670_c0_g3 430.820147300292 -0.596352026071604 0.346053264056105 -1.72329548082205 0.0848351045928847 0.213406600779932 430.820147300292 -1.22867290297761 0.345687070749536 -3.5542923266223 0.00037899769732755 0.0301041704949936 F1 OWA
TRINITY_DN137675_c0_g1 446.947807438039 0.633422572067024 0.192000591217276 3.29906573751232 0.000970071914161312 0.00961113154010188 446.947807438039 -0.115489404675295 0.19101929225275 -0.604595500869534 0.545447796822876 0.870161999173078 F1 AM
TRINITY_DN137676_c0_g3 344.541391881587 -1.04482793881142 0.275484735767494 -3.79268904282684 0.000149024722370905 0.00230571732140956 344.541391881587 1.5803024305219 0.274174743797817 5.76385121631499 8.22158997154365e-09 7.542815503493e-06 F1 both
TRINITY_DN137680_c0_g1 768.857253941808 -1.06177784771665 0.192184606184064 -5.5247809322446 3.29896975062557e-08 2.08134223670944e-06 768.857253941808 0.0925080706980918 0.190971311827322 0.484408206724465 0.628096195293327 0.895365676372737 F1 AM
TRINITY_DN137706_c4_g1 9807.80162049112 0.389888252435562 0.144526176235762 2.69769990869713 0.00698203492933232 0.039801848463022 9807.80162049112 0.0803785544196558 0.144544649063059 0.556081148217322 0.578155381828048 0.878401456939762 F1 AM
TRINITY_DN137712_c0_g1 49.616701454093 -0.935877484960764 0.356820503581753 -2.62282429279275 0.00872042328106493 0.0462374195871487 49.616701454093 0.499257402336674 0.345623538074148 1.44451215654637 0.148594962684842 0.646589653602644 F1 AM
TRINITY_DN137718_c0_g17 417.318286826043 -2.29208133709539 0.367247561561413 -6.24124317490422 4.34106746201844e-10 4.42334794571277e-08 417.318286826043 0.386137931860738 0.364442347413431 1.05953090962477 0.289358060016229 0.751070433606095 F1 AM
TRINITY_DN137718_c0_g19 56.5540293000504 -0.824588287825957 0.275333480662215 -2.99487111354096 0.00274560830262938 0.0208093926763536 56.5540293000504 -0.13955347809267 0.268377362208867 -0.519989752280453 0.603070717620033 0.887066631137887 F1 AM
TRINITY_DN137722_c0_g10 247.835639597091 -1.59551674795423 0.377937966890037 -4.22163658518714 2.42534919045265e-05 0.000537928313616516 247.835639597091 1.07803244131673 0.375743924537247 2.86906153610972 0.00411691693982151 0.128056469883986 F1 AM
TRINITY_DN137724_c0_g2 25.5776390806278 -1.50138691461744 0.57003513491544 -2.63384977987394 0.00844228298099889 0.0451856961398387 25.5776390806278 0.202067338910635 0.573440203001599 0.35237734963984 0.724555286388345 0.926555065144408 F1 AM
TRINITY_DN137736_c0_g1 119.00592855746 -1.3749286979488 0.289814440324898 -4.74416904971136 2.09363957603885e-06 7.26302059761738e-05 119.00592855746 0.392971769090771 0.291172030421824 1.34962059549974 0.177137714356737 0.675640404086043 F1 AM
TRINITY_DN137742_c0_g1 120.199703460722 -1.88035232225243 0.381541841868868 -4.92829911666329 8.29485598862933e-07 3.37800381088779e-05 120.199703460722 1.03360353037679 0.383340130903058 2.69630922267874 0.00701125467733194 0.173286785861299 F1 AM
TRINITY_DN137746_c0_g2 25.8304860899436 -1.54280248353052 0.471796391417106 -3.27005994873446 0.00107524694394512 0.0104200114707105 25.8304860899436 0.140426836368884 0.461817104879655 0.304074567366833 0.761071082297819 0.936728003412009 F1 AM
TRINITY_DN137748_c0_g4 78.3321525907748 0.917542506340606 0.308055874983768 2.97849377613381 0.00289668912465492 0.0215588527820537 78.3321525907748 0.0604709096143515 0.319906583203529 0.189026774656522 0.850071831926232 0.96140273851381 F1 AM
TRINITY_DN137754_c0_g2 34.1144713055011 -2.52765398682863 0.48548491081745 -5.20645220996182 1.924852372499e-07 9.8478844175353e-06 34.1144713055011 0.674677696590407 0.463126662176067 1.4567887182749 0.145174711033121 0.643239943649662 F1 AM
TRINITY_DN137764_c0_g5 48.7223594898087 -1.23865402622383 0.364619536277772 -3.39711371164767 0.000681006617198408 0.00739721416085318 48.7223594898087 0.0956516912193509 0.366862786019424 0.260728792519954 0.794301660595135 0.946929150908579 F1 AM
TRINITY_DN137769_c1_g1 22.3827862456215 -1.42043178198664 0.477425511105568 -2.97519036780704 0.00292806778019619 0.0217201445784703 22.3827862456215 1.25371490875404 0.485418482337797 2.58275066642723 0.00980161303460353 0.211429748854226 F1 AM
TRINITY_DN137799_c0_g1 5217.22887375121 -7.23582673771687 0.863126369055524 -8.3832761889023 5.14745028901608e-17 1.69399806605958e-14 5217.22887375121 1.60184874647161 0.853133640324742 1.87760588817231 0.0604350996444176 0.499387743631431 F1 AM
TRINITY_DN137803_c0_g1 67.5993823558022 -1.99703263855467 0.321991084260902 -6.2021364446741 5.57017512381848e-10 5.51424694269721e-08 67.5993823558022 0.665190843422931 0.321323632794654 2.07015848052493 0.0384375059375178 0.409390702975806 F1 AM
TRINITY_DN137843_c12_g1 416.489447811019 -1.33840036540215 0.324180078978076 -4.12857066856556 3.65025255011579e-05 0.000753344070787881 416.489447811019 -1.10492230325282 0.323475842477916 -3.41577996918967 0.000635996139032094 0.041558995569345 F1 both
TRINITY_DN137860_c0_g1 48.1698549144849 -1.5830213499619 0.372053432390526 -4.25482259306314 2.0921482814814e-05 0.00047706074062656 48.1698549144849 0.544653282136946 0.36010299700071 1.51249305524628 0.130408478029162 0.629959741380974 F1 AM
TRINITY_DN137867_c0_g2 30.1140137256878 -1.18629727399293 0.346878733155321 -3.41991929917982 0.000626397153416532 0.00693078140715711 30.1140137256878 0.317574491295403 0.343311428915481 0.925033262943268 0.354948605401065 0.788024547248241 F1 AM
TRINITY_DN137870_c1_g4 48.7691795257905 -1.59912045563041 0.618156293824022 -2.5869193141074 0.00968382652296211 0.0497322284508005 48.7691795257905 -0.750283386061522 0.607555226015845 -1.23492211725614 0.216859491174318 0.706954546452957 F1 AM
TRINITY_DN137878_c0_g1 245.086313551261 -0.36736004236263 0.630537475733552 -0.582614129216114 0.560153091665669 0.71016548223809 245.086313551261 2.12860164090759 0.629761794706021 3.38001075772028 0.000724829927011844 0.0443325312158498 F1 OWA
TRINITY_DN137889_c0_g1 40.8836259999805 -1.16876758397322 0.404659246058694 -2.88827598864179 0.00387359830846066 0.0264018302843388 40.8836259999805 0.498161916103639 0.402071938167623 1.2389870289728 0.215350301708423 0.705812306371019 F1 AM
TRINITY_DN137896_c0_g1 1550.69594932902 0.409472087101437 0.15818309541653 2.58859574105064 0.00963681537371266 0.0495838873981627 1550.69594932902 0.0421231893258098 0.157831871775678 0.266886458684836 0.789556583013127 0.9458513416896 F1 AM
TRINITY_DN137896_c0_g3 6155.75028678948 0.506405108694574 0.160958835842109 3.14617775436278 0.00165419436699388 0.0144110689704498 6155.75028678948 -0.0689035756166311 0.160913324094353 -0.428203046605568 0.668503298406629 0.909364311265907 F1 AM
TRINITY_DN137901_c0_g6 30.6687603587785 -1.6534797699766 0.597531322550021 -2.7671850957038 0.00565426419771964 0.0341715308377216 30.6687603587785 0.67710459976558 0.592251108772226 1.14327282758366 0.252925333075827 0.729330580767812 F1 AM
TRINITY_DN137905_c0_g1 227.330055636373 0.668956466562464 0.186073385348767 3.59512170592588 0.000324239962481717 0.0042384411198697 227.330055636373 -0.383865881902408 0.185629167504106 -2.06791791970902 0.0386477420563803 0.410002133119861 F1 AM
TRINITY_DN137912_c4_g11 220.400366702336 -1.1130755584698 0.394343037393402 -2.82260735685154 0.00476348705939314 0.0304555527323185 220.400366702336 -0.176848931818426 0.399540801925934 -0.442630467191208 0.658033043763113 0.905807174911963 F1 AM
TRINITY_DN137918_c0_g1 305.066792849864 0.573143813055368 0.219193146268838 2.61478893300985 0.00892826096796438 0.0470017162457494 305.066792849864 -0.186493963737561 0.218625500809167 -0.853029326621632 0.393643041289122 0.808827918654103 F1 AM
TRINITY_DN137930_c0_g1 1370.85372107352 0.443633116596951 0.16269502780913 2.72677734882845 0.0063956178587037 0.0373417601805349 1370.85372107352 -0.10132464639105 0.162667233399388 -0.622895246163515 0.533353362183456 0.865562351591293 F1 AM
TRINITY_DN137932_c2_g5 229.126345442206 -0.944212308745601 0.372810664009542 -2.53268589098469 0.0113192334028314 0.0552973502626186 229.126345442206 -1.31236057862262 0.377150613233436 -3.47967239764328 0.000502027254507826 0.0373042137103485 F1 OWA
TRINITY_DN137940_c0_g5 1675.65802104955 -1.32095368771051 0.244122659362291 -5.4110244872851 6.26652014144846e-08 3.69512263933885e-06 1675.65802104955 -0.325855199298265 0.243595439069079 -1.33769006736559 0.180997490175178 0.677604786578149 F1 AM
TRINITY_DN137941_c1_g1 760.698366840286 0.525566212828768 0.161408864667868 3.25611740043045 0.00112947039079573 0.0108675948035538 760.698366840286 -0.0502908461462789 0.160604820986758 -0.313134100441638 0.754178782497133 0.934774207003183 F1 AM
TRINITY_DN137944_c0_g2 199.677709312933 0.870795802156832 0.278105008720975 3.13117626382094 0.00174107627377669 0.014977191979966 199.677709312933 0.428135538465628 0.276759440730078 1.54695911126365 0.12187310568969 0.620759838351926 F1 AM
TRINITY_DN137949_c0_g1 714.435725976782 -1.28780094636601 0.253832643323947 -5.07342526753935 3.90717962705122e-07 1.80553217187056e-05 714.435725976782 -0.105876466772673 0.253817725293746 -0.417135827098526 0.676579060735133 0.911894398761941 F1 AM
TRINITY_DN137951_c6_g2 35.6305426139317 -1.27544920296553 0.478930866959034 -2.66311756238219 0.00774203604812751 0.0426512338910607 35.6305426139317 0.78582319593547 0.475149329994581 1.65384468908844 0.0981590732607723 0.579206715798578 F1 AM
TRINITY_DN138009_c0_g2 89.3268504651313 2.24151029946772 0.498638395370019 4.49526213841674 6.94842928095758e-06 0.000197220394264755 89.3268504651313 2.03958153100523 0.498217758170329 4.09375518547443 4.24442461155274e-05 0.00700360596335061 F1 both
TRINITY_DN138015_c0_g4 152.17282063145 -0.857281958279729 0.276726613110808 -3.09793824541355 0.00194872031581949 0.0161859433325894 152.17282063145 0.540848287367661 0.276028831564004 1.95939056185967 0.0500670651332751 0.460741287105632 F1 AM
TRINITY_DN138017_c5_g2 70.4825290784934 -0.981125501581068 0.352343327082062 -2.78457239337063 0.00535983548600938 0.033061822084799 70.4825290784934 0.274639607827837 0.346822996358 0.791872542224239 0.428434998623474 0.82426481345894 F1 AM
TRINITY_DN138025_c0_g1 54.7253926686829 -3.30206897112308 0.723304894100296 -4.56525180191191 4.98895143793681e-06 0.000150552582860068 54.7253926686829 2.04760364804433 0.707000355680882 2.89618474954283 0.00377729949604067 0.121509314503771 F1 AM
TRINITY_DN138025_c0_g7 4049.15308308605 -2.92374388113241 0.381039276257493 -7.67307745765462 1.67918017034656e-14 3.78639580448609e-12 4049.15308308605 1.09767116151158 0.380752091227338 2.88290251531721 0.00394029361451037 0.12482676014145 F1 AM
TRINITY_DN138030_c0_g1 681.059345386971 1.10888199102014 0.347176280341063 3.19400274100173 0.00140314785063394 0.0127171044311456 681.059345386971 -0.418833454149986 0.347161303280294 -1.20645201579919 0.227643250162896 0.714062580106151 F1 AM
TRINITY_DN138034_c1_g2 30.4242138290145 -1.57385598860702 0.437137729539421 -3.60036638856424 0.000317769088167313 0.00418304356980464 30.4242138290145 0.357038257934112 0.418770326347104 0.852587290624255 0.393888213032979 0.808827918654103 F1 AM
TRINITY_DN138046_c1_g1 250.488566903626 -0.507081807177884 0.35567129926241 -1.42570347461116 0.153953953153044 0.313062844116238 250.488566903626 1.87227939084315 0.353252365432522 5.30011848201138 1.1572755482299e-07 6.80596717287206e-05 F1 OWA
TRINITY_DN138059_c0_g10 447.360387799705 0.641192122762075 0.20259874860663 3.16483752822692 0.00155169570859532 0.0137163141892639 447.360387799705 -0.313280827677466 0.202075434701264 -1.55031623779803 0.12106563184067 0.619454721541689 F1 AM
TRINITY_DN138066_c0_g2 106.736317918395 -2.45370849024424 0.422254664457512 -5.81096834867796 6.21125073053384e-09 4.62576724895078e-07 106.736317918395 1.03513369931352 0.416912947845946 2.48285332624406 0.0130334740878431 0.241466689562819 F1 AM
TRINITY_DN138073_c0_g5 343.658734380868 -4.0381632066641 0.630856260868486 -6.401082872832 1.5427879977747e-10 1.74751237720033e-08 343.658734380868 1.10758942116505 0.632382629574967 1.75145452984608 0.0798676471076962 0.545826277693026 F1 AM
TRINITY_DN138080_c1_g1 29.3618947116622 -1.70211127702907 0.452876744496372 -3.7584426617488 0.000170974207406818 0.00257857640619161 29.3618947116622 0.74700396035314 0.434729662253026 1.7183183601545 0.0857385622706454 0.557190022346068 F1 AM
TRINITY_DN138085_c27_g2 3344.06058303403 -1.92407947550601 0.393836162711998 -4.8854819787411 1.03176143314583e-06 4.03962800344057e-05 3344.06058303403 -0.246968939687322 0.393378564741631 -0.627814939152899 0.530125178456849 0.864544304115919 F1 AM
TRINITY_DN138085_c27_g6 826.622733987304 -1.08635104887185 0.362821549875784 -2.99417454460401 0.00275188467450095 0.0208320321660309 826.622733987304 0.318743969097738 0.362555365897096 0.879159430750795 0.379314837807182 0.80244165814088 F1 AM
TRINITY_DN138085_c27_g8 558.937681364269 -1.4287595867425 0.450391525114278 -3.17226125953409 0.00151256866594065 0.01345676484463 558.937681364269 -0.0456926727655599 0.450516895306901 -0.10142277291162 0.9192148595141 0.978567387777789 F1 AM
TRINITY_DN138086_c1_g1 708.018624129736 -1.36036397763223 0.402406286284802 -3.38057337570875 0.000723347586262057 0.00771978520595501 708.018624129736 0.937872043045621 0.39981938476532 2.34573929824868 0.0189893844740087 0.293490917989126 F1 AM
TRINITY_DN138091_c1_g2 174.909012848698 0.675280121397601 0.253603728814414 2.66273735230356 0.00775078856499473 0.042685426034219 174.909012848698 -0.58488529558339 0.257630488395273 -2.27024875520952 0.0231924943511629 0.323566332383378 F1 AM
TRINITY_DN138096_c1_g8 39.9651228107937 -1.37832645622602 0.47192572680624 -2.92064275782092 0.0034931011937634 0.0245575904652771 39.9651228107937 0.794952366249751 0.454371778475735 1.74956369191007 0.0801936294592043 0.546336249955805 F1 AM
TRINITY_DN138096_c1_g9 108.018713264224 -1.47228788992865 0.465285457578841 -3.1642680121357 0.0015547355297684 0.0137332152181537 108.018713264224 1.60767343136323 0.452321135174921 3.55427440007091 0.000379023533660222 0.0301041704949936 F1 both
TRINITY_DN138099_c1_g1 117.991201627228 0.816972835510172 0.261224646276949 3.12747226249097 0.00176316456052274 0.0150660865061089 117.991201627228 0.213611410284539 0.261362479624743 0.817299447844375 0.413757322248197 0.817499604073212 F1 AM
TRINITY_DN138100_c0_g11 1889.96280795729 -0.932033198868621 0.256934654313 -3.62751066554537 0.000286166957564035 0.00384816340008666 1889.96280795729 -0.856874670755996 0.256547338248319 -3.34002557425329 0.000837706752314289 0.0482754825906546 F1 both
TRINITY_DN138110_c1_g2 30.1530151382264 -1.42524754207574 0.422653599734975 -3.37214102274165 0.00074586247068388 0.00786319859245218 30.1530151382264 -0.0160404567923267 0.400278892283121 -0.0400732017140218 0.968034766568918 0.991552581548084 F1 AM
TRINITY_DN138125_c1_g1 2199.89767109857 0.715056787287143 0.265319321131703 2.69507996717733 0.0070371739898797 0.0400038044293978 2199.89767109857 -0.0971402630739096 0.265242310886749 -0.366232154851742 0.714191850322192 0.923690306519307 F1 AM
TRINITY_DN138147_c0_g1 149.576254526235 -1.78361995793576 0.319243038471367 -5.58702851118157 2.3098781385534e-08 1.50006566155176e-06 149.576254526235 0.67149073418895 0.309909481946857 2.1667318146274 0.0302553092400699 0.367316695843252 F1 AM
TRINITY_DN138147_c1_g2 556.069672974426 -0.942057648245027 0.238555326435156 -3.94901116786045 7.84746908722631e-05 0.00138786793523037 556.069672974426 0.041701987655834 0.239277050014085 0.174283273942818 0.861642843536814 0.965530020573296 F1 AM
TRINITY_DN138147_c1_g4 61.8956732804034 -1.17343701022266 0.279563423713225 -4.1973910414918 2.70007489518172e-05 0.000585529153360288 61.8956732804034 -0.119046115780426 0.280872642628624 -0.423843755896979 0.671679764834175 0.910346282179171 F1 AM
TRINITY_DN138148_c1_g1 427.158388873101 0.956631888853105 0.258184935734679 3.70521961760069 0.000211207651002049 0.00305254594946759 427.158388873101 -0.0831899744539087 0.258837606250498 -0.321398330246491 0.747908548326413 0.932537671346268 F1 AM
TRINITY_DN138151_c0_g4 113.582816331766 -1.89389333043133 0.307600424394448 -6.15699192925272 7.41396256463122e-10 7.13645179195511e-08 113.582816331766 0.38406660071635 0.306865239884395 1.25158066407599 0.210722703938393 0.70155641351495 F1 AM
TRINITY_DN138160_c0_g1 152.044053533978 -1.04476953686352 0.364808581011407 -2.86388421557127 0.00418480948682481 0.0278492046649467 152.044053533978 0.411719860289586 0.368791997559298 1.11640128585867 0.264250403357215 0.7371385741311 F1 AM
TRINITY_DN138169_c0_g3 1616.55977917298 -0.462375671932408 0.173802297786872 -2.66035419450785 0.00780585161141266 0.0428529991642769 1616.55977917298 -0.18901057793456 0.173816874735681 -1.0874121297025 0.27685471292456 0.745594431280899 F1 AM
TRINITY_DN138170_c0_g1 41.4001398614536 1.30251756444401 0.368021320819426 3.53924485011864 0.000401273472271956 0.00495297155105876 41.4001398614536 0.343960849667715 0.366572127073075 0.93831697574526 0.34808153833247 0.784081780642175 F1 AM
TRINITY_DN138170_c0_g4 67.8886175256631 1.12319000099616 0.428907250882128 2.61872467459132 0.00882591499791014 0.0466646782336313 67.8886175256631 0.43896952727856 0.429126807436861 1.02293662309397 0.306337812195686 0.759600020585959 F1 AM
TRINITY_DN138171_c0_g1 56.9314004337331 -1.08854112662828 0.359446907823262 -3.02837805232564 0.00245870288281261 0.0192653768678042 56.9314004337331 0.243787188800229 0.366998474502351 0.664273030373774 0.50651557914425 0.854848087445805 F1 AM
TRINITY_DN138178_c0_g5 59.2065894910785 -0.946087505547597 0.345984507135007 -2.73447939441526 0.00624790057719859 0.0367250321908516 59.2065894910785 -0.499114314908585 0.339870866867014 -1.46854103592197 0.141957318044809 0.641279432423473 F1 AM
TRINITY_DN138183_c0_g6 512.450207777165 0.749679468730586 0.272077105216283 2.75539343207376 0.00586215977393586 0.0350850766710887 512.450207777165 -0.235643689179465 0.271604966424026 -0.867597129323407 0.385614918519782 0.805362831234311 F1 AM
TRINITY_DN138194_c0_g1 128.73705488226 -2.37889764007625 0.421788983937048 -5.64001842312529 1.70031970906969e-08 1.14071310950342e-06 128.73705488226 0.807417839130312 0.427276355574791 1.88968527884988 0.0588000640942109 0.492942436621618 F1 AM
TRINITY_DN138195_c4_g1 149.294145049235 -0.948025890498895 0.212861223327214 -4.4537275304557 8.43921851406977e-06 0.000230142288689907 149.294145049235 0.406383078094139 0.215531353779382 1.8854940173118 0.059363171415665 0.495470778598869 F1 AM
TRINITY_DN138200_c0_g1 77.2522695624432 -1.36543648919845 0.427903032683157 -3.19099512017129 0.0014178367494281 0.0128311327977787 77.2522695624432 -0.108002861561403 0.43366073563316 -0.249049205258841 0.803322719942356 0.949127146111561 F1 AM
TRINITY_DN138207_c0_g1 525.653148758699 -0.683968461911706 0.221819134445057 -3.08345113519104 0.00204614710184292 0.0168116802871729 525.653148758699 -0.13112496230248 0.222966886305915 -0.588091642104083 0.556470782777989 0.871925540125783 F1 AM
TRINITY_DN138210_c0_g1 36.3788088051913 -1.23311987844147 0.420148838385383 -2.93495962806967 0.003335910880008 0.0237750768688425 36.3788088051913 0.0871622084275823 0.425092570608846 0.205042888194312 0.837538616886651 0.957473245123472 F1 AM
TRINITY_DN138216_c3_g2 69.5301599593002 -0.953024804938623 0.319638099942557 -2.98157449036861 0.00286770272363758 0.0214132750004714 69.5301599593002 -0.393802310112773 0.312730115463482 -1.25924012635987 0.207943612069 0.699495812894775 F1 AM
TRINITY_DN138217_c0_g2 53.0263093805583 -0.697419252883433 0.259240921287851 -2.69023597593624 0.00714015098127864 0.0403537008231791 53.0263093805583 -0.0235363873044491 0.259766246094989 -0.0906060262188277 0.927805643401356 0.980787960929104 F1 AM
TRINITY_DN138225_c0_g3 98.0604452771967 -0.913317672189218 0.3065824312931 -2.97902808173657 0.00289164275870578 0.0215352220497743 98.0604452771967 -0.037777193337113 0.304364852103696 -0.124118120328304 0.901221751150454 0.974624531689703 F1 AM
TRINITY_DN138234_c0_g1 26.286681737344 -1.19887404221145 0.4561342458159 -2.62833596295098 0.00858037271078572 0.0457538464256108 26.286681737344 0.311592629098106 0.451205902506617 0.690577466666754 0.48983111210582 0.847746569489788 F1 AM
TRINITY_DN138253_c0_g1 3189.34169094307 -0.438164305532115 0.145585584007367 -3.00966822037781 0.00261533206060898 0.0201490609528663 3189.34169094307 -0.163740362541058 0.145579347717267 -1.12474993952481 0.260695013128144 0.733948825889607 F1 AM
TRINITY_DN138257_c0_g2 230.927951224135 -1.09798850036563 0.377901503523111 -2.90548857342262 0.00366680237280552 0.025390286660487 230.927951224135 1.22551846517823 0.374587724092516 3.27164609611059 0.00106923328581115 0.0571653488190318 F1 AM
TRINITY_DN138268_c6_g2 285.604448606162 -1.33763315109004 0.49493203460321 -2.70266027973402 0.0068787011164997 0.0393972267850699 285.604448606162 1.38759483065874 0.496642824526482 2.79394921688787 0.00520686547331792 0.146511347640884 F1 AM
TRINITY_DN138272_c2_g7 45.6103355547436 -1.0554182771304 0.379189026521305 -2.78335659344589 0.00537996400020038 0.0331440079172476 45.6103355547436 0.391548325796112 0.380213359466205 1.02981212008389 0.303098210114942 0.757283284008313 F1 AM
TRINITY_DN138291_c0_g1 22.6274042905517 -1.38179172572321 0.496514090912827 -2.78298592328532 0.00538611429595828 0.0331647925757289 22.6274042905517 0.316686367400882 0.459212296237334 0.689629546063396 0.490427182010556 0.847901102330602 F1 AM
TRINITY_DN138296_c0_g3 47.3326690783927 -1.62324856399169 0.45953442473166 -3.53237641541124 0.000411842674851331 0.00505988776153382 47.3326690783927 0.849476520764833 0.467607551666168 1.81664414472777 0.0692716193871768 0.522361270994462 F1 AM
TRINITY_DN138297_c0_g1 84.748974210249 -1.03748306853965 0.341430032551863 -3.03864033513823 0.00237648389957816 0.0187692429173667 84.748974210249 0.305175317654188 0.336895663526839 0.905845193907866 0.365017796276346 0.794717660108306 F1 AM
TRINITY_DN138298_c2_g5 41.9194116534119 -1.34047994064231 0.469380600948522 -2.85584861822895 0.00429219729075868 0.0283888866436301 41.9194116534119 0.114365651630108 0.467897813577554 0.244424419844296 0.806902130922236 0.950837817243752 F1 AM
TRINITY_DN138303_c1_g11 37.3646186080623 -0.862664937399962 0.313168247213506 -2.75463730782332 0.00587572296623529 0.0351429441633042 37.3646186080623 0.166495393496249 0.302226624938931 0.550895850191529 0.581705072373401 0.879518369261131 F1 AM
TRINITY_DN138314_c0_g4 1357.73728620956 -0.75891425855528 0.312991016173249 -2.4247157884404 0.0153203753961189 0.0684400507562125 1357.73728620956 1.04275820052572 0.312693936433362 3.33475670305471 0.000853740600396091 0.0489534860267119 F1 OWA
TRINITY_DN138329_c0_g1 69.5075683676478 -0.707075149470948 0.244040939284029 -2.89736284225661 0.00376314245744041 0.0258734636550103 69.5075683676478 0.0742927973815646 0.251311836307757 0.295619969489162 0.767520321466602 0.938557945153171 F1 AM
TRINITY_DN138335_c0_g4 39.9603253869724 -1.63070518923711 0.406193031283734 -4.01460651376371 5.9545049321931e-05 0.00111546198933614 39.9603253869724 1.36878827948516 0.409491764395157 3.34265154637955 0.000829820300549117 0.0480625212459458 F1 both
TRINITY_DN138336_c0_g4 649.650334400799 0.658564857160987 0.202776608058371 3.24773583830444 0.00116327215148987 0.0111012396305433 649.650334400799 -0.120072793891362 0.202558360041535 -0.592781230390788 0.553327570639458 0.871925540125783 F1 AM
TRINITY_DN138337_c4_g2 165.5399679383 0.744960204227122 0.254836841655316 2.92328298917913 0.00346361567811898 0.0244123355422067 165.5399679383 -0.200989745517898 0.253394066794427 -0.793190417046967 0.427666889905709 0.82426481345894 F1 AM
TRINITY_DN138356_c2_g2 544.38018644804 0.643668037757575 0.166156918340108 3.87385637737964 0.000107126560927023 0.00178078712508927 544.38018644804 -0.584613097244759 0.164912007056439 -3.54500019543565 0.000392612795032541 0.030733675996131 F1 both
TRINITY_DN138367_c0_g3 88.4077259845424 -1.45484367843147 0.432759154266765 -3.36178602829662 0.000774401065452135 0.008080115315748 88.4077259845424 0.142530503674226 0.42900508982589 0.332234994536012 0.739711821248043 0.930767518770305 F1 AM
TRINITY_DN138376_c1_g4 212.829339302568 1.23644221088569 0.283531362683476 4.36086575814194 1.29548832221908e-05 0.000325583355118691 212.829339302568 0.442333526638678 0.279729588323379 1.58128973516853 0.113811805558586 0.60675735534858 F1 AM
TRINITY_DN138381_c0_g1 910.974859843747 0.421761483179231 0.137590830214008 3.06533133438635 0.00217428975499283 0.0175332709944836 910.974859843747 -0.145285342029984 0.137530978962434 -1.05638266466254 0.290793422698591 0.751567216549987 F1 AM
TRINITY_DN138399_c0_g2 1658.12837972889 -1.48442474153946 0.300898136946038 -4.9333131690532 8.08463725901443e-07 3.3034424692748e-05 1658.12837972889 0.327856944483774 0.301802298945721 1.08633017584382 0.277332941121897 0.745972597346292 F1 AM
TRINITY_DN138400_c0_g1 32.9578294280411 -1.16098104478233 0.411273441361084 -2.8228933065557 0.0047592406877414 0.0304363940306109 32.9578294280411 0.0986706094601867 0.415589935336889 0.23742300058398 0.812328647893202 0.951921530298965 F1 AM
TRINITY_DN138402_c0_g1 161.247171375012 -0.95993658812743 0.253821229142555 -3.78193971942471 0.000155611049618586 0.00239242164858676 161.247171375012 -0.0799125875249674 0.253773175213115 -0.314897693414042 0.752839332970595 0.93454996488554 F1 AM
TRINITY_DN138421_c1_g10 223.795080750695 -2.10617321717852 0.437560223145789 -4.81344762564666 1.48348493237813e-06 5.46555348838193e-05 223.795080750695 0.566612917727249 0.433414366204104 1.30732380352252 0.191102763272776 0.686374167630774 F1 AM
TRINITY_DN138421_c2_g2 464.052725570862 -2.67409963712933 0.31949649996333 -8.36973061500282 5.77501021781112e-17 1.85051083992571e-14 464.052725570862 1.10119389420392 0.316426985566343 3.48008843883211 0.000501248290835698 0.0373042137103485 F1 both
TRINITY_DN138433_c0_g3 121.985253375728 -1.16800760215493 0.326897956371366 -3.57300368322903 0.000352909795233632 0.0045233748649077 121.985253375728 -0.880156494927577 0.335370093568923 -2.62443345964804 0.00867932497585366 0.196127091277024 F1 AM
TRINITY_DN138438_c0_g3 33.6968492185179 -1.09169056864765 0.319308742951635 -3.41891850049656 0.00062870554253685 0.0069468539371143 33.6968492185179 -0.229129226604963 0.323354148440952 -0.708601475223705 0.478571820591618 0.842809824468449 F1 AM
TRINITY_DN138440_c8_g6 30.0965998582432 -2.00479510438282 0.446077341177729 -4.49427693208936 6.98067351391094e-06 0.000197904938398455 30.0965998582432 -0.515747496137263 0.398842142986808 -1.29311183686605 0.195972381790771 0.689122988798902 F1 AM
TRINITY_DN138445_c1_g13 50.2258242849691 1.82783271529043 0.356084267030791 5.13314651762576 2.84937914272284e-07 1.36865740163174e-05 50.2258242849691 -0.65153969934808 0.35791399986092 -1.82038059310689 0.0687010657519123 0.521007495343273 F1 AM
TRINITY_DN138447_c1_g11 1773.77874260599 0.466960333972442 0.176914769339323 2.63946495657925 0.00830370076525847 0.0446697646866224 1773.77874260599 -0.0739286346869904 0.176899975630221 -0.417912068238639 0.676011408639901 0.911803648187718 F1 AM
TRINITY_DN138460_c2_g28 111.869557668828 -1.24138312449177 0.365524432564844 -3.39617003378166 0.000683358946188215 0.00741945627129809 111.869557668828 -0.439648236038775 0.3653463775262 -1.20337373813771 0.228831725843035 0.714879262094519 F1 AM
TRINITY_DN138466_c2_g3 38.0403683682698 -1.62648117816207 0.605092047147339 -2.68798967996687 0.00718836182453366 0.040522725813164 38.0403683682698 0.649509490091243 0.603600202113319 1.07605909974382 0.281900825985705 0.748006170478068 F1 AM
TRINITY_DN138471_c1_g2 77.2400864558126 -1.16885622326621 0.246978022944707 -4.7326325206186 2.21626515132579e-06 7.61251131597137e-05 77.2400864558126 0.607865926618798 0.240947080913527 2.52281921953208 0.0116418233021947 0.227635856145897 F1 AM
TRINITY_DN138472_c1_g1 1940.20057655288 0.63565074593058 0.228089239507409 2.78685109084215 0.00532229295580288 0.0329001111645348 1940.20057655288 -0.136678402556632 0.22820276365872 -0.598934037280269 0.549216872603122 0.871237557495939 F1 AM
TRINITY_DN138474_c0_g6 49.9872698213388 -0.857508576811983 0.301923769106378 -2.8401492845363 0.00450924261734466 0.0293933579925574 49.9872698213388 0.523794453130116 0.28706220619456 1.82467228993254 0.0680504972634993 0.51961127569742 F1 AM
TRINITY_DN138487_c0_g1 25.5776986320698 -1.21413566752006 0.438314317431063 -2.7700114261292 0.00560543262037356 0.0339743903942153 25.5776986320698 -0.0219354437634272 0.409076139118183 -0.0536219096296154 0.957236400262327 0.988728858094898 F1 AM
TRINITY_DN138494_c0_g1 87.9703119150397 -1.7820350985809 0.358233482648174 -4.97450736711583 6.54137767018536e-07 2.76086950436784e-05 87.9703119150397 0.476273740901416 0.356420628926597 1.33626872927016 0.181461453628852 0.678060902877175 F1 AM
TRINITY_DN138498_c1_g2 708.195177455422 0.489846741417528 0.133902483368477 3.65823492660367 0.000253958212958541 0.00350206362411062 708.195177455422 0.0630835891033237 0.13323377731798 0.473480451978527 0.635870444105515 0.898879784653564 F1 AM
TRINITY_DN138506_c0_g1 75.4878800100846 -1.82062146061933 0.400277990482622 -4.54839262689455 5.40572119853258e-06 0.000161532734775902 75.4878800100846 0.19434385571974 0.401257081314893 0.484337510213869 0.628146359227754 0.895365676372737 F1 AM
TRINITY_DN138507_c0_g13 2843.98986137676 -3.28884166806036 0.789034199562303 -4.1681864612266 3.07032729170943e-05 0.00065188910666957 2843.98986137676 2.16037573533248 0.787017391316106 2.74501651319261 0.00605078529520215 0.160272197852846 F1 AM
TRINITY_DN138507_c0_g22 811.064716617999 -3.65671071355556 1.06929656586544 -3.41973483342853 0.000626822038685101 0.00693233292829167 811.064716617999 2.31158694564105 1.06491758277733 2.17067215625493 0.0299559633887533 0.36546275334279 F1 AM
TRINITY_DN138511_c0_g10 344.491662916319 -1.50365835385781 0.244724650747723 -6.14428644300272 8.03237770597349e-10 7.611381100139e-08 344.491662916319 0.302860310166148 0.243809012964867 1.24220309365589 0.214161638536619 0.704534042093502 F1 AM
TRINITY_DN138511_c0_g14 372.813827219786 -1.24900294852642 0.214577008415323 -5.8207678341238 5.85778912436029e-09 4.43027138340205e-07 372.813827219786 0.256190271724832 0.21366823704635 1.19900962008339 0.23052420497036 0.714879262094519 F1 AM
TRINITY_DN138519_c0_g1 770.121163750255 -0.784511473526013 0.209672308798902 -3.74160745412711 0.000182846966198293 0.00271682255511106 770.121163750255 0.862469250607011 0.209649031000901 4.11387186713638 3.89077455673523e-05 0.00661028186913179 F1 both
TRINITY_DN138523_c0_g5 252.413036688502 -0.694086066658577 0.231332834768939 -3.00037851242279 0.00269644294813449 0.0206207075924684 252.413036688502 0.00896032728671526 0.228226309403466 0.0392607114847347 0.968682530142899 0.991727483146564 F1 AM
TRINITY_DN138527_c0_g2 605.460609934889 0.928273907902077 0.267742738588117 3.46703672636325 0.000526229984602069 0.00604494283727084 605.460609934889 -0.138921861347457 0.268421747938331 -0.517550691829089 0.604771792100566 0.887547892066694 F1 AM
TRINITY_DN138529_c0_g1 14345.5857942199 -0.506746788926224 0.192069580801183 -2.63835005424817 0.00833105344845001 0.0447971173835512 14345.5857942199 -0.00899594158663801 0.192075650692323 -0.0468354086226588 0.962644407987479 0.990278995667795 F1 AM
TRINITY_DN138533_c9_g20 311.041684025207 -0.851493806405827 0.293526329777874 -2.9009111620419 0.00372079347794197 0.0256838105352383 311.041684025207 0.105038323625286 0.292068381943584 0.359636065110174 0.719119309617348 0.925157111438175 F1 AM
TRINITY_DN138538_c1_g2 513.312350699124 -3.98239418460262 0.754246419334372 -5.2799643226906 1.29209043320971e-07 6.99250629332356e-06 513.312350699124 1.38380279288043 0.760423865864579 1.81977822501282 0.0687927850554918 0.521080356021387 F1 AM
TRINITY_DN138540_c0_g2 43.7134770487531 1.08408761975523 0.296065261680481 3.66165085900958 0.000250595226346851 0.00346746906092321 43.7134770487531 -0.192715143075198 0.295527860295033 -0.652104823155441 0.514333552846003 0.857322265121797 F1 AM
TRINITY_DN138545_c0_g1 108.028841866099 -0.68238132906755 0.210222315323164 -3.24599854215553 0.00117039438818063 0.0111468965722968 108.028841866099 -0.123029595066936 0.214514751927197 -0.573525102407366 0.566289207586668 0.874049786835943 F1 AM
TRINITY_DN138553_c0_g1 933.493537944231 0.596199233837051 0.2136113043602 2.79104720427957 0.00525378095322029 0.0325975356824901 933.493537944231 -0.296575846601949 0.213503052451325 -1.38909417545476 0.164804114687986 0.662653572435936 F1 AM
TRINITY_DN138577_c0_g4 127.16162144866 -1.05235967530909 0.393314558871319 -2.67561841170846 0.00745915183478352 0.0416273398882459 127.16162144866 0.59541722824432 0.396718514665303 1.50085566020697 0.133392898638789 0.63197608758123 F1 AM
TRINITY_DN138582_c0_g1 47.0588623262834 -1.03114413226728 0.371688542993663 -2.77421554068419 0.00553350027940827 0.0337230561322396 47.0588623262834 0.244821003270855 0.378417783640897 0.646959561242979 0.517658115887936 0.859117695080007 F1 AM
TRINITY_DN138587_c1_g2 814.71845208365 1.01507137514053 0.203317487031731 4.99254338601042 5.95893220474944e-07 2.57731312308049e-05 814.71845208365 0.025147386979236 0.202803288219065 0.123998911457847 0.90131613694285 0.974624531689703 F1 AM
TRINITY_DN138587_c1_g8 4579.58740415086 0.570067288598027 0.197473746887146 2.88680038528775 0.00389181053508765 0.026496299122446 4579.58740415086 -0.173921335715161 0.197446981327205 -0.880850821552659 0.378398568304234 0.80204690533462 F1 AM
TRINITY_DN138598_c1_g15 2013.34578476915 -0.995805716945744 0.240152273046869 -4.14655961532956 3.37508331927496e-05 0.000703710651321088 2013.34578476915 0.406202535926527 0.240006554133701 1.69246434703714 0.0905574724349973 0.563490555553201 F1 AM
TRINITY_DN138598_c1_g3 218.387240210902 -1.32971863168057 0.420548665337025 -3.16186625063937 0.00156761547768364 0.0138419650935568 218.387240210902 0.513313461344213 0.417854745962418 1.22844951817391 0.21927826883543 0.708561055791691 F1 AM
TRINITY_DN138601_c7_g1 29.5272406643605 -2.15477445118553 0.563239003929658 -3.82568401007726 0.000130409480750349 0.00208116781435993 29.5272406643605 1.12465519331818 0.557191419701565 2.01843595136577 0.0435458783314328 0.429310305305794 F1 AM
TRINITY_DN138606_c0_g1 155.620235966076 0.98099291296984 0.295485746472587 3.31993310906064 0.000900390191955612 0.00905334531159993 155.620235966076 0.185674487224906 0.295634568546033 0.628054047055712 0.529968534927778 0.864544304115919 F1 AM
TRINITY_DN138609_c0_g1 264.939801031602 -0.112744859237517 0.369761496734472 -0.304912383342281 0.76043288405582 0.854586922974131 264.939801031602 -1.22989126596657 0.368648471419199 -3.33621691480724 0.000849268714766172 0.0488191158944284 F1 OWA
TRINITY_DN138627_c0_g1 62.8715627709874 -1.02147505685926 0.347661999216472 -2.93812685643344 0.00330201881629924 0.0236303450582825 62.8715627709874 -0.0324789976306843 0.342624289892458 -0.0947947900625454 0.924477825165724 0.980009234225378 F1 AM
TRINITY_DN138630_c0_g3 175.559960290623 -1.6458891872593 0.406586116499094 -4.04807031147844 5.16416345993649e-05 0.000994959436232859 175.559960290623 -0.769277658559471 0.408707215597258 -1.88222186739546 0.059805897795125 0.496635797186454 F1 AM
TRINITY_DN138650_c2_g3 206.622384535891 -1.67920898956696 0.522588370379189 -3.21325365191064 0.00131240329055872 0.0121201961831538 206.622384535891 2.56250080876293 0.50132543172321 5.11145185664095 3.19692300671344e-07 0.00016294361351551 F1 both
TRINITY_DN138671_c0_g1 1962.37134098459 -0.411548057079086 0.155671907827254 -2.64368865791619 0.0082008050303351 0.0443120046380631 1962.37134098459 -0.0740266430897102 0.155695566767873 -0.475457616594033 0.634460835762463 0.898154388761927 F1 AM
TRINITY_DN138677_c0_g1 125.669848612483 -1.73962080100278 0.327815111633025 -5.30671326387847 1.11619551461201e-07 6.14993424600595e-06 125.669848612483 0.65319896783888 0.336272997387764 1.9424663083657 0.0520806748052519 0.470198064853192 F1 AM
TRINITY_DN138680_c1_g4 527.193777998274 -1.14810905152422 0.291793905918376 -3.93465740112263 8.33154539086054e-05 0.00145134567169976 527.193777998274 0.105875918113942 0.292003611593849 0.362584276050686 0.716915457965766 0.924708859740345 F1 AM
TRINITY_DN138693_c0_g3 943.643848073371 0.489068807941462 0.182052334447163 2.68641876758469 0.00722225073654543 0.0406479020538689 943.643848073371 -0.290404228355429 0.181862541939318 -1.59683365941475 0.110302790807327 0.599114490483533 F1 AM
TRINITY_DN138696_c1_g1 18383.3382380501 -2.81834852485043 0.297855592101895 -9.4621306417718 3.01731273885973e-21 2.18588111406929e-18 18383.3382380501 0.968941449587118 0.297790497458323 3.25376886723098 0.00113884898323481 0.0589630706082925 F1 AM
TRINITY_DN138715_c1_g1 4280.98428210938 0.409327494598689 0.143690101386678 2.8486826207824 0.00439006502084046 0.0288248189410967 4280.98428210938 -0.0849572229828102 0.143671340883551 -0.591330340904034 0.554299104041553 0.871925540125783 F1 AM
TRINITY_DN138717_c0_g1 39.8744069310779 -1.16196067644629 0.324479728543023 -3.58099620479751 0.000342286626757829 0.0044244725166844 39.8744069310779 0.59040525067019 0.331667769677472 1.78011041363568 0.0750578926681456 0.535810603160062 F1 AM
TRINITY_DN138721_c0_g5 176.998072275134 0.764753302067869 0.288980059883937 2.64638779012993 0.00813564915623026 0.0440755831674895 176.998072275134 -0.138782242350577 0.289898514436801 -0.478726986994728 0.632132864467376 0.896802089405811 F1 AM
TRINITY_DN138728_c0_g1 101.410369801755 -1.29831436268022 0.3308089537852 -3.92466512113586 8.68504704842057e-05 0.00149369315515668 101.410369801755 0.175272448816513 0.322796588419775 0.542981106691818 0.587142810856276 0.880989908189912 F1 AM
TRINITY_DN138746_c0_g1 132.775096803165 0.519457496780253 0.19474861323231 2.6673232130316 0.00764581024161541 0.0423082065017178 132.775096803165 -0.33126685742643 0.193551388356475 -1.71151889035441 0.086985367021397 0.557564571812425 F1 AM
TRINITY_DN138752_c2_g1 192.655535527631 -0.723800933472983 0.235166195712127 -3.07782728415187 0.00208515728866069 0.0170394173396189 192.655535527631 -0.426488327350868 0.229848611266381 -1.85551839970263 0.0635222342133508 0.505577973949174 F1 AM
TRINITY_DN138754_c0_g1 80.717022707407 0.887405475675364 0.286068879873163 3.10206925013592 0.0019217299742613 0.0160376676483838 80.717022707407 -0.167212312334322 0.28265984286593 -0.591567272658655 0.554140394627624 0.871925540125783 F1 AM
TRINITY_DN138763_c0_g1 131.394901732851 -0.803774079375167 0.279674295231033 -2.87396479791318 0.00405354140453272 0.0272613113125153 131.394901732851 0.212775817909512 0.28207985436031 0.754310577733518 0.450662752229925 0.834126211307636 F1 AM
TRINITY_DN138772_c0_g5 36.7128732455901 1.04724865659452 0.354615428457817 2.9531954127007 0.00314502804825873 0.022903967721066 36.7128732455901 -0.543440576646083 0.345837891322165 -1.57137372821835 0.116095864691392 0.612272879411766 F1 AM
TRINITY_DN138772_c0_g7 51.6613132394974 0.860503803055944 0.274986572830465 3.12925752773559 0.00175248642079758 0.015024445758169 51.6613132394974 -0.657341654842525 0.269934458344356 -2.43518985636118 0.0148839779216396 0.262011988651656 F1 AM
TRINITY_DN138780_c0_g2 43.0248024015335 -1.26476627187469 0.447570327490243 -2.82584924466929 0.00471554515015337 0.0302762117167638 43.0248024015335 0.373714006453719 0.445907820815583 0.838096998994503 0.401976228240705 0.81213839518533 F1 AM
TRINITY_DN138783_c0_g1 28.2508907209001 -1.44947929473671 0.521550677845331 -2.77917248756133 0.00544975783301696 0.0333965658045954 28.2508907209001 0.651153314081051 0.511184607811864 1.27381244296131 0.202729894308409 0.695471893963665 F1 AM
TRINITY_DN138797_c1_g1 695.656714616292 -0.677506873011618 0.217780216007418 -3.11096611727366 0.0018647633473123 0.0156941678068692 695.656714616292 0.203961512251603 0.218371855994019 0.934010068848751 0.350298699159498 0.785074356451265 F1 AM
TRINITY_DN138807_c0_g1 155.442499028128 -1.28423155380603 0.269308728227157 -4.76862210244742 1.85490234527077e-06 6.60894945235078e-05 155.442499028128 0.676776053033891 0.264985781067008 2.55400893704086 0.0106490523185701 0.217688648822392 F1 AM
TRINITY_DN138812_c0_g11 1963.55500307215 -0.697637537547574 0.181065639857114 -3.85295375808523 0.000116701436557126 0.00190068539699925 1963.55500307215 0.188758239640487 0.181033165533904 1.04267214840883 0.297100161431981 0.754387998532318 F1 AM
TRINITY_DN138812_c0_g4 3387.76572334416 -0.628391184429449 0.143559305073787 -4.37722364361173 1.20200621534146e-05 0.000306839175704515 3387.76572334416 0.205075000136144 0.143608181540565 1.4280175261339 0.153286814027697 0.652298716002342 F1 AM
TRINITY_DN138812_c0_g6 128.293636760984 -1.35818877699775 0.455753131407759 -2.98009752078388 0.00288156630571804 0.0214930426472133 128.293636760984 0.335274995683018 0.450109406995883 0.744874447127663 0.456347623921398 0.835738510241232 F1 AM
TRINITY_DN138827_c0_g1 48.2728609868406 -0.873794772371566 0.286596565657034 -3.04886686401268 0.00229706255422633 0.0183241433054747 48.2728609868406 0.656391153425818 0.27400157501957 2.39557438083681 0.0165943469506666 0.275603143852636 F1 AM
TRINITY_DN138827_c0_g5 56.5846222578285 -0.95476329932848 0.241251337561417 -3.95754613831071 7.57236642310766e-05 0.00135098783517905 56.5846222578285 0.246235700191225 0.233532581628757 1.05439548723296 0.291701887505081 0.752161269456608 F1 AM
TRINITY_DN138828_c4_g2 117.659294725809 0.889837295247594 0.264095784149835 3.36937334350913 0.000753393068173852 0.00790494674245489 117.659294725809 0.0319824676157629 0.261169719498454 0.122458559427109 0.902535863708482 0.974667849323761 F1 AM
TRINITY_DN138829_c0_g2 49.0266381932379 -1.39712897979133 0.398045145988563 -3.50997617700247 0.000448146843367585 0.00538949139581768 49.0266381932379 1.02931381554128 0.396250708908845 2.5976327420983 0.00938688308236017 0.205632808383011 F1 AM
TRINITY_DN138837_c6_g8 1448.28333507962 -0.492734218238643 0.145263578494894 -3.39200110133569 0.000693841613063342 0.00749983346779031 1448.28333507962 -0.222260941581519 0.144691347624462 -1.53610388755508 0.124512902992233 0.625181248474137 F1 AM
TRINITY_DN138840_c0_g1 165.333564898435 -0.915387813312995 0.321429210408576 -2.84786753559026 0.00440132400071982 0.0288831698705281 165.333564898435 0.214692224807553 0.32158207844333 0.667612529425783 0.504380957730867 0.854408850375645 F1 AM
TRINITY_DN138844_c0_g3 212.960707479523 -1.36514059607494 0.374499947844065 -3.64523574418056 0.000267146798956222 0.00364676345010139 212.960707479523 1.00924818348276 0.379500677797096 2.65941075347002 0.00782774654692134 0.183952043852652 F1 AM
TRINITY_DN138845_c0_g1 168.976723233779 -1.23183358556738 0.474789553962468 -2.59448333537843 0.00947332059194594 0.0489712961952153 168.976723233779 0.665163776602184 0.474489523313175 1.40185134533131 0.160959642137309 0.658891728013799 F1 AM
TRINITY_DN138851_c0_g9 367.024983924272 -1.16132871426391 0.287632743011436 -4.03754003144816 5.40146296979847e-05 0.00103089206664187 367.024983924272 0.43998573658494 0.28980517993033 1.51821211991695 0.128960933121133 0.629645873075039 F1 AM
TRINITY_DN138852_c0_g4 293.95372174047 0.924975049932672 0.183974132902982 5.02774512556314 4.96280886585646e-07 2.20562805771721e-05 293.95372174047 0.0951567403388079 0.183046652884088 0.519849660398133 0.603168363640734 0.887096478901178 F1 AM
TRINITY_DN138858_c1_g2 373.571596876041 -0.401896880884704 0.268291634446947 -1.49798513737922 0.134137112001734 0.287101519474269 373.571596876041 1.62663673823538 0.270968066419252 6.00305696435307 1.93636643510346e-09 2.33750002923857e-06 F1 OWA
TRINITY_DN138863_c1_g10 33.4577335093687 -1.8766543491153 0.473031357419846 -3.96729375268382 7.26933728239269e-05 0.00131133459880081 33.4577335093687 0.843855986462829 0.472681713046887 1.78525202725396 0.0742204463849137 0.53330832026453 F1 AM
TRINITY_DN138864_c0_g1 214.697688503757 0.698546195541769 0.232071334279612 3.01004946479138 0.00261205146745746 0.0201301548693011 214.697688503757 0.0198811428476291 0.230814604012957 0.086134683429793 0.931359352678387 0.981938808955838 F1 AM
TRINITY_DN138871_c0_g10 158.526817423401 -0.618160212377977 0.22019981428543 -2.80726945380935 0.00499634295032555 0.0314814850890759 158.526817423401 -0.0309899021862891 0.219390924433419 -0.141254257742526 0.887669084240894 0.970971697100495 F1 AM
TRINITY_DN138881_c1_g2 28019.4705205339 -0.644340102697414 0.236514620884685 -2.72431404150515 0.00644352050603701 0.0375310328151537 28019.4705205339 0.153421662930689 0.236502953792992 0.648709288700794 0.516526299359089 0.858614602763384 F1 AM
TRINITY_DN138885_c0_g14 23.1563232222831 -1.62110427862548 0.481763286391105 -3.36493943066769 0.000765604637173228 0.00801236344180473 23.1563232222831 0.0590912062428208 0.459964602814625 0.128469029749743 0.897777805783207 0.973814091296581 F1 AM
TRINITY_DN138893_c0_g3 219.340638066724 -0.831498567682319 0.193670767865908 -4.29336123796454 1.7598832077487e-05 0.00041976920429289 219.340638066724 0.251297124677302 0.194219838769767 1.29387979245105 0.195706945500103 0.688667459648722 F1 AM
TRINITY_DN138896_c0_g5 2240.51291875509 -6.83974719972633 1.68169741361798 -4.06716876908992 4.75877793248413e-05 0.00093384785648498 2240.51291875509 1.93862452466389 1.66764235186439 1.16249417778132 0.245034788296575 0.723302737898122 F1 AM
TRINITY_DN138916_c0_g1 48.6393165703786 -0.882572403579557 0.307623286684009 -2.86900388164091 0.0041176674531009 0.0275336506000457 48.6393165703786 -0.0916192997576621 0.305921672115027 -0.299486136840979 0.764569148113972 0.938113624412458 F1 AM
TRINITY_DN138920_c0_g2 461.55234577417 -0.914479622185129 0.453597400818233 -2.0160601020542 0.0437936914296993 0.138543487579562 461.55234577417 2.13875733408697 0.452657759546112 4.72488826046315 2.30241921333476e-06 0.000802931570196797 F1 OWA
TRINITY_DN138927_c0_g3 225.078794601768 -0.95180860734803 0.283764301747714 -3.35422250609329 0.000795883359711507 0.00824772232300184 225.078794601768 0.437098321726517 0.288091943058513 1.51721813906382 0.129211618087791 0.629645873075039 F1 AM
TRINITY_DN138935_c1_g3 1808.40448791209 0.654334369170967 0.200152835726565 3.26917361323261 0.00107862097290217 0.0104485507371068 1808.40448791209 -0.099801519021718 0.200073085921434 -0.498825309571666 0.617902455755273 0.89245659478608 F1 AM
TRINITY_DN138936_c0_g1 244.966565570929 0.632875566311026 0.170321309165923 3.71577443486237 0.000202582249880545 0.00295418295289875 244.966565570929 0.0525364582697053 0.169048937673583 0.310776624761452 0.755970441098425 0.935329417738552 F1 AM
TRINITY_DN138943_c0_g1 41.4034886059311 -1.28693075254992 0.466156767125834 -2.76072523946117 0.00576731739162071 0.0346622607201725 41.4034886059311 -0.0147462885131937 0.454491855049575 -0.0324456606853498 0.974116649677731 0.992825817649524 F1 AM
TRINITY_DN138943_c0_g13 142.687309337881 -1.00024150995725 0.295375474908189 -3.38633906646499 0.000708318079845918 0.00761574843200337 142.687309337881 0.0392668531156207 0.296556825796795 0.132409203565346 0.894660635381206 0.972770746975233 F1 AM
TRINITY_DN138954_c0_g11 60.2648396839271 -1.2617268105215 0.437620556671117 -2.88315251943186 0.00393716758957186 0.0267112807198305 60.2648396839271 0.357605175787424 0.43170614840556 0.828353214584002 0.40747049413637 0.814730105378518 F1 AM
TRINITY_DN138957_c1_g3 117.381030274168 0.693666037469452 0.246332235510643 2.81597751926983 0.004862906933331 0.0308709904780772 117.381030274168 -0.0316302367831586 0.245733013339618 -0.128717897336178 0.897580873194866 0.973802031336574 F1 AM
TRINITY_DN138999_c0_g1 780.092354513706 -1.12428402424776 0.381062066738597 -2.95039607030473 0.003173667979062 0.0230168404215665 780.092354513706 0.915743835471032 0.381456755982786 2.40064914596074 0.0163660198501278 0.273594046124294 F1 AM
TRINITY_DN139012_c9_g1 3078.60731351225 -0.447482996179186 0.14563555289242 -3.07262194767605 0.00212187115817708 0.0172361335273804 3078.60731351225 -0.255095113358687 0.145643793802019 -1.75150005846079 0.0798598112266883 0.545826277693026 F1 AM
TRINITY_DN139014_c1_g5 12760.1244283901 0.606889308976523 0.188285818923667 3.22323429584765 0.0012675183097239 0.0118086738319457 12760.1244283901 0.0266180553168331 0.188255255874978 0.141393424545397 0.887559148538976 0.970971697100495 F1 AM
TRINITY_DN139015_c0_g1 882.023707435567 1.98134185985118 0.362324163509324 5.46842319502158 4.5405673800137e-08 2.75065764690233e-06 882.023707435567 0.24562694960261 0.361542176824179 0.679386708793481 0.496892869160361 0.850913932314609 F1 AM
TRINITY_DN139015_c0_g2 600.922388663356 1.91455462882681 0.376904218334629 5.07968479972542 3.78061606029647e-07 1.75370176983619e-05 600.922388663356 0.331765367360591 0.376201131222847 0.881882960538112 0.377840102464723 0.801994252369017 F1 AM
TRINITY_DN139015_c0_g5 331.139022835477 1.93911187015225 0.341228959614106 5.6827294856368 1.32561859177301e-08 9.14526616584932e-07 331.139022835477 0.060619609616507 0.338862111174274 0.178891671914689 0.858022762152823 0.964261358848408 F1 AM
TRINITY_DN139018_c5_g4 42.1556192611385 2.64543235195767 0.513550070939648 5.15126469969576 2.58735701123538e-07 1.27036099384305e-05 42.1556192611385 0.190381423486958 0.502347925788034 0.378983198125694 0.704700340778448 0.921118104595799 F1 AM
TRINITY_DN139023_c6_g11 24.0632476107214 -1.29622002661345 0.451279365564366 -2.87232283486396 0.00407466476488466 0.027335952617559 24.0632476107214 0.586792207811418 0.449356450577377 1.30585019322066 0.191603507064044 0.686374167630774 F1 AM
TRINITY_DN139031_c0_g1 856.420110434678 -0.269755251163099 0.291891474244066 -0.924162830934699 0.355401544428228 0.536237232900916 856.420110434678 1.26404222251693 0.292803660423269 4.31703012417831 1.58142582694537e-05 0.00332766814374487 F1 OWA
TRINITY_DN139065_c2_g2 26.6729625263687 -1.12559378255318 0.430771415821841 -2.61297231248674 0.00897585734724866 0.0471910738293495 26.6729625263687 0.711950866150991 0.44215673733597 1.61017758191485 0.107359094013223 0.593997441543125 F1 AM
TRINITY_DN139068_c0_g1 1374.59616020934 -1.24553855652926 0.27466270587416 -4.53479314770864 5.76599667784679e-06 0.000170205232843155 1374.59616020934 0.863984851362201 0.274386790670464 3.14878441943599 0.00163951093906143 0.071763020798307 F1 AM
TRINITY_DN139074_c0_g1 38.80990861891 -1.66304540562066 0.512486092125638 -3.24505470718796 0.00117428061529639 0.0111664411652921 38.80990861891 0.0802078393902934 0.496191467372187 0.161646954178941 0.871583879436663 0.967039853848651 F1 AM
TRINITY_DN139082_c0_g2 68.5825281933247 -0.988279877300045 0.35113245421723 -2.81455008054779 0.00488455662294147 0.0309827549078504 68.5825281933247 0.155631090746355 0.338766339863962 0.459405414389315 0.645943060851032 0.902319793718387 F1 AM
TRINITY_DN139082_c0_g5 136.273744748455 -0.651197388907973 0.218073544567283 -2.98613658158364 0.0028252642661017 0.0212095131542462 136.273744748455 -0.262117816616145 0.213077873743309 -1.23015032960162 0.218640816004165 0.707742139760535 F1 AM
TRINITY_DN139094_c0_g1 54.3982217367582 -2.30533478864987 0.476551177597595 -4.83753875139203 1.31456761652833e-06 4.97106601945875e-05 54.3982217367582 0.14795806657645 0.476999229993085 0.310185126669062 0.756420180319231 0.935426203817915 F1 AM
TRINITY_DN139098_c0_g1 172.20925776476 -0.89337459570036 0.274794833973873 -3.25106037395631 0.00114975439234719 0.0110322965787356 172.20925776476 0.0971506647348129 0.277411251280335 0.35020448625077 0.726185240158031 0.926996803678066 F1 AM
TRINITY_DN139101_c0_g1 45.6871249349791 -1.19096655372709 0.380691269922021 -3.12843148194873 0.00175741980465559 0.0150381041822831 45.6871249349791 0.0434048760569 0.368944998482928 0.117645926182432 0.906348213766592 0.975825124674955 F1 AM
TRINITY_DN139101_c0_g3 59.002351671904 -1.43660822788618 0.322048845275638 -4.4608395557407 8.16391952768529e-06 0.000224410803031464 59.002351671904 -0.273566673685951 0.310238535501464 -0.881794626975539 0.377887877773377 0.801994252369017 F1 AM
TRINITY_DN139114_c0_g14 239.856028244139 1.25106591220983 0.332040638092493 3.7678096253427 0.000164686215035071 0.00250037618126502 239.856028244139 0.120678761450533 0.332197666412913 0.36327395900648 0.716400244214472 0.924426836720893 F1 AM
TRINITY_DN139124_c0_g10 1106.0468347883 -3.63796673106348 0.590957568968224 -6.15605404194272 7.45797832755146e-10 7.15055693743546e-08 1106.0468347883 1.31042109158733 0.591479214935691 2.21549812486616 0.0267258929089949 0.346123703986847 F1 AM
TRINITY_DN139125_c0_g1 128.966894561482 1.47402342694958 0.320232740878488 4.60297539503901 4.16497450651231e-06 0.000129705401735415 128.966894561482 -0.178585141418166 0.31311574225491 -0.570348651690525 0.568441249062955 0.874714864285727 F1 AM
TRINITY_DN139133_c0_g3 103.439240094234 -0.742062970316416 0.278547001637364 -2.66404939185989 0.00772062257665205 0.0425770655817952 103.439240094234 0.262465612284556 0.272418728028674 0.963463907873945 0.335314768190407 0.776725264579861 F1 AM
TRINITY_DN139139_c1_g7 499.965179484102 -0.8560811333643 0.188215102890092 -4.5484189112295 5.40504621059648e-06 0.000161532734775902 499.965179484102 -0.215924271478226 0.186132198719079 -1.16005867315902 0.246024918562739 0.723810612128652 F1 AM
TRINITY_DN139144_c0_g1 41.1669950014007 -0.940162818470389 0.361627125496062 -2.59981276896948 0.00932746359227177 0.0484332027425575 41.1669950014007 0.18513629012241 0.372418846182757 0.497118478347785 0.619105504696076 0.892564199868577 F1 AM
TRINITY_DN139152_c2_g1 38.9564596020359 -1.49543383416898 0.444554086321329 -3.36389627310289 0.000768504208438866 0.00803580205586591 38.9564596020359 0.881964484098066 0.42980004564363 2.052034412368 0.0401663181821039 0.417802573163145 F1 AM
TRINITY_DN139156_c0_g2 842.991756433597 0.702229582989784 0.264483409801007 2.65509879624634 0.00792851839844054 0.0433505183110064 842.991756433597 0.112208790409344 0.264844134893951 0.423678592898705 0.671800229289705 0.91037202538266 F1 AM
TRINITY_DN139162_c0_g1 95.4979643485184 -1.96674904617986 0.35878537383875 -5.48168679547061 4.21289585634632e-08 2.59082456539399e-06 95.4979643485184 0.569929639431794 0.353081406977754 1.6141593076514 0.106492875879842 0.593682584477242 F1 AM
TRINITY_DN139163_c1_g14 1372.10906593875 -0.388731121924904 0.146897949662038 -2.64626649193703 0.00813856726843055 0.0440755831674895 1372.10906593875 -0.274368053511925 0.147279559745913 -1.86290652949578 0.0624754180097897 0.504414302691344 F1 AM
TRINITY_DN139163_c1_g19 805.69098791573 -0.45962087973281 0.148087255805116 -3.10371663809933 0.00191106266802774 0.0159931646578967 805.69098791573 -0.246768095362378 0.148578203059037 -1.66086337216184 0.0967408900187093 0.57557692696994 F1 AM
TRINITY_DN139172_c0_g1 2149.73180113827 -0.659289812799122 0.15478869936176 -4.2592890535134 2.05078132320437e-05 0.00047160224328608 2149.73180113827 0.0740309712824243 0.155051297380138 0.477461153394435 0.633033776646649 0.897414098594941 F1 AM
TRINITY_DN139172_c0_g6 4082.9992448966 -0.714294961858653 0.142497659059893 -5.01267857009799 5.36775219157427e-07 2.34687377237717e-05 4082.9992448966 0.122130039743543 0.142631594008883 0.85626218084569 0.391852775211525 0.808250654867211 F1 AM
TRINITY_DN139177_c0_g2 2239.08376047854 0.747335889753527 0.249418394598206 2.99631424922539 0.0027326466504386 0.0207684014334085 2239.08376047854 -0.180301588552496 0.249359719868155 -0.723058193391568 0.469644132606496 0.839116941494955 F1 AM
TRINITY_DN139177_c0_g4 1612.97282563401 0.769139871557618 0.23349847222394 3.29398245835186 0.000987786627263263 0.00974734136187135 1612.97282563401 -0.143437444552486 0.233361011634699 -0.614658993581249 0.538779945963358 0.867875321150987 F1 AM
TRINITY_DN139184_c0_g1 51.0963855805668 -0.757807363807868 0.620273141543219 -1.2217317066518 0.221809101892123 0.396549291143404 51.0963855805668 2.53858941075099 0.607029281972565 4.18198839189725 2.88970726887226e-05 0.00547754759659952 F1 OWA
TRINITY_DN139184_c1_g1 47.1871783135349 -0.544042805423961 0.667410907027893 -0.815154202149147 0.414984049138277 0.590253116809276 47.1871783135349 2.46105477412955 0.651961798154086 3.77484506162415 0.000160107144967252 0.0172404576383516 F1 OWA
TRINITY_DN139184_c1_g2 48.8294639768118 -0.422888709894565 0.645576410455502 -0.655056013580463 0.512431690894667 0.671737841751116 48.8294639768118 2.43757456748588 0.631290766786194 3.86125490143821 0.000112806138794869 0.0141383693956236 F1 OWA
TRINITY_DN139191_c0_g2 105.145804891285 0.854370508928743 0.24083020417536 3.54760530081449 0.000388750317845115 0.00484057417778877 105.145804891285 -0.0832337736100592 0.236429350837918 -0.352045011818855 0.724804505947117 0.926555065144408 F1 AM
TRINITY_DN139193_c0_g1 169.344017373323 -1.31327245046517 0.310222988325648 -4.23331764532743 2.3026890569751e-05 0.000517796736883792 169.344017373323 0.593000302235062 0.310909390435491 1.90730907614095 0.0564805755848423 0.485910908332312 F1 AM
TRINITY_DN139199_c2_g17 465.901085592757 -1.13669145474826 0.288683602214012 -3.93749920684997 8.23352040037773e-05 0.00144071667442286 465.901085592757 0.78627026572409 0.289691090073066 2.71416792807047 0.00664424761238952 0.168125618910581 F1 AM
TRINITY_DN139220_c0_g2 365.767983340294 -1.83173614643855 0.411900955276044 -4.44703058581395 8.70654450833874e-06 0.000235067049236778 365.767983340294 1.69486771744308 0.409744296648358 4.1364034382097 3.52791711283417e-05 0.00614192755900871 F1 both
TRINITY_DN139223_c0_g7 182.964508053864 0.428973396398678 0.325307251860535 1.3186714834829 0.18727896423853 0.356479960614422 182.964508053864 1.26901575157693 0.3249810476815 3.90489156407865 9.42676443207884e-05 0.0124649942485769 F1 OWA
TRINITY_DN139224_c0_g1 243.491365427669 -0.944896696257501 0.294318760550971 -3.21045350452222 0.0013252570627043 0.0121926653751559 243.491365427669 0.174679490265158 0.294298763469275 0.593544764531078 0.552816634147806 0.871925540125783 F1 AM
TRINITY_DN139224_c0_g5 338.34225651404 -0.683264731115015 0.229064605331011 -2.98284726323239 0.0028558047098212 0.0213532121886017 338.34225651404 -0.00223801369461017 0.230462957017256 -0.0097109475794958 0.992251906633179 0.99830195773736 F1 AM
TRINITY_DN139237_c0_g1 178.374828627429 0.627753475142508 0.215393325489232 2.91445184625227 0.00356313773571056 0.0249133199189662 178.374828627429 -0.181846031730398 0.216292322673053 -0.840741962003322 0.400492507259482 0.811242263225601 F1 AM
TRINITY_DN139241_c3_g1 8110.99892229766 -0.501757005930257 0.160977293084985 -3.11694274586518 0.00182737057630106 0.0155005070166004 8110.99892229766 -0.210864219967738 0.160953770609391 -1.31009183052612 0.190164771786925 0.686167440665513 F1 AM
TRINITY_DN139245_c1_g1 54.4798190646924 1.56278412351785 0.393196193645707 3.97456574802454 7.05077832026436e-05 0.00128331542924812 54.4798190646924 -0.989505805470416 0.369513689251991 -2.67785966867284 0.00740942542751725 0.178611536395511 F1 AM
TRINITY_DN139255_c0_g11 1252.31661455443 -3.00297486469334 1.0431555063122 -2.8787413252599 0.00399265675034437 0.0269796282639432 1252.31661455443 3.34024099914767 1.03629451251984 3.22325454664968 0.00126742869621962 0.062381426129814 F1 AM
TRINITY_DN139259_c0_g2 55.0088795558834 -1.26629163282047 0.455747533988552 -2.77849365796521 0.00546115793483016 0.0334243727536866 55.0088795558834 0.455855992419572 0.453865448228154 1.00438575837661 0.315192711861112 0.764774222621958 F1 AM
TRINITY_DN139262_c0_g3 100.988188263109 0.817673947701511 0.221898769113305 3.68489627485944 0.000228795797458609 0.00324134034642787 100.988188263109 -0.0742987924988761 0.220832366427513 -0.336448835380589 0.736532428310029 0.930173264658429 F1 AM
TRINITY_DN139270_c0_g3 751.469934263875 0.418500582677657 0.133420704866796 3.13669893361362 0.00170861479551355 0.0147867434666459 751.469934263875 -0.16026896895406 0.133211963793782 -1.20311242616439 0.228932817407484 0.714879262094519 F1 AM
TRINITY_DN139271_c1_g2 45.361666105759 -1.29749644662631 0.469912772798809 -2.76114317748462 0.00575994189678697 0.0346350283981365 45.361666105759 -0.143806067196822 0.478060374307988 -0.300811518639224 0.763558224392186 0.937475051370868 F1 AM
TRINITY_DN139273_c0_g3 70.6550310480237 -1.31405559869564 0.498124719361959 -2.63800519753124 0.00833953036781648 0.0448229051086813 70.6550310480237 1.55208400010287 0.480892583837188 3.22750662469844 0.00124874149496017 0.0619937985463341 F1 AM
TRINITY_DN139274_c0_g9 59.6846285820216 -1.57730589380132 0.393304994848916 -4.01038866645266 6.06188791601754e-05 0.00112777048448262 59.6846285820216 0.453157028258686 0.384017702420318 1.18004202775708 0.237983499783137 0.718095349103591 F1 AM
TRINITY_DN139285_c5_g4 197.9203377299 -0.867194609255277 0.257763556451397 -3.3643026236674 0.000767373502213788 0.00802742564407748 197.9203377299 0.567192643804837 0.256624202891169 2.21020713328967 0.0270907901434436 0.348833966803221 F1 AM
TRINITY_DN139285_c5_g9 124.638501961013 -0.997955146574483 0.373939023264516 -2.66876438265859 0.00761308356227946 0.0422230526058282 124.638501961013 0.249531584156998 0.371841401038224 0.671069933203449 0.502175979834337 0.853103713440587 F1 AM
TRINITY_DN139293_c1_g7 143.770751065907 -1.47829552196665 0.254971258576253 -5.79789082981893 6.71541423901396e-09 4.89642164559003e-07 143.770751065907 -0.289560378426831 0.257644189987796 -1.12387699656859 0.261065211306709 0.734247907606458 F1 AM
TRINITY_DN139297_c2_g1 86.2134168147344 0.758252869013831 0.227362620431435 3.33499353400748 0.000853013827147247 0.00867367253967303 86.2134168147344 0.0552513543189014 0.228792770464343 0.241490822488696 0.80917472863362 0.951249671600232 F1 AM
TRINITY_DN139304_c1_g1 32.8907532894311 -2.18385852350004 0.553150334331691 -3.94803797079604 7.87943093282348e-05 0.00139250929976089 32.8907532894311 -0.298615803332185 0.520537416493065 -0.573668277957812 0.566192298472869 0.874049786835943 F1 AM
TRINITY_DN139316_c6_g3 23.9102934743801 -1.09440935987564 0.416819662333465 -2.62561836394388 0.00864917314155334 0.0460199505169868 23.9102934743801 -0.0584627963658249 0.410280241383408 -0.142494788851387 0.886689195265491 0.970795514206448 F1 AM
TRINITY_DN139319_c11_g14 255.254550193261 -1.25193538865788 0.343056164290103 -3.64935983951359 0.000262894631952185 0.00359857563423596 255.254550193261 0.938836766443363 0.339255718145582 2.76734249779244 0.00565153464488386 0.154313807875067 F1 AM
TRINITY_DN139329_c9_g2 160.272857897259 -1.39832251248195 0.30743262985045 -4.54838679017956 5.40587109770297e-06 0.000161532734775902 160.272857897259 0.704222052297948 0.304909708689789 2.30960849139249 0.0209098390712554 0.306698704247528 F1 AM
TRINITY_DN139335_c0_g1 103.819463650871 -1.12866347720899 0.378366120642082 -2.98299296801116 0.00285444552522598 0.0213496043844682 103.819463650871 -0.0492487992196626 0.38637911525387 -0.127462373806886 0.898574451583857 0.974041948203972 F1 AM
TRINITY_DN139337_c3_g8 59.2171570773192 -0.776205581721739 0.291601081486281 -2.66187483861667 0.00777067669319251 0.0427659411320491 59.2171570773192 0.0755969068742883 0.286772818151612 0.263612525627591 0.792078505790773 0.946307655650154 F1 AM
TRINITY_DN139341_c0_g1 3480.1922775314 -0.98466363925999 0.176017282138844 -5.5941304586403 2.21730189864467e-08 1.45155788004553e-06 3480.1922775314 -0.0631890463621115 0.175968955704975 -0.359092012048152 0.719526257108635 0.925157111438175 F1 AM
TRINITY_DN139345_c0_g2 1154.84793143241 -0.945399232104523 0.233185661639401 -4.05427686015485 5.02896279107848e-05 0.000977416846377767 1154.84793143241 -0.695783165887644 0.232926147543258 -2.98714065907274 0.00281600126273716 0.0999811222324142 F1 AM
TRINITY_DN139347_c0_g19 64.4260339593035 1.66164703157391 0.385664786976207 4.30852669905905 1.64345639901802e-05 0.00039870142819264 64.4260339593035 0.463947741159089 0.376145151205353 1.23342741405113 0.217416342319857 0.707473875456702 F1 AM
TRINITY_DN139356_c0_g1 161.839664031524 -1.1177301334159 0.303202603954391 -3.68641337125205 0.000227436813086258 0.00323486160238772 161.839664031524 0.482052292355855 0.301789658313471 1.59731216453794 0.110196140573577 0.599114490483533 F1 AM
TRINITY_DN139366_c1_g18 137.732420979484 -2.18540506091666 0.412754659729852 -5.29468295366311 1.19223074532147e-07 6.50995411229008e-06 137.732420979484 1.30434577572545 0.402971810676697 3.23681642528569 0.00120871139572862 0.0614700766572764 F1 AM
TRINITY_DN139366_c1_g26 72.3022141421965 -2.22293206896239 0.608323988100504 -3.65419104366328 0.000257994119763979 0.00354567200824615 72.3022141421965 1.32911788010483 0.613387078761977 2.16685014426361 0.0302462824996292 0.367316695843252 F1 AM
TRINITY_DN139366_c1_g5 1149.72800866949 -1.71044824342714 0.353762267727612 -4.83502170656636 1.33131107117044e-06 5.0187954359464e-05 1149.72800866949 1.29435832143236 0.35329939591683 3.66363015728752 0.000248665765550553 0.0232791755047653 F1 both
TRINITY_DN139367_c0_g3 92.9025988884657 -1.05494015111453 0.324605271715538 -3.24991687762548 0.00115438744893326 0.0110506279653584 92.9025988884657 0.144957817208184 0.32639351432306 0.444119784392244 0.656955983250779 0.905674121852605 F1 AM
TRINITY_DN139376_c0_g2 42.4649112354776 -1.24266702391586 0.33948325807308 -3.66046629506646 0.000251756670773204 0.00347958581347323 42.4649112354776 0.874198864308605 0.353014549977557 2.47638196319155 0.0132721502915535 0.244506055491624 F1 AM
TRINITY_DN139379_c0_g10 1712.11747796658 -0.726684777048457 0.179010033457934 -4.05946394741735 4.91855010646925e-05 0.000959018820999565 1712.11747796658 -0.532040152743521 0.178381901014034 -2.98259044061686 0.00285820187875206 0.100854951217011 F1 AM
TRINITY_DN139383_c0_g7 54.7880619839664 -1.96475208006864 0.397959953310687 -4.9370597813262 7.93091657366574e-07 3.25752415737779e-05 54.7880619839664 0.166383589210274 0.374914722233401 0.443790492459491 0.657194062893785 0.905674121852605 F1 AM
TRINITY_DN139388_c0_g9 377.874144731727 -1.54140917235106 0.41967503644888 -3.67286361703532 0.000239847507266218 0.00335883056035319 377.874144731727 1.01383257291536 0.419736576671195 2.41540201465349 0.0157178508948223 0.267997632196985 F1 AM
TRINITY_DN139392_c0_g1 79.6477483171714 -1.20241742326997 0.336662288076131 -3.57158335179514 0.000354829583065778 0.00453604453354378 79.6477483171714 0.604448341735403 0.338095463798566 1.78780376093874 0.0738076738958219 0.532481653842154 F1 AM
TRINITY_DN139400_c0_g7 53.6404500799209 -1.42420371510501 0.412741608930437 -3.45059398977398 0.000559354359737527 0.00634169307387709 53.6404500799209 0.333220403999356 0.42107633756436 0.791353904916171 0.428737500568048 0.82426481345894 F1 AM
TRINITY_DN139406_c0_g1 272.509290052446 0.769079465627654 0.257724728148416 2.98411204525459 0.00284402605685819 0.0213109435577439 272.509290052446 -0.250279947047217 0.256976240287663 -0.973941975207708 0.330085350570253 0.773323554716989 F1 AM
TRINITY_DN139408_c0_g3 316.713171594202 -1.46454340049194 0.336957001473832 -4.34638067790878 1.38402285484044e-05 0.000344985758279725 316.713171594202 0.5375467803908 0.341368445552799 1.57468209904497 0.115329841794312 0.61047894100954 F1 AM
TRINITY_DN139412_c4_g1 228.075575712975 -0.668021448546424 0.211998349152497 -3.1510691060424 0.00162673995887737 0.0142452348862066 228.075575712975 0.144518841694686 0.212437987720002 0.680287189902991 0.496322634091713 0.850763175888275 F1 AM
TRINITY_DN139420_c0_g2 45.6532217178909 -1.73580111241146 0.51491536840947 -3.37104157091523 0.000748845568296793 0.00788100091820735 45.6532217178909 0.524009706361211 0.494530152652516 1.05961123614116 0.289321499714437 0.751070433606095 F1 AM
TRINITY_DN139430_c7_g26 1767.74786602988 0.905141222309028 0.22554305198188 4.01316384767972 5.99102972006102e-05 0.00111935572844253 1767.74786602988 -0.167216767352915 0.225587060980288 -0.741251588749264 0.458540908876918 0.836226229366279 F1 AM
TRINITY_DN139431_c0_g1 69.4626575022573 -2.49568681435445 0.381684650963287 -6.53860931545424 6.20934921858141e-11 7.48595453069867e-09 69.4626575022573 0.696429590350957 0.372078286156082 1.8717286556701 0.0612441529803826 0.501185082826877 F1 AM
TRINITY_DN139432_c0_g1 26.5823760287307 -1.74536481051947 0.469974437050861 -3.71374413781272 0.000204215268080785 0.00296910711855007 26.5823760287307 0.275270127166526 0.454216563568448 0.60603278093588 0.544492985501356 0.869997727167569 F1 AM
TRINITY_DN139437_c0_g2 206.663470180362 -1.59844155494418 0.344028112243983 -4.64625272777295 3.38018862269075e-06 0.000108598593045366 206.663470180362 0.646902113761522 0.340725682936982 1.89860097479405 0.0576169601590368 0.488497900145797 F1 AM
TRINITY_DN139438_c0_g5 57.2096810708235 -1.26334916995486 0.346654710367668 -3.64440214475934 0.000268014081395342 0.00365450555667456 57.2096810708235 0.0902181564843981 0.352649411800675 0.25582959581226 0.798082420027116 0.947959618098493 F1 AM
TRINITY_DN139442_c0_g6 2770.14406176151 0.576001218773633 0.20497178520897 2.81014881236652 0.00495185980525109 0.0313146304433342 2770.14406176151 -0.200178999604502 0.204925503689306 -0.976837904509923 0.32864940735667 0.772119287097503 F1 AM
TRINITY_DN139443_c2_g4 78.6623430495917 -1.52363983046417 0.371354093111327 -4.10292994941463 4.07950794751027e-05 0.000823783225918057 78.6623430495917 0.794192332129395 0.368152220892326 2.15723900891983 0.0309870464737802 0.371154573636561 F1 AM
TRINITY_DN139454_c0_g2 95.9295546722826 -0.824974519922989 0.288738972641218 -2.85716372949795 0.00427445285552364 0.0283099674709185 95.9295546722826 0.243428728431904 0.285151638206526 0.853681676047734 0.39328138973714 0.808778082579668 F1 AM
TRINITY_DN139465_c0_g1 23.5431263292637 -1.30114348930356 0.400285698202791 -3.25053704178154 0.0011518726185313 0.0110395725616265 23.5431263292637 0.0476910309135405 0.42528407167472 0.11213923607752 0.910713007719073 0.977130258925231 F1 AM
TRINITY_DN139471_c0_g2 452.236166532779 0.450141083277734 0.17044053098238 2.64104483061173 0.00826507819940249 0.0445249483576977 452.236166532779 0.0850127478228438 0.170225097573106 0.499413711813758 0.617487961426349 0.892195028554539 F1 AM
TRINITY_DN139476_c3_g1 32.2945907795079 0.988892197650049 0.336735475996811 2.93670334176318 0.00331721265157581 0.0237162565921546 32.2945907795079 -0.204054164149147 0.3181820738608 -0.641312571991149 0.521319622704284 0.860558027924329 F1 AM
TRINITY_DN139482_c1_g5 49.0304522112632 -1.82209571064995 0.461601093299139 -3.94733837744432 7.90248304525433e-05 0.00139543043847297 49.0304522112632 -0.0180073448972835 0.448997562787706 -0.0401056629026685 0.968008887092294 0.991552581548084 F1 AM
TRINITY_DN139494_c1_g9 294.242785408413 -1.42088944797104 0.297832311880472 -4.77076996448013 1.83523034724992e-06 6.57255362449667e-05 294.242785408413 0.0140156165370444 0.298811448824212 0.0469045499835907 0.962589301724923 0.990278995667795 F1 AM
TRINITY_DN139499_c0_g4 607.971131602424 0.492957300796123 0.184320158507741 2.67446222261912 0.00748492086132174 0.0417403887647741 607.971131602424 -0.19915975220686 0.184690038909159 -1.07834593236952 0.280879406023226 0.747968194188867 F1 AM
TRINITY_DN139500_c0_g3 196.742884523246 -2.88298446779897 0.398762227710566 -7.22983338805986 4.8358694969512e-13 9.2006195202541e-11 196.742884523246 0.927356473999015 0.396907893791763 2.33645258384695 0.019467666104819 0.29625276692814 F1 AM
TRINITY_DN139501_c0_g3 337.138854693766 -5.61157136634902 0.723582412806054 -7.75526224385047 8.81611023813526e-15 2.10488953558145e-12 337.138854693766 2.23823749827652 0.66087446291563 3.38678164140572 0.000707176488707115 0.0437191373180226 F1 both
TRINITY_DN139507_c0_g2 80.7763079777407 1.80625464942268 0.352707296536025 5.12111506385635 3.03734232583202e-07 1.44752245911912e-05 80.7763079777407 -0.388714100741296 0.347522328245239 -1.11852985879799 0.263340761376539 0.736354666138964 F1 AM
TRINITY_DN139513_c6_g19 29.4832825687794 -1.72351824684958 0.567749570980945 -3.0357015398034 0.00239976781929812 0.018894777143022 29.4832825687794 0.41918853433349 0.569531197818349 0.736023831423524 0.46171619476894 0.837888068339872 F1 AM
TRINITY_DN139514_c0_g1 25.7706157466359 -1.26175159612734 0.413874268695787 -3.0486350361993 0.00229883571269233 0.0183241433054747 25.7706157466359 1.20460551039321 0.430724492307699 2.79669610599405 0.00516280686675401 0.145830219576194 F1 AM
TRINITY_DN139519_c0_g1 2616.18325857149 0.378161776757621 0.141764136339793 2.6675419222476 0.00764083559928412 0.0422990090443648 2616.18325857149 -0.216472773795106 0.141721968448273 -1.52744684656364 0.126649934972445 0.627195261386396 F1 AM
TRINITY_DN139520_c0_g2 41.715664874429 -1.75070651642826 0.481021800092852 -3.63955753375486 0.000273106914607507 0.00370675052033598 41.715664874429 0.0570609350048311 0.458031485850469 0.124578630001562 0.900857147366371 0.974624531689703 F1 AM
TRINITY_DN139520_c0_g4 799.830463755953 -1.81941142667046 0.241961084071799 -7.51943823383837 5.50120998362594e-14 1.18558377638268e-11 799.830463755953 0.215939986789495 0.240216513979227 0.898938974729142 0.368685166618845 0.796923546599211 F1 AM
TRINITY_DN139523_c0_g2 47.261877603837 -1.29569522490343 0.253938015562067 -5.10240745969264 3.35359743681741e-07 1.576643984147e-05 47.261877603837 -0.32458310371453 0.26387577502054 -1.23006025729063 0.218674541089564 0.707742139760535 F1 AM
TRINITY_DN139537_c1_g2 1036.53563561124 0.543338156104284 0.185045730920358 2.9362371852725 0.00332220197995207 0.023725977952426 1036.53563561124 -0.0523010706338564 0.185020946836008 -0.282676483545471 0.777424844725446 0.94142273078349 F1 AM
TRINITY_DN139542_c0_g1 37.8537374992019 -1.12979888767026 0.317172760052334 -3.56209306084116 0.000367909915912276 0.00465681402401853 37.8537374992019 0.504047914410084 0.323968186588535 1.55585620834513 0.119742288683831 0.617725850933951 F1 AM
TRINITY_DN139543_c0_g6 86.8266704071139 -1.11127255352215 0.347113004061108 -3.20147197172282 0.00136727376153785 0.0124575662557628 86.8266704071139 0.764540419730624 0.335492552443158 2.27885958768089 0.0226754133791519 0.319143906116573 F1 AM
TRINITY_DN139545_c0_g5 676.5551654837 -0.488184547713838 0.16620576968749 -2.93722984846887 0.00331158559546069 0.0236918460652921 676.5551654837 0.200405946459506 0.166618909941198 1.20278032385538 0.229061340904007 0.714879262094519 F1 AM
TRINITY_DN139549_c1_g1 202.372192345309 0.517387420220661 0.198798231074687 2.60257557335248 0.00925264200472748 0.0481679330357265 202.372192345309 -0.0877846015192554 0.197595553972674 -0.444264052274148 0.656851687848548 0.905674121852605 F1 AM
TRINITY_DN139551_c0_g6 112.499256244503 -0.928798404175578 0.239307946828994 -3.88118496056164 0.000103948744596977 0.0017386427041004 112.499256244503 0.602357564213405 0.234809061714657 2.56530799882587 0.0103084255296158 0.215767216441271 F1 AM
TRINITY_DN139561_c0_g4 186.822902047605 -1.64182445942489 0.36778988350556 -4.46402832991483 8.04329224986953e-06 0.000221832724984227 186.822902047605 0.63433478644602 0.365439198034353 1.73581484924994 0.0825965776452457 0.550588292068848 F1 AM
TRINITY_DN139567_c0_g3 49.7825931203652 -1.69787570770233 0.37888288168088 -4.481267932111 7.42008877376669e-06 0.000206280161994909 49.7825931203652 0.25573309358559 0.396471905496906 0.645021980220956 0.518912941762337 0.859498149952757 F1 AM
TRINITY_DN139569_c0_g1 1754.26563322744 -0.44774337946217 0.157937033868724 -2.83494864057237 0.00458330533520281 0.0296654755070939 1754.26563322744 -0.0823282955338222 0.158362666800567 -0.519871868775118 0.603152883613933 0.887096478901178 F1 AM
TRINITY_DN139580_c0_g5 62.9224102122322 -0.890473321197488 0.342466700351029 -2.60017490834803 0.00931762557828937 0.0484027593233961 62.9224102122322 -0.0870476274432321 0.345954258182303 -0.251616002359947 0.801337888407817 0.949127146111561 F1 AM
TRINITY_DN139581_c0_g1 833.158353305185 0.475035025764704 0.17300186795447 2.74583755297787 0.006035664127424 0.0358591189302651 833.158353305185 -0.0792596957983306 0.172837106776383 -0.458580320375745 0.646535571434057 0.902575342095918 F1 AM
TRINITY_DN139581_c0_g2 335.95673707972 0.501205016240569 0.167144835346444 2.99862700035998 0.00271199101022596 0.0206872944609197 335.95673707972 -0.251744843361043 0.166917538975742 -1.50819886817064 0.131503636894165 0.630605824816544 F1 AM
TRINITY_DN139586_c0_g1 45.5837408175036 -1.59800671497154 0.352773358793879 -4.52983955601149 5.90284953830451e-06 0.000173195294947385 45.5837408175036 0.445163081038515 0.36147730667438 1.23151045119278 0.218132010239402 0.707742139760535 F1 AM
TRINITY_DN139586_c0_g3 76.3657680235015 -1.34434259106279 0.345717311986213 -3.88856023246067 0.000100840646207212 0.0016971473787728 76.3657680235015 0.237055970879019 0.351523046013077 0.674368220142813 0.50007724197317 0.852238892907441 F1 AM
TRINITY_DN139587_c0_g1 108.177088423703 -1.77716580016365 0.440304675812472 -4.03621832287911 5.43196715061968e-05 0.00103509151814586 108.177088423703 1.2146989068513 0.444614843091522 2.73202509031228 0.00629463471501573 0.164434785676083 F1 AM
TRINITY_DN139589_c0_g1 400.151418297875 -1.17388272196524 0.424601120207492 -2.76467174978623 0.00569801021421826 0.0343579032581585 400.151418297875 1.02676538290144 0.425845427715852 2.41112224313127 0.0159035170473209 0.269968537784441 F1 AM
TRINITY_DN139589_c0_g4 161.698767594535 -1.26019504858303 0.449317592951152 -2.80468663669716 0.00503655192208574 0.0316692871052296 161.698767594535 1.05749719318598 0.452092304572226 2.33911788033329 0.019329333542816 0.296150697486993 F1 AM
TRINITY_DN139594_c0_g1 33.1494186482364 -1.45567258157832 0.421559989094321 -3.45306153154071 0.000554262558377213 0.00629275341918894 33.1494186482364 0.00741994739394646 0.427141396579317 0.0173711736988448 0.986140505740968 0.996659835090526 F1 AM
TRINITY_DN139601_c0_g6 35.1931828532262 -2.04879763942082 0.46322870739013 -4.42286414191366 9.74009933982961e-06 0.00025838849588548 35.1931828532262 0.912040579723073 0.452110708419981 2.01729479691033 0.0436647582848524 0.429530100542503 F1 AM
TRINITY_DN139612_c0_g9 32.9797586382539 1.64444859349398 0.486743650502134 3.37846953277671 0.00072890508899389 0.00774815610312885 32.9797586382539 0.197171888117632 0.474931889217943 0.415158241831918 0.678026065692481 0.912260015486962 F1 AM
TRINITY_DN139613_c0_g2 224.169197865305 -1.25376423218376 0.26355317983902 -4.75715843363971 1.96337074562338e-06 6.85996668122899e-05 224.169197865305 -0.0425690200538051 0.264424731127694 -0.160987286901118 0.872103413618739 0.967148433166976 F1 AM
TRINITY_DN139629_c0_g1 716.585079406233 0.661305846730815 0.151300379599286 4.37081419413661 1.23784095410574e-05 0.00031451583743524 716.585079406233 -0.083063891747014 0.151762113386633 -0.547329566605326 0.584152334585412 0.880302092972991 F1 AM
TRINITY_DN139652_c0_g1 52.5163540406443 -1.10593303428929 0.401955217724588 -2.7513837002784 0.00593440876714628 0.0354130499157837 52.5163540406443 0.145450700265761 0.400509292116147 0.363164358802393 0.716482110217795 0.924426836720893 F1 AM
TRINITY_DN139652_c0_g2 67.0828883906709 -0.878572022012932 0.280246002761887 -3.13500286660437 0.00171852432231928 0.0148566641183676 67.0828883906709 0.44767538576787 0.279742999814582 1.60030952004017 0.109529935957412 0.598636323170316 F1 AM
TRINITY_DN139663_c0_g2 507.23616860076 1.47236162240137 0.254261726853125 5.79073241035557 7.00801516951615e-09 5.09451323651423e-07 507.23616860076 0.0639166883366529 0.254422178090904 0.251222942969287 0.801641747319519 0.949127146111561 F1 AM
TRINITY_DN139681_c1_g4 29.1123103469344 -1.20563566059674 0.445762444728517 -2.70465956666899 0.0068374422072395 0.0392003819783239 29.1123103469344 0.144329275813617 0.445832923909161 0.323729514070218 0.746142824122707 0.932299021191873 F1 AM
TRINITY_DN139682_c0_g1 67.1870140481636 -0.707887888213311 0.251983074036062 -2.80926761022053 0.00496543529312541 0.0313760367653044 67.1870140481636 0.0945359380034373 0.248323136316785 0.380697261663279 0.703427901014255 0.921116050509428 F1 AM
TRINITY_DN139699_c2_g1 993.593739815167 0.410517538883872 0.143365683112804 2.86342958768498 0.0041908194735289 0.0278697505840659 993.593739815167 -0.23892253849966 0.14332924778827 -1.66694894577695 0.0955245571186512 0.574745790255602 F1 AM
TRINITY_DN139702_c0_g2 33.2828845050763 -1.40597474654097 0.378664009261469 -3.71298753552822 0.00020482697852766 0.00297444925944192 33.2828845050763 0.504590484272129 0.385440502346391 1.30912678143684 0.190491408759216 0.68621186607529 F1 AM
TRINITY_DN139712_c0_g25 261.736023835489 -0.900957588611112 0.324355566778659 -2.77768498798705 0.00547476663876194 0.0334908294282265 261.736023835489 0.27977274369806 0.325987303075467 0.858232026396718 0.390764354839303 0.807936946287517 F1 AM
TRINITY_DN139717_c0_g1 233.343700507831 0.685032679321183 0.181724915350907 3.76961341816227 0.000163500597199187 0.0024911524630771 233.343700507831 0.0681770768369265 0.179577293628209 0.379653103460162 0.704202936112426 0.921118104595799 F1 AM
TRINITY_DN139740_c0_g1 65.9032508421521 -1.05213125232732 0.276209986968048 -3.809171651889 0.000139433136767398 0.00219755521140757 65.9032508421521 0.507165493957404 0.27749181677278 1.82767729821989 0.0675979971828218 0.518711162055939 F1 AM
TRINITY_DN139741_c1_g2 563.320285218668 0.537459877828357 0.16783582563455 3.20229531327021 0.00136337152212745 0.0124352759095018 563.320285218668 -0.0750621802055212 0.167999564584063 -0.446799849698193 0.655019579830716 0.904825200257724 F1 AM
TRINITY_DN139747_c0_g1 527.561731404489 0.642264249347204 0.157776473003673 4.07072256794746 4.68675388876165e-05 0.000923155927966705 527.561731404489 0.002883506436061 0.157535630163363 0.0183038366182357 0.985396466801418 0.996205034988032 F1 AM
TRINITY_DN139754_c0_g1 31.3537948288298 -1.37107459418957 0.487638693041266 -2.81166079262203 0.00492864496132428 0.0312245813587748 31.3537948288298 0.142235381619893 0.480369761506132 0.29609561845428 0.767157060012022 0.938557945153171 F1 AM
TRINITY_DN139763_c0_g1 32.2311622448343 -1.80128377338682 0.667952404286646 -2.69672473940795 0.00700251275900074 0.0398812425678075 32.2311622448343 0.655947822787813 0.672530476652933 0.975342896060787 0.32939019910588 0.772854176438462 F1 AM
TRINITY_DN139763_c1_g2 613.12083510714 -1.41885794192846 0.363823008585159 -3.89985764629384 9.62492624232332e-05 0.00163228293021797 613.12083510714 0.474352234767239 0.365165774251954 1.29900518672363 0.19394214918522 0.687680052188677 F1 AM
TRINITY_DN139777_c3_g15 32.5130014434383 -1.41055089856592 0.523144798852023 -2.69629154616695 0.0070116267848298 0.039923812740463 32.5130014434383 0.0956599619219962 0.514104715290178 0.186070967794961 0.852389108648887 0.962173167772571 F1 AM
TRINITY_DN139785_c2_g1 91.4743373923662 -2.87474231335578 0.798433296453581 -3.60047899570896 0.000317631488663768 0.00418304356980464 91.4743373923662 0.763059882740732 0.796520005313082 0.957992112754033 0.338066735756638 0.779293435940848 F1 AM
TRINITY_DN139785_c2_g12 633.12411112378 -2.11330519570863 0.34482758712622 -6.12858505121598 8.86640289105273e-10 8.33681504269526e-08 633.12411112378 0.801785444936824 0.344606306225587 2.32667084279055 0.0199827908479618 0.29916794444442 F1 AM
TRINITY_DN139785_c2_g17 70.2927340582173 -0.976414587617103 0.317449808881244 -3.07580776645663 0.00209933145507752 0.0171158416221971 70.2927340582173 0.157690767736184 0.322086914170368 0.489590730944052 0.624423536777701 0.893965401782288 F1 AM
TRINITY_DN139795_c0_g1 128.896651238899 0.716939437422477 0.215343941330569 3.32927610125758 0.000870720407652076 0.00880957793417158 128.896651238899 -0.210105543991418 0.211360495327553 -0.994062507593057 0.320192436883223 0.766532048979058 F1 AM
TRINITY_DN139804_c1_g2 27.1705605594377 -1.83958998676958 0.649767576595195 -2.8311507884236 0.00463808496958303 0.0299050260164828 27.1705605594377 1.39724222978468 0.626765002449311 2.22929203820324 0.0257944800489768 0.340650966642133 F1 AM
TRINITY_DN139812_c1_g9 191.423179741458 2.1623909687316 0.703077890948447 3.07560655308695 0.00210074851929781 0.0171192295083294 191.423179741458 -0.357411544313229 0.699646734883326 -0.510845726126101 0.609459087639384 0.889593759679776 F1 AM
TRINITY_DN139819_c0_g1 306.532315353976 0.829307018843077 0.217004332634829 3.82161502848249 0.000132580546650057 0.00211028369448944 306.532315353976 -0.290517478133366 0.217175292016391 -1.33770962357651 0.180991112643491 0.677604786578149 F1 AM
TRINITY_DN139821_c1_g3 564.864238089517 0.597859205349461 0.210583551294594 2.83905937417253 0.00452467369275606 0.02943224845689 564.864238089517 -0.227788092853298 0.210647225609214 -1.08137238548721 0.27953150018809 0.747297786370569 F1 AM
TRINITY_DN139825_c0_g1 243.67424106423 -0.834594804566838 0.316571501106264 -2.6363548255302 0.00838020506113183 0.0449918725427124 243.67424106423 0.220058804650947 0.312361235913241 0.704501005086525 0.481120824360014 0.843845874431703 F1 AM
TRINITY_DN139839_c0_g1 22.6645076220518 -2.03211043086768 0.479641481610221 -4.23672786608368 2.26800741576878e-05 0.000511414672187195 22.6645076220518 -0.153528539946261 0.493944256591349 -0.310821591500512 0.755936254500663 0.935329417738552 F1 AM
TRINITY_DN139841_c0_g2 343.247259069858 1.13011474516284 0.303164936599438 3.72772246632208 0.00019321798220041 0.002846604670615 343.247259069858 -0.110845306699039 0.304421531508494 -0.364117827506384 0.715770024855971 0.92425879889243 F1 AM
TRINITY_DN139850_c0_g6 178.700937219002 -0.880856198701801 0.272561180731146 -3.231774225291 0.00123024217092966 0.0115453131362813 178.700937219002 0.227277213333367 0.272372968295659 0.834433808742206 0.404036572299674 0.81324442324863 F1 AM
TRINITY_DN139851_c1_g1 130.523698472134 -2.06557405864311 0.295508296136007 -6.98990209632704 2.75078133675406e-12 4.66103427396816e-10 130.523698472134 0.466677537715375 0.297873631632237 1.56669637106902 0.117185679438684 0.614628571599738 F1 AM
TRINITY_DN139853_c0_g4 1763.78502334257 -3.19863990061985 1.06614229375418 -3.00019980387098 0.00269802559300863 0.0206230437120336 1763.78502334257 2.6977457168645 1.06218115959292 2.53981695353966 0.0110910499215453 0.22235806651026 F1 AM
TRINITY_DN139864_c0_g4 57.8523751452281 -0.955451290988421 0.348365408284326 -2.74266981814856 0.00609419294722932 0.0361187346906488 57.8523751452281 0.499413331834151 0.339845541449493 1.46953033340993 0.14168900057822 0.641279432423473 F1 AM
TRINITY_DN139866_c0_g1 213.632751013548 -0.514442736164422 0.338569041236977 -1.51946183350044 0.128646287962821 0.279533417299979 213.632751013548 1.33776326646812 0.335728065267596 3.98466319877619 6.75759019846218e-05 0.00974793011269991 F1 OWA
TRINITY_DN139891_c1_g9 147.920854405888 -0.620580565717675 0.237642343899593 -2.6114056760014 0.00901708584895788 0.0473057069538284 147.920854405888 -0.0746508160356193 0.233923430326085 -0.319125005697623 0.749631722440262 0.933194332767693 F1 AM
TRINITY_DN139897_c1_g1 128.353825680776 0.467210498779851 0.164663234107565 2.83736986773046 0.00454868848750655 0.0295397895296658 128.353825680776 -0.0701052036486142 0.162318086367256 -0.431900136439486 0.665813995610895 0.908546398609323 F1 AM
TRINITY_DN139905_c0_g1 48.159934107779 -1.05797868237812 0.388911353042715 -2.72035947035446 0.00652109832596664 0.0378667735225267 48.159934107779 0.0411971928114422 0.396796992992765 0.103824357389204 0.917308736525888 0.977621540865098 F1 AM
TRINITY_DN139913_c0_g2 3223.83771806289 0.0186302401127592 0.336447974623717 0.0553733162864044 0.955841053731034 0.976450236231045 3223.83771806289 1.56230331457749 0.336049333680537 4.64902964533976 3.33500281499642e-06 0.0010198883275301 F1 OWA
TRINITY_DN139917_c0_g1 26070.7565462877 0.398471444343228 0.149328475316375 2.66842237221673 0.00762083869288919 0.0422468210079514 26070.7565462877 -0.0693771351657375 0.14931549809279 -0.464634522550525 0.642193205502643 0.900987482346991 F1 AM
TRINITY_DN139924_c1_g1 45.5276841419662 -1.38799755272602 0.353749607530734 -3.92367234670481 8.72093252916877e-05 0.00149774943499892 45.5276841419662 0.523350546687376 0.346436413590977 1.51066841173709 0.130872954349516 0.63029958677346 F1 AM
TRINITY_DN139929_c0_g4 30.9146540380459 -1.28733487290703 0.471358614969034 -2.73111561351563 0.00631203245064925 0.0369867483808136 30.9146540380459 0.468593856125403 0.473615078904527 0.989398093509317 0.322468406953368 0.768270009544246 F1 AM
TRINITY_DN139934_c0_g2 226.56551329773 0.54600746851618 0.181960070575582 3.0006993665645 0.00269360358905448 0.0206151251427541 226.56551329773 -0.148181781139713 0.181010120547588 -0.81863809985561 0.412992922723926 0.817407570584994 F1 AM
TRINITY_DN139944_c0_g11 78.9323635385307 1.59700552579763 0.370843921049975 4.30640880205346 1.65926290774493e-05 0.000400896728651176 78.9323635385307 -0.176896853270015 0.369358969140118 -0.478929356127014 0.631988885985872 0.896763029858154 F1 AM
TRINITY_DN139949_c2_g3 228.548531067156 -1.05718345264334 0.408017677841765 -2.59102364935603 0.00956909153055259 0.049309370724407 228.548531067156 -0.162773099189102 0.408446448168027 -0.398517602293215 0.690248685776092 0.916186952353656 F1 AM
TRINITY_DN139952_c0_g1 41.4601572411963 -1.76102851669473 0.410671236667051 -4.28817107082295 1.80150327594424e-05 0.000426355775306804 41.4601572411963 0.873775744002328 0.397154233787833 2.20009172675499 0.0278003877450369 0.351164874025783 F1 AM
TRINITY_DN139954_c0_g3 183.920746939806 -0.816058919770127 0.285295333094891 -2.86040052221499 0.00423106270914946 0.0280990101325107 183.920746939806 0.0930776508859791 0.288827201937639 0.322260681340103 0.747255217260445 0.932502319564531 F1 AM
TRINITY_DN139958_c1_g1 99.1701965778521 0.561054490849336 0.210970742037899 2.65939478351244 0.00782811764325566 0.0429365200374336 99.1701965778521 -0.220957890866088 0.210169587339376 -1.05133142079825 0.293106400889799 0.75340833915402 F1 AM
TRINITY_DN139966_c1_g2 34.8268792364017 -1.54382115025447 0.412993984226732 -3.73812018871181 0.000185401315936881 0.00274806953561221 34.8268792364017 0.882280389022494 0.417796313043664 2.11174766621333 0.0347080982230969 0.388702582912374 F1 AM
TRINITY_DN139979_c0_g1 86.1643372254004 -1.07230092244964 0.295828988339944 -3.6247324120158 0.000289260793208554 0.00387734485924304 86.1643372254004 0.229881996129026 0.305525582093338 0.75241488635409 0.451801597121379 0.834525567957259 F1 AM
TRINITY_DN139981_c3_g6 261.388439039023 0.744149602074271 0.268063365568978 2.77602126084919 0.00550286098662179 0.0336120325074493 261.388439039023 -0.0569956486064627 0.268951586053259 -0.211917875045274 0.832171105029865 0.95611302159069 F1 AM
TRINITY_DN139982_c0_g1 41.6016393582826 -1.41042244666212 0.419926550396271 -3.35873605832057 0.00078299814469189 0.00813496323279932 41.6016393582826 1.17465732024584 0.396210487764846 2.96473050693956 0.00302948189039235 0.104802709861295 F1 AM
TRINITY_DN140002_c0_g1 157.798851512702 0.681169610666201 0.231834858641625 2.93816734315683 0.00330158761120244 0.0236303450582825 157.798851512702 -0.0628776628689662 0.23333801073639 -0.269470296204768 0.787567797270769 0.944861447118321 F1 AM
TRINITY_DN140003_c7_g7 315.849311832184 0.845274030424205 0.252299469907867 3.3502806436053 0.000807297221558172 0.00833762054139362 315.849311832184 -0.207333014030932 0.251550054247934 -0.824221702717583 0.40981359767435 0.815715063460808 F1 AM
TRINITY_DN140008_c0_g1 42.6009128522046 -1.10205845013129 0.352452272662898 -3.12683031323607 0.0017670188260643 0.0150778589597561 42.6009128522046 0.157080594908802 0.350940343447863 0.447599137122686 0.654442526007115 0.904670550656894 F1 AM
TRINITY_DN140009_c0_g1 88.6326280860633 -1.55672279883394 0.307323639008175 -5.06541834483656 4.07504428649392e-07 1.86891814517865e-05 88.6326280860633 1.18599750647175 0.308959123431537 3.8386874396171 0.000123693769373619 0.0147762515330903 F1 both
TRINITY_DN140009_c0_g2 73.8360596937637 -1.12309630838483 0.323656793752466 -3.47002235103328 0.000520415056407832 0.00599634471165078 73.8360596937637 0.570482409015525 0.325227529925932 1.75410245604192 0.0794129529213328 0.544991607734024 F1 AM
TRINITY_DN140034_c0_g1 52.9063032177664 -1.01880734212262 0.358601826193929 -2.84105452818207 0.00449646233651546 0.0293408386425514 52.9063032177664 0.214138647541411 0.358561023408929 0.597216745717483 0.550362680366407 0.871557492363309 F1 AM
TRINITY_DN140045_c0_g1 118.911336115314 -1.77990920129379 0.342183850826113 -5.20161660755372 1.97562454201205e-07 1.00653523999204e-05 118.911336115314 -0.259327083060614 0.348355215064844 -0.744432900228985 0.456614621165612 0.835829816688459 F1 AM
TRINITY_DN140050_c0_g3 178.644925757514 0.836316164521484 0.506344835337569 1.65167314082295 0.0986012009149036 0.235346986393227 178.644925757514 -2.29530259346001 0.506368199666712 -4.53287270995842 5.81868821472513e-06 0.00157008744579924 F1 OWA
TRINITY_DN140054_c0_g1 1116.74451654789 0.668980919822429 0.194307170672274 3.44290392118754 0.000575503733239743 0.00647056436546051 1116.74451654789 -0.127339302753109 0.194104913204067 -0.656033382417448 0.511802645577884 0.856364374811239 F1 AM
TRINITY_DN140055_c0_g2 51.5404301926369 -1.49458570029218 0.46023248902808 -3.24745804766727 0.00116440828796799 0.0111029111342539 51.5404301926369 0.244373353038453 0.469935656683793 0.520014494671311 0.603053472563152 0.887066631137887 F1 AM
TRINITY_DN140067_c1_g9 39.978129126635 -1.39142778529689 0.480481868144117 -2.89590071457087 0.00378071995346018 0.0259577134752782 39.978129126635 0.231001149277025 0.470445199264851 0.491026690543346 0.623407570048051 0.893895669761315 F1 AM
TRINITY_DN140068_c0_g7 98.4077137760326 -1.88286486412257 0.502333159836002 -3.74823924571747 0.000178080346772287 0.00266060778217516 98.4077137760326 1.17488533052581 0.484341808923988 2.42573593457878 0.0152773818597105 0.264380972846633 F1 AM
TRINITY_DN140069_c0_g12 227.97835073682 1.80005741595844 0.512948507138049 3.50923609467489 0.000449395792776158 0.00540048911799258 227.97835073682 -0.421638860841402 0.511224715182666 -0.824762278347099 0.409506566381156 0.815468316971956 F1 AM
TRINITY_DN140069_c0_g16 87.3347536081812 2.04823140563211 0.541383068114358 3.78333111296982 0.000154743336867231 0.0023805840067768 87.3347536081812 -0.468606916505807 0.532582217212133 -0.879877137015178 0.378925871463622 0.802429790527061 F1 AM
TRINITY_DN140076_c1_g6 117.116679068774 0.883781130371209 0.239696356382351 3.68708621069503 0.000226836525479295 0.00322860894505977 117.116679068774 0.0202040336650752 0.24021157476577 0.0841093260588136 0.932969509798411 0.982180222560143 F1 AM
TRINITY_DN140076_c1_g7 104.912287315437 1.0055080324216 0.297043178913557 3.38505679914709 0.00071163527386336 0.00764544865397907 104.912287315437 -0.223645342632564 0.298706506700252 -0.748712658130978 0.454030412604204 0.834976872021947 F1 AM
TRINITY_DN140077_c0_g10 179.806881865776 -0.824659247207021 0.286932612331027 -2.8740519960681 0.0040524224109571 0.0272613113125153 179.806881865776 -0.936621031234613 0.292383953244637 -3.20339410162823 0.00135817980050119 0.0643620080667257 F1 AM
TRINITY_DN140078_c0_g2 152.449278277584 -0.860285320910127 0.309573122875961 -2.77894060349298 0.00545364962051137 0.0334120073480034 152.449278277584 0.681472449423426 0.310506393387182 2.19471310071762 0.0281841843798718 0.353405997327651 F1 AM
TRINITY_DN140082_c0_g1 23.9832223950545 -1.42503253075598 0.5207121300859 -2.73669931699287 0.00620589875443721 0.0365849073751657 23.9832223950545 0.201865761595013 0.544819116488877 0.370518866694601 0.710995921694222 0.923539545232979 F1 AM
TRINITY_DN140082_c0_g2 49.9301739272213 -1.52847978403475 0.385990208794397 -3.95989263253285 7.49834679624705e-05 0.00134140167442226 49.9301739272213 0.267150114781636 0.403202248397617 0.662570994688965 0.507605351899135 0.854848087445805 F1 AM
TRINITY_DN140087_c0_g7 52.8219637083519 -0.878674178492147 0.516363281494198 -1.70165890949785 0.0888193274272503 0.219795039251363 52.8219637083519 2.38440823198611 0.5004515008078 4.76451410004234 1.8930928005847e-06 0.000723666274570179 F1 OWA
TRINITY_DN140094_c0_g1 231.642140992741 0.46148925215834 0.1634000355897 2.82429101372503 0.00473853390514264 0.0303757610402576 231.642140992741 -0.335827657600243 0.163716470444298 -2.05127594486289 0.04024008169434 0.418001138469829 F1 AM
TRINITY_DN140096_c4_g5 65.4388405905331 -0.892083603447382 0.265372812247282 -3.36162395798146 0.000774855686401021 0.00808139637298675 65.4388405905331 0.0743729940207626 0.269711732606919 0.27574993976682 0.782740135671927 0.943153546192347 F1 AM
TRINITY_DN140110_c5_g12 179.766651727122 -1.81574482631366 0.368960422305238 -4.92124552267427 8.59951665118861e-07 3.46710310508585e-05 179.766651727122 0.685664115375146 0.373602754063606 1.83527585896332 0.0664648261393739 0.514893315290507 F1 AM
TRINITY_DN140110_c5_g14 206.671825982028 -0.949225751294793 0.309581037891078 -3.06616244250969 0.00216825480966224 0.0175019918394778 206.671825982028 -0.32254598518088 0.31448513731904 -1.02563188814123 0.305065130696325 0.758835561470632 F1 AM
TRINITY_DN140115_c0_g4 41.6121294488555 -1.42996915727652 0.336318694421517 -4.25182774848757 2.12032920648493e-05 0.000481682622812756 41.6121294488555 0.350849385740618 0.317090101444407 1.1064659039889 0.268524913926776 0.739706505818377 F1 AM
TRINITY_DN140123_c0_g4 132.926952037206 -0.785113573026328 0.165713345724673 -4.7377811943449 2.16070923428541e-06 7.4507544035293e-05 132.926952037206 0.0165100392367913 0.162406945347714 0.101658455563235 0.919027778902796 0.978498799411129 F1 AM
TRINITY_DN140129_c0_g2 252.130539366076 0.506669358017486 0.178404102795726 2.84000956299545 0.00451121814303344 0.0293983664536509 252.130539366076 0.0458380696274437 0.176711066472558 0.259395580268099 0.795330039480982 0.947311027220617 F1 AM
TRINITY_DN140134_c0_g2 308.162472984399 -0.898740615329272 0.264267296196527 -3.4008771734695 0.000671700012077266 0.00732225174311444 308.162472984399 0.625604584634607 0.265025723629009 2.36054287888804 0.0182482085948269 0.287852496586908 F1 AM
TRINITY_DN140134_c0_g6 236.471471852856 -0.813395660565976 0.266092681012118 -3.05681335342303 0.00223703523977905 0.0179411558650654 236.471471852856 0.706971181478666 0.268161366886568 2.63636477426562 0.00837995933616779 0.192010736597747 F1 AM
TRINITY_DN140156_c0_g13 27.7128704718459 1.39819809572486 0.439509246980195 3.18127116854009 0.00146630310493174 0.013133092870321 27.7128704718459 -0.215606965901889 0.439165427721331 -0.490947037931914 0.623463906930081 0.893895669761315 F1 AM
TRINITY_DN140165_c0_g1 776.358302118365 0.57682172802016 0.192160082697433 3.0017770596425 0.00268408666564211 0.0205746183721694 776.358302118365 -0.0957571647844089 0.192283691709472 -0.497999408754288 0.618484458914888 0.892564199868577 F1 AM
TRINITY_DN140168_c0_g1 12831.4240912067 -3.09917330624648 0.309451896410327 -10.0150405998386 1.30908150094098e-23 1.38608964314851e-20 12831.4240912067 1.03840852766026 0.309314415642303 3.35712942930244 0.000787562362171446 0.0462763172040404 F1 both
TRINITY_DN140168_c0_g2 1662.06890671043 -0.856303225176611 0.255103811920422 -3.35668533813884 0.000788828314926918 0.00818710984850036 1662.06890671043 0.756526025299721 0.254673333649654 2.97057416439386 0.00297243624641378 0.103296663254161 F1 AM
TRINITY_DN140168_c0_g6 4468.39577693728 -1.74716270649505 0.260534729824024 -6.70606451460483 1.99943352926558e-11 2.73551712012386e-09 4468.39577693728 0.850210755809629 0.260333845836504 3.2658479464233 0.00109136834621467 0.0577566500534946 F1 AM
TRINITY_DN140168_c0_g7 3788.19568327586 -3.80053826403876 0.369795382781564 -10.2774086454284 8.90907493345723e-25 1.35601688659053e-21 3788.19568327586 1.39959350587564 0.369501167249343 3.78779183918296 0.000151992105133214 0.0167600525160356 F1 both
TRINITY_DN140180_c1_g2 2192.74804157359 -0.768557965260066 0.246053027556874 -3.12354606196593 0.00178685894238016 0.0152045338308121 2192.74804157359 0.193786818049221 0.245724801826561 0.78863353071702 0.430326227364347 0.825093501458637 F1 AM
TRINITY_DN140182_c5_g2 30.4483701702366 -1.1361436524544 0.343119508934573 -3.3112184614109 0.000928906593136843 0.00925978807313202 30.4483701702366 0.586066575364112 0.349497447556417 1.6768837067673 0.0935652248267682 0.569677969614121 F1 AM
TRINITY_DN140199_c0_g1 30.2745944418036 1.78597697582948 0.50845781305422 3.51253718592978 0.000443849888618886 0.00534741693409688 30.2745944418036 -0.476245479091758 0.508657587773893 -0.936279120844369 0.349129495323662 0.784677521287949 F1 AM
TRINITY_DN140206_c0_g1 58.5673572709565 1.01710398183767 0.259693359408343 3.91655752829 8.98223890264455e-05 0.00153612685390522 58.5673572709565 0.130427673096871 0.246814680137694 0.528443741774627 0.597191384454307 0.884955549829114 F1 AM
TRINITY_DN140211_c0_g2 148.031517319441 -0.919098645941891 0.196983106772085 -4.66587547025194 3.07305782031497e-06 0.00010113267175423 148.031517319441 -0.11275745589991 0.198025176971436 -0.569409696405296 0.569078138036513 0.874714864285727 F1 AM
TRINITY_DN140239_c0_g2 470.79355636189 0.497789863327693 0.155794276414604 3.19517426945109 0.00139746430165906 0.0126750272395915 470.79355636189 -0.0147189634652865 0.156205374102777 -0.0942282783152007 0.924927821859699 0.980087755964974 F1 AM
[truncated: 1,756,077 more chars]
