# Supplementary material for: Loss of transcriptional plasticity but sustained adaptive capacity after adaptation to global change conditions in a marine copepod
Source: Nat Commun. 2022 Mar 3;13:1147. doi: 10.1038/s41467-022-28742-6 (PMC8894427; doi:10.1038/s41467-022-28742-6)
Supplement: Supplementary file 8 — Source Data [file 41467_2022_28742_MOESM8_ESM.zip › SourceData/SourceData_Fig5_c.txt]

gene	mean_pi
TRINITY_DN100299_c0_g1	5.865975e-05
TRINITY_DN100349_c0_g1	0.000409646
TRINITY_DN101693_c0_g1	0.000905845000000001
TRINITY_DN101718_c0_g1	-0.004051981375
TRINITY_DN101788_c0_g1	-0.000377556833333333
TRINITY_DN101804_c0_g1	-0.000469290875
TRINITY_DN101825_c0_g1	-0.002235249
TRINITY_DN101825_c0_g3	-0.00165129825
TRINITY_DN102368_c0_g1	-0.00148105525
TRINITY_DN102654_c0_g1	-0.00253773441666667
TRINITY_DN103187_c0_g1	-0.0071317655
TRINITY_DN103378_c0_g1	-0.001762692625
TRINITY_DN103965_c0_g1	-0.005419539
TRINITY_DN104091_c0_g1	0
TRINITY_DN104174_c0_g1	-0.000682541
TRINITY_DN104545_c0_g1	9.456125e-05
TRINITY_DN104654_c0_g1	-0.000377235
TRINITY_DN104690_c0_g1	-0.0042523265
TRINITY_DN104752_c0_g1	-0.0021930965
TRINITY_DN104764_c0_g1	-0.00165126625
TRINITY_DN105101_c0_g1	0.0023801835
TRINITY_DN105291_c0_g1	-0.00181824225
TRINITY_DN105862_c0_g1	0.0003316080625
TRINITY_DN105986_c0_g1	-0.003114891
TRINITY_DN106091_c0_g1	0.000765834083333333
TRINITY_DN106117_c0_g1	0.001442319
TRINITY_DN106117_c0_g2	0.00230380525
TRINITY_DN106200_c0_g1	0.000401413916666667
TRINITY_DN106493_c0_g1	-0.00607826658333333
TRINITY_DN106510_c0_g1	-0.00379094091666667
TRINITY_DN106734_c0_g1	-0.000416565625
TRINITY_DN106755_c0_g1	-0.0009791365
TRINITY_DN106908_c0_g4	0.0040911495
TRINITY_DN106956_c1_g1	-0.00012658925
TRINITY_DN107135_c0_g2	-0.0032593605
TRINITY_DN107420_c0_g1	0.002076693
TRINITY_DN107520_c0_g2	-0.00356221525
TRINITY_DN107663_c0_g1	-0.002252497375
TRINITY_DN107846_c0_g1	0.00196819725
TRINITY_DN107993_c0_g1	0.0002823385
TRINITY_DN108081_c0_g1	0.0017031515
TRINITY_DN108150_c0_g1	-0.000410290166666667
TRINITY_DN108157_c0_g1	-0.003405143
TRINITY_DN108181_c0_g1	-0.00302398775
TRINITY_DN108348_c0_g1	0.0059857245
TRINITY_DN108471_c0_g1	0.00045552975
TRINITY_DN108471_c0_g2	0.0006828275
TRINITY_DN108525_c0_g1	-0.00301799333333333
TRINITY_DN108643_c0_g5	0.000448343375
TRINITY_DN108698_c0_g1	-0.00106649225
TRINITY_DN108788_c0_g1	-0.000368705625000001
TRINITY_DN108945_c0_g1	-0.0019370985
TRINITY_DN108995_c0_g1	0.001401897625
TRINITY_DN109093_c0_g1	-0.000682050083333333
TRINITY_DN109406_c0_g1	0.00480859341666667
TRINITY_DN109448_c3_g1	-0.0006449495
TRINITY_DN109618_c0_g1	0.00012025225
TRINITY_DN109950_c0_g1	0
TRINITY_DN110138_c0_g1	-0.001958722
TRINITY_DN110225_c1_g1	-0.00125020585
TRINITY_DN110249_c0_g1	-0.0002437765
TRINITY_DN110449_c0_g1	0.0009143405
TRINITY_DN110598_c0_g3	-0.000900163250000001
TRINITY_DN110635_c0_g1	0.00034766475
TRINITY_DN110709_c0_g1	-0.000989611
TRINITY_DN110709_c0_g4	-0.001828603
TRINITY_DN110893_c0_g1	-0.001345617625
TRINITY_DN111029_c0_g1	-7.43839374999999e-05
TRINITY_DN111103_c0_g1	-0.00018408525
TRINITY_DN111131_c0_g1	-0.00113128625
TRINITY_DN111245_c0_g1	-5.48875000000001e-05
TRINITY_DN111387_c0_g1	-0.000813114833333334
TRINITY_DN111478_c0_g1	-0.00190708691666667
TRINITY_DN111661_c0_g8	0.00218896175
TRINITY_DN111701_c0_g1	0.000165758166666667
TRINITY_DN111729_c0_g1	-0.000821620625
TRINITY_DN111757_c0_g1	0.0002896555
TRINITY_DN111789_c0_g1	0.0007027815
TRINITY_DN111836_c0_g1	-0.00167329316666667
TRINITY_DN111881_c0_g1	-0.000269857833333333
TRINITY_DN111951_c0_g1	-0.00267428425
TRINITY_DN112037_c0_g1	-0.000705362416666666
TRINITY_DN112072_c0_g1	0.00134536641666667
TRINITY_DN112264_c2_g2	-0.000220790375
TRINITY_DN112280_c0_g2	-0.00199727785
TRINITY_DN112353_c0_g1	-0.000113732375
TRINITY_DN112421_c0_g1	-0.00078752725
TRINITY_DN112453_c0_g1	-0.000536026214285714
TRINITY_DN112658_c0_g1	0.000634839833333333
TRINITY_DN112662_c0_g1	-0.000645266875
TRINITY_DN112699_c0_g1	-0.0007889485
TRINITY_DN112995_c0_g1	-0.00248836475
TRINITY_DN113020_c0_g5	-0.004304084625
TRINITY_DN113149_c0_g1	-0.0019887455
TRINITY_DN113258_c0_g1	0.00029673025
TRINITY_DN113368_c0_g1	-0.000549368166666667
TRINITY_DN113429_c0_g1	0.00076376375
TRINITY_DN113606_c0_g1	-0.002115668
TRINITY_DN113613_c0_g1	-4.13723333333338e-05
TRINITY_DN113722_c0_g1	-0.014987002
TRINITY_DN113773_c0_g1	0.0007596995
TRINITY_DN113992_c0_g1	-0.000173425125
TRINITY_DN114038_c0_g1	-0.00028706275
TRINITY_DN114085_c0_g1	-0.000631635041666667
TRINITY_DN114119_c0_g1	5.31694166666672e-05
TRINITY_DN114327_c0_g1	-0.000981862999999999
TRINITY_DN114370_c0_g1	-0.000683903666666667
TRINITY_DN114593_c1_g1	-0.000440834375
TRINITY_DN114607_c0_g1	-0.000144638375
TRINITY_DN114654_c0_g1	0.00127588325
TRINITY_DN114693_c0_g1	-0.00598933425
TRINITY_DN114887_c0_g1	0.00016412875
TRINITY_DN114958_c0_g1	0.0070503876875
TRINITY_DN115019_c0_g1	0.002754247625
TRINITY_DN115226_c0_g2	-0.00047789525
TRINITY_DN115244_c1_g1	-0.0010796195
TRINITY_DN115315_c0_g1	-0.0012303305
TRINITY_DN115322_c0_g1	0.0007270415
TRINITY_DN115329_c0_g1	0.004616972875
TRINITY_DN115344_c0_g2	0.00340273475
TRINITY_DN115359_c0_g1	-0.000966419375
TRINITY_DN115361_c2_g1	-0.0021655115
TRINITY_DN115370_c0_g1	-0.003238987
TRINITY_DN115370_c0_g2	-0.002534984
TRINITY_DN115395_c0_g1	-0.00015846075
TRINITY_DN115444_c0_g1	-0.000926327214285714
TRINITY_DN115480_c0_g1	0.000283579750000001
TRINITY_DN115669_c0_g1	-0.003303137375
TRINITY_DN115745_c0_g1	-0.004496737875
TRINITY_DN115810_c0_g1	0.0007095835
TRINITY_DN115926_c0_g1	0.000725232
TRINITY_DN116028_c0_g20	-0.00554643675
TRINITY_DN116079_c0_g1	0.003758454125
TRINITY_DN116107_c1_g2	0.0006496863
TRINITY_DN116229_c0_g1	0.002985741
TRINITY_DN116247_c0_g2	0.00012808145
TRINITY_DN116322_c0_g1	0.0009310835
TRINITY_DN116427_c0_g1	0.000432738083333333
TRINITY_DN116496_c0_g1	-0.00227242175
TRINITY_DN116651_c1_g1	-0.00332695608333333
TRINITY_DN116664_c0_g2	0.0021359973125
TRINITY_DN116770_c0_g1	-0.001071449625
TRINITY_DN116776_c0_g1	-0.00021193675
TRINITY_DN116804_c0_g1	-0.001081271
TRINITY_DN116903_c0_g1	-0.000535775
TRINITY_DN116920_c0_g2	-0.00081120775
TRINITY_DN116920_c0_g3	-0.00026725975
TRINITY_DN116995_c1_g1	0.00790330125
TRINITY_DN117080_c0_g1	-0.00213213825
TRINITY_DN117087_c0_g1	0.001342273375
TRINITY_DN117091_c0_g1	-0.0012588014
TRINITY_DN117113_c0_g1	-0.000622774833333333
TRINITY_DN117117_c0_g1	-0.00087528
TRINITY_DN117123_c0_g1	0.0023192445
TRINITY_DN117125_c0_g1	-0.00126548225
TRINITY_DN117133_c2_g1	0.0007988929375
TRINITY_DN117145_c1_g1	-9.44323750000002e-05
TRINITY_DN117147_c0_g1	-0.00482332775
TRINITY_DN117175_c1_g1	-0.000112471291666667
TRINITY_DN117270_c0_g1	0.0017379715
TRINITY_DN117304_c0_g1	-0.00160647875
TRINITY_DN117312_c0_g1	0.00108872183333333
TRINITY_DN117326_c0_g1	0.00038894275
TRINITY_DN117328_c0_g1	-0.000721678333333333
TRINITY_DN117331_c0_g1	3.29162499999998e-05
TRINITY_DN117339_c0_g1	0.00058443375
TRINITY_DN117418_c2_g1	-0.01616652325
TRINITY_DN117419_c0_g1	-0.00090335125
TRINITY_DN117430_c0_g1	-0.0005066973
TRINITY_DN117556_c0_g1	0.00178494325
TRINITY_DN117680_c0_g1	0.0008484235625
TRINITY_DN117824_c0_g1	-0.00379086925
TRINITY_DN117824_c0_g3	-0.0078908365
TRINITY_DN117858_c0_g1	-0.0026857350625
TRINITY_DN117957_c0_g1	-0.00256930625
TRINITY_DN118071_c0_g1	-0.0011204825
TRINITY_DN118163_c0_g1	-0.000743380375
TRINITY_DN118207_c0_g1	-0.0017057105
TRINITY_DN118208_c0_g1	-0.003671718625
TRINITY_DN118216_c0_g1	-0.00238047
TRINITY_DN118234_c3_g1	0.005674338125
TRINITY_DN118252_c0_g1	-0.000797922
TRINITY_DN118275_c2_g1	-0.000849684
TRINITY_DN118278_c0_g2	0.00057690225
TRINITY_DN118280_c0_g1	0.000296867958333333
TRINITY_DN118284_c0_g2	0.0006628185
TRINITY_DN118292_c0_g1	0.00187304675
TRINITY_DN118338_c0_g1	0.00055104475
TRINITY_DN118341_c0_g1	-0.0027936135
TRINITY_DN118409_c0_g1	-0.004073116
TRINITY_DN118424_c0_g1	-0.00356067025
TRINITY_DN118424_c0_g2	-0.0018905185
TRINITY_DN118614_c0_g1	-0.00295477305
TRINITY_DN118622_c1_g3	-0.0099692385
TRINITY_DN118887_c0_g1	-0.0008556285
TRINITY_DN118962_c0_g1	0.00022052325
TRINITY_DN119066_c0_g1	-0.0012249506
TRINITY_DN119197_c0_g1	-0.004629238125
TRINITY_DN119217_c0_g3	-0.001447809875
TRINITY_DN119281_c0_g1	-0.0045288705
TRINITY_DN119441_c0_g1	0.0002371865
TRINITY_DN119583_c0_g1	0.00094350075
TRINITY_DN119707_c0_g3	-0.002610693125
TRINITY_DN119743_c0_g1	-0.000570389916666667
TRINITY_DN119886_c0_g1	-0.002271008
TRINITY_DN119991_c0_g1	0.0016699715
TRINITY_DN120025_c0_g1	-0.001343689
TRINITY_DN120059_c0_g1	-0.000950169249999999
TRINITY_DN120176_c0_g1	0.000368892333333333
TRINITY_DN120218_c0_g1	-0.00269822441666667
TRINITY_DN120257_c0_g1	-0.000243353833333333
TRINITY_DN120363_c1_g1	-0.00094478575
TRINITY_DN120621_c0_g1	-0.003825518
TRINITY_DN120655_c0_g1	-0.00028145925
TRINITY_DN120681_c0_g1	-0.000524623833333333
TRINITY_DN120739_c0_g1	-0.000183671250000001
TRINITY_DN120762_c0_g1	0.00317096675
TRINITY_DN120797_c0_g1	-0.00342562508333333
TRINITY_DN120810_c8_g5	0.000977294749999999
TRINITY_DN120811_c0_g1	0.001218142
TRINITY_DN120839_c0_g1	0.000186586083333334
TRINITY_DN120861_c0_g1	-0.00106676475
TRINITY_DN120876_c1_g1	-0.000370370625
TRINITY_DN120932_c0_g2	0.001706457
TRINITY_DN120965_c0_g1	-0.00921395325
TRINITY_DN121057_c0_g1	0.00213850428571429
TRINITY_DN121137_c1_g1	7.33576071428571e-05
TRINITY_DN121151_c0_g1	0.00055005425
TRINITY_DN121198_c0_g1	-0.00179895033333333
TRINITY_DN121316_c0_g1	-0.0062031995
TRINITY_DN121397_c1_g1	-0.00081743275
TRINITY_DN121461_c0_g1	-0.000277314125
TRINITY_DN121469_c0_g2	-0.00135676304166667
TRINITY_DN121471_c0_g1	-0.000204371171875
TRINITY_DN121543_c0_g1	0.000678541125
TRINITY_DN121590_c0_g1	-0.000596129
TRINITY_DN121594_c0_g1	-0.0003358793125
TRINITY_DN121595_c0_g1	-0.0009877685
TRINITY_DN121596_c0_g1	0.000339764764705882
TRINITY_DN121612_c0_g1	-0.000509766375
TRINITY_DN121613_c1_g1	-0.0021836835
TRINITY_DN121637_c0_g1	0.000224939916666667
TRINITY_DN121647_c1_g1	-0.00232748675
TRINITY_DN121688_c0_g2	-0.0025586039375
TRINITY_DN121703_c0_g1	0.00063740625
TRINITY_DN121747_c0_g1	0.000879128125
TRINITY_DN121772_c0_g1	-0.00041141
TRINITY_DN121792_c0_g1	0.0020784885
TRINITY_DN121879_c0_g1	-0.00138043241666667
TRINITY_DN121881_c0_g1	-4.90904500000002e-05
TRINITY_DN121952_c0_g1	0.00208331775
TRINITY_DN122015_c0_g1	-0.0005576055
TRINITY_DN122045_c1_g1	-0.00611011355
TRINITY_DN122074_c0_g1	-0.009732235
TRINITY_DN122081_c0_g1	0.00175498425
TRINITY_DN122093_c0_g1	-0.002425609
TRINITY_DN122101_c0_g2	-0.0004555995625
TRINITY_DN122165_c0_g3	0.0007704995
TRINITY_DN122167_c0_g1	-0.001025153625
TRINITY_DN122178_c1_g7	-0.00062641725
TRINITY_DN122203_c0_g1	-0.001059171625
TRINITY_DN122212_c0_g4	0.002348473
TRINITY_DN122220_c1_g2	0.00101163325
TRINITY_DN122231_c0_g1	0.00139410583333333
TRINITY_DN122232_c0_g1	-0.00087594975
TRINITY_DN122251_c0_g1	-0.00027797275
TRINITY_DN122289_c0_g1	-0.0075351125
TRINITY_DN122347_c0_g1	0.0006263225
TRINITY_DN122352_c0_g1	-0.000285705125
TRINITY_DN122411_c0_g1	-0.000951115124999999
TRINITY_DN122436_c0_g1	-0.0045913225
TRINITY_DN122476_c0_g1	-0.0003461965
TRINITY_DN122492_c0_g1	-4.694425e-05
TRINITY_DN122557_c2_g1	-0.00330677025
TRINITY_DN122765_c0_g1	-0.004392351125
TRINITY_DN122869_c2_g8	-0.00383389625
TRINITY_DN122898_c0_g1	0.00113394675
TRINITY_DN123014_c0_g1	0.000280109833333333
TRINITY_DN123055_c0_g2	0.002722282
TRINITY_DN123120_c0_g1	-0.000883415625
TRINITY_DN123279_c0_g1	0.0006370025
TRINITY_DN123366_c0_g1	0.00174476025
TRINITY_DN123366_c0_g13	0.00195361325
TRINITY_DN123366_c0_g4	0.003336356
TRINITY_DN123379_c0_g1	-0.00397490675
TRINITY_DN123431_c0_g1	-0.0003355997
TRINITY_DN123467_c0_g1	-0.00661897225
TRINITY_DN123512_c0_g1	0.0015450005
TRINITY_DN123555_c0_g1	0
TRINITY_DN123635_c0_g1	-0.0021675568125
TRINITY_DN123745_c0_g1	-0.0006393795
TRINITY_DN123760_c0_g1	-0.00028572225
TRINITY_DN123768_c0_g2	-0.0006495515
TRINITY_DN123769_c0_g2	0.00431564325
TRINITY_DN123883_c0_g1	-0.000294352470588235
TRINITY_DN123916_c0_g1	0.0008696875
TRINITY_DN123963_c0_g1	-0.0007506913125
TRINITY_DN123976_c4_g2	-0.000731006
TRINITY_DN123976_c4_g6	-0.00051601625
TRINITY_DN123986_c0_g1	-0.00106893375
TRINITY_DN124014_c0_g1	-0.001789273
TRINITY_DN124060_c0_g1	-0.003985813125
TRINITY_DN124118_c0_g1	-0.00021433175
TRINITY_DN124140_c0_g1	-0.003070004875
TRINITY_DN124180_c0_g1	7.2196e-05
TRINITY_DN124193_c0_g1	0.0021250481875
TRINITY_DN124196_c0_g1	-0.000314782375
TRINITY_DN124201_c0_g1	-0.000417018
TRINITY_DN124215_c0_g1	-0.000167615625
TRINITY_DN124263_c0_g1	-0.00133182925
TRINITY_DN124273_c0_g2	-0.0013210285
TRINITY_DN124287_c0_g1	0.00379123241666667
TRINITY_DN124296_c0_g1	-0.001034544975
TRINITY_DN124405_c0_g1	5.47238636363637e-05
TRINITY_DN124432_c2_g3	0.00300436675
TRINITY_DN124440_c0_g3	0.00835177475
TRINITY_DN124456_c2_g1	0.0006292995625
TRINITY_DN124461_c1_g16	0.001443648625
TRINITY_DN124463_c0_g1	0.0018188345
TRINITY_DN124484_c0_g1	0.00123750316666667
TRINITY_DN124566_c0_g1	-2.27306250000004e-05
TRINITY_DN124631_c0_g2	-6.17427499999999e-05
TRINITY_DN124657_c0_g4	0.00240417758333333
TRINITY_DN124746_c1_g1	-0.00077698425
TRINITY_DN124754_c0_g1	0.003518038
TRINITY_DN124790_c0_g1	-0.00455631075
TRINITY_DN124845_c0_g1	-0.00012448875
TRINITY_DN124850_c0_g1	-0.000720195
TRINITY_DN124862_c0_g1	-0.0016074125
TRINITY_DN124872_c2_g1	-0.00277103825
TRINITY_DN124874_c0_g2	0.0016872535
TRINITY_DN124922_c0_g2	-0.004375703
TRINITY_DN124964_c0_g4	0.000760253875
TRINITY_DN124965_c0_g1	-0.000812517750000001
TRINITY_DN125096_c0_g1	0.000641768875
TRINITY_DN125163_c0_g1	0.0034300885
TRINITY_DN125180_c0_g1	-0.00111554339285714
TRINITY_DN125183_c0_g1	-0.00012632375
TRINITY_DN125188_c0_g1	-0.001222983
TRINITY_DN125197_c1_g1	-0.0038429265
TRINITY_DN125230_c0_g4	-2.77017499999999e-05
TRINITY_DN125310_c0_g1	-0.00097928075
TRINITY_DN125312_c0_g1	0.0010683285
TRINITY_DN125330_c0_g11	-0.001266793125
TRINITY_DN125333_c0_g1	-0.00401122966666667
TRINITY_DN125337_c0_g1	0.000700518333333333
TRINITY_DN125340_c0_g1	0.00015164665
TRINITY_DN125348_c0_g2	-0.0049599055
TRINITY_DN125379_c0_g1	-0.0046077145
TRINITY_DN125414_c1_g11	-0.00193275775
TRINITY_DN125414_c1_g15	-0.0012511145
TRINITY_DN125414_c1_g4	-0.0012578975
TRINITY_DN125423_c1_g2	-0.00273729725
TRINITY_DN125427_c0_g1	-0.00156912925
TRINITY_DN125434_c0_g1	-0.00263933825
TRINITY_DN125436_c0_g1	-0.000181464666666667
TRINITY_DN125437_c0_g1	0.000478946666666667
TRINITY_DN125457_c8_g18	-0.0046526871875
TRINITY_DN125484_c1_g3	-0.00450971775
TRINITY_DN125484_c1_g36	-0.0014679455
TRINITY_DN125540_c0_g1	0.000556431704545455
TRINITY_DN125583_c0_g1	0.0020237315
TRINITY_DN125607_c0_g1	-0.0033293325
TRINITY_DN125613_c0_g2	0.0011863465
TRINITY_DN125622_c0_g1	-0.001958838375
TRINITY_DN125623_c0_g1	-0.0017225555
TRINITY_DN125669_c0_g2	-0.0048630315
TRINITY_DN125689_c2_g1	-0.002158922125
TRINITY_DN125706_c0_g2	-0.000342144875
TRINITY_DN125714_c0_g3	0.00077604425
TRINITY_DN125744_c1_g2	-0.00402688425
TRINITY_DN125747_c1_g4	-0.00429782325
TRINITY_DN125753_c0_g3	-0.00850886525
TRINITY_DN125769_c1_g1	-0.004335935875
TRINITY_DN125791_c0_g1	-0.00405354341666667
TRINITY_DN125858_c0_g5	-0.00213939825
TRINITY_DN125866_c0_g1	-0.0007092649375
TRINITY_DN125876_c0_g1	-0.00183573175
TRINITY_DN125885_c0_g14	-0.001631333
TRINITY_DN125886_c0_g1	0.00019572
TRINITY_DN125918_c0_g1	-0.00109365446428571
TRINITY_DN125967_c0_g1	0.00089676475
TRINITY_DN126052_c0_g1	0.0015204
TRINITY_DN126107_c2_g1	-0.001288047625
TRINITY_DN126139_c0_g1	-0.00112760133333333
TRINITY_DN126149_c0_g1	0.0004549595
TRINITY_DN126149_c0_g2	-0.00520970425
TRINITY_DN126159_c0_g1	0.00166643525
TRINITY_DN126162_c0_g1	0.0010337665
TRINITY_DN126186_c0_g1	-0.00252486755
TRINITY_DN126187_c0_g1	0.0001235395
TRINITY_DN126214_c1_g1	-0.000426618535714286
TRINITY_DN126238_c0_g1	-0.00617612825
TRINITY_DN126308_c0_g1	-0.0004842346875
TRINITY_DN126355_c0_g1	0.000718007392857143
TRINITY_DN126424_c0_g5	0.003650632
TRINITY_DN126426_c0_g8	0.0077766
TRINITY_DN126442_c0_g2	-0.001355066125
TRINITY_DN126498_c0_g1	-0.0026505954375
TRINITY_DN126500_c0_g3	0.001119435625
TRINITY_DN126568_c2_g1	0.00052653925
TRINITY_DN126581_c0_g1	-0.0022663685
TRINITY_DN126660_c0_g1	-0.000680857375
TRINITY_DN126678_c1_g2	0.009807934
TRINITY_DN126688_c1_g13	0.0014109335
TRINITY_DN126688_c1_g2	-0.0093256375
TRINITY_DN126703_c0_g1	-0.00327651808333333
TRINITY_DN126715_c0_g1	-0.0028510685
TRINITY_DN126719_c1_g1	-0.000777741
TRINITY_DN126725_c0_g1	-0.00058706046875
TRINITY_DN126755_c0_g1	-0.00221953425
TRINITY_DN126799_c0_g1	-0.000670253035714286
TRINITY_DN126806_c0_g1	0.000199830875
TRINITY_DN126819_c0_g1	0.00311603275
TRINITY_DN126829_c1_g1	-0.0016103855
TRINITY_DN126839_c2_g1	-0.000387262000000001
TRINITY_DN126839_c2_g2	0.000267576249999998
TRINITY_DN126839_c4_g1	-0.001220379625
TRINITY_DN126846_c7_g2	-0.003518387
TRINITY_DN126918_c0_g4	-0.001416435
TRINITY_DN126941_c0_g1	-0.00228690195
TRINITY_DN126953_c0_g10	-0.00339644875
TRINITY_DN126953_c0_g14	-0.00244003541666667
TRINITY_DN126990_c0_g1	-0.000805038083333333
TRINITY_DN126993_c0_g1	0.0010740235
TRINITY_DN127084_c1_g10	-0.00688349125
TRINITY_DN127126_c0_g3	-0.00083577475
TRINITY_DN127147_c0_g1	-0.00223774495
TRINITY_DN127179_c0_g1	-0.00125063175
TRINITY_DN127179_c1_g3	-9.15745e-05
TRINITY_DN127205_c0_g1	-6.02902500000002e-05
TRINITY_DN127208_c0_g1	3.4665e-05
TRINITY_DN127305_c0_g1	-0.00299270129166667
TRINITY_DN127341_c0_g1	-0.0009641265
TRINITY_DN127366_c0_g1	0.0009307454375
TRINITY_DN127401_c0_g1	-0.00214234425
TRINITY_DN127419_c1_g11	0.00366519025
TRINITY_DN127419_c1_g12	0.0005545705
TRINITY_DN127419_c1_g15	-0.000412398249999999
TRINITY_DN127419_c1_g6	-0.00023233225
TRINITY_DN127419_c1_g7	0.00196062925
TRINITY_DN127419_c1_g9	0.000457675375
TRINITY_DN127520_c0_g1	-0.00238183925
TRINITY_DN127566_c0_g1	-0.0003930907
TRINITY_DN127566_c1_g1	-0.0018615475
TRINITY_DN127576_c0_g1	0.00260640675
TRINITY_DN127593_c0_g1	-0.00252716895833333
TRINITY_DN127601_c0_g1	0.003442735
TRINITY_DN127667_c0_g1	0.00044931185
TRINITY_DN127708_c0_g1	-6.94076428571429e-05
TRINITY_DN127742_c1_g1	-0.00103278356818182
TRINITY_DN127795_c0_g1	0.00158428633333333
TRINITY_DN127802_c0_g1	-0.000213027333333333
TRINITY_DN127814_c0_g1	0.00124293975
TRINITY_DN127825_c0_g1	0.002973686
TRINITY_DN127892_c0_g1	-0.00016603825
TRINITY_DN127907_c0_g1	-0.003323639375
TRINITY_DN127908_c0_g2	-0.000994350458333333
TRINITY_DN127933_c0_g1	-0.00389338416666667
TRINITY_DN127934_c0_g1	-0.004404598
TRINITY_DN127947_c0_g2	-0.00454221225
TRINITY_DN128043_c0_g1	-0.0013464387
TRINITY_DN128058_c0_g1	-0.001454741625
TRINITY_DN128088_c1_g1	-0.002077729125
TRINITY_DN128230_c0_g2	-0.001119345125
TRINITY_DN128416_c0_g3	-0.00151602166666667
TRINITY_DN128430_c0_g3	-0.00038359575
TRINITY_DN128430_c0_g7	-0.00404183875
TRINITY_DN128433_c0_g1	-0.00132892108333333
TRINITY_DN128460_c0_g1	-0.000471748375
TRINITY_DN128461_c2_g12	0.00026861
TRINITY_DN128503_c0_g1	-0.00141972333333333
TRINITY_DN128525_c0_g2	0.002033515375
TRINITY_DN128547_c0_g1	-0.00210802125
TRINITY_DN128566_c0_g1	0.00447142325
TRINITY_DN128577_c1_g1	0.000781113124999999
TRINITY_DN128682_c0_g2	0.0004269737
TRINITY_DN128707_c0_g1	0.000646511916666666
TRINITY_DN128763_c0_g1	-0.000432388375
TRINITY_DN128773_c1_g1	-0.01607149275
TRINITY_DN128780_c0_g1	0.0015141365
TRINITY_DN128788_c1_g1	-0.000591278625
TRINITY_DN128796_c0_g2	-0.00040301765625
TRINITY_DN128841_c2_g8	-0.0022571345
TRINITY_DN128882_c0_g1	0.00259901225
TRINITY_DN128890_c0_g2	-0.00137787475
TRINITY_DN128920_c0_g1	-0.00081321035
TRINITY_DN128928_c0_g3	0.000342463
TRINITY_DN128944_c0_g2	-0.000905263875
TRINITY_DN128947_c0_g1	-9.07053333333333e-05
TRINITY_DN128998_c0_g1	-0.001146681125
TRINITY_DN129001_c1_g2	-0.0003199135
TRINITY_DN129046_c0_g1	-0.00147946233333333
TRINITY_DN129065_c0_g3	-0.0006181635
TRINITY_DN129104_c0_g3	0.00036873375
TRINITY_DN129152_c0_g4	0.00324629575
TRINITY_DN129157_c0_g1	-0.00650992625
TRINITY_DN129170_c0_g1	0.01182325575
TRINITY_DN129207_c0_g1	-0.00184944933333333
TRINITY_DN129216_c0_g10	-0.0042931755
TRINITY_DN129239_c0_g2	-0.00273491925
TRINITY_DN129298_c0_g1	-0.00484768266666667
TRINITY_DN129332_c1_g16	-0.000886180916666666
TRINITY_DN129356_c0_g1	-0.0004524958
TRINITY_DN129413_c1_g7	-0.0001085445
TRINITY_DN129428_c1_g1	0.000112695375
TRINITY_DN129493_c0_g1	-0.003492855625
TRINITY_DN129495_c1_g1	-0.000523473875
TRINITY_DN129533_c0_g1	0.00111225175
TRINITY_DN129560_c0_g1	-0.001522141875
TRINITY_DN129569_c1_g4	-0.0001855945
TRINITY_DN129651_c0_g1	-0.00045156225
TRINITY_DN129654_c0_g1	-0.001271071375
TRINITY_DN129685_c0_g1	0.000617712083333333
TRINITY_DN129695_c0_g2	0.00129378995
TRINITY_DN129709_c0_g4	0.0020732345
TRINITY_DN129722_c0_g4	-9.43371250000001e-05
TRINITY_DN129726_c0_g1	-0.000422011
TRINITY_DN129743_c0_g1	-0.0010715975
TRINITY_DN129748_c0_g1	0.000873809125
TRINITY_DN129749_c0_g1	-0.00251084675
TRINITY_DN129787_c0_g1	-0.00030187725
TRINITY_DN129843_c0_g1	0.00160673029166667
TRINITY_DN129846_c0_g1	0.00190147675
TRINITY_DN129866_c2_g1	-0.00139757625
TRINITY_DN129879_c0_g1	0.002649766375
TRINITY_DN129884_c0_g1	0.003726134
TRINITY_DN129891_c2_g1	-0.002281949125
TRINITY_DN129895_c1_g3	-0.0037516915
TRINITY_DN129898_c0_g1	0.0009691475
TRINITY_DN129908_c0_g1	0.00067378
TRINITY_DN129920_c0_g1	-0.00223036525
TRINITY_DN129924_c0_g1	-0.00761804325
TRINITY_DN129938_c0_g1	0.000225801375
TRINITY_DN129965_c0_g1	-0.001360939875
TRINITY_DN129967_c3_g37	-0.00255359375
TRINITY_DN129979_c0_g9	0.001142622875
TRINITY_DN130031_c0_g1	0.0063384085
TRINITY_DN130039_c0_g1	-0.00120683675
TRINITY_DN130090_c0_g1	-0.000225222000000001
TRINITY_DN130105_c0_g9	-0.0031183555
TRINITY_DN130131_c0_g1	0.0016798050625
TRINITY_DN130138_c0_g1	-0.0013513625
TRINITY_DN130216_c0_g1	-0.00100638991666667
TRINITY_DN130222_c0_g8	-0.000665595
TRINITY_DN130230_c0_g5	-0.001224776
TRINITY_DN130257_c0_g1	0.000384754208333333
TRINITY_DN130268_c0_g2	0.00052785835
TRINITY_DN130270_c0_g1	-0.002389579
TRINITY_DN130281_c1_g4	0.000821854833333333
TRINITY_DN130292_c0_g1	0.0009524425
TRINITY_DN130330_c0_g1	-0.0007037665
TRINITY_DN130397_c1_g2	-0.0001979575
TRINITY_DN130448_c0_g2	-0.000686377500000001
TRINITY_DN130509_c0_g7	-0.000230887666666667
TRINITY_DN130571_c1_g11	-0.00042864765
TRINITY_DN130571_c1_g4	-0.00108069675
TRINITY_DN130585_c0_g1	-0.0005541565
TRINITY_DN130654_c0_g1	-0.00098907275
TRINITY_DN130682_c0_g1	0.000208851025
TRINITY_DN130715_c0_g1	-0.00046390475
TRINITY_DN130729_c0_g1	-0.00136196408333333
TRINITY_DN130740_c0_g1	0.00063332825
TRINITY_DN130753_c0_g2	-0.00211364675
TRINITY_DN130798_c1_g1	-0.00024351
TRINITY_DN130834_c1_g5	-0.000322355333333333
TRINITY_DN130866_c6_g8	0.00308097425
TRINITY_DN130898_c0_g3	0.00118217016666667
TRINITY_DN130902_c0_g2	-0.00113308958333333
TRINITY_DN130992_c0_g5	-0.000677091125
TRINITY_DN130995_c2_g7	-0.00227349575
TRINITY_DN130997_c0_g1	-0.00023615585
TRINITY_DN131024_c0_g4	-0.000280662
TRINITY_DN131045_c0_g1	-0.00058243075
TRINITY_DN131066_c0_g2	-0.00090161325
TRINITY_DN131068_c0_g1	-0.0016196843
TRINITY_DN131086_c0_g1	-0.000883412
TRINITY_DN131105_c10_g5	0.004101165875
TRINITY_DN131128_c0_g2	-0.0012027355
TRINITY_DN131134_c1_g7	0.005138179
TRINITY_DN131148_c3_g1	0.00120130775
TRINITY_DN131177_c0_g1	-0.00290732125
TRINITY_DN131180_c0_g2	0.0036707805
TRINITY_DN131258_c0_g2	-0.00125596275
TRINITY_DN131273_c1_g1	-0.00254671515
TRINITY_DN131280_c0_g1	-0.00085472990625
TRINITY_DN131352_c0_g2	-0.0023465377
TRINITY_DN131366_c1_g9	-0.000346302833333333
TRINITY_DN131382_c0_g1	-1.67376785714286e-05
TRINITY_DN131389_c1_g2	0.0017068455
TRINITY_DN131396_c0_g8	0.00152244925
TRINITY_DN131398_c0_g3	0.0006696756
TRINITY_DN131439_c1_g2	-0.000272916
TRINITY_DN131444_c0_g1	-0.0091905175
TRINITY_DN131448_c0_g1	-0.0017317282
TRINITY_DN131449_c3_g1	-0.00094737975
TRINITY_DN131475_c0_g1	0.00194907755
TRINITY_DN131482_c0_g1	0.0002017889
TRINITY_DN131486_c0_g3	-0.000284857321428571
TRINITY_DN131515_c0_g1	-0.000835090249999999
TRINITY_DN131527_c0_g8	8.856195e-05
TRINITY_DN131548_c0_g2	-0.0012122495
TRINITY_DN131555_c1_g3	-0.0024897354375
TRINITY_DN131555_c1_g5	-0.000275132625
TRINITY_DN131590_c0_g1	-0.00147494525
TRINITY_DN131624_c0_g1	-0.006742946375
TRINITY_DN131641_c0_g1	-0.00124262983333333
TRINITY_DN131689_c0_g1	-0.00058360055
TRINITY_DN131698_c0_g1	-0.00066768975
TRINITY_DN131698_c0_g2	-0.0059805995
TRINITY_DN131699_c1_g3	-0.00058733875
TRINITY_DN131706_c0_g1	0.01233822575
TRINITY_DN131715_c0_g1	-0.0011192025
TRINITY_DN131750_c0_g2	0.004203822375
TRINITY_DN131751_c0_g3	-0.00054293575
TRINITY_DN131814_c0_g1	-0.00659825575
TRINITY_DN131849_c0_g1	-0.00771921975
TRINITY_DN131855_c1_g10	-0.00366930464285714
TRINITY_DN131861_c0_g1	0.000745218
TRINITY_DN131895_c0_g1	-0.00213148991666667
TRINITY_DN131896_c2_g7	-0.00534387225
TRINITY_DN131904_c0_g1	-0.000794879386363636
TRINITY_DN131954_c0_g1	0.00656739425
TRINITY_DN131969_c0_g1	-0.0011568912
TRINITY_DN131985_c0_g2	-0.002241303625
TRINITY_DN132014_c1_g17	-0.00242535108333333
TRINITY_DN132042_c0_g1	-0.0047510145
TRINITY_DN132056_c0_g1	-4.85435833333333e-05
TRINITY_DN132065_c0_g1	-0.00107940075
TRINITY_DN132083_c0_g1	-0.0018529088
TRINITY_DN132100_c1_g1	0.001185269375
TRINITY_DN132146_c0_g11	0.000828249375
TRINITY_DN132185_c12_g2	-0.000211759
TRINITY_DN132204_c0_g2	-9.76849999999999e-05
TRINITY_DN132222_c1_g8	-0.003665406
TRINITY_DN132223_c2_g1	0.00251216925
TRINITY_DN132225_c0_g13	-0.00058286275
TRINITY_DN132275_c0_g1	-0.000699926475
TRINITY_DN132293_c2_g3	-0.00066095075
TRINITY_DN132314_c0_g1	-0.000822646833333334
TRINITY_DN132342_c0_g2	-5.57079375e-05
TRINITY_DN132352_c0_g3	-0.01149028775
TRINITY_DN132353_c0_g1	-0.000299327111111111
TRINITY_DN132354_c1_g14	-0.0012347719375
TRINITY_DN132354_c1_g8	-0.0013963375
TRINITY_DN132417_c3_g14	0.000206578909090909
TRINITY_DN132452_c1_g1	-0.00162756825
TRINITY_DN132474_c0_g1	-0.00273878383333333
TRINITY_DN132514_c0_g1	-0.0036351815
TRINITY_DN132533_c0_g1	-0.000574778083333333
TRINITY_DN132535_c1_g1	0.0002513085
TRINITY_DN132554_c0_g4	0.001534904
TRINITY_DN132556_c0_g2	-0.000742496833333333
TRINITY_DN132575_c0_g1	-0.001131659875
TRINITY_DN132583_c0_g2	-0.0020935235
TRINITY_DN132586_c0_g1	-0.0005683725
TRINITY_DN132600_c4_g3	-0.0034375845
TRINITY_DN132608_c0_g1	-0.00120941825
TRINITY_DN132621_c0_g1	-0.00124649289285714
TRINITY_DN132627_c0_g3	-0.0006991605
TRINITY_DN132652_c0_g2	-0.00240287432142857
TRINITY_DN132655_c0_g1	0.0007182815
TRINITY_DN132666_c0_g1	-0.0012396973125
TRINITY_DN132682_c0_g2	0.00217548175
TRINITY_DN132712_c0_g6	0.00219196625
TRINITY_DN132732_c1_g1	-0.00221893975
TRINITY_DN132753_c1_g1	-0.002134810075
TRINITY_DN132777_c0_g2	-0.00324492425
TRINITY_DN132804_c0_g4	-0.00200327135714286
TRINITY_DN132846_c0_g1	0.000777659583333333
TRINITY_DN132965_c1_g1	-7.23143749999986e-06
TRINITY_DN132965_c1_g4	0.002332256
TRINITY_DN132973_c0_g1	0.0018110024
TRINITY_DN132994_c0_g1	0.0008748815
TRINITY_DN133002_c1_g12	-0.004895929375
TRINITY_DN133002_c1_g15	-0.005674444
TRINITY_DN133002_c1_g17	-0.005239771875
TRINITY_DN133002_c1_g20	-0.00794014275
TRINITY_DN133002_c1_g3	-0.0012159415
TRINITY_DN133002_c1_g7	-0.005713111875
TRINITY_DN133002_c1_g8	-0.0058486685
TRINITY_DN133002_c1_g9	-0.0041835995
TRINITY_DN133008_c0_g1	0.00040883825
TRINITY_DN133043_c0_g1	-0.000134685625
TRINITY_DN133088_c0_g16	-0.00270366466666667
TRINITY_DN133096_c0_g1	6.3356388888888e-06
TRINITY_DN133135_c5_g3	0.00124006583333333
TRINITY_DN133146_c1_g1	0.000827382749999999
TRINITY_DN133157_c0_g3	0.000135209
TRINITY_DN133157_c0_g7	-0.00171391275
TRINITY_DN133174_c2_g14	-0.0016840545
TRINITY_DN133178_c1_g5	-0.0016235726875
TRINITY_DN133197_c12_g11	0.000741225000000001
TRINITY_DN133210_c0_g1	0.00148348575
TRINITY_DN133224_c0_g1	-0.0009028071
TRINITY_DN133234_c0_g1	0.000242378583333333
TRINITY_DN133237_c0_g1	-0.002165227
TRINITY_DN133254_c0_g1	0.0029730555
TRINITY_DN133268_c1_g5	-0.002999182875
TRINITY_DN133296_c1_g5	-0.00215916916666667
TRINITY_DN133302_c0_g1	-0.00104478058333333
TRINITY_DN13333_c0_g1	0.001765283875
TRINITY_DN13333_c0_g2	0.00160370725
TRINITY_DN133338_c1_g7	-0.000242076499999999
TRINITY_DN133340_c0_g1	1.94770499999997e-05
TRINITY_DN133361_c1_g7	0.000722329999999999
TRINITY_DN133363_c2_g11	-0.0018827225
TRINITY_DN133368_c0_g1	3.20688333333333e-05
TRINITY_DN133397_c2_g3	-0.00283002433333333
TRINITY_DN133425_c0_g2	-0.000506535892857143
TRINITY_DN133435_c0_g1	-0.000580506166666667
TRINITY_DN133443_c0_g10	-0.0005828398125
TRINITY_DN133443_c0_g5	-0.004899976375
TRINITY_DN133451_c2_g5	0.000694852
TRINITY_DN133458_c0_g15	0.000704601125
TRINITY_DN133469_c0_g1	-0.00152986925
TRINITY_DN133480_c0_g1	-0.0008190418
TRINITY_DN133486_c0_g1	0.0004394806875
TRINITY_DN133486_c0_g7	-0.00153708816666667
TRINITY_DN133490_c0_g1	0.0006951434
TRINITY_DN133519_c0_g1	0.001752991
TRINITY_DN133540_c1_g3	0.001354670875
TRINITY_DN133582_c1_g5	-0.0016698071875
TRINITY_DN133586_c0_g5	-0.002168329625
TRINITY_DN133586_c0_g6	-0.00010472045
TRINITY_DN133608_c1_g7	0.00501953991666667
TRINITY_DN133614_c0_g1	-0.0009110424375
TRINITY_DN133674_c0_g1	0.000218535875
TRINITY_DN133685_c0_g5	0.00142021275
TRINITY_DN133719_c1_g2	4.23420000000001e-05
TRINITY_DN133727_c1_g1	-0.00160522625
TRINITY_DN133734_c2_g1	-0.0003480074375
TRINITY_DN133747_c0_g4	0.00133871575
TRINITY_DN133785_c1_g1	0.000221683659090909
TRINITY_DN133786_c0_g1	0.002410764125
TRINITY_DN133789_c0_g2	0.0009765744
TRINITY_DN133794_c0_g5	-0.001130172875
TRINITY_DN133803_c0_g1	-0.00074133475
TRINITY_DN133807_c0_g1	0.0032474205
TRINITY_DN133825_c0_g1	-0.0019785679
TRINITY_DN133861_c0_g1	-0.006282151875
TRINITY_DN133882_c0_g11	0.000897731375
TRINITY_DN133889_c2_g6	-0.000979712625
TRINITY_DN133937_c0_g5	-0.0007988125625
TRINITY_DN133961_c0_g2	-0.002587384625
TRINITY_DN133962_c0_g10	0.002433094
TRINITY_DN133962_c0_g7	-0.00188428425
TRINITY_DN133971_c0_g11	9.81747499999997e-05
TRINITY_DN133976_c0_g4	-0.005028383
TRINITY_DN134005_c0_g1	-0.00160291442857143
TRINITY_DN134007_c0_g4	0.00122143775
TRINITY_DN134024_c1_g1	-0.000587801
TRINITY_DN134026_c0_g4	-0.0008363691
TRINITY_DN134030_c0_g10	-0.0168479485
TRINITY_DN134030_c0_g6	-0.0078932685
TRINITY_DN134067_c2_g3	-0.00239864
TRINITY_DN134078_c0_g1	-0.0068571015
TRINITY_DN134091_c0_g1	0.00215558075
TRINITY_DN134114_c1_g5	-0.0027089215
TRINITY_DN134116_c0_g1	0.000370924458333333
TRINITY_DN134175_c1_g1	9.74916000000001e-05
TRINITY_DN134183_c0_g1	-0.00165109325
TRINITY_DN134199_c2_g5	0
TRINITY_DN134216_c0_g3	0.000179488833333333
TRINITY_DN134249_c5_g12	-0.0019048418125
TRINITY_DN134251_c10_g1	-0.0001601615
TRINITY_DN134270_c4_g5	0.00106565475
TRINITY_DN134300_c3_g3	-0.0010395004375
TRINITY_DN134306_c1_g2	0.000334618
TRINITY_DN134313_c2_g9	-0.001620874375
TRINITY_DN134319_c0_g1	-0.00164598325
TRINITY_DN134330_c0_g3	-0.002970439
TRINITY_DN134385_c2_g1	-0.0040941739375
TRINITY_DN134386_c7_g1	-0.00196181736111111
TRINITY_DN134394_c0_g1	0.000492456071428571
TRINITY_DN134436_c0_g10	-0.00160806978571429
TRINITY_DN134451_c10_g1	-0.00740884575
TRINITY_DN134487_c5_g3	0.00076945015
TRINITY_DN134510_c0_g7	-0.00752646341666667
TRINITY_DN134512_c2_g2	-0.000305639
TRINITY_DN134512_c2_g4	-0.000566349583333334
TRINITY_DN134519_c0_g7	0.00183755925
TRINITY_DN134540_c0_g2	-0.002451602875
TRINITY_DN134545_c0_g3	0.00357959725
TRINITY_DN134578_c0_g1	-0.0007627505
TRINITY_DN134612_c0_g14	0.000749149
TRINITY_DN134637_c0_g2	-0.00279212758333333
TRINITY_DN134656_c0_g1	-0.007536891
TRINITY_DN134663_c1_g2	0.0008091715
TRINITY_DN134740_c0_g2	0.000415655075
TRINITY_DN134741_c0_g6	-0.000238389821428571
TRINITY_DN134742_c0_g1	-0.00053119875
TRINITY_DN134786_c0_g5	-0.00277588895
TRINITY_DN134787_c1_g1	-0.00122485365
TRINITY_DN134797_c0_g1	8.01775000000002e-06
TRINITY_DN134813_c1_g12	-0.0009331895
TRINITY_DN134821_c1_g1	0.001383571
TRINITY_DN134830_c1_g1	-0.00721571975
TRINITY_DN134846_c0_g10	0.000283813791666667
TRINITY_DN134858_c1_g19	-0.001088334875
TRINITY_DN134859_c2_g2	-0.000154480142857143
TRINITY_DN134868_c0_g1	-0.00388765729166667
TRINITY_DN134869_c2_g2	-0.000341443166666667
TRINITY_DN134889_c3_g2	3.07777916666667e-05
TRINITY_DN134923_c0_g1	-0.0013260145
TRINITY_DN134964_c0_g1	0.00154045991666667
TRINITY_DN134982_c0_g1	0.000219073
TRINITY_DN134986_c0_g1	-0.00202738375
TRINITY_DN134988_c0_g1	-0.004121362
TRINITY_DN134996_c0_g1	5.34740000000002e-05
TRINITY_DN135012_c0_g1	0.0001449465
TRINITY_DN135045_c0_g4	0.00191957032142857
TRINITY_DN135051_c0_g2	-0.00183556625
TRINITY_DN135064_c0_g1	-0.0025026408
TRINITY_DN135067_c0_g1	0.00195630275
TRINITY_DN135087_c0_g3	-0.00416428075
TRINITY_DN135118_c1_g1	0.00130089775
TRINITY_DN135180_c0_g1	-0.000168341178571428
TRINITY_DN135200_c2_g2	0.0033099665
TRINITY_DN135215_c0_g1	-0.00136991936111111
TRINITY_DN135250_c3_g1	-0.00097704925
TRINITY_DN135266_c1_g4	-0.0024646976875
TRINITY_DN135267_c0_g3	0.00040085975
TRINITY_DN135267_c0_g7	0.000395026
TRINITY_DN135310_c0_g2	-0.0098317865
TRINITY_DN135320_c0_g1	-0.00164288883333333
TRINITY_DN135322_c0_g1	-0.000645031277777778
TRINITY_DN135324_c0_g2	-0.000324984625
TRINITY_DN135354_c0_g1	0.00062930075
TRINITY_DN135365_c0_g1	-0.00116528025
TRINITY_DN135371_c2_g1	0.000424931625
TRINITY_DN135379_c0_g2	-0.0020342525
TRINITY_DN135391_c3_g4	0.000372844875
TRINITY_DN135391_c3_g5	-0.000626311
TRINITY_DN135425_c1_g1	-0.000801707874999995
TRINITY_DN135442_c6_g41	-0.0003936445
TRINITY_DN135477_c1_g2	-0.005414701
TRINITY_DN135477_c1_g3	-0.00321800425
TRINITY_DN135486_c3_g1	0.005034213
TRINITY_DN135496_c0_g6	0.00409545025
TRINITY_DN135499_c0_g1	0.001948836
TRINITY_DN135502_c8_g4	0.000900335249999999
TRINITY_DN135511_c5_g2	0.0036199475
TRINITY_DN135524_c1_g1	-0.001595551
TRINITY_DN135535_c1_g1	-4.101505e-05
TRINITY_DN135544_c1_g3	-0.00138169505
TRINITY_DN135577_c0_g1	-0.0008038996
TRINITY_DN135590_c0_g3	-0.001998197
TRINITY_DN135597_c0_g1	-0.0012002095
TRINITY_DN135601_c5_g2	-0.000250707
TRINITY_DN135611_c0_g1	-0.00364419275
TRINITY_DN135614_c1_g1	-0.002994791125
TRINITY_DN135617_c0_g2	-0.001651883125
TRINITY_DN135630_c74_g20	0.00357563025
TRINITY_DN135645_c4_g7	0.0019716785
TRINITY_DN135682_c1_g2	-0.00063127615
TRINITY_DN135697_c0_g15	-0.003608533
TRINITY_DN135727_c1_g14	-0.003009295125
TRINITY_DN135729_c0_g1	0.0004348332
TRINITY_DN135747_c8_g3	-0.007326768
TRINITY_DN135750_c3_g1	0.000871775500000001
TRINITY_DN135752_c0_g1	0.00413448325
TRINITY_DN135764_c0_g5	0.00639300275
TRINITY_DN135768_c2_g35	-0.00126771125
TRINITY_DN135812_c0_g2	-0.0002088221875
TRINITY_DN135837_c8_g2	-0.002584215375
TRINITY_DN135852_c0_g7	0.00403072425
TRINITY_DN135880_c0_g10	-0.001999706875
TRINITY_DN135888_c1_g11	-0.00256913716666667
TRINITY_DN135893_c1_g1	-0.000523655861111111
TRINITY_DN135897_c0_g1	0.006223193
TRINITY_DN135905_c0_g12	-0.00151240925
TRINITY_DN135905_c0_g15	0.00743527675
TRINITY_DN135905_c0_g6	-0.00121286225
TRINITY_DN135905_c0_g7	-0.0043010295
TRINITY_DN135905_c0_g9	0.006318076
TRINITY_DN135906_c0_g1	-0.00421300408333333
TRINITY_DN135906_c0_g2	-0.00233185945833333
TRINITY_DN135930_c1_g13	-0.000154709083333333
TRINITY_DN135938_c1_g2	-0.00042851225
TRINITY_DN135938_c2_g1	0.00029209875
TRINITY_DN135939_c0_g1	-0.002926751375
TRINITY_DN135956_c5_g4	-0.00134731625
TRINITY_DN135980_c0_g3	-0.0004384603125
TRINITY_DN135993_c0_g5	-0.001199203375
TRINITY_DN135995_c0_g1	-0.00045033415
TRINITY_DN135997_c12_g6	-0.0007877884375
TRINITY_DN136008_c4_g19	-0.0126863725
TRINITY_DN136008_c4_g45	0.00071254925
TRINITY_DN136008_c4_g47	0.00233425525
TRINITY_DN136029_c1_g8	-0.000828232527777778
TRINITY_DN136029_c1_g9	0.0019138975
TRINITY_DN136031_c0_g1	-0.00036699835
TRINITY_DN136036_c1_g8	-0.00805342975
TRINITY_DN136057_c0_g3	-0.0004615439375
TRINITY_DN136066_c2_g2	0.000124216
TRINITY_DN136066_c2_g5	-0.0033520565
TRINITY_DN136070_c2_g6	-0.00102459014285714
TRINITY_DN136072_c0_g8	-0.00204106175
TRINITY_DN136073_c3_g7	0.0003235205
TRINITY_DN136075_c0_g1	-0.0022401075
TRINITY_DN136076_c0_g2	-0.000112191535714286
TRINITY_DN136080_c1_g5	-0.00197883675
TRINITY_DN136081_c1_g8	-0.001484859
TRINITY_DN136086_c1_g1	-0.00619650983333333
TRINITY_DN136124_c0_g2	0.000369793611111111
TRINITY_DN136145_c6_g6	-0.001585033
TRINITY_DN136145_c6_g8	0.000626307874999999
TRINITY_DN136150_c1_g18	-0.000830578416666666
TRINITY_DN136189_c0_g1	-0.0016459003
TRINITY_DN136216_c0_g1	-0.00077446475
TRINITY_DN136217_c0_g2	-0.0020770829375
TRINITY_DN136220_c0_g6	0.000330551625
TRINITY_DN136230_c0_g1	-0.00170312133333333
TRINITY_DN136230_c0_g9	0.000757588666666666
TRINITY_DN136232_c2_g2	-0.0008647743
TRINITY_DN136265_c0_g1	-0.0012836365
TRINITY_DN136270_c1_g1	-0.00051194055
TRINITY_DN136277_c0_g2	-0.001289357375
TRINITY_DN136291_c2_g1	-0.00180825125
TRINITY_DN136300_c1_g3	-0.000625488696428571
TRINITY_DN136305_c0_g1	-0.00283047335714286
TRINITY_DN136312_c1_g2	-0.00228244275
TRINITY_DN136312_c1_g5	-0.010419824
TRINITY_DN136319_c2_g3	-0.00333427175
TRINITY_DN136337_c1_g1	0.00074619275
TRINITY_DN136353_c1_g3	0.002669568
TRINITY_DN136398_c0_g3	-0.001455583875
TRINITY_DN136398_c0_g5	-0.002128067125
TRINITY_DN136402_c1_g9	-0.0007816754375
TRINITY_DN136412_c0_g3	-0.001295931125
TRINITY_DN136420_c0_g2	9.63105e-05
TRINITY_DN136437_c1_g2	-0.000315663409090909
TRINITY_DN136440_c0_g3	-0.00331852575
TRINITY_DN136500_c0_g5	0.000515292625
TRINITY_DN136511_c0_g10	-0.0037680238125
TRINITY_DN136535_c0_g1	-0.0019289055
TRINITY_DN136546_c0_g10	-0.003648198
TRINITY_DN136566_c9_g3	-0.0022641365
TRINITY_DN136570_c0_g2	-0.000151337
TRINITY_DN136593_c1_g18	-0.0012226443
TRINITY_DN136595_c1_g4	-5.45007499999995e-05
TRINITY_DN136614_c0_g1	-0.000724759964285715
TRINITY_DN136619_c0_g5	-0.0012320161
TRINITY_DN136623_c1_g5	0.00401174975
TRINITY_DN136641_c0_g1	-0.00092259825
TRINITY_DN136647_c1_g1	0.0006133325
TRINITY_DN136651_c0_g7	-0.0014801745
TRINITY_DN136653_c0_g1	-0.000169301416666667
TRINITY_DN136692_c1_g7	0.00134646625
TRINITY_DN136751_c0_g1	0.0010807985
TRINITY_DN136759_c0_g1	-0.000996207666666667
TRINITY_DN136762_c0_g13	0.00233524
TRINITY_DN136763_c1_g16	-0.000872236916666667
TRINITY_DN136777_c0_g8	-0.002118892375
TRINITY_DN136783_c0_g5	-0.001070813
TRINITY_DN136794_c3_g5	0.00115118775
TRINITY_DN136805_c0_g1	-0.0001483285
TRINITY_DN136836_c1_g12	0.002358953
TRINITY_DN136843_c0_g2	-0.00119568209375
TRINITY_DN136892_c0_g1	-2.11714285714064e-07
TRINITY_DN136911_c0_g1	-0.000868426
TRINITY_DN136929_c2_g2	0.000638219666666667
TRINITY_DN136932_c13_g28	0.001992279125
TRINITY_DN136935_c0_g2	0.000685501333333333
TRINITY_DN136941_c0_g1	-0.005071651
TRINITY_DN136956_c0_g1	-0.00078777395
TRINITY_DN136970_c0_g11	-0.000295891775
TRINITY_DN136975_c3_g5	-0.000685223000000001
TRINITY_DN136983_c0_g3	-0.000439322625
TRINITY_DN136992_c1_g2	-0.00384027958333333
TRINITY_DN136996_c2_g3	0.00106194658333333
TRINITY_DN136996_c2_g7	-0.000599813
TRINITY_DN137005_c9_g1	-0.00060396715
TRINITY_DN137014_c2_g1	-0.00722821875
TRINITY_DN137026_c1_g1	-0.000716815427083333
TRINITY_DN137061_c2_g9	-0.00134575758333333
TRINITY_DN137062_c3_g2	-0.0056205485
TRINITY_DN137064_c1_g22	-0.0069733645
TRINITY_DN137086_c10_g4	0.004938632
TRINITY_DN137114_c0_g2	-0.00484146525
TRINITY_DN137127_c1_g6	-0.00389136715
TRINITY_DN137128_c0_g1	-0.0005051325
TRINITY_DN137128_c0_g3	-0.000771099666666667
TRINITY_DN137135_c13_g4	-0.00013758125
TRINITY_DN137141_c1_g8	-0.000200454125
TRINITY_DN137177_c0_g1	-0.00075518275
TRINITY_DN137178_c0_g3	-0.00177071275
TRINITY_DN137185_c0_g4	-0.000242592409090909
TRINITY_DN137225_c1_g2	-0.00373169425
TRINITY_DN137227_c0_g4	0.00063787625
TRINITY_DN137235_c1_g1	-0.00045852075
TRINITY_DN137237_c1_g13	-0.0013660555
TRINITY_DN137280_c0_g1	-0.0075848385
TRINITY_DN137284_c0_g3	-0.000608104
TRINITY_DN137315_c2_g6	-0.002316116
TRINITY_DN137338_c0_g1	-0.004132871
TRINITY_DN137338_c0_g3	-0.001415813125
TRINITY_DN137350_c1_g1	-0.0019537965
TRINITY_DN137364_c0_g1	-0.003843765375
TRINITY_DN137377_c1_g23	-3.57986875000004e-05
TRINITY_DN137377_c1_g7	-0.00163619858333333
TRINITY_DN137392_c3_g3	0.001768917
TRINITY_DN137397_c0_g1	-0.00364206025
TRINITY_DN137403_c2_g10	-0.00179706525
TRINITY_DN137410_c0_g3	-0.0016059998
TRINITY_DN137416_c0_g2	0.00174641625
TRINITY_DN137440_c0_g1	-0.00110603219444444
TRINITY_DN137455_c1_g1	-0.00051699
TRINITY_DN137461_c0_g9	-0.0028994525
TRINITY_DN137482_c0_g1	-0.001337979125
TRINITY_DN137494_c0_g1	-0.000180986833333333
TRINITY_DN137497_c0_g10	-0.00088977071875
TRINITY_DN137497_c0_g2	-0.001119068
TRINITY_DN137503_c0_g1	0.000190847727272727
TRINITY_DN137508_c0_g2	-0.005885918
TRINITY_DN137512_c0_g1	-0.0014735146
TRINITY_DN137516_c0_g1	-0.018401433875
TRINITY_DN137518_c0_g10	0.00222880725
TRINITY_DN137519_c1_g16	-0.0028326915
TRINITY_DN137523_c3_g1	-0.0041017118125
TRINITY_DN137543_c3_g6	-0.0030430299
TRINITY_DN137548_c1_g15	-0.0009086480625
TRINITY_DN137551_c0_g2	-0.00164987491666667
TRINITY_DN137560_c0_g3	-0.00119142579166667
TRINITY_DN137562_c0_g1	0.0001764485
TRINITY_DN137581_c3_g3	-0.0023575655
TRINITY_DN137604_c3_g2	0.000322444875
TRINITY_DN137615_c0_g3	-0.00137530625
TRINITY_DN137623_c0_g1	0.0048509965
TRINITY_DN137623_c0_g2	0.001045171
TRINITY_DN137624_c0_g12	-0.0029547464375
TRINITY_DN137629_c2_g10	-0.01358938125
TRINITY_DN137630_c3_g2	-0.006969054
TRINITY_DN137635_c1_g7	-0.000352755750000001
TRINITY_DN137664_c0_g2	-0.0036633575
TRINITY_DN137667_c0_g1	-0.00409566541666667
TRINITY_DN137669_c1_g22	-0.00302445325
TRINITY_DN137688_c0_g1	-0.004605419875
TRINITY_DN137697_c1_g28	-0.000941657583333334
TRINITY_DN137706_c4_g1	-0.0015706025625
TRINITY_DN137715_c0_g1	-0.00263530933333333
TRINITY_DN137721_c0_g1	-0.0019949700625
TRINITY_DN137773_c1_g16	-0.0058924315
TRINITY_DN137789_c0_g1	-0.00035743175
TRINITY_DN137805_c0_g13	-0.0002666220625
TRINITY_DN137819_c2_g19	-0.0012619025
TRINITY_DN137828_c1_g22	-0.0007297584
TRINITY_DN137843_c13_g11	-0.0048472205
TRINITY_DN137844_c0_g1	-0.000463893214285714
TRINITY_DN137891_c1_g14	-0.001839052
TRINITY_DN137896_c0_g3	-0.00122280866666667
TRINITY_DN137912_c4_g28	-0.000156344125
TRINITY_DN137945_c2_g6	0.000492255375
TRINITY_DN137966_c0_g1	0.000974393083333333
TRINITY_DN137967_c0_g8	0.00082149725
TRINITY_DN137976_c0_g1	0.00357769725
TRINITY_DN138012_c0_g13	-0.000243869875
TRINITY_DN138047_c1_g17	-0.001918723125
TRINITY_DN138059_c0_g10	-0.00594879875
TRINITY_DN138085_c27_g8	-0.00376721925
TRINITY_DN138091_c1_g2	0.001799911
TRINITY_DN138091_c1_g3	0.00140148366666667
TRINITY_DN138100_c0_g11	-0.001429115375
TRINITY_DN138121_c12_g11	-0.00117827375
TRINITY_DN138123_c0_g3	0.000272221
TRINITY_DN138123_c0_g4	-0.00159718075
TRINITY_DN138125_c1_g1	-0.000704766166666667
TRINITY_DN138163_c0_g1	-0.0008205994375
TRINITY_DN138167_c0_g2	-0.00193448225
TRINITY_DN138167_c0_g4	0.00170161091666667
TRINITY_DN138169_c0_g3	0.0034357625
TRINITY_DN138174_c0_g15	-0.00120224941666667
TRINITY_DN138179_c0_g9	-0.00141605083333333
TRINITY_DN138214_c1_g8	-0.00118592675
TRINITY_DN138244_c0_g1	1.39189285714286e-05
TRINITY_DN138251_c0_g1	-0.00221451083333333
TRINITY_DN138253_c0_g1	-0.0012961416
TRINITY_DN138260_c2_g15	0.002871967375
TRINITY_DN138281_c0_g2	-0.0031193326875
TRINITY_DN138283_c0_g3	-0.00232705075
TRINITY_DN138308_c0_g10	-0.000755892916666667
TRINITY_DN138314_c0_g4	-0.0037516034
TRINITY_DN138340_c12_g1	-0.00260357275
TRINITY_DN138349_c1_g12	-0.0030784805
TRINITY_DN138399_c0_g2	-0.003593861625
TRINITY_DN138401_c8_g14	0.00589469475
TRINITY_DN138425_c4_g3	-0.00282903865
TRINITY_DN138432_c0_g2	-0.00099117125
TRINITY_DN138447_c1_g11	0.00300043825
TRINITY_DN138456_c0_g7	0.0011400825
TRINITY_DN138456_c0_g8	-0.0003848705
TRINITY_DN138460_c2_g28	-0.00160861175
TRINITY_DN138470_c0_g1	-0.00356397675
TRINITY_DN138475_c0_g2	-0.004026577125
TRINITY_DN138475_c0_g8	-0.004625005375
TRINITY_DN138476_c0_g3	0.00413747575
TRINITY_DN138483_c0_g4	-0.000115329999999999
TRINITY_DN138503_c0_g2	-0.002518937625
TRINITY_DN138503_c0_g8	-0.00065593725
TRINITY_DN138516_c2_g4	-0.0015004505
TRINITY_DN138517_c2_g3	-0.00758257425
TRINITY_DN138533_c9_g20	-0.00312503825
TRINITY_DN138534_c1_g3	-0.0015265025
TRINITY_DN138548_c0_g7	0.00658071583333333
TRINITY_DN138553_c0_g1	-0.00403909275
TRINITY_DN138587_c1_g10	-0.00115353325
TRINITY_DN138587_c1_g2	-0.00047793025
TRINITY_DN138587_c1_g8	-0.0013883018125
TRINITY_DN138602_c1_g7	0.00085492125
TRINITY_DN138603_c3_g1	0.00405116075
TRINITY_DN138641_c0_g2	-0.00193172878846154
TRINITY_DN138644_c0_g2	0.00435997716666667
TRINITY_DN138665_c5_g6	0.001864938375
TRINITY_DN138680_c1_g4	-0.008917504
TRINITY_DN138693_c0_g3	-0.00251352
TRINITY_DN138710_c2_g1	-0.00701208725
TRINITY_DN138715_c1_g1	-0.0013724045
TRINITY_DN138715_c1_g9	-0.00344882375
TRINITY_DN138729_c0_g9	0.00380877525
TRINITY_DN138738_c0_g6	-0.0031254575
TRINITY_DN138795_c0_g3	-0.00140276645833333
TRINITY_DN138812_c0_g11	0.001558967875
TRINITY_DN138815_c4_g1	-0.000543918
TRINITY_DN138837_c6_g8	-0.00125690875
TRINITY_DN138853_c0_g1	0.0047756715
TRINITY_DN138867_c0_g1	-0.003119899625
TRINITY_DN138881_c1_g2	0.000458601375
TRINITY_DN138913_c0_g2	0.00173650783333333
TRINITY_DN138917_c0_g3	-0.0043137490625
TRINITY_DN138923_c0_g8	-8.14134999999982e-06
TRINITY_DN138931_c1_g6	-0.000280466
TRINITY_DN138935_c1_g3	-0.00062635995
TRINITY_DN138960_c5_g6	-0.00185269291666667
TRINITY_DN138969_c0_g20	-0.00239670055
TRINITY_DN138981_c1_g20	-0.0015491605
TRINITY_DN138984_c5_g2	0.00248005825
TRINITY_DN138986_c5_g6	-0.00472288875
TRINITY_DN138987_c0_g8	-0.000939448
TRINITY_DN138992_c0_g1	0.004056518
TRINITY_DN139002_c0_g3	0.004996366
TRINITY_DN139012_c9_g1	0.00112964961111111
TRINITY_DN139014_c1_g5	-0.003321056875
TRINITY_DN139060_c0_g16	-0.00399057058333333
TRINITY_DN139063_c1_g17	-0.00542827325
TRINITY_DN139093_c4_g7	-0.000467424249999999
TRINITY_DN139135_c1_g4	-0.00218282925
TRINITY_DN139137_c0_g10	-0.004023152625
TRINITY_DN139155_c0_g2	-0.00567715258333333
TRINITY_DN139163_c1_g14	-0.00261097066666667
TRINITY_DN139163_c1_g19	-0.001196435375
TRINITY_DN139168_c0_g15	-0.002919742625
TRINITY_DN139172_c0_g1	0.000691275071428572
TRINITY_DN139172_c0_g6	-0.003263722125
TRINITY_DN139177_c0_g2	-0.00168871795
TRINITY_DN139177_c0_g4	-0.0001310114375
TRINITY_DN139190_c0_g2	-0.00551632741666667
TRINITY_DN139198_c0_g1	-0.0004110775
TRINITY_DN139204_c0_g1	0.000532421125
TRINITY_DN139216_c4_g4	-0.00214095175
TRINITY_DN139221_c1_g4	-0.00204044704166667
TRINITY_DN139241_c3_g1	-0.00137983890625
TRINITY_DN139257_c0_g4	-0.00245415666666667
TRINITY_DN139280_c5_g6	0.003963805875
TRINITY_DN139303_c0_g6	0.0047358225
TRINITY_DN139341_c0_g1	0.00052435315625
TRINITY_DN139345_c0_g2	-0.000285810250000001
TRINITY_DN139359_c3_g24	-0.0062891765
TRINITY_DN139369_c0_g2	-0.0025998875
TRINITY_DN139372_c0_g4	-0.000597031
TRINITY_DN139374_c0_g1	-0.000298480216666667
TRINITY_DN139379_c0_g10	-0.0009966589
TRINITY_DN139403_c0_g2	-0.00137418133333333
TRINITY_DN139410_c0_g5	0.00017553125
TRINITY_DN139412_c4_g1	0.0070471625
TRINITY_DN139416_c1_g8	-0.00149723275
TRINITY_DN139421_c5_g9	-0.00314088675
TRINITY_DN139423_c0_g1	-0.0010587715
TRINITY_DN139426_c0_g1	-0.002378228
TRINITY_DN139430_c7_g26	-0.001308131
TRINITY_DN139442_c0_g6	-0.00048733955
TRINITY_DN139444_c2_g5	0.000331749818181818
TRINITY_DN139448_c2_g1	0.0013781158125
TRINITY_DN139456_c0_g4	-0.0015597755
TRINITY_DN139458_c4_g2	-0.0026591541875
TRINITY_DN139458_c4_g3	-0.0021710695
TRINITY_DN139459_c3_g3	-0.00318523475
TRINITY_DN139506_c0_g14	0.000122070625
TRINITY_DN139516_c2_g2	-0.0022078185
TRINITY_DN139519_c0_g1	-0.002452741875
TRINITY_DN139522_c0_g10	0.00191410125
TRINITY_DN139545_c0_g5	-0.00145857875
TRINITY_DN139550_c0_g1	-0.00188015525
TRINITY_DN139552_c1_g15	0.00173605125
TRINITY_DN139552_c1_g5	0.000314361375
TRINITY_DN139563_c3_g8	0.002142270625
TRINITY_DN139569_c0_g1	-0.000834277375
TRINITY_DN139585_c0_g2	-4.80442916666666e-05
TRINITY_DN139585_c0_g3	-0.00069971175
TRINITY_DN139604_c0_g6	-0.00171611525
TRINITY_DN139623_c1_g1	0.000141653
TRINITY_DN139638_c0_g1	-0.000573479421875
TRINITY_DN139728_c0_g3	-0.0049702593125
TRINITY_DN139729_c1_g22	-0.0010484313125
TRINITY_DN139737_c0_g5	-0.002338145375
TRINITY_DN139745_c1_g5	-0.000796262333333332
TRINITY_DN139761_c8_g4	-0.0010136045
TRINITY_DN139779_c0_g1	0.00178021
TRINITY_DN139782_c5_g3	-0.00127945125
TRINITY_DN139782_c5_g4	0.00077569175
TRINITY_DN139782_c5_g8	-0.00207821658333333
TRINITY_DN139797_c0_g1	-0.00150334675
TRINITY_DN139807_c0_g6	-0.00041442878125
TRINITY_DN139809_c2_g9	-0.00206879588888889
TRINITY_DN139811_c0_g2	-0.00230415141666667
TRINITY_DN139841_c0_g2	-0.006180809
TRINITY_DN139845_c0_g6	-0.00350792125
TRINITY_DN139854_c2_g2	-0.00055794525
TRINITY_DN139862_c0_g4	-0.0004192315625
TRINITY_DN139862_c0_g5	0.00037280925
TRINITY_DN139901_c0_g13	-0.000777963333333333
TRINITY_DN139909_c0_g1	-0.001174706
TRINITY_DN139914_c0_g1	0.00303038675
TRINITY_DN139917_c0_g1	-0.00115338136363636
TRINITY_DN139927_c0_g2	-0.00100649725
TRINITY_DN139940_c0_g12	-0.001128492375
TRINITY_DN139957_c1_g18	-0.00163837475
TRINITY_DN139960_c2_g2	-0.00279842883333333
TRINITY_DN139968_c1_g1	0.0018526195
TRINITY_DN139974_c0_g1	-0.00212317675
TRINITY_DN140038_c0_g2	-0.00294916765
TRINITY_DN140079_c3_g2	0.00015026325
TRINITY_DN140088_c0_g7	-0.014395151
TRINITY_DN140089_c1_g9	-0.00071748975
TRINITY_DN140090_c0_g5	-0.00257843608928571
TRINITY_DN140098_c0_g1	-0.00055031275
TRINITY_DN140100_c0_g3	-0.0012646955
TRINITY_DN140101_c0_g20	-0.000634860916666667
TRINITY_DN140102_c0_g3	-0.00208236198333333
TRINITY_DN140109_c1_g19	-0.0017301267
TRINITY_DN140124_c0_g9	0.00620832725
TRINITY_DN140125_c0_g10	0.0004624775
TRINITY_DN140139_c0_g8	-0.0022007897
TRINITY_DN140140_c6_g2	-0.0003167058125
TRINITY_DN140161_c4_g1	-0.000669237833333333
TRINITY_DN140163_c1_g1	-0.00113457541666667
TRINITY_DN140168_c0_g6	0.000279022861111111
TRINITY_DN140180_c1_g2	-0.000230691833333334
TRINITY_DN140180_c1_g3	-0.003466612125
TRINITY_DN140185_c0_g1	-9.64131428571429e-05
TRINITY_DN140202_c1_g3	-0.000121803166666666
TRINITY_DN140223_c0_g1	-0.00116805463888889
TRINITY_DN140227_c0_g2	-0.0007497475
TRINITY_DN140232_c0_g1	-0.000418531196428572
TRINITY_DN140248_c1_g6	-0.000640582833333333
TRINITY_DN140260_c1_g1	0.0052036338125
TRINITY_DN140260_c1_g3	0.008108432125
TRINITY_DN140263_c0_g14	-0.000526326575
TRINITY_DN140264_c0_g11	-0.000689486875
TRINITY_DN140264_c0_g7	-0.000472352416666667
TRINITY_DN140270_c1_g6	5.51243846153846e-05
TRINITY_DN140273_c2_g16	0.0013032066875
TRINITY_DN140275_c0_g5	0.00420918125
TRINITY_DN140297_c0_g3	-0.00457539475
TRINITY_DN140303_c1_g21	-0.00321867225
TRINITY_DN140308_c8_g1	-0.00222266475
TRINITY_DN140314_c0_g1	-0.0015120258
TRINITY_DN140341_c0_g2	-0.00136893501923077
TRINITY_DN140343_c2_g3	-5.69134166666663e-05
TRINITY_DN140388_c2_g30	-0.002024596375
TRINITY_DN140389_c1_g1	0.004061895625
TRINITY_DN140389_c1_g5	-0.00288890525
TRINITY_DN140392_c2_g4	0.00221097558333333
TRINITY_DN140409_c0_g2	-0.00037960375
TRINITY_DN140412_c2_g4	0.001116440375
TRINITY_DN140438_c0_g12	-0.0045171225
TRINITY_DN140440_c0_g8	-0.00338479029166667
TRINITY_DN140445_c1_g1	-0.000169277749999999
TRINITY_DN140475_c1_g1	0.00861254525
TRINITY_DN140486_c2_g4	-0.000209807125
TRINITY_DN140494_c0_g12	-0.00175183075
TRINITY_DN140494_c0_g20	-0.000802467999999999
TRINITY_DN140495_c0_g1	-0.00123586583333333
TRINITY_DN140505_c0_g2	-0.0014392445
TRINITY_DN140524_c0_g5	-0.001262795125
TRINITY_DN140525_c0_g6	0.000645581
TRINITY_DN140538_c1_g31	-0.0003700585
TRINITY_DN140539_c0_g23	-0.000269299083333333
TRINITY_DN140545_c3_g11	-0.0013151244375
TRINITY_DN140548_c5_g3	0.000765381
TRINITY_DN140564_c0_g1	-0.00071203925
TRINITY_DN140587_c2_g1	0.000139921124999999
TRINITY_DN140603_c0_g3	0.00115073058333333
TRINITY_DN140614_c3_g5	-0.0019280209
TRINITY_DN140616_c0_g2	-0.000573666472222222
TRINITY_DN140626_c0_g3	-0.00531172275
TRINITY_DN140627_c5_g29	0
TRINITY_DN140630_c2_g6	-0.0006921948
TRINITY_DN140630_c3_g28	-0.00052057075
TRINITY_DN140633_c3_g1	0.00023069275
TRINITY_DN140635_c1_g32	0.000438799249999999
TRINITY_DN140643_c0_g1	-4.20639999999998e-05
TRINITY_DN140647_c0_g3	-0.00030581375
TRINITY_DN140652_c0_g1	0.001272394
TRINITY_DN140679_c2_g14	-0.004943487
TRINITY_DN140701_c0_g6	0.00121021
TRINITY_DN140715_c3_g19	0.000781098666666666
TRINITY_DN140737_c0_g2	-0.000712690833333333
TRINITY_DN140743_c5_g65	0.0011440885
TRINITY_DN140743_c5_g75	0.000964514
TRINITY_DN140749_c3_g9	-0.000485411107142857
TRINITY_DN140778_c0_g4	-0.00319933625
TRINITY_DN140809_c0_g8	-0.00243994116666667
TRINITY_DN140826_c0_g3	-0.000242417
TRINITY_DN140834_c0_g1	0.000864148875
TRINITY_DN140848_c0_g10	-0.00178508525
TRINITY_DN140854_c0_g5	-0.0006766143125
TRINITY_DN140854_c0_g9	-0.00162542510714286
TRINITY_DN140860_c0_g11	-0.001380057625
TRINITY_DN140865_c0_g4	-9.92962499999999e-05
TRINITY_DN140866_c1_g1	0.00016052045
TRINITY_DN140885_c14_g9	0.0078529965
TRINITY_DN140888_c0_g1	-0.00101714254166667
TRINITY_DN140890_c0_g2	0.00089905225
TRINITY_DN140914_c1_g14	-0.00479548675
TRINITY_DN140930_c0_g2	-0.005444628
TRINITY_DN140934_c2_g1	0.0010642831875
TRINITY_DN140938_c0_g11	-0.00445680325
TRINITY_DN140954_c0_g13	0.0011750881
TRINITY_DN140961_c0_g1	-0.0015429859375
TRINITY_DN140961_c0_g2	-0.0050426754
TRINITY_DN140962_c2_g4	0.0005878025
TRINITY_DN140968_c0_g22	-0.002038938875
TRINITY_DN140968_c0_g30	0.0002140600625
TRINITY_DN140969_c2_g4	-0.00384711410714286
TRINITY_DN140969_c2_g6	-0.0063240755
TRINITY_DN141019_c0_g1	-0.00047346075
TRINITY_DN141020_c0_g3	-0.000989457575
TRINITY_DN141033_c0_g13	0.00018269875
TRINITY_DN141035_c0_g8	-0.002998256
TRINITY_DN141050_c1_g4	-0.000705510321428571
TRINITY_DN141067_c0_g3	0.003934608
TRINITY_DN141070_c2_g4	0.00166086875
TRINITY_DN141075_c0_g3	-0.0005100913125
TRINITY_DN141090_c1_g2	0.003774064
TRINITY_DN141097_c1_g21	0.001849473
TRINITY_DN141105_c0_g10	6.59409791666667e-05
TRINITY_DN141115_c0_g5	0.001946294
TRINITY_DN141119_c7_g4	0.00036955425
TRINITY_DN141119_c7_g5	0.00050142975
TRINITY_DN141179_c0_g22	-0.00375767016666667
TRINITY_DN141181_c1_g5	-0.0018805635
TRINITY_DN141186_c0_g6	3.66354999999999e-05
TRINITY_DN141197_c1_g6	-0.001627054625
TRINITY_DN141202_c0_g9	-0.000126779541666667
TRINITY_DN141221_c10_g7	-0.000638654000000001
TRINITY_DN141229_c3_g9	0.00041272575
TRINITY_DN141230_c3_g9	-0.00093253845
TRINITY_DN141252_c2_g3	-0.00130504475
TRINITY_DN141270_c0_g5	-0.000248009
TRINITY_DN141280_c0_g1	0.0041866605
TRINITY_DN141293_c0_g18	-0.00243037166666667
TRINITY_DN141293_c0_g2	-0.00257949233333333
TRINITY_DN141293_c0_g9	0.001041932
TRINITY_DN141306_c0_g7	-0.0026173575
TRINITY_DN141312_c6_g17	-0.00097697575
TRINITY_DN141314_c0_g13	-0.00215523175
TRINITY_DN141339_c2_g25	-0.00115651975
TRINITY_DN141355_c0_g18	-0.006292599375
TRINITY_DN141362_c0_g2	-0.00299143825
TRINITY_DN141363_c35_g22	-0.004147711
TRINITY_DN141373_c1_g18	0.0006267425
TRINITY_DN141393_c1_g4	-0.000778952142857143
TRINITY_DN141400_c0_g1	0.004037945125
TRINITY_DN141400_c0_g21	0.002002781
TRINITY_DN141406_c0_g4	-0.0006757445
TRINITY_DN141406_c0_g7	-0.000692886088709677
TRINITY_DN141413_c0_g4	-0.00130526966666667
TRINITY_DN141420_c0_g2	0.000167389375
TRINITY_DN141426_c2_g3	0.00394190125
TRINITY_DN141428_c1_g5	0.004262085
TRINITY_DN141432_c1_g12	0.00142108075
TRINITY_DN141432_c1_g9	-0.00328192075
TRINITY_DN141446_c0_g2	0.00180075
TRINITY_DN141458_c0_g28	-0.00188567716666667
TRINITY_DN141464_c0_g2	0.00278660575
TRINITY_DN141475_c1_g4	0.00114342375
TRINITY_DN141476_c0_g12	0.00288431091666667
TRINITY_DN141476_c0_g3	0.000377766
TRINITY_DN141480_c0_g1	-0.001676454
TRINITY_DN141486_c0_g4	-0.00366871341666667
TRINITY_DN141486_c0_g9	-0.00305019583333333
TRINITY_DN141509_c0_g10	-0.00159319975
TRINITY_DN141535_c7_g1	0.00108992772727273
TRINITY_DN141551_c3_g8	0.00035715975
TRINITY_DN141554_c1_g3	-0.00117025363636364
TRINITY_DN141566_c2_g10	0.00550308275
TRINITY_DN141566_c2_g13	-0.00205051725
TRINITY_DN141568_c0_g1	-5.02198571428572e-05
TRINITY_DN141602_c0_g4	-7.80099642857142e-05
TRINITY_DN141617_c5_g3	0.0025303425
TRINITY_DN141636_c0_g12	0.00181715025
TRINITY_DN141637_c0_g13	-0.0012017855
TRINITY_DN141642_c0_g2	-0.0007870995
TRINITY_DN141649_c0_g9	-0.0031859527
TRINITY_DN141658_c0_g11	0.00140150025
TRINITY_DN141664_c0_g1	0.000170561875
TRINITY_DN141668_c4_g3	-0.000255382194444445
TRINITY_DN141685_c0_g12	-0.000243212125
TRINITY_DN141687_c0_g2	-0.0014832465625
TRINITY_DN141687_c0_g6	-0.0026360455
TRINITY_DN141691_c0_g3	-0.00555292641666667
TRINITY_DN141694_c0_g6	0.00325092375
TRINITY_DN141697_c0_g5	-0.00011707285
TRINITY_DN141712_c2_g6	-3.37584444444446e-05
TRINITY_DN141725_c7_g2	-0.00160323725
TRINITY_DN141733_c0_g11	-0.001128459875
TRINITY_DN141733_c0_g6	-0.00262322266666667
TRINITY_DN141750_c4_g22	-0.0033422443125
TRINITY_DN141767_c0_g12	0.0016781185
TRINITY_DN141782_c0_g7	0.001513705375
TRINITY_DN141788_c3_g1	-0.00143381696428571
TRINITY_DN141792_c0_g10	0.00168361475
TRINITY_DN14181_c0_g1	-0.0002509411875
TRINITY_DN141813_c0_g21	-0.002961447
TRINITY_DN141818_c1_g4	-0.0003426875
TRINITY_DN141827_c0_g3	-0.00033983675
TRINITY_DN141851_c2_g8	0.000611141500000001
TRINITY_DN141855_c2_g2	-0.00567433075
TRINITY_DN141855_c2_g6	0.00117160008333333
TRINITY_DN141858_c69_g34	-0.01251913975
TRINITY_DN141861_c1_g2	-0.003808664625
TRINITY_DN141863_c0_g22	-0.00291893455
TRINITY_DN141865_c1_g5	-0.00469632541666667
TRINITY_DN141877_c0_g3	0.00229686675
TRINITY_DN141877_c0_g7	-0.000371071659090909
TRINITY_DN141892_c1_g7	0.00149769875
TRINITY_DN141910_c0_g1	-0.003468758375
TRINITY_DN141926_c3_g14	-0.00412748525
TRINITY_DN141926_c3_g9	-0.00182706575
TRINITY_DN141942_c4_g3	-0.00103091
TRINITY_DN141947_c5_g15	0.000797015720588235
TRINITY_DN141955_c1_g14	-0.00013791025
TRINITY_DN141966_c0_g3	-0.000808727933333333
TRINITY_DN141983_c0_g3	6.420845e-05
TRINITY_DN141983_c0_g7	-0.00071726225
TRINITY_DN141989_c0_g7	-0.0006940707
TRINITY_DN141989_c0_g9	-0.002127500375
TRINITY_DN141999_c5_g1	0.002283004
TRINITY_DN142002_c1_g2	0.0015447415
TRINITY_DN142010_c0_g1	-0.001772743
TRINITY_DN142024_c0_g1	0.000954058750000001
TRINITY_DN142026_c0_g2	0.00023396375
TRINITY_DN142046_c0_g1	0.000133400916666667
TRINITY_DN142051_c0_g2	-0.003620904
TRINITY_DN142056_c0_g2	0.00524942125
TRINITY_DN142056_c0_g3	0.00105020120833333
TRINITY_DN142057_c0_g2	-0.001619776
TRINITY_DN142090_c0_g5	4.37978333333331e-05
TRINITY_DN142095_c0_g11	0.001240013
TRINITY_DN142095_c0_g4	0.0022199736875
TRINITY_DN142103_c0_g13	-0.008051444
TRINITY_DN142103_c0_g15	-0.0019029905
TRINITY_DN142103_c0_g16	0.00074701625
TRINITY_DN142120_c5_g4	0.00175989275
TRINITY_DN142130_c0_g3	-0.00358633904545455
TRINITY_DN142135_c0_g1	-0.0012654359375
TRINITY_DN142135_c0_g2	-0.003233222875
TRINITY_DN142148_c0_g12	0.000465351583333333
TRINITY_DN142149_c1_g3	-0.0025623395
TRINITY_DN142176_c2_g7	-0.00228979825
TRINITY_DN142179_c1_g20	-0.0024900935
TRINITY_DN142186_c6_g1	0
TRINITY_DN142192_c0_g11	-0.000747545
TRINITY_DN142197_c0_g5	-0.00131252725
TRINITY_DN142208_c2_g13	-0.0029072272
TRINITY_DN142236_c1_g1	0.000900019416666667
TRINITY_DN142251_c2_g4	0.00344476675
TRINITY_DN142251_c2_g5	0.001118031
TRINITY_DN142251_c2_g8	0.0014852156875
TRINITY_DN142265_c2_g8	0.000125901666666667
TRINITY_DN142280_c0_g6	-0.0030223725
TRINITY_DN142281_c0_g1	-0.001173903
TRINITY_DN142281_c0_g12	-0.00393145675
TRINITY_DN142288_c1_g1	0.000307718057692308
TRINITY_DN142298_c0_g1	-0.00203332175
TRINITY_DN142314_c2_g8	-0.00154679908333333
TRINITY_DN142324_c1_g2	-0.0026264031875
TRINITY_DN142324_c2_g5	8.76027500000002e-05
TRINITY_DN142342_c0_g5	0.000188073749999999
TRINITY_DN142370_c0_g2	-0.003944176375
TRINITY_DN142382_c1_g3	0.00019457475
TRINITY_DN142382_c1_g5	-0.0012054057
TRINITY_DN142386_c0_g2	0.000753481875
TRINITY_DN142395_c0_g41	0.0016221125
TRINITY_DN142420_c2_g12	-0.004411392875
TRINITY_DN142421_c0_g21	-0.00400814975
TRINITY_DN142425_c1_g10	-0.000670502392857143
TRINITY_DN142440_c2_g13	-0.001126854
TRINITY_DN142446_c0_g12	-0.010108352375
TRINITY_DN142462_c0_g3	0.00629730125
TRINITY_DN142463_c0_g11	-0.0031946193
TRINITY_DN142474_c4_g1	-0.001159192275
TRINITY_DN142499_c0_g11	-0.0031920515
TRINITY_DN142510_c1_g1	0.0014900105
TRINITY_DN142517_c0_g4	-0.000899156625
TRINITY_DN142532_c3_g1	-0.00142245641666667
TRINITY_DN142560_c0_g29	0.001669583375
TRINITY_DN142561_c0_g14	-0.003248123
TRINITY_DN142564_c0_g1	0.000891645125
TRINITY_DN142564_c1_g1	0.00312648575
TRINITY_DN142608_c0_g1	0.00227986041071429
TRINITY_DN142610_c0_g8	-0.0014855715
TRINITY_DN142635_c0_g7	-0.00129963335
TRINITY_DN142639_c0_g3	0.000344526749999999
TRINITY_DN142649_c1_g12	0.000232168875
TRINITY_DN142649_c2_g5	9.11442916666665e-05
TRINITY_DN142658_c0_g3	-0.000944789666666667
TRINITY_DN142663_c4_g16	-0.000829786875
TRINITY_DN142678_c2_g4	-0.00010854955
TRINITY_DN142678_c2_g6	6.17867857142854e-05
TRINITY_DN142679_c0_g3	0.000958893916666666
TRINITY_DN142710_c0_g3	-0.0011190448125
TRINITY_DN142723_c0_g2	-0.00172707733333333
TRINITY_DN142743_c2_g14	-0.0100906865
TRINITY_DN142743_c2_g15	-0.0011959415
TRINITY_DN142744_c1_g2	-0.0013317793125
TRINITY_DN142746_c0_g2	0.00031628525
TRINITY_DN142775_c1_g1	-0.00106655125
TRINITY_DN142781_c0_g1	-0.00300535925
TRINITY_DN142791_c0_g19	-6.25455833333335e-05
TRINITY_DN142793_c0_g11	-0.00021495625
TRINITY_DN142793_c0_g4	-0.00124070025
TRINITY_DN142810_c7_g35	0.00692888775
TRINITY_DN142813_c0_g20	-0.00045912725
TRINITY_DN142847_c8_g22	0.00150583
TRINITY_DN142847_c8_g6	-0.003563177
TRINITY_DN142851_c0_g1	-0.00188845325
TRINITY_DN142856_c10_g15	-0.00143123115
TRINITY_DN142860_c0_g1	-0.00162314283333333
TRINITY_DN142865_c0_g13	-0.0053312725
TRINITY_DN142866_c1_g3	-0.00023063125
TRINITY_DN142881_c2_g11	-0.0023472625
TRINITY_DN142888_c0_g1	-0.001864355875
TRINITY_DN142898_c0_g4	0.00743427125
TRINITY_DN142905_c1_g1	-0.001489445
TRINITY_DN142905_c1_g2	-0.0003684605
TRINITY_DN142909_c1_g1	0.000892406050000001
TRINITY_DN142920_c0_g1	3.51647500000001e-05
TRINITY_DN142923_c1_g1	0.0006000347
TRINITY_DN142943_c1_g1	-0.00049086525
TRINITY_DN142943_c1_g2	-0.0032991025
TRINITY_DN142951_c1_g1	-0.000545124750000001
TRINITY_DN142967_c7_g7	-0.00253235742857143
TRINITY_DN142967_c7_g9	-0.00254216275
TRINITY_DN142975_c0_g1	-0.001617140125
TRINITY_DN142987_c0_g1	-0.00432427275
TRINITY_DN142998_c1_g3	-0.00053544175
TRINITY_DN142999_c7_g7	-0.0060841085
TRINITY_DN143003_c0_g4	-0.000740450375
TRINITY_DN143004_c2_g2	0.00029808825
TRINITY_DN143053_c0_g25	-0.00175572103125
TRINITY_DN143055_c1_g10	-0.000804865000000001
TRINITY_DN143055_c1_g14	0.006884937
TRINITY_DN143069_c0_g11	-0.000759410750000001
TRINITY_DN143106_c0_g17	-6.18904999999997e-05
TRINITY_DN143106_c0_g24	-0.00143003075
TRINITY_DN143113_c0_g6	0.0027689945
TRINITY_DN143124_c0_g11	-0.00267641275
TRINITY_DN143124_c0_g15	-0.00425366825
TRINITY_DN143124_c0_g9	-0.001880088
TRINITY_DN143137_c0_g1	0.0003938646875
TRINITY_DN143144_c1_g23	0.0033553475
TRINITY_DN143153_c1_g17	-0.00269499558333333
TRINITY_DN143160_c0_g3	-0.0041424525
TRINITY_DN143171_c0_g1	-4.55330833333335e-05
TRINITY_DN143171_c0_g2	0.0005134820625
TRINITY_DN143206_c0_g1	-0.000182177416666667
TRINITY_DN143207_c0_g3	-0.00147546225
TRINITY_DN143220_c0_g7	0.00117187775
TRINITY_DN143226_c0_g1	-0.00175282925
TRINITY_DN143231_c3_g5	2.51436666666666e-05
TRINITY_DN143245_c0_g11	0.00080536675
TRINITY_DN143247_c0_g26	-0.0001947819375
TRINITY_DN143250_c0_g4	-0.00251780315
TRINITY_DN143251_c7_g1	-0.0017588505625
TRINITY_DN143251_c7_g5	-0.0011503735
TRINITY_DN143258_c0_g8	0.0039652785
TRINITY_DN143286_c2_g1	-0.00170056821428571
TRINITY_DN143288_c0_g1	-0.00029212725
TRINITY_DN143305_c0_g8	0.0015095145
TRINITY_DN143316_c2_g1	-2.65496785714284e-05
TRINITY_DN143316_c2_g12	0.0002166515625
TRINITY_DN143322_c0_g5	-0.003095690625
TRINITY_DN143328_c0_g1	-0.0010176875
TRINITY_DN143331_c2_g3	-0.00212787775
TRINITY_DN143376_c0_g2	0.000821282999999999
TRINITY_DN143386_c0_g1	0.00269147875
TRINITY_DN143454_c0_g2	-0.00048888175
TRINITY_DN143473_c5_g1	-0.0020354655
TRINITY_DN143480_c0_g12	-0.0009636673
TRINITY_DN143480_c0_g4	-0.00199685583333333
TRINITY_DN143481_c4_g16	0.001118141
TRINITY_DN143482_c2_g10	-0.0029145415
TRINITY_DN143512_c0_g1	-0.0021968396
TRINITY_DN143512_c0_g11	0.00340439225
TRINITY_DN143518_c0_g2	-0.00269930625
TRINITY_DN143545_c0_g12	-0.004200487125
TRINITY_DN143545_c0_g2	-0.00156269716666667
TRINITY_DN143563_c0_g8	-0.0029371405
TRINITY_DN143565_c0_g1	0.000975544375
TRINITY_DN143593_c1_g18	-0.006971032875
TRINITY_DN143611_c1_g2	-0.00095545475
TRINITY_DN143624_c6_g3	-0.000537756250000001
TRINITY_DN143628_c1_g1	-0.000113769861111111
TRINITY_DN143628_c1_g3	0.000818391333333334
TRINITY_DN143635_c3_g7	-0.00179740075
TRINITY_DN143635_c3_g9	0.0017766585
TRINITY_DN143640_c1_g22	-0.00224163909375
TRINITY_DN143642_c0_g16	0.000444753749999998
TRINITY_DN143651_c8_g1	0.00016470125
TRINITY_DN143703_c1_g1	0.00229474675
TRINITY_DN143704_c7_g2	0.00468374975
TRINITY_DN143712_c2_g11	-0.002390074125
TRINITY_DN143712_c2_g16	-0.003666691
TRINITY_DN143712_c2_g4	0.00079746925
TRINITY_DN143718_c1_g21	-0.0025348216875
TRINITY_DN143734_c0_g14	0.001654867125
TRINITY_DN143734_c0_g17	0.000503439041666666
TRINITY_DN143734_c0_g2	0.000406458821428571
TRINITY_DN143742_c0_g17	-0.001775675125
TRINITY_DN143747_c0_g8	-0.000313432416666667
TRINITY_DN143775_c5_g2	-0.00119134008333333
TRINITY_DN143781_c0_g3	0.000759936
TRINITY_DN143798_c0_g4	-0.004697265
TRINITY_DN143839_c1_g29	-0.00331513975
TRINITY_DN143840_c2_g1	-0.00235196125
TRINITY_DN143841_c0_g21	-0.00197163708333333
TRINITY_DN143859_c10_g6	-0.00155543016666667
TRINITY_DN143867_c1_g22	-0.001897313
TRINITY_DN143880_c1_g1	-0.00119030048529412
TRINITY_DN143885_c0_g7	-0.00071228975
TRINITY_DN143900_c0_g10	0.001438591625
TRINITY_DN143915_c0_g1	-0.0010207284375
TRINITY_DN143915_c0_g5	0.00327843375
TRINITY_DN143933_c5_g6	-0.00049790475
TRINITY_DN143937_c3_g4	0.00024265495
TRINITY_DN143937_c3_g8	-0.000501297125
TRINITY_DN143961_c0_g1	-0.00224858766666667
TRINITY_DN143961_c0_g7	-0.00146798041666667
TRINITY_DN143984_c0_g1	4.33327499999999e-05
TRINITY_DN143998_c4_g17	-0.001484016
TRINITY_DN144016_c3_g2	0.0013758505
TRINITY_DN144029_c0_g10	-0.000249594749999999
TRINITY_DN144029_c0_g2	5.9414083333334e-05
TRINITY_DN144052_c3_g8	-0.0007797450625
TRINITY_DN144059_c0_g23	-0.003611151125
TRINITY_DN144063_c0_g1	-0.00216583832142857
TRINITY_DN144065_c0_g4	-0.000950383250000001
TRINITY_DN144071_c0_g6	-0.00298470875
TRINITY_DN144078_c0_g1	-0.0024676245
TRINITY_DN144089_c1_g21	5.93104166666659e-05
TRINITY_DN144091_c0_g18	0.00149562283333333
TRINITY_DN144091_c0_g20	0.0022648214
TRINITY_DN144092_c1_g2	-0.0021137115
TRINITY_DN144093_c1_g12	0.000246463500000001
TRINITY_DN144102_c0_g16	-0.00185611083333333
TRINITY_DN144117_c1_g10	-0.00027708821875
TRINITY_DN144121_c1_g18	-6.99642142857141e-05
TRINITY_DN144121_c1_g24	0.0038299755
TRINITY_DN144121_c1_g3	-0.001951542
TRINITY_DN144127_c0_g11	-0.00144982333333333
TRINITY_DN144127_c0_g12	-0.001912170625
TRINITY_DN144131_c0_g5	0.000512995875000001
TRINITY_DN144131_c0_g7	-0.00287951908333333
TRINITY_DN144147_c0_g14	-0.00163808785
TRINITY_DN144147_c0_g4	0.0004455365625
TRINITY_DN144153_c1_g9	0.0023022575
TRINITY_DN144164_c2_g10	-0.00081418655
TRINITY_DN144164_c2_g12	-0.00240380691666667
TRINITY_DN144164_c2_g3	0.001964381125
TRINITY_DN144164_c2_g5	0.000716376225
TRINITY_DN144164_c2_g6	0.001638614125
TRINITY_DN144168_c0_g17	0.00316902375
TRINITY_DN144168_c0_g8	-0.0017461234375
TRINITY_DN144169_c10_g21	0.0008292655
TRINITY_DN144169_c10_g25	-0.0045634365
TRINITY_DN144173_c0_g3	-0.001474637
TRINITY_DN144174_c0_g13	-0.0030823349
TRINITY_DN144174_c0_g3	-0.000621345916666667
TRINITY_DN144174_c0_g5	-0.00288336255
TRINITY_DN144174_c0_g8	-0.000972702625
TRINITY_DN144193_c7_g1	-0.00145177225
TRINITY_DN144209_c0_g7	-0.00294278875
TRINITY_DN144210_c0_g4	0.000811027333333333
TRINITY_DN144210_c0_g8	-0.00646466825
TRINITY_DN144218_c1_g21	-0.002103229
TRINITY_DN144220_c0_g3	-0.000419315083333333
TRINITY_DN144220_c0_g4	-3.81084999999999e-05
TRINITY_DN144220_c0_g9	0.00180087425
TRINITY_DN144239_c5_g13	0.00018355075
TRINITY_DN144239_c5_g5	0.000576584250000001
TRINITY_DN144242_c4_g10	-0.00385896575
TRINITY_DN144242_c4_g16	0.000920205666666667
TRINITY_DN144255_c1_g19	0.00229688375
TRINITY_DN144255_c1_g7	-0.0001896145
TRINITY_DN144271_c1_g2	-0.00362614275
TRINITY_DN144299_c0_g2	-0.001622461
TRINITY_DN144299_c0_g4	0.00209451675
TRINITY_DN144300_c3_g3	-0.00250944975
TRINITY_DN144300_c3_g5	0.00137284316666667
TRINITY_DN144305_c0_g1	-0.000909174916666667
TRINITY_DN144315_c4_g16	-0.0014399205
TRINITY_DN144334_c2_g4	2.55625e-05
TRINITY_DN144337_c8_g17	0.000432426499999999
TRINITY_DN144342_c1_g27	0.00011667225
TRINITY_DN144359_c0_g2	-0.003835205
TRINITY_DN144365_c1_g9	0.0003508915
TRINITY_DN144375_c5_g1	-0.00137093075
TRINITY_DN144379_c1_g1	-0.00224635925
TRINITY_DN144381_c1_g2	-0.00577482925
TRINITY_DN144381_c1_g7	6.88579999999998e-05
TRINITY_DN144402_c0_g12	0.0011550135
TRINITY_DN144402_c0_g9	0.00132749
TRINITY_DN144407_c2_g14	-0.00347023025
TRINITY_DN144416_c0_g9	-0.002280464375
TRINITY_DN144419_c0_g12	0.00097396
TRINITY_DN144419_c0_g5	-0.003026008
TRINITY_DN144433_c0_g11	0.0002023954375
TRINITY_DN144466_c3_g1	-0.00077899875
TRINITY_DN144470_c1_g1	-0.00169801833333333
TRINITY_DN144470_c1_g2	-0.002844492375
TRINITY_DN144472_c1_g1	-0.00333967575
TRINITY_DN144492_c2_g2	-0.000444909
TRINITY_DN144512_c0_g1	0.000478662785714286
TRINITY_DN144530_c0_g2	-0.00305968875
TRINITY_DN144532_c0_g1	0.003123173875
TRINITY_DN144532_c1_g14	0.0003592965
TRINITY_DN144538_c0_g1	-0.00075599825
TRINITY_DN144551_c0_g3	0.002910645875
TRINITY_DN144556_c0_g15	0.0034155415
TRINITY_DN144561_c0_g3	0.002381541
TRINITY_DN144561_c0_g5	0.00202071525
TRINITY_DN144564_c0_g3	-0.00184822286111111
TRINITY_DN144581_c2_g5	-4.80119615384615e-05
TRINITY_DN144583_c0_g4	0.0001581115
TRINITY_DN144590_c0_g3	0.000126503166666667
TRINITY_DN144597_c0_g2	-0.00162901275
TRINITY_DN144603_c1_g11	-0.00480546866666667
TRINITY_DN144610_c1_g3	-0.00234464525
TRINITY_DN144631_c7_g5	-0.0013240613125
TRINITY_DN144639_c3_g2	0.0015795345
TRINITY_DN144640_c2_g17	-0.00078288375
TRINITY_DN144640_c2_g9	0.000647364083333333
TRINITY_DN144712_c0_g1	-0.00450272425
TRINITY_DN144713_c0_g1	-0.00159945875
TRINITY_DN144724_c0_g20	-0.0017146815
TRINITY_DN144730_c5_g5	6.3694999999993e-06
TRINITY_DN144730_c5_g7	0.00322223341666667
TRINITY_DN144731_c1_g13	-0.00278273983333333
TRINITY_DN144731_c1_g19	-0.00171687325
TRINITY_DN144738_c0_g23	-0.004345689875
TRINITY_DN144738_c0_g24	-0.002094703875
TRINITY_DN144738_c0_g29	-0.00113024
TRINITY_DN144748_c0_g5	0.000112537749999999
TRINITY_DN144754_c9_g7	-0.00150468325
TRINITY_DN144758_c0_g23	0.001496966375
TRINITY_DN144764_c0_g2	-0.0113303605
TRINITY_DN144772_c0_g7	-0.00147174325
TRINITY_DN144772_c0_g8	-0.00188543475
TRINITY_DN144773_c0_g1	-0.00042947095
TRINITY_DN144780_c9_g3	0.00155952975
TRINITY_DN144783_c2_g1	0.00100733066666667
TRINITY_DN144805_c1_g8	0.0016526051875
TRINITY_DN144806_c4_g1	-0.009152333
TRINITY_DN144823_c0_g6	-0.00339224998214286
TRINITY_DN144824_c1_g4	-2.25052499999998e-05
TRINITY_DN144831_c4_g1	0.000146921125
TRINITY_DN144831_c4_g7	0.000827289125
TRINITY_DN144843_c0_g3	-0.0027665555
TRINITY_DN144858_c0_g1	-0.001485659
TRINITY_DN144864_c0_g3	-0.00168715525
TRINITY_DN144871_c0_g2	-0.00150913280555556
TRINITY_DN144871_c0_g5	-0.00271199983333333
TRINITY_DN144923_c0_g2	-0.002829914
TRINITY_DN144937_c1_g6	0.00083764075
TRINITY_DN144940_c0_g2	0.002241132875
TRINITY_DN144943_c6_g1	-0.000679029725
TRINITY_DN144949_c0_g1	-0.00203532325
TRINITY_DN144949_c0_g7	0.00349579725
TRINITY_DN144951_c1_g1	-0.0037465305
TRINITY_DN144954_c7_g6	0.000771129
TRINITY_DN144957_c0_g2	-0.00142244491666667
TRINITY_DN144959_c7_g11	-0.0060222425
TRINITY_DN145000_c0_g20	-0.00086755525
TRINITY_DN145001_c0_g13	-0.00103518158333333
TRINITY_DN145001_c0_g5	-0.0031559288
TRINITY_DN145001_c0_g9	9.06374999999997e-05
TRINITY_DN145024_c3_g8	-0.000894364250000001
TRINITY_DN145028_c5_g3	-0.00128777525
TRINITY_DN145030_c0_g4	0.000975563326923077
TRINITY_DN145049_c0_g1	-0.00405408725
TRINITY_DN145063_c1_g3	0.000678502958333333
TRINITY_DN145075_c0_g1	-0.00119919225
TRINITY_DN145075_c1_g7	-0.00277615575
TRINITY_DN145075_c1_g8	-0.00051326125
TRINITY_DN145077_c0_g13	0.00376495225
TRINITY_DN145080_c3_g10	0.000462997499999999
TRINITY_DN145080_c3_g21	0.0010626065
TRINITY_DN145090_c1_g10	-0.004684589625
TRINITY_DN145090_c1_g28	-0.00195384245
TRINITY_DN145092_c0_g7	-0.00111772166666667
TRINITY_DN145100_c1_g2	0.000797852750000001
TRINITY_DN145100_c1_g3	0.000654440125
TRINITY_DN145106_c0_g1	-0.004661559375
TRINITY_DN145106_c0_g10	-0.00259226241666667
TRINITY_DN145106_c0_g25	-0.00272890275
TRINITY_DN145106_c0_g7	-0.00087561525
TRINITY_DN145108_c16_g2	-0.001140521125
TRINITY_DN145121_c0_g7	0.000211293625
TRINITY_DN145138_c1_g2	9.90839999999997e-05
TRINITY_DN145162_c0_g2	-0.000867181916666667
TRINITY_DN145162_c0_g7	-0.000299715416666666
TRINITY_DN145162_c0_g8	0.0012831425
TRINITY_DN145170_c0_g1	-0.00155851025
TRINITY_DN145175_c2_g20	-0.00331957875
TRINITY_DN145194_c2_g6	-0.00232229525
TRINITY_DN145208_c0_g16	0.0012687345
TRINITY_DN145208_c0_g33	-0.001152282
TRINITY_DN145215_c2_g6	0.004469933
TRINITY_DN145238_c0_g23	-0.0015118265
TRINITY_DN145251_c1_g2	5.07337499999992e-06
TRINITY_DN145255_c1_g3	0.00133109175
TRINITY_DN145258_c1_g4	-0.003746244625
TRINITY_DN145259_c0_g13	-0.00200246025
TRINITY_DN145262_c3_g28	-0.00114224770833333
TRINITY_DN145262_c3_g31	-0.00450958441666667
TRINITY_DN145264_c0_g10	-0.010210678
TRINITY_DN145304_c2_g1	6.10283124999996e-05
TRINITY_DN145317_c0_g5	-0.00152842791666667
TRINITY_DN145324_c2_g15	-0.0052534445
TRINITY_DN145324_c2_g3	0.00079324875
TRINITY_DN145343_c5_g43	-0.0026805965
TRINITY_DN145345_c1_g1	0.001254433
TRINITY_DN145350_c0_g2	0.001065532
TRINITY_DN145374_c3_g4	-0.007752880875
TRINITY_DN145374_c3_g8	0.004244230625
TRINITY_DN145377_c0_g2	0.000174384267857143
TRINITY_DN145381_c0_g4	-0.0010265799
TRINITY_DN145396_c0_g8	-0.004116083625
TRINITY_DN145408_c0_g17	-0.00126727835714286
TRINITY_DN145408_c0_g28	0.0008970155
TRINITY_DN145427_c0_g10	-0.0031673722
TRINITY_DN145427_c0_g13	-0.000359612249999999
TRINITY_DN145432_c0_g28	-0.000826149125
TRINITY_DN145432_c0_g33	-0.00154678905
TRINITY_DN145451_c2_g3	-0.02322480475
TRINITY_DN145459_c0_g3	0.0020520855
TRINITY_DN145478_c0_g11	0.003717025875
TRINITY_DN145478_c0_g2	-0.001665735875
TRINITY_DN145478_c0_g9	9.87876875e-05
TRINITY_DN145482_c0_g10	-0.00119124285416667
TRINITY_DN145482_c0_g6	-0.002865383
TRINITY_DN145486_c0_g20	-0.00055726575
TRINITY_DN145486_c0_g8	-0.00544132566666667
TRINITY_DN145533_c0_g32	-0.0019837265
TRINITY_DN145563_c0_g3	0.0023894242
TRINITY_DN145568_c1_g20	-0.0017315865
TRINITY_DN145568_c1_g24	-0.0048160855625
TRINITY_DN145568_c1_g27	0.00165176585
TRINITY_DN145582_c1_g2	-0.0021384415
TRINITY_DN145582_c1_g5	-0.0054878615
TRINITY_DN145617_c1_g24	-7.01647857142857e-05
TRINITY_DN145618_c0_g2	-0.00283170408333333
TRINITY_DN145618_c0_g4	-0.000749839500000001
TRINITY_DN145618_c0_g6	-0.00134765025
TRINITY_DN145647_c6_g14	0.00247352825
TRINITY_DN145699_c3_g1	0.006478600375
TRINITY_DN145702_c4_g4	-0.0017903745
TRINITY_DN145703_c0_g6	-0.0003089965
TRINITY_DN145719_c0_g1	0.00136238575
TRINITY_DN145720_c1_g3	0.001500538125
TRINITY_DN145738_c0_g10	-0.000589193909090909
TRINITY_DN145738_c0_g3	-0.00178575925
TRINITY_DN145750_c0_g7	-5.97415227272727e-05
TRINITY_DN145756_c4_g14	0.0016144636875
TRINITY_DN145756_c4_g19	-0.0014900031875
TRINITY_DN145770_c0_g14	-0.0009280386
TRINITY_DN145822_c1_g1	0.0038452975
TRINITY_DN145829_c0_g10	-0.000825858636363637
TRINITY_DN145829_c0_g5	-0.000494403916666667
TRINITY_DN145833_c1_g7	-0.00704970125
TRINITY_DN145860_c0_g13	-0.000739579500000001
TRINITY_DN145906_c0_g32	-0.00935333
TRINITY_DN145908_c2_g28	-0.01673015225
TRINITY_DN145918_c1_g8	-0.00510751875
TRINITY_DN145924_c0_g11	-0.00408478
TRINITY_DN145927_c0_g4	0.0016152812
TRINITY_DN145927_c0_g6	-0.00204846425
TRINITY_DN145928_c2_g29	0.000145475607142857
TRINITY_DN145952_c0_g1	-0.00022507475
TRINITY_DN145954_c0_g23	-0.0042265515
TRINITY_DN145960_c0_g6	-0.0113672495
TRINITY_DN145965_c1_g2	0.0009431072
TRINITY_DN145970_c2_g5	0.000558326
TRINITY_DN145976_c3_g3	-0.002098508
TRINITY_DN145982_c0_g2	0.000154234178571429
TRINITY_DN145982_c0_g3	-0.001411766125
TRINITY_DN145992_c0_g6	-0.00071557225
TRINITY_DN146002_c3_g13	-0.000405440333333333
TRINITY_DN146008_c0_g1	0.0045596925
TRINITY_DN146019_c0_g1	-0.00227069308333333
TRINITY_DN146023_c1_g5	-0.00192597525
TRINITY_DN146031_c1_g29	4.73830000000015e-05
TRINITY_DN146038_c1_g29	3.09573999999995e-05
TRINITY_DN146059_c0_g1	-0.00363575183333333
TRINITY_DN146059_c0_g7	-0.0025035664
TRINITY_DN146060_c0_g15	0.000185013125
TRINITY_DN146060_c0_g20	-0.00099633075
TRINITY_DN146060_c0_g24	-0.0020661103
TRINITY_DN146062_c4_g1	-5.10104999999972e-06
TRINITY_DN146062_c4_g2	0.0020580015
TRINITY_DN146079_c0_g12	-0.00033064675
TRINITY_DN146079_c0_g20	-0.0012468625
TRINITY_DN146082_c1_g10	-0.00143294925
TRINITY_DN146088_c1_g2	-0.000184509666666667
TRINITY_DN146088_c1_g4	-0.0045193155
TRINITY_DN146089_c1_g12	-0.00119992422727273
TRINITY_DN146090_c0_g4	-0.0042137915
TRINITY_DN146091_c0_g4	-0.001401504375
TRINITY_DN146092_c6_g1	-0.00394722175
TRINITY_DN146125_c0_g3	-0.00343086492857143
TRINITY_DN146134_c4_g6	-0.002282339
TRINITY_DN146142_c0_g21	0.00114212475
TRINITY_DN146142_c0_g8	-0.00431401858333333
TRINITY_DN146148_c1_g21	-0.001064284125
TRINITY_DN146148_c1_g7	0.00199329235
TRINITY_DN146151_c3_g17	0.0011415875
TRINITY_DN146152_c0_g3	-0.000412392000000001
TRINITY_DN146154_c0_g14	-0.00118055684615385
TRINITY_DN146161_c9_g5	0.002855751
TRINITY_DN146164_c0_g5	-0.000220444916666667
TRINITY_DN146167_c2_g6	-0.00140869825
TRINITY_DN146179_c0_g6	-0.00378400325
TRINITY_DN146199_c1_g16	-0.00261322225
TRINITY_DN146199_c1_g7	-0.001951094975
TRINITY_DN146221_c0_g3	-0.00102849775
TRINITY_DN146226_c0_g2	0.00141218075
TRINITY_DN146227_c1_g7	-0.00032766475
TRINITY_DN146239_c13_g10	-0.001265552125
TRINITY_DN146257_c4_g4	-0.00516278525
TRINITY_DN146263_c0_g4	-0.00248525175
TRINITY_DN146266_c0_g5	0.00361705366666667
TRINITY_DN146267_c0_g1	-0.0009096314375
TRINITY_DN146274_c1_g1	-0.000135517875
TRINITY_DN146283_c0_g1	-0.002857389875
TRINITY_DN146283_c0_g2	-0.00247954725
TRINITY_DN146292_c0_g2	-0.004943873625
TRINITY_DN146292_c0_g6	-0.002035169
TRINITY_DN146300_c7_g15	-0.0033121155
TRINITY_DN146301_c0_g14	-0.000147295541666666
TRINITY_DN146301_c0_g2	-0.00398323338888889
TRINITY_DN146301_c0_g4	0.00152570195
TRINITY_DN146312_c0_g9	-0.00042190075
TRINITY_DN146330_c0_g3	-0.0037743595
TRINITY_DN146333_c1_g12	-0.0004353053875
TRINITY_DN146333_c1_g14	-0.00347618
TRINITY_DN146359_c0_g2	-0.00288517175
TRINITY_DN146364_c0_g6	-0.00749190675
TRINITY_DN146403_c0_g10	0.0025274405
TRINITY_DN146409_c0_g4	-0.0091719285
TRINITY_DN146409_c0_g8	-0.00354065475
TRINITY_DN146411_c0_g12	-0.0027323515
TRINITY_DN146412_c1_g1	0.00327172075
TRINITY_DN146413_c0_g1	-0.0012270015
TRINITY_DN146413_c0_g21	-0.00272446916666667
TRINITY_DN146413_c0_g38	-0.0002392345
TRINITY_DN146414_c1_g6	-0.0009442685
TRINITY_DN146419_c0_g1	-0.0008096325
TRINITY_DN146420_c0_g22	-0.000922060166666667
TRINITY_DN146434_c0_g4	-0.001310523
TRINITY_DN146435_c0_g4	-0.00254317691666667
TRINITY_DN146435_c0_g6	-0.001811081875
TRINITY_DN146454_c0_g2	0.000359620625
TRINITY_DN146461_c8_g16	-0.002396387
TRINITY_DN146461_c8_g2	0.0015754735
TRINITY_DN146461_c8_g24	-0.002538347
TRINITY_DN146463_c38_g3	0.00553580725
TRINITY_DN146468_c1_g9	-0.00210564508333333
TRINITY_DN146485_c0_g5	-0.00113265214473684
TRINITY_DN146489_c0_g11	0.000914808500000001
TRINITY_DN146508_c0_g5	0.00408907641666667
TRINITY_DN146512_c2_g9	-0.00022379025
TRINITY_DN146513_c3_g25	-0.00371131225
TRINITY_DN146528_c0_g11	-0.0008518666875
TRINITY_DN146528_c0_g21	-0.00143765348214286
TRINITY_DN146530_c2_g5	0.0018830525
TRINITY_DN146530_c2_g9	-0.0048010195
TRINITY_DN146535_c0_g2	-0.000741425375
[truncated: 815 more rows]
