# Supplementary material for: Loss of transcriptional plasticity but sustained adaptive capacity after adaptation to global change conditions in a marine copepod
Source: Nat Commun. 2022 Mar 3;13:1147. doi: 10.1038/s41467-022-28742-6 (PMC8894427; doi:10.1038/s41467-022-28742-6)
Supplement: Supplementary file 8 — Source Data [file 41467_2022_28742_MOESM8_ESM.zip › SourceData/SourceData_Fig5_b.txt]

snp gp gene mean_pi CHR start stop sig snp_start snp_stop
TRINITY_DN100299_c0_g1_150 HHHH TRINITY_DN100299_c0_g1 -0.00096292025 TRINITY_DN100299_c0_g1 100 201 FALSE 131 132
TRINITY_DN100299_c0_g1_150 HHHH TRINITY_DN100299_c0_g1 -0.00096292025 TRINITY_DN100299_c0_g1 100 201 FALSE 107 108
TRINITY_DN100299_c0_g1_150 HHHH TRINITY_DN100299_c0_g1 -0.00096292025 TRINITY_DN100299_c0_g1 100 201 FALSE 137 138
TRINITY_DN100299_c0_g1_150 HHHH TRINITY_DN100299_c0_g1 -0.00096292025 TRINITY_DN100299_c0_g1 100 201 FALSE 116 117
TRINITY_DN100299_c0_g1_150 HHHH TRINITY_DN100299_c0_g1 -0.00096292025 TRINITY_DN100299_c0_g1 100 201 FALSE 182 183
TRINITY_DN100299_c0_g1_150 HHHH TRINITY_DN100299_c0_g1 -0.00096292025 TRINITY_DN100299_c0_g1 100 201 FALSE 195 196
TRINITY_DN100299_c0_g1_150 HHHH TRINITY_DN100299_c0_g1 -0.00096292025 TRINITY_DN100299_c0_g1 100 201 FALSE 185 186
TRINITY_DN100299_c0_g1_150 HHAA TRINITY_DN100299_c0_g1 -0.00081135625 TRINITY_DN100299_c0_g1 100 201 FALSE 131 132
TRINITY_DN100299_c0_g1_150 HHAA TRINITY_DN100299_c0_g1 -0.00081135625 TRINITY_DN100299_c0_g1 100 201 FALSE 107 108
TRINITY_DN100299_c0_g1_150 HHAA TRINITY_DN100299_c0_g1 -0.00081135625 TRINITY_DN100299_c0_g1 100 201 FALSE 137 138
TRINITY_DN100299_c0_g1_150 HHAA TRINITY_DN100299_c0_g1 -0.00081135625 TRINITY_DN100299_c0_g1 100 201 FALSE 116 117
TRINITY_DN100299_c0_g1_150 HHAA TRINITY_DN100299_c0_g1 -0.00081135625 TRINITY_DN100299_c0_g1 100 201 FALSE 182 183
TRINITY_DN100299_c0_g1_150 HHAA TRINITY_DN100299_c0_g1 -0.00081135625 TRINITY_DN100299_c0_g1 100 201 FALSE 195 196
TRINITY_DN100299_c0_g1_150 HHAA TRINITY_DN100299_c0_g1 -0.00081135625 TRINITY_DN100299_c0_g1 100 201 FALSE 185 186
TRINITY_DN100299_c0_g1_150 AAHH TRINITY_DN100299_c0_g1 0.0009705595 TRINITY_DN100299_c0_g1 100 201 FALSE 131 132
TRINITY_DN100299_c0_g1_150 AAHH TRINITY_DN100299_c0_g1 0.0009705595 TRINITY_DN100299_c0_g1 100 201 FALSE 107 108
TRINITY_DN100299_c0_g1_150 AAHH TRINITY_DN100299_c0_g1 0.0009705595 TRINITY_DN100299_c0_g1 100 201 FALSE 137 138
TRINITY_DN100299_c0_g1_150 AAHH TRINITY_DN100299_c0_g1 0.0009705595 TRINITY_DN100299_c0_g1 100 201 FALSE 116 117
TRINITY_DN100299_c0_g1_150 AAHH TRINITY_DN100299_c0_g1 0.0009705595 TRINITY_DN100299_c0_g1 100 201 FALSE 182 183
TRINITY_DN100299_c0_g1_150 AAHH TRINITY_DN100299_c0_g1 0.0009705595 TRINITY_DN100299_c0_g1 100 201 FALSE 195 196
TRINITY_DN100299_c0_g1_150 AAHH TRINITY_DN100299_c0_g1 0.0009705595 TRINITY_DN100299_c0_g1 100 201 FALSE 185 186
TRINITY_DN100299_c0_g1_250 HHAA TRINITY_DN100299_c0_g1 0.00075295575 TRINITY_DN100299_c0_g1 200 301 FALSE 250 251
TRINITY_DN100299_c0_g1_250 HHAA TRINITY_DN100299_c0_g1 0.00075295575 TRINITY_DN100299_c0_g1 200 301 FALSE 282 283
TRINITY_DN100299_c0_g1_250 AAHH TRINITY_DN100299_c0_g1 -0.00020385475 TRINITY_DN100299_c0_g1 200 301 FALSE 250 251
TRINITY_DN100299_c0_g1_250 AAHH TRINITY_DN100299_c0_g1 -0.00020385475 TRINITY_DN100299_c0_g1 200 301 FALSE 282 283
TRINITY_DN100299_c0_g1_250 HHHH TRINITY_DN100299_c0_g1 -0.0003867215 TRINITY_DN100299_c0_g1 200 301 FALSE 250 251
TRINITY_DN100299_c0_g1_250 HHHH TRINITY_DN100299_c0_g1 -0.0003867215 TRINITY_DN100299_c0_g1 200 301 FALSE 282 283
TRINITY_DN100299_c0_g1_350 HHHH TRINITY_DN100299_c0_g1 0.00092091425 TRINITY_DN100299_c0_g1 300 401 FALSE 364 365
TRINITY_DN100299_c0_g1_350 HHHH TRINITY_DN100299_c0_g1 0.00092091425 TRINITY_DN100299_c0_g1 300 401 FALSE 329 330
TRINITY_DN100299_c0_g1_350 HHHH TRINITY_DN100299_c0_g1 0.00092091425 TRINITY_DN100299_c0_g1 300 401 FALSE 308 309
TRINITY_DN100299_c0_g1_350 HHHH TRINITY_DN100299_c0_g1 0.00092091425 TRINITY_DN100299_c0_g1 300 401 FALSE 348 349
TRINITY_DN100299_c0_g1_350 HHAA TRINITY_DN100299_c0_g1 -0.00115631225 TRINITY_DN100299_c0_g1 300 401 FALSE 364 365
TRINITY_DN100299_c0_g1_350 HHAA TRINITY_DN100299_c0_g1 -0.00115631225 TRINITY_DN100299_c0_g1 300 401 FALSE 329 330
TRINITY_DN100299_c0_g1_350 HHAA TRINITY_DN100299_c0_g1 -0.00115631225 TRINITY_DN100299_c0_g1 300 401 FALSE 308 309
TRINITY_DN100299_c0_g1_350 HHAA TRINITY_DN100299_c0_g1 -0.00115631225 TRINITY_DN100299_c0_g1 300 401 FALSE 348 349
TRINITY_DN100299_c0_g1_350 AAHH TRINITY_DN100299_c0_g1 0.00155937175 TRINITY_DN100299_c0_g1 300 401 FALSE 364 365
TRINITY_DN100299_c0_g1_350 AAHH TRINITY_DN100299_c0_g1 0.00155937175 TRINITY_DN100299_c0_g1 300 401 FALSE 329 330
TRINITY_DN100299_c0_g1_350 AAHH TRINITY_DN100299_c0_g1 0.00155937175 TRINITY_DN100299_c0_g1 300 401 FALSE 308 309
TRINITY_DN100299_c0_g1_350 AAHH TRINITY_DN100299_c0_g1 0.00155937175 TRINITY_DN100299_c0_g1 300 401 FALSE 348 349
TRINITY_DN100299_c0_g1_450 HHAA TRINITY_DN100299_c0_g1 0.001589332 TRINITY_DN100299_c0_g1 400 501 FALSE 444 445
TRINITY_DN100299_c0_g1_450 HHAA TRINITY_DN100299_c0_g1 0.001589332 TRINITY_DN100299_c0_g1 400 501 FALSE 434 435
TRINITY_DN100299_c0_g1_450 HHAA TRINITY_DN100299_c0_g1 0.001589332 TRINITY_DN100299_c0_g1 400 501 FALSE 445 446
TRINITY_DN100299_c0_g1_450 HHAA TRINITY_DN100299_c0_g1 0.001589332 TRINITY_DN100299_c0_g1 400 501 FALSE 429 430
TRINITY_DN100299_c0_g1_450 HHAA TRINITY_DN100299_c0_g1 0.001589332 TRINITY_DN100299_c0_g1 400 501 FALSE 486 487
TRINITY_DN100299_c0_g1_450 HHHH TRINITY_DN100299_c0_g1 -0.0006045985 TRINITY_DN100299_c0_g1 400 501 FALSE 444 445
TRINITY_DN100299_c0_g1_450 HHHH TRINITY_DN100299_c0_g1 -0.0006045985 TRINITY_DN100299_c0_g1 400 501 FALSE 434 435
TRINITY_DN100299_c0_g1_450 HHHH TRINITY_DN100299_c0_g1 -0.0006045985 TRINITY_DN100299_c0_g1 400 501 FALSE 445 446
TRINITY_DN100299_c0_g1_450 HHHH TRINITY_DN100299_c0_g1 -0.0006045985 TRINITY_DN100299_c0_g1 400 501 FALSE 429 430
TRINITY_DN100299_c0_g1_450 HHHH TRINITY_DN100299_c0_g1 -0.0006045985 TRINITY_DN100299_c0_g1 400 501 FALSE 486 487
TRINITY_DN100299_c0_g1_450 AAHH TRINITY_DN100299_c0_g1 -0.0013437065 TRINITY_DN100299_c0_g1 400 501 FALSE 444 445
TRINITY_DN100299_c0_g1_450 AAHH TRINITY_DN100299_c0_g1 -0.0013437065 TRINITY_DN100299_c0_g1 400 501 FALSE 434 435
TRINITY_DN100299_c0_g1_450 AAHH TRINITY_DN100299_c0_g1 -0.0013437065 TRINITY_DN100299_c0_g1 400 501 FALSE 445 446
TRINITY_DN100299_c0_g1_450 AAHH TRINITY_DN100299_c0_g1 -0.0013437065 TRINITY_DN100299_c0_g1 400 501 FALSE 429 430
TRINITY_DN100299_c0_g1_450 AAHH TRINITY_DN100299_c0_g1 -0.0013437065 TRINITY_DN100299_c0_g1 400 501 FALSE 486 487
TRINITY_DN100299_c0_g1_550 AAHH TRINITY_DN100299_c0_g1 -0.00068907125 TRINITY_DN100299_c0_g1 500 601 FALSE 549 550
TRINITY_DN100299_c0_g1_550 AAHH TRINITY_DN100299_c0_g1 -0.00068907125 TRINITY_DN100299_c0_g1 500 601 FALSE 527 528
TRINITY_DN100299_c0_g1_550 AAHH TRINITY_DN100299_c0_g1 -0.00068907125 TRINITY_DN100299_c0_g1 500 601 FALSE 536 537
TRINITY_DN100299_c0_g1_550 AAHH TRINITY_DN100299_c0_g1 -0.00068907125 TRINITY_DN100299_c0_g1 500 601 FALSE 545 546
TRINITY_DN100299_c0_g1_550 AAHH TRINITY_DN100299_c0_g1 -0.00068907125 TRINITY_DN100299_c0_g1 500 601 FALSE 566 567
TRINITY_DN100299_c0_g1_550 AAHH TRINITY_DN100299_c0_g1 -0.00068907125 TRINITY_DN100299_c0_g1 500 601 FALSE 596 597
TRINITY_DN100299_c0_g1_550 HHHH TRINITY_DN100299_c0_g1 -0.000846681 TRINITY_DN100299_c0_g1 500 601 FALSE 549 550
TRINITY_DN100299_c0_g1_550 HHHH TRINITY_DN100299_c0_g1 -0.000846681 TRINITY_DN100299_c0_g1 500 601 FALSE 527 528
TRINITY_DN100299_c0_g1_550 HHHH TRINITY_DN100299_c0_g1 -0.000846681 TRINITY_DN100299_c0_g1 500 601 FALSE 536 537
TRINITY_DN100299_c0_g1_550 HHHH TRINITY_DN100299_c0_g1 -0.000846681 TRINITY_DN100299_c0_g1 500 601 FALSE 545 546
TRINITY_DN100299_c0_g1_550 HHHH TRINITY_DN100299_c0_g1 -0.000846681 TRINITY_DN100299_c0_g1 500 601 FALSE 566 567
TRINITY_DN100299_c0_g1_550 HHHH TRINITY_DN100299_c0_g1 -0.000846681 TRINITY_DN100299_c0_g1 500 601 FALSE 596 597
TRINITY_DN100299_c0_g1_550 HHAA TRINITY_DN100299_c0_g1 -0.00014875375 TRINITY_DN100299_c0_g1 500 601 FALSE 549 550
TRINITY_DN100299_c0_g1_550 HHAA TRINITY_DN100299_c0_g1 -0.00014875375 TRINITY_DN100299_c0_g1 500 601 FALSE 527 528
TRINITY_DN100299_c0_g1_550 HHAA TRINITY_DN100299_c0_g1 -0.00014875375 TRINITY_DN100299_c0_g1 500 601 FALSE 536 537
TRINITY_DN100299_c0_g1_550 HHAA TRINITY_DN100299_c0_g1 -0.00014875375 TRINITY_DN100299_c0_g1 500 601 FALSE 545 546
TRINITY_DN100299_c0_g1_550 HHAA TRINITY_DN100299_c0_g1 -0.00014875375 TRINITY_DN100299_c0_g1 500 601 FALSE 566 567
TRINITY_DN100299_c0_g1_550 HHAA TRINITY_DN100299_c0_g1 -0.00014875375 TRINITY_DN100299_c0_g1 500 601 FALSE 596 597
TRINITY_DN100349_c0_g1_1350 HHHH TRINITY_DN100349_c0_g1 -0.000856841 TRINITY_DN100349_c0_g1 1300 1401 FALSE 1363 1364
TRINITY_DN100349_c0_g1_1350 HHHH TRINITY_DN100349_c0_g1 -0.000856841 TRINITY_DN100349_c0_g1 1300 1401 FALSE 1336 1337
TRINITY_DN100349_c0_g1_1350 AAHH TRINITY_DN100349_c0_g1 7.14857499999999e-05 TRINITY_DN100349_c0_g1 1300 1401 FALSE 1363 1364
TRINITY_DN100349_c0_g1_1350 AAHH TRINITY_DN100349_c0_g1 7.14857499999999e-05 TRINITY_DN100349_c0_g1 1300 1401 FALSE 1336 1337
TRINITY_DN100349_c0_g1_1350 HHAA TRINITY_DN100349_c0_g1 0.00208869825 TRINITY_DN100349_c0_g1 1300 1401 FALSE 1363 1364
TRINITY_DN100349_c0_g1_1350 HHAA TRINITY_DN100349_c0_g1 0.00208869825 TRINITY_DN100349_c0_g1 1300 1401 FALSE 1336 1337
TRINITY_DN100349_c0_g1_1450 HHHH TRINITY_DN100349_c0_g1 -0.00053212925 TRINITY_DN100349_c0_g1 1400 1501 FALSE 1420 1421
TRINITY_DN100349_c0_g1_1450 AAHH TRINITY_DN100349_c0_g1 0.0010262765 TRINITY_DN100349_c0_g1 1400 1501 FALSE 1420 1421
TRINITY_DN100349_c0_g1_1450 HHAA TRINITY_DN100349_c0_g1 0.00064166525 TRINITY_DN100349_c0_g1 1400 1501 FALSE 1420 1421
TRINITY_DN100349_c0_g1_350 AAHH TRINITY_DN100349_c0_g1 -0.0002703375 NA NA NA FALSE NA NA
TRINITY_DN100349_c0_g1_350 HHHH TRINITY_DN100349_c0_g1 0.00033106925 NA NA NA FALSE NA NA
TRINITY_DN100349_c0_g1_350 HHAA TRINITY_DN100349_c0_g1 0.00052336375 NA NA NA FALSE NA NA
TRINITY_DN100349_c0_g1_750 HHHH TRINITY_DN100349_c0_g1 -0.0016650005 TRINITY_DN100349_c0_g1 700 801 FALSE 748 749
TRINITY_DN100349_c0_g1_750 HHHH TRINITY_DN100349_c0_g1 -0.0016650005 TRINITY_DN100349_c0_g1 700 801 FALSE 784 785
TRINITY_DN100349_c0_g1_750 HHHH TRINITY_DN100349_c0_g1 -0.0016650005 TRINITY_DN100349_c0_g1 700 801 FALSE 751 752
TRINITY_DN100349_c0_g1_750 HHHH TRINITY_DN100349_c0_g1 -0.0016650005 TRINITY_DN100349_c0_g1 700 801 FALSE 793 794
TRINITY_DN100349_c0_g1_750 AAHH TRINITY_DN100349_c0_g1 0.00072234825 TRINITY_DN100349_c0_g1 700 801 FALSE 748 749
TRINITY_DN100349_c0_g1_750 AAHH TRINITY_DN100349_c0_g1 0.00072234825 TRINITY_DN100349_c0_g1 700 801 FALSE 784 785
TRINITY_DN100349_c0_g1_750 AAHH TRINITY_DN100349_c0_g1 0.00072234825 TRINITY_DN100349_c0_g1 700 801 FALSE 751 752
TRINITY_DN100349_c0_g1_750 AAHH TRINITY_DN100349_c0_g1 0.00072234825 TRINITY_DN100349_c0_g1 700 801 FALSE 793 794
TRINITY_DN100349_c0_g1_750 HHAA TRINITY_DN100349_c0_g1 -0.0005130285 TRINITY_DN100349_c0_g1 700 801 FALSE 748 749
TRINITY_DN100349_c0_g1_750 HHAA TRINITY_DN100349_c0_g1 -0.0005130285 TRINITY_DN100349_c0_g1 700 801 FALSE 784 785
TRINITY_DN100349_c0_g1_750 HHAA TRINITY_DN100349_c0_g1 -0.0005130285 TRINITY_DN100349_c0_g1 700 801 FALSE 751 752
TRINITY_DN100349_c0_g1_750 HHAA TRINITY_DN100349_c0_g1 -0.0005130285 TRINITY_DN100349_c0_g1 700 801 FALSE 793 794
TRINITY_DN100349_c0_g1_850 AAHH TRINITY_DN100349_c0_g1 0.000498457 TRINITY_DN100349_c0_g1 800 901 FALSE 865 866
TRINITY_DN100349_c0_g1_850 AAHH TRINITY_DN100349_c0_g1 0.000498457 TRINITY_DN100349_c0_g1 800 901 FALSE 841 842
TRINITY_DN100349_c0_g1_850 HHAA TRINITY_DN100349_c0_g1 0.00053646925 TRINITY_DN100349_c0_g1 800 901 FALSE 865 866
TRINITY_DN100349_c0_g1_850 HHAA TRINITY_DN100349_c0_g1 0.00053646925 TRINITY_DN100349_c0_g1 800 901 FALSE 841 842
TRINITY_DN100349_c0_g1_850 HHHH TRINITY_DN100349_c0_g1 -0.0001035445 TRINITY_DN100349_c0_g1 800 901 FALSE 865 866
TRINITY_DN100349_c0_g1_850 HHHH TRINITY_DN100349_c0_g1 -0.0001035445 TRINITY_DN100349_c0_g1 800 901 FALSE 841 842
TRINITY_DN101693_c0_g1_150 HHAA TRINITY_DN101693_c0_g1 0.00317369125 TRINITY_DN101693_c0_g1 100 201 FALSE 191 192
TRINITY_DN101693_c0_g1_150 HHAA TRINITY_DN101693_c0_g1 0.00317369125 TRINITY_DN101693_c0_g1 100 201 FALSE 122 123
TRINITY_DN101693_c0_g1_150 AAHH TRINITY_DN101693_c0_g1 0.000905845000000001 TRINITY_DN101693_c0_g1 100 201 FALSE 191 192
TRINITY_DN101693_c0_g1_150 AAHH TRINITY_DN101693_c0_g1 0.000905845000000001 TRINITY_DN101693_c0_g1 100 201 FALSE 122 123
TRINITY_DN101693_c0_g1_150 HHHH TRINITY_DN101693_c0_g1 -0.000731721750000001 TRINITY_DN101693_c0_g1 100 201 FALSE 191 192
TRINITY_DN101693_c0_g1_150 HHHH TRINITY_DN101693_c0_g1 -0.000731721750000001 TRINITY_DN101693_c0_g1 100 201 FALSE 122 123
TRINITY_DN101718_c0_g1_250 AAHH TRINITY_DN101718_c0_g1 -0.00297446475 NA NA NA FALSE NA NA
TRINITY_DN101718_c0_g1_250 HHHH TRINITY_DN101718_c0_g1 0.001571794 NA NA NA FALSE NA NA
TRINITY_DN101718_c0_g1_250 HHAA TRINITY_DN101718_c0_g1 0.00012976475 NA NA NA FALSE NA NA
TRINITY_DN101718_c0_g1_350 HHAA TRINITY_DN101718_c0_g1 -0.00210520325 TRINITY_DN101718_c0_g1 300 401 FALSE 389 390
TRINITY_DN101718_c0_g1_350 AAHH TRINITY_DN101718_c0_g1 -0.005129498 TRINITY_DN101718_c0_g1 300 401 FALSE 389 390
TRINITY_DN101718_c0_g1_350 HHHH TRINITY_DN101718_c0_g1 0.00013293175 TRINITY_DN101718_c0_g1 300 401 FALSE 389 390
TRINITY_DN101788_c0_g1_150 AAHH TRINITY_DN101788_c0_g1 -0.0004005415 NA NA NA FALSE NA NA
TRINITY_DN101788_c0_g1_150 HHAA TRINITY_DN101788_c0_g1 5.793225e-05 NA NA NA FALSE NA NA
TRINITY_DN101788_c0_g1_150 HHHH TRINITY_DN101788_c0_g1 -3.48395000000002e-05 NA NA NA FALSE NA NA
TRINITY_DN101788_c0_g1_250 AAHH TRINITY_DN101788_c0_g1 -0.00176345225 NA NA NA FALSE NA NA
TRINITY_DN101788_c0_g1_250 HHAA TRINITY_DN101788_c0_g1 0.00183951025 NA NA NA FALSE NA NA
TRINITY_DN101788_c0_g1_250 HHHH TRINITY_DN101788_c0_g1 0.00242386225 NA NA NA FALSE NA NA
TRINITY_DN101788_c0_g1_350 AAHH TRINITY_DN101788_c0_g1 0.00103132325 TRINITY_DN101788_c0_g1 300 401 FALSE 384 385
TRINITY_DN101788_c0_g1_350 AAHH TRINITY_DN101788_c0_g1 0.00103132325 TRINITY_DN101788_c0_g1 300 401 FALSE 381 382
TRINITY_DN101788_c0_g1_350 AAHH TRINITY_DN101788_c0_g1 0.00103132325 TRINITY_DN101788_c0_g1 300 401 TRUE 394 395
TRINITY_DN101788_c0_g1_350 HHAA TRINITY_DN101788_c0_g1 -0.00046052625 TRINITY_DN101788_c0_g1 300 401 FALSE 384 385
TRINITY_DN101788_c0_g1_350 HHAA TRINITY_DN101788_c0_g1 -0.00046052625 TRINITY_DN101788_c0_g1 300 401 FALSE 381 382
TRINITY_DN101788_c0_g1_350 HHAA TRINITY_DN101788_c0_g1 -0.00046052625 TRINITY_DN101788_c0_g1 300 401 TRUE 394 395
TRINITY_DN101788_c0_g1_350 HHHH TRINITY_DN101788_c0_g1 -0.0009169245 TRINITY_DN101788_c0_g1 300 401 FALSE 384 385
TRINITY_DN101788_c0_g1_350 HHHH TRINITY_DN101788_c0_g1 -0.0009169245 TRINITY_DN101788_c0_g1 300 401 FALSE 381 382
TRINITY_DN101788_c0_g1_350 HHHH TRINITY_DN101788_c0_g1 -0.0009169245 TRINITY_DN101788_c0_g1 300 401 TRUE 394 395
TRINITY_DN101804_c0_g1_450 AAHH TRINITY_DN101804_c0_g1 0.000303873 TRINITY_DN101804_c0_g1 400 501 FALSE 400 401
TRINITY_DN101804_c0_g1_450 HHAA TRINITY_DN101804_c0_g1 -0.000991471 TRINITY_DN101804_c0_g1 400 501 FALSE 400 401
TRINITY_DN101804_c0_g1_450 HHHH TRINITY_DN101804_c0_g1 -0.00108428575 TRINITY_DN101804_c0_g1 400 501 FALSE 400 401
TRINITY_DN101804_c0_g1_550 AAHH TRINITY_DN101804_c0_g1 -0.00124245475 NA NA NA FALSE NA NA
TRINITY_DN101804_c0_g1_550 HHAA TRINITY_DN101804_c0_g1 -0.00093314775 NA NA NA FALSE NA NA
TRINITY_DN101804_c0_g1_550 HHHH TRINITY_DN101804_c0_g1 -0.001158201 NA NA NA FALSE NA NA
TRINITY_DN101825_c0_g1_350 AAHH TRINITY_DN101825_c0_g1 -0.002235249 TRINITY_DN101825_c0_g1 300 401 TRUE 360 361
TRINITY_DN101825_c0_g1_350 AAHH TRINITY_DN101825_c0_g1 -0.002235249 TRINITY_DN101825_c0_g1 300 401 FALSE 384 385
TRINITY_DN101825_c0_g1_350 AAHH TRINITY_DN101825_c0_g1 -0.002235249 TRINITY_DN101825_c0_g1 300 401 TRUE 348 349
TRINITY_DN101825_c0_g1_350 AAHH TRINITY_DN101825_c0_g1 -0.002235249 TRINITY_DN101825_c0_g1 300 401 FALSE 396 397
TRINITY_DN101825_c0_g1_350 AAHH TRINITY_DN101825_c0_g1 -0.002235249 TRINITY_DN101825_c0_g1 300 401 FALSE 372 373
TRINITY_DN101825_c0_g1_350 AAHH TRINITY_DN101825_c0_g1 -0.002235249 TRINITY_DN101825_c0_g1 300 401 TRUE 381 382
TRINITY_DN101825_c0_g1_350 HHAA TRINITY_DN101825_c0_g1 -0.00134883025 TRINITY_DN101825_c0_g1 300 401 TRUE 360 361
TRINITY_DN101825_c0_g1_350 HHAA TRINITY_DN101825_c0_g1 -0.00134883025 TRINITY_DN101825_c0_g1 300 401 FALSE 384 385
TRINITY_DN101825_c0_g1_350 HHAA TRINITY_DN101825_c0_g1 -0.00134883025 TRINITY_DN101825_c0_g1 300 401 TRUE 348 349
TRINITY_DN101825_c0_g1_350 HHAA TRINITY_DN101825_c0_g1 -0.00134883025 TRINITY_DN101825_c0_g1 300 401 FALSE 396 397
TRINITY_DN101825_c0_g1_350 HHAA TRINITY_DN101825_c0_g1 -0.00134883025 TRINITY_DN101825_c0_g1 300 401 FALSE 372 373
TRINITY_DN101825_c0_g1_350 HHAA TRINITY_DN101825_c0_g1 -0.00134883025 TRINITY_DN101825_c0_g1 300 401 TRUE 381 382
TRINITY_DN101825_c0_g1_350 HHHH TRINITY_DN101825_c0_g1 -0.00047447325 TRINITY_DN101825_c0_g1 300 401 TRUE 360 361
TRINITY_DN101825_c0_g1_350 HHHH TRINITY_DN101825_c0_g1 -0.00047447325 TRINITY_DN101825_c0_g1 300 401 FALSE 384 385
TRINITY_DN101825_c0_g1_350 HHHH TRINITY_DN101825_c0_g1 -0.00047447325 TRINITY_DN101825_c0_g1 300 401 TRUE 348 349
TRINITY_DN101825_c0_g1_350 HHHH TRINITY_DN101825_c0_g1 -0.00047447325 TRINITY_DN101825_c0_g1 300 401 FALSE 396 397
TRINITY_DN101825_c0_g1_350 HHHH TRINITY_DN101825_c0_g1 -0.00047447325 TRINITY_DN101825_c0_g1 300 401 FALSE 372 373
TRINITY_DN101825_c0_g1_350 HHHH TRINITY_DN101825_c0_g1 -0.00047447325 TRINITY_DN101825_c0_g1 300 401 TRUE 381 382
TRINITY_DN101825_c0_g3_150 AAHH TRINITY_DN101825_c0_g3 -0.00165129825 NA NA NA FALSE NA NA
TRINITY_DN101825_c0_g3_150 HHAA TRINITY_DN101825_c0_g3 0.00289068 NA NA NA FALSE NA NA
TRINITY_DN101825_c0_g3_150 HHHH TRINITY_DN101825_c0_g3 0.0018934195 NA NA NA FALSE NA NA
TRINITY_DN102368_c0_g1_350 HHHH TRINITY_DN102368_c0_g1 0.001498853 TRINITY_DN102368_c0_g1 300 401 FALSE 320 321
TRINITY_DN102368_c0_g1_350 HHHH TRINITY_DN102368_c0_g1 0.001498853 TRINITY_DN102368_c0_g1 300 401 FALSE 380 381
TRINITY_DN102368_c0_g1_350 HHAA TRINITY_DN102368_c0_g1 0.00090454425 TRINITY_DN102368_c0_g1 300 401 FALSE 320 321
TRINITY_DN102368_c0_g1_350 HHAA TRINITY_DN102368_c0_g1 0.00090454425 TRINITY_DN102368_c0_g1 300 401 FALSE 380 381
TRINITY_DN102368_c0_g1_350 AAHH TRINITY_DN102368_c0_g1 -0.00148105525 TRINITY_DN102368_c0_g1 300 401 FALSE 320 321
TRINITY_DN102368_c0_g1_350 AAHH TRINITY_DN102368_c0_g1 -0.00148105525 TRINITY_DN102368_c0_g1 300 401 FALSE 380 381
TRINITY_DN102654_c0_g1_150 AAHH TRINITY_DN102654_c0_g1 0.00286546975 NA NA NA FALSE NA NA
TRINITY_DN102654_c0_g1_150 HHAA TRINITY_DN102654_c0_g1 1.86835e-05 NA NA NA FALSE NA NA
TRINITY_DN102654_c0_g1_150 HHHH TRINITY_DN102654_c0_g1 -0.0036246435 NA NA NA FALSE NA NA
TRINITY_DN102654_c0_g1_250 AAHH TRINITY_DN102654_c0_g1 -0.007055887 NA NA NA FALSE NA NA
TRINITY_DN102654_c0_g1_250 HHAA TRINITY_DN102654_c0_g1 0.00099716275 NA NA NA FALSE NA NA
TRINITY_DN102654_c0_g1_250 HHHH TRINITY_DN102654_c0_g1 0.00131087025 NA NA NA FALSE NA NA
TRINITY_DN102654_c0_g1_350 AAHH TRINITY_DN102654_c0_g1 -0.003422786 NA NA NA FALSE NA NA
TRINITY_DN102654_c0_g1_350 HHAA TRINITY_DN102654_c0_g1 0.005500981 NA NA NA FALSE NA NA
TRINITY_DN102654_c0_g1_350 HHHH TRINITY_DN102654_c0_g1 0.0114588935 NA NA NA FALSE NA NA
TRINITY_DN103187_c0_g1_150 AAHH TRINITY_DN103187_c0_g1 -0.0071317655 TRINITY_DN103187_c0_g1 100 201 FALSE 134 135
TRINITY_DN103187_c0_g1_150 AAHH TRINITY_DN103187_c0_g1 -0.0071317655 TRINITY_DN103187_c0_g1 100 201 FALSE 124 125
TRINITY_DN103187_c0_g1_150 AAHH TRINITY_DN103187_c0_g1 -0.0071317655 TRINITY_DN103187_c0_g1 100 201 FALSE 107 108
TRINITY_DN103187_c0_g1_150 AAHH TRINITY_DN103187_c0_g1 -0.0071317655 TRINITY_DN103187_c0_g1 100 201 FALSE 109 110
TRINITY_DN103187_c0_g1_150 HHAA TRINITY_DN103187_c0_g1 -0.0049698145 TRINITY_DN103187_c0_g1 100 201 FALSE 134 135
TRINITY_DN103187_c0_g1_150 HHAA TRINITY_DN103187_c0_g1 -0.0049698145 TRINITY_DN103187_c0_g1 100 201 FALSE 124 125
TRINITY_DN103187_c0_g1_150 HHAA TRINITY_DN103187_c0_g1 -0.0049698145 TRINITY_DN103187_c0_g1 100 201 FALSE 107 108
TRINITY_DN103187_c0_g1_150 HHAA TRINITY_DN103187_c0_g1 -0.0049698145 TRINITY_DN103187_c0_g1 100 201 FALSE 109 110
TRINITY_DN103187_c0_g1_150 HHHH TRINITY_DN103187_c0_g1 -0.00406723575 TRINITY_DN103187_c0_g1 100 201 FALSE 134 135
TRINITY_DN103187_c0_g1_150 HHHH TRINITY_DN103187_c0_g1 -0.00406723575 TRINITY_DN103187_c0_g1 100 201 FALSE 124 125
TRINITY_DN103187_c0_g1_150 HHHH TRINITY_DN103187_c0_g1 -0.00406723575 TRINITY_DN103187_c0_g1 100 201 FALSE 107 108
TRINITY_DN103187_c0_g1_150 HHHH TRINITY_DN103187_c0_g1 -0.00406723575 TRINITY_DN103187_c0_g1 100 201 FALSE 109 110
TRINITY_DN103378_c0_g1_450 HHHH TRINITY_DN103378_c0_g1 -0.0002224405 TRINITY_DN103378_c0_g1 400 501 FALSE 405 406
TRINITY_DN103378_c0_g1_450 HHHH TRINITY_DN103378_c0_g1 -0.0002224405 TRINITY_DN103378_c0_g1 400 501 FALSE 440 441
TRINITY_DN103378_c0_g1_450 HHHH TRINITY_DN103378_c0_g1 -0.0002224405 TRINITY_DN103378_c0_g1 400 501 FALSE 414 415
TRINITY_DN103378_c0_g1_450 HHHH TRINITY_DN103378_c0_g1 -0.0002224405 TRINITY_DN103378_c0_g1 400 501 FALSE 441 442
TRINITY_DN103378_c0_g1_450 AAHH TRINITY_DN103378_c0_g1 -0.00311838175 TRINITY_DN103378_c0_g1 400 501 FALSE 405 406
TRINITY_DN103378_c0_g1_450 AAHH TRINITY_DN103378_c0_g1 -0.00311838175 TRINITY_DN103378_c0_g1 400 501 FALSE 440 441
TRINITY_DN103378_c0_g1_450 AAHH TRINITY_DN103378_c0_g1 -0.00311838175 TRINITY_DN103378_c0_g1 400 501 FALSE 414 415
TRINITY_DN103378_c0_g1_450 AAHH TRINITY_DN103378_c0_g1 -0.00311838175 TRINITY_DN103378_c0_g1 400 501 FALSE 441 442
TRINITY_DN103378_c0_g1_450 HHAA TRINITY_DN103378_c0_g1 -0.00197653525 TRINITY_DN103378_c0_g1 400 501 FALSE 405 406
TRINITY_DN103378_c0_g1_450 HHAA TRINITY_DN103378_c0_g1 -0.00197653525 TRINITY_DN103378_c0_g1 400 501 FALSE 440 441
TRINITY_DN103378_c0_g1_450 HHAA TRINITY_DN103378_c0_g1 -0.00197653525 TRINITY_DN103378_c0_g1 400 501 FALSE 414 415
TRINITY_DN103378_c0_g1_450 HHAA TRINITY_DN103378_c0_g1 -0.00197653525 TRINITY_DN103378_c0_g1 400 501 FALSE 441 442
TRINITY_DN103378_c0_g1_550 HHHH TRINITY_DN103378_c0_g1 -0.00111626225 TRINITY_DN103378_c0_g1 500 601 TRUE 552 553
TRINITY_DN103378_c0_g1_550 HHHH TRINITY_DN103378_c0_g1 -0.00111626225 TRINITY_DN103378_c0_g1 500 601 FALSE 589 590
TRINITY_DN103378_c0_g1_550 HHHH TRINITY_DN103378_c0_g1 -0.00111626225 TRINITY_DN103378_c0_g1 500 601 FALSE 600 601
TRINITY_DN103378_c0_g1_550 HHHH TRINITY_DN103378_c0_g1 -0.00111626225 TRINITY_DN103378_c0_g1 500 601 FALSE 582 583
TRINITY_DN103378_c0_g1_550 HHHH TRINITY_DN103378_c0_g1 -0.00111626225 TRINITY_DN103378_c0_g1 500 601 FALSE 561 562
TRINITY_DN103378_c0_g1_550 AAHH TRINITY_DN103378_c0_g1 -0.0004070035 TRINITY_DN103378_c0_g1 500 601 TRUE 552 553
TRINITY_DN103378_c0_g1_550 AAHH TRINITY_DN103378_c0_g1 -0.0004070035 TRINITY_DN103378_c0_g1 500 601 FALSE 589 590
TRINITY_DN103378_c0_g1_550 AAHH TRINITY_DN103378_c0_g1 -0.0004070035 TRINITY_DN103378_c0_g1 500 601 FALSE 600 601
TRINITY_DN103378_c0_g1_550 AAHH TRINITY_DN103378_c0_g1 -0.0004070035 TRINITY_DN103378_c0_g1 500 601 FALSE 582 583
TRINITY_DN103378_c0_g1_550 AAHH TRINITY_DN103378_c0_g1 -0.0004070035 TRINITY_DN103378_c0_g1 500 601 FALSE 561 562
TRINITY_DN103378_c0_g1_550 HHAA TRINITY_DN103378_c0_g1 0.00013933275 TRINITY_DN103378_c0_g1 500 601 TRUE 552 553
TRINITY_DN103378_c0_g1_550 HHAA TRINITY_DN103378_c0_g1 0.00013933275 TRINITY_DN103378_c0_g1 500 601 FALSE 589 590
TRINITY_DN103378_c0_g1_550 HHAA TRINITY_DN103378_c0_g1 0.00013933275 TRINITY_DN103378_c0_g1 500 601 FALSE 600 601
TRINITY_DN103378_c0_g1_550 HHAA TRINITY_DN103378_c0_g1 0.00013933275 TRINITY_DN103378_c0_g1 500 601 FALSE 582 583
TRINITY_DN103378_c0_g1_550 HHAA TRINITY_DN103378_c0_g1 0.00013933275 TRINITY_DN103378_c0_g1 500 601 FALSE 561 562
TRINITY_DN103965_c0_g1_50 HHAA TRINITY_DN103965_c0_g1 0.000717878 TRINITY_DN103965_c0_g1 0 101 FALSE 4 5
TRINITY_DN103965_c0_g1_50 HHAA TRINITY_DN103965_c0_g1 0.000717878 TRINITY_DN103965_c0_g1 0 101 FALSE 5 6
TRINITY_DN103965_c0_g1_50 AAHH TRINITY_DN103965_c0_g1 -0.005419539 TRINITY_DN103965_c0_g1 0 101 FALSE 4 5
TRINITY_DN103965_c0_g1_50 AAHH TRINITY_DN103965_c0_g1 -0.005419539 TRINITY_DN103965_c0_g1 0 101 FALSE 5 6
TRINITY_DN103965_c0_g1_50 HHHH TRINITY_DN103965_c0_g1 0.004142531 TRINITY_DN103965_c0_g1 0 101 FALSE 4 5
TRINITY_DN103965_c0_g1_50 HHHH TRINITY_DN103965_c0_g1 0.004142531 TRINITY_DN103965_c0_g1 0 101 FALSE 5 6
TRINITY_DN104091_c0_g1_450 AAHH TRINITY_DN104091_c0_g1 0 TRINITY_DN104091_c0_g1 400 501 FALSE 494 495
TRINITY_DN104091_c0_g1_450 AAHH TRINITY_DN104091_c0_g1 0 TRINITY_DN104091_c0_g1 400 501 FALSE 485 486
TRINITY_DN104091_c0_g1_450 HHAA TRINITY_DN104091_c0_g1 0 TRINITY_DN104091_c0_g1 400 501 FALSE 494 495
TRINITY_DN104091_c0_g1_450 HHAA TRINITY_DN104091_c0_g1 0 TRINITY_DN104091_c0_g1 400 501 FALSE 485 486
TRINITY_DN104091_c0_g1_450 HHHH TRINITY_DN104091_c0_g1 0 TRINITY_DN104091_c0_g1 400 501 FALSE 494 495
TRINITY_DN104091_c0_g1_450 HHHH TRINITY_DN104091_c0_g1 0 TRINITY_DN104091_c0_g1 400 501 FALSE 485 486
TRINITY_DN104174_c0_g1_550 HHAA TRINITY_DN104174_c0_g1 7.57197500000001e-05 TRINITY_DN104174_c0_g1 500 601 FALSE 509 510
TRINITY_DN104174_c0_g1_550 HHHH TRINITY_DN104174_c0_g1 0.00031728025 TRINITY_DN104174_c0_g1 500 601 FALSE 509 510
TRINITY_DN104174_c0_g1_550 AAHH TRINITY_DN104174_c0_g1 -0.001365082 TRINITY_DN104174_c0_g1 500 601 FALSE 509 510
TRINITY_DN104174_c0_g1_650 AAHH TRINITY_DN104174_c0_g1 0 NA NA NA FALSE NA NA
TRINITY_DN104174_c0_g1_650 HHAA TRINITY_DN104174_c0_g1 0 NA NA NA FALSE NA NA
TRINITY_DN104174_c0_g1_650 HHHH TRINITY_DN104174_c0_g1 0 NA NA NA FALSE NA NA
TRINITY_DN104545_c0_g1_450 AAHH TRINITY_DN104545_c0_g1 9.456125e-05 NA NA NA FALSE NA NA
TRINITY_DN104545_c0_g1_450 HHAA TRINITY_DN104545_c0_g1 0.00053124925 NA NA NA FALSE NA NA
TRINITY_DN104545_c0_g1_450 HHHH TRINITY_DN104545_c0_g1 -0.00020052675 NA NA NA FALSE NA NA
TRINITY_DN104654_c0_g1_350 AAHH TRINITY_DN104654_c0_g1 0.0018014955 NA NA NA FALSE NA NA
TRINITY_DN104654_c0_g1_350 HHAA TRINITY_DN104654_c0_g1 -0.00117920825 NA NA NA FALSE NA NA
TRINITY_DN104654_c0_g1_350 HHHH TRINITY_DN104654_c0_g1 -0.00530138 NA NA NA FALSE NA NA
TRINITY_DN104654_c0_g1_450 AAHH TRINITY_DN104654_c0_g1 -0.000239098749999999 NA NA NA FALSE NA NA
TRINITY_DN104654_c0_g1_450 HHAA TRINITY_DN104654_c0_g1 -0.000197645999999999 NA NA NA FALSE NA NA
TRINITY_DN104654_c0_g1_450 HHHH TRINITY_DN104654_c0_g1 -0.0048399695 NA NA NA FALSE NA NA
TRINITY_DN104654_c0_g1_550 AAHH TRINITY_DN104654_c0_g1 -0.00269410175 NA NA NA FALSE NA NA
TRINITY_DN104654_c0_g1_550 HHAA TRINITY_DN104654_c0_g1 -0.0004411205 NA NA NA FALSE NA NA
TRINITY_DN104654_c0_g1_550 HHHH TRINITY_DN104654_c0_g1 -0.00056666625 NA NA NA FALSE NA NA
TRINITY_DN104690_c0_g1_50 AAHH TRINITY_DN104690_c0_g1 -0.0042523265 NA NA NA FALSE NA NA
TRINITY_DN104690_c0_g1_50 HHAA TRINITY_DN104690_c0_g1 0.00086994775 NA NA NA FALSE NA NA
TRINITY_DN104690_c0_g1_50 HHHH TRINITY_DN104690_c0_g1 0.00114434425 NA NA NA FALSE NA NA
TRINITY_DN104752_c0_g1_250 AAHH TRINITY_DN104752_c0_g1 -0.0030323165 TRINITY_DN104752_c0_g1 200 301 FALSE 287 288
TRINITY_DN104752_c0_g1_250 AAHH TRINITY_DN104752_c0_g1 -0.0030323165 TRINITY_DN104752_c0_g1 200 301 FALSE 224 225
TRINITY_DN104752_c0_g1_250 AAHH TRINITY_DN104752_c0_g1 -0.0030323165 TRINITY_DN104752_c0_g1 200 301 FALSE 230 231
TRINITY_DN104752_c0_g1_250 HHHH TRINITY_DN104752_c0_g1 0.001200691 TRINITY_DN104752_c0_g1 200 301 FALSE 287 288
TRINITY_DN104752_c0_g1_250 HHHH TRINITY_DN104752_c0_g1 0.001200691 TRINITY_DN104752_c0_g1 200 301 FALSE 224 225
TRINITY_DN104752_c0_g1_250 HHHH TRINITY_DN104752_c0_g1 0.001200691 TRINITY_DN104752_c0_g1 200 301 FALSE 230 231
TRINITY_DN104752_c0_g1_250 HHAA TRINITY_DN104752_c0_g1 0.0012556895 TRINITY_DN104752_c0_g1 200 301 FALSE 287 288
TRINITY_DN104752_c0_g1_250 HHAA TRINITY_DN104752_c0_g1 0.0012556895 TRINITY_DN104752_c0_g1 200 301 FALSE 224 225
TRINITY_DN104752_c0_g1_250 HHAA TRINITY_DN104752_c0_g1 0.0012556895 TRINITY_DN104752_c0_g1 200 301 FALSE 230 231
TRINITY_DN104752_c0_g1_350 HHHH TRINITY_DN104752_c0_g1 -0.00138656275 TRINITY_DN104752_c0_g1 300 401 FALSE 393 394
TRINITY_DN104752_c0_g1_350 HHHH TRINITY_DN104752_c0_g1 -0.00138656275 TRINITY_DN104752_c0_g1 300 401 FALSE 397 398
TRINITY_DN104752_c0_g1_350 HHHH TRINITY_DN104752_c0_g1 -0.00138656275 TRINITY_DN104752_c0_g1 300 401 FALSE 390 391
TRINITY_DN104752_c0_g1_350 HHHH TRINITY_DN104752_c0_g1 -0.00138656275 TRINITY_DN104752_c0_g1 300 401 FALSE 376 377
TRINITY_DN104752_c0_g1_350 HHHH TRINITY_DN104752_c0_g1 -0.00138656275 TRINITY_DN104752_c0_g1 300 401 FALSE 387 388
TRINITY_DN104752_c0_g1_350 HHAA TRINITY_DN104752_c0_g1 -0.00022465075 TRINITY_DN104752_c0_g1 300 401 FALSE 393 394
TRINITY_DN104752_c0_g1_350 HHAA TRINITY_DN104752_c0_g1 -0.00022465075 TRINITY_DN104752_c0_g1 300 401 FALSE 397 398
TRINITY_DN104752_c0_g1_350 HHAA TRINITY_DN104752_c0_g1 -0.00022465075 TRINITY_DN104752_c0_g1 300 401 FALSE 390 391
TRINITY_DN104752_c0_g1_350 HHAA TRINITY_DN104752_c0_g1 -0.00022465075 TRINITY_DN104752_c0_g1 300 401 FALSE 376 377
TRINITY_DN104752_c0_g1_350 HHAA TRINITY_DN104752_c0_g1 -0.00022465075 TRINITY_DN104752_c0_g1 300 401 FALSE 387 388
TRINITY_DN104752_c0_g1_350 AAHH TRINITY_DN104752_c0_g1 -0.00021348125 TRINITY_DN104752_c0_g1 300 401 FALSE 393 394
TRINITY_DN104752_c0_g1_350 AAHH TRINITY_DN104752_c0_g1 -0.00021348125 TRINITY_DN104752_c0_g1 300 401 FALSE 397 398
TRINITY_DN104752_c0_g1_350 AAHH TRINITY_DN104752_c0_g1 -0.00021348125 TRINITY_DN104752_c0_g1 300 401 FALSE 390 391
TRINITY_DN104752_c0_g1_350 AAHH TRINITY_DN104752_c0_g1 -0.00021348125 TRINITY_DN104752_c0_g1 300 401 FALSE 376 377
TRINITY_DN104752_c0_g1_350 AAHH TRINITY_DN104752_c0_g1 -0.00021348125 TRINITY_DN104752_c0_g1 300 401 FALSE 387 388
TRINITY_DN104752_c0_g1_450 HHHH TRINITY_DN104752_c0_g1 0.000778507 TRINITY_DN104752_c0_g1 400 501 FALSE 406 407
TRINITY_DN104752_c0_g1_450 HHHH TRINITY_DN104752_c0_g1 0.000778507 TRINITY_DN104752_c0_g1 400 501 FALSE 489 490
TRINITY_DN104752_c0_g1_450 HHHH TRINITY_DN104752_c0_g1 0.000778507 TRINITY_DN104752_c0_g1 400 501 FALSE 473 474
TRINITY_DN104752_c0_g1_450 HHHH TRINITY_DN104752_c0_g1 0.000778507 TRINITY_DN104752_c0_g1 400 501 FALSE 486 487
TRINITY_DN104752_c0_g1_450 HHHH TRINITY_DN104752_c0_g1 0.000778507 TRINITY_DN104752_c0_g1 400 501 FALSE 456 457
TRINITY_DN104752_c0_g1_450 HHHH TRINITY_DN104752_c0_g1 0.000778507 TRINITY_DN104752_c0_g1 400 501 FALSE 404 405
TRINITY_DN104752_c0_g1_450 AAHH TRINITY_DN104752_c0_g1 -0.00333349175 TRINITY_DN104752_c0_g1 400 501 FALSE 406 407
TRINITY_DN104752_c0_g1_450 AAHH TRINITY_DN104752_c0_g1 -0.00333349175 TRINITY_DN104752_c0_g1 400 501 FALSE 489 490
TRINITY_DN104752_c0_g1_450 AAHH TRINITY_DN104752_c0_g1 -0.00333349175 TRINITY_DN104752_c0_g1 400 501 FALSE 473 474
TRINITY_DN104752_c0_g1_450 AAHH TRINITY_DN104752_c0_g1 -0.00333349175 TRINITY_DN104752_c0_g1 400 501 FALSE 486 487
TRINITY_DN104752_c0_g1_450 AAHH TRINITY_DN104752_c0_g1 -0.00333349175 TRINITY_DN104752_c0_g1 400 501 FALSE 456 457
TRINITY_DN104752_c0_g1_450 AAHH TRINITY_DN104752_c0_g1 -0.00333349175 TRINITY_DN104752_c0_g1 400 501 FALSE 404 405
TRINITY_DN104752_c0_g1_450 HHAA TRINITY_DN104752_c0_g1 -0.0014252505 TRINITY_DN104752_c0_g1 400 501 FALSE 406 407
TRINITY_DN104752_c0_g1_450 HHAA TRINITY_DN104752_c0_g1 -0.0014252505 TRINITY_DN104752_c0_g1 400 501 FALSE 489 490
TRINITY_DN104752_c0_g1_450 HHAA TRINITY_DN104752_c0_g1 -0.0014252505 TRINITY_DN104752_c0_g1 400 501 FALSE 473 474
TRINITY_DN104752_c0_g1_450 HHAA TRINITY_DN104752_c0_g1 -0.0014252505 TRINITY_DN104752_c0_g1 400 501 FALSE 486 487
TRINITY_DN104752_c0_g1_450 HHAA TRINITY_DN104752_c0_g1 -0.0014252505 TRINITY_DN104752_c0_g1 400 501 FALSE 456 457
TRINITY_DN104752_c0_g1_450 HHAA TRINITY_DN104752_c0_g1 -0.0014252505 TRINITY_DN104752_c0_g1 400 501 FALSE 404 405
TRINITY_DN104764_c0_g1_550 HHAA TRINITY_DN104764_c0_g1 -0.0014584625 TRINITY_DN104764_c0_g1 500 601 FALSE 581 582
TRINITY_DN104764_c0_g1_550 HHAA TRINITY_DN104764_c0_g1 -0.0014584625 TRINITY_DN104764_c0_g1 500 601 FALSE 513 514
TRINITY_DN104764_c0_g1_550 HHAA TRINITY_DN104764_c0_g1 -0.0014584625 TRINITY_DN104764_c0_g1 500 601 FALSE 549 550
TRINITY_DN104764_c0_g1_550 HHAA TRINITY_DN104764_c0_g1 -0.0014584625 TRINITY_DN104764_c0_g1 500 601 FALSE 546 547
TRINITY_DN104764_c0_g1_550 HHAA TRINITY_DN104764_c0_g1 -0.0014584625 TRINITY_DN104764_c0_g1 500 601 FALSE 584 585
TRINITY_DN104764_c0_g1_550 HHHH TRINITY_DN104764_c0_g1 -0.001499625 TRINITY_DN104764_c0_g1 500 601 FALSE 581 582
TRINITY_DN104764_c0_g1_550 HHHH TRINITY_DN104764_c0_g1 -0.001499625 TRINITY_DN104764_c0_g1 500 601 FALSE 513 514
TRINITY_DN104764_c0_g1_550 HHHH TRINITY_DN104764_c0_g1 -0.001499625 TRINITY_DN104764_c0_g1 500 601 FALSE 549 550
TRINITY_DN104764_c0_g1_550 HHHH TRINITY_DN104764_c0_g1 -0.001499625 TRINITY_DN104764_c0_g1 500 601 FALSE 546 547
TRINITY_DN104764_c0_g1_550 HHHH TRINITY_DN104764_c0_g1 -0.001499625 TRINITY_DN104764_c0_g1 500 601 FALSE 584 585
TRINITY_DN104764_c0_g1_550 AAHH TRINITY_DN104764_c0_g1 -0.00165126625 TRINITY_DN104764_c0_g1 500 601 FALSE 581 582
TRINITY_DN104764_c0_g1_550 AAHH TRINITY_DN104764_c0_g1 -0.00165126625 TRINITY_DN104764_c0_g1 500 601 FALSE 513 514
TRINITY_DN104764_c0_g1_550 AAHH TRINITY_DN104764_c0_g1 -0.00165126625 TRINITY_DN104764_c0_g1 500 601 FALSE 549 550
TRINITY_DN104764_c0_g1_550 AAHH TRINITY_DN104764_c0_g1 -0.00165126625 TRINITY_DN104764_c0_g1 500 601 FALSE 546 547
TRINITY_DN104764_c0_g1_550 AAHH TRINITY_DN104764_c0_g1 -0.00165126625 TRINITY_DN104764_c0_g1 500 601 FALSE 584 585
TRINITY_DN105101_c0_g1_350 HHHH TRINITY_DN105101_c0_g1 -0.00087759375 TRINITY_DN105101_c0_g1 300 401 FALSE 398 399
TRINITY_DN105101_c0_g1_350 HHHH TRINITY_DN105101_c0_g1 -0.00087759375 TRINITY_DN105101_c0_g1 300 401 FALSE 365 366
TRINITY_DN105101_c0_g1_350 HHHH TRINITY_DN105101_c0_g1 -0.00087759375 TRINITY_DN105101_c0_g1 300 401 FALSE 353 354
TRINITY_DN105101_c0_g1_350 HHHH TRINITY_DN105101_c0_g1 -0.00087759375 TRINITY_DN105101_c0_g1 300 401 FALSE 396 397
TRINITY_DN105101_c0_g1_350 HHHH TRINITY_DN105101_c0_g1 -0.00087759375 TRINITY_DN105101_c0_g1 300 401 FALSE 323 324
TRINITY_DN105101_c0_g1_350 HHAA TRINITY_DN105101_c0_g1 0.0020529425 TRINITY_DN105101_c0_g1 300 401 FALSE 398 399
TRINITY_DN105101_c0_g1_350 HHAA TRINITY_DN105101_c0_g1 0.0020529425 TRINITY_DN105101_c0_g1 300 401 FALSE 365 366
TRINITY_DN105101_c0_g1_350 HHAA TRINITY_DN105101_c0_g1 0.0020529425 TRINITY_DN105101_c0_g1 300 401 FALSE 353 354
TRINITY_DN105101_c0_g1_350 HHAA TRINITY_DN105101_c0_g1 0.0020529425 TRINITY_DN105101_c0_g1 300 401 FALSE 396 397
TRINITY_DN105101_c0_g1_350 HHAA TRINITY_DN105101_c0_g1 0.0020529425 TRINITY_DN105101_c0_g1 300 401 FALSE 323 324
TRINITY_DN105101_c0_g1_350 AAHH TRINITY_DN105101_c0_g1 0.0023801835 TRINITY_DN105101_c0_g1 300 401 FALSE 398 399
TRINITY_DN105101_c0_g1_350 AAHH TRINITY_DN105101_c0_g1 0.0023801835 TRINITY_DN105101_c0_g1 300 401 FALSE 365 366
TRINITY_DN105101_c0_g1_350 AAHH TRINITY_DN105101_c0_g1 0.0023801835 TRINITY_DN105101_c0_g1 300 401 FALSE 353 354
TRINITY_DN105101_c0_g1_350 AAHH TRINITY_DN105101_c0_g1 0.0023801835 TRINITY_DN105101_c0_g1 300 401 FALSE 396 397
TRINITY_DN105101_c0_g1_350 AAHH TRINITY_DN105101_c0_g1 0.0023801835 TRINITY_DN105101_c0_g1 300 401 FALSE 323 324
TRINITY_DN105291_c0_g1_450 AAHH TRINITY_DN105291_c0_g1 -0.00176677525 NA NA NA FALSE NA NA
TRINITY_DN105291_c0_g1_450 HHHH TRINITY_DN105291_c0_g1 0.0007688365 NA NA NA FALSE NA NA
TRINITY_DN105291_c0_g1_450 HHAA TRINITY_DN105291_c0_g1 -0.00214743875 NA NA NA FALSE NA NA
TRINITY_DN105291_c0_g1_550 AAHH TRINITY_DN105291_c0_g1 -0.00186970925 NA NA NA FALSE NA NA
TRINITY_DN105291_c0_g1_550 HHHH TRINITY_DN105291_c0_g1 0.00093110125 NA NA NA FALSE NA NA
TRINITY_DN105291_c0_g1_550 HHAA TRINITY_DN105291_c0_g1 0.000204982 NA NA NA FALSE NA NA
TRINITY_DN105862_c0_g1_150 HHAA TRINITY_DN105862_c0_g1 0.002409066 TRINITY_DN105862_c0_g1 100 201 FALSE 109 110
TRINITY_DN105862_c0_g1_150 HHAA TRINITY_DN105862_c0_g1 0.002409066 TRINITY_DN105862_c0_g1 100 201 FALSE 193 194
TRINITY_DN105862_c0_g1_150 HHAA TRINITY_DN105862_c0_g1 0.002409066 TRINITY_DN105862_c0_g1 100 201 FALSE 172 173
TRINITY_DN105862_c0_g1_150 HHAA TRINITY_DN105862_c0_g1 0.002409066 TRINITY_DN105862_c0_g1 100 201 FALSE 106 107
TRINITY_DN105862_c0_g1_150 HHAA TRINITY_DN105862_c0_g1 0.002409066 TRINITY_DN105862_c0_g1 100 201 FALSE 127 128
TRINITY_DN105862_c0_g1_150 HHAA TRINITY_DN105862_c0_g1 0.002409066 TRINITY_DN105862_c0_g1 100 201 TRUE 190 191
TRINITY_DN105862_c0_g1_150 HHAA TRINITY_DN105862_c0_g1 0.002409066 TRINITY_DN105862_c0_g1 100 201 FALSE 154 155
TRINITY_DN105862_c0_g1_150 HHAA TRINITY_DN105862_c0_g1 0.002409066 TRINITY_DN105862_c0_g1 100 201 FALSE 124 125
TRINITY_DN105862_c0_g1_150 AAHH TRINITY_DN105862_c0_g1 -0.00151563225 TRINITY_DN105862_c0_g1 100 201 FALSE 109 110
TRINITY_DN105862_c0_g1_150 AAHH TRINITY_DN105862_c0_g1 -0.00151563225 TRINITY_DN105862_c0_g1 100 201 FALSE 193 194
TRINITY_DN105862_c0_g1_150 AAHH TRINITY_DN105862_c0_g1 -0.00151563225 TRINITY_DN105862_c0_g1 100 201 FALSE 172 173
TRINITY_DN105862_c0_g1_150 AAHH TRINITY_DN105862_c0_g1 -0.00151563225 TRINITY_DN105862_c0_g1 100 201 FALSE 106 107
TRINITY_DN105862_c0_g1_150 AAHH TRINITY_DN105862_c0_g1 -0.00151563225 TRINITY_DN105862_c0_g1 100 201 FALSE 127 128
TRINITY_DN105862_c0_g1_150 AAHH TRINITY_DN105862_c0_g1 -0.00151563225 TRINITY_DN105862_c0_g1 100 201 TRUE 190 191
TRINITY_DN105862_c0_g1_150 AAHH TRINITY_DN105862_c0_g1 -0.00151563225 TRINITY_DN105862_c0_g1 100 201 FALSE 154 155
TRINITY_DN105862_c0_g1_150 AAHH TRINITY_DN105862_c0_g1 -0.00151563225 TRINITY_DN105862_c0_g1 100 201 FALSE 124 125
TRINITY_DN105862_c0_g1_150 HHHH TRINITY_DN105862_c0_g1 -0.003753956 TRINITY_DN105862_c0_g1 100 201 FALSE 109 110
TRINITY_DN105862_c0_g1_150 HHHH TRINITY_DN105862_c0_g1 -0.003753956 TRINITY_DN105862_c0_g1 100 201 FALSE 193 194
TRINITY_DN105862_c0_g1_150 HHHH TRINITY_DN105862_c0_g1 -0.003753956 TRINITY_DN105862_c0_g1 100 201 FALSE 172 173
TRINITY_DN105862_c0_g1_150 HHHH TRINITY_DN105862_c0_g1 -0.003753956 TRINITY_DN105862_c0_g1 100 201 FALSE 106 107
TRINITY_DN105862_c0_g1_150 HHHH TRINITY_DN105862_c0_g1 -0.003753956 TRINITY_DN105862_c0_g1 100 201 FALSE 127 128
TRINITY_DN105862_c0_g1_150 HHHH TRINITY_DN105862_c0_g1 -0.003753956 TRINITY_DN105862_c0_g1 100 201 TRUE 190 191
TRINITY_DN105862_c0_g1_150 HHHH TRINITY_DN105862_c0_g1 -0.003753956 TRINITY_DN105862_c0_g1 100 201 FALSE 154 155
TRINITY_DN105862_c0_g1_150 HHHH TRINITY_DN105862_c0_g1 -0.003753956 TRINITY_DN105862_c0_g1 100 201 FALSE 124 125
TRINITY_DN105862_c0_g1_250 HHAA TRINITY_DN105862_c0_g1 -0.00081315575 TRINITY_DN105862_c0_g1 200 301 TRUE 247 248
TRINITY_DN105862_c0_g1_250 HHAA TRINITY_DN105862_c0_g1 -0.00081315575 TRINITY_DN105862_c0_g1 200 301 FALSE 238 239
TRINITY_DN105862_c0_g1_250 HHAA TRINITY_DN105862_c0_g1 -0.00081315575 TRINITY_DN105862_c0_g1 200 301 TRUE 259 260
TRINITY_DN105862_c0_g1_250 HHAA TRINITY_DN105862_c0_g1 -0.00081315575 TRINITY_DN105862_c0_g1 200 301 FALSE 256 257
TRINITY_DN105862_c0_g1_250 AAHH TRINITY_DN105862_c0_g1 -0.00095438875 TRINITY_DN105862_c0_g1 200 301 TRUE 247 248
TRINITY_DN105862_c0_g1_250 AAHH TRINITY_DN105862_c0_g1 -0.00095438875 TRINITY_DN105862_c0_g1 200 301 FALSE 238 239
TRINITY_DN105862_c0_g1_250 AAHH TRINITY_DN105862_c0_g1 -0.00095438875 TRINITY_DN105862_c0_g1 200 301 TRUE 259 260
TRINITY_DN105862_c0_g1_250 AAHH TRINITY_DN105862_c0_g1 -0.00095438875 TRINITY_DN105862_c0_g1 200 301 FALSE 256 257
TRINITY_DN105862_c0_g1_250 HHHH TRINITY_DN105862_c0_g1 -0.0032563025 TRINITY_DN105862_c0_g1 200 301 TRUE 247 248
TRINITY_DN105862_c0_g1_250 HHHH TRINITY_DN105862_c0_g1 -0.0032563025 TRINITY_DN105862_c0_g1 200 301 FALSE 238 239
TRINITY_DN105862_c0_g1_250 HHHH TRINITY_DN105862_c0_g1 -0.0032563025 TRINITY_DN105862_c0_g1 200 301 TRUE 259 260
TRINITY_DN105862_c0_g1_250 HHHH TRINITY_DN105862_c0_g1 -0.0032563025 TRINITY_DN105862_c0_g1 200 301 FALSE 256 257
TRINITY_DN105862_c0_g1_350 HHHH TRINITY_DN105862_c0_g1 0.00029717375 TRINITY_DN105862_c0_g1 300 401 FALSE 316 317
TRINITY_DN105862_c0_g1_350 HHAA TRINITY_DN105862_c0_g1 -8.27197499999999e-05 TRINITY_DN105862_c0_g1 300 401 FALSE 316 317
TRINITY_DN105862_c0_g1_350 AAHH TRINITY_DN105862_c0_g1 0.00228967775 TRINITY_DN105862_c0_g1 300 401 FALSE 316 317
TRINITY_DN105862_c0_g1_450 AAHH TRINITY_DN105862_c0_g1 0.0015067755 NA NA NA FALSE NA NA
TRINITY_DN105862_c0_g1_450 HHHH TRINITY_DN105862_c0_g1 0.001775344 NA NA NA FALSE NA NA
TRINITY_DN105862_c0_g1_450 HHAA TRINITY_DN105862_c0_g1 0.0029643595 NA NA NA FALSE NA NA
TRINITY_DN105986_c0_g1_350 AAHH TRINITY_DN105986_c0_g1 -0.003114891 NA NA NA FALSE NA NA
TRINITY_DN105986_c0_g1_350 HHAA TRINITY_DN105986_c0_g1 -0.00418372625 NA NA NA FALSE NA NA
TRINITY_DN105986_c0_g1_350 HHHH TRINITY_DN105986_c0_g1 -0.00093687975 NA NA NA FALSE NA NA
TRINITY_DN106091_c0_g1_550 AAHH TRINITY_DN106091_c0_g1 0.003294953 NA NA NA FALSE NA NA
TRINITY_DN106091_c0_g1_550 HHAA TRINITY_DN106091_c0_g1 0.0025974525 NA NA NA FALSE NA NA
TRINITY_DN106091_c0_g1_550 HHHH TRINITY_DN106091_c0_g1 -0.0019413255 NA NA NA FALSE NA NA
TRINITY_DN106091_c0_g1_650 AAHH TRINITY_DN106091_c0_g1 6.97624999999955e-06 NA NA NA FALSE NA NA
TRINITY_DN106091_c0_g1_650 HHAA TRINITY_DN106091_c0_g1 -0.001823178 NA NA NA FALSE NA NA
TRINITY_DN106091_c0_g1_650 HHHH TRINITY_DN106091_c0_g1 -0.00151643575 NA NA NA FALSE NA NA
TRINITY_DN106091_c0_g1_750 HHHH TRINITY_DN106091_c0_g1 -0.0019027935 TRINITY_DN106091_c0_g1 700 801 FALSE 743 744
TRINITY_DN106091_c0_g1_750 HHHH TRINITY_DN106091_c0_g1 -0.0019027935 TRINITY_DN106091_c0_g1 700 801 FALSE 767 768
TRINITY_DN106091_c0_g1_750 HHAA TRINITY_DN106091_c0_g1 -0.00503466225 TRINITY_DN106091_c0_g1 700 801 FALSE 743 744
TRINITY_DN106091_c0_g1_750 HHAA TRINITY_DN106091_c0_g1 -0.00503466225 TRINITY_DN106091_c0_g1 700 801 FALSE 767 768
TRINITY_DN106091_c0_g1_750 AAHH TRINITY_DN106091_c0_g1 -0.001004427 TRINITY_DN106091_c0_g1 700 801 FALSE 743 744
TRINITY_DN106091_c0_g1_750 AAHH TRINITY_DN106091_c0_g1 -0.001004427 TRINITY_DN106091_c0_g1 700 801 FALSE 767 768
TRINITY_DN106117_c0_g1_50 AAHH TRINITY_DN106117_c0_g1 0.001442319 NA NA NA FALSE NA NA
TRINITY_DN106117_c0_g1_50 HHHH TRINITY_DN106117_c0_g1 -0.000657562 NA NA NA FALSE NA NA
TRINITY_DN106117_c0_g1_50 HHAA TRINITY_DN106117_c0_g1 0.00093398625 NA NA NA FALSE NA NA
TRINITY_DN106117_c0_g2_50 AAHH TRINITY_DN106117_c0_g2 0.00230380525 NA NA NA FALSE NA NA
TRINITY_DN106117_c0_g2_50 HHHH TRINITY_DN106117_c0_g2 -0.001065065 NA NA NA FALSE NA NA
TRINITY_DN106117_c0_g2_50 HHAA TRINITY_DN106117_c0_g2 0.00100818025 NA NA NA FALSE NA NA
TRINITY_DN106200_c0_g1_150 HHAA TRINITY_DN106200_c0_g1 -8.42565e-05 TRINITY_DN106200_c0_g1 100 201 FALSE 119 120
TRINITY_DN106200_c0_g1_150 HHHH TRINITY_DN106200_c0_g1 0.0002221845 TRINITY_DN106200_c0_g1 100 201 FALSE 119 120
TRINITY_DN106200_c0_g1_150 AAHH TRINITY_DN106200_c0_g1 0.0013310125 TRINITY_DN106200_c0_g1 100 201 FALSE 119 120
TRINITY_DN106200_c0_g1_250 AAHH TRINITY_DN106200_c0_g1 -0.00115550125 NA NA NA FALSE NA NA
TRINITY_DN106200_c0_g1_250 HHAA TRINITY_DN106200_c0_g1 -0.000138011 NA NA NA FALSE NA NA
TRINITY_DN106200_c0_g1_250 HHHH TRINITY_DN106200_c0_g1 0.001877084 NA NA NA FALSE NA NA
TRINITY_DN106200_c0_g1_350 AAHH TRINITY_DN106200_c0_g1 0.0010287305 TRINITY_DN106200_c0_g1 300 401 FALSE 360 361
TRINITY_DN106200_c0_g1_350 AAHH TRINITY_DN106200_c0_g1 0.0010287305 TRINITY_DN106200_c0_g1 300 401 FALSE 386 387
TRINITY_DN106200_c0_g1_350 HHHH TRINITY_DN106200_c0_g1 0.0005064725 TRINITY_DN106200_c0_g1 300 401 FALSE 360 361
TRINITY_DN106200_c0_g1_350 HHHH TRINITY_DN106200_c0_g1 0.0005064725 TRINITY_DN106200_c0_g1 300 401 FALSE 386 387
TRINITY_DN106200_c0_g1_350 HHAA TRINITY_DN106200_c0_g1 -0.00131081225 TRINITY_DN106200_c0_g1 300 401 FALSE 360 361
TRINITY_DN106200_c0_g1_350 HHAA TRINITY_DN106200_c0_g1 -0.00131081225 TRINITY_DN106200_c0_g1 300 401 FALSE 386 387
TRINITY_DN106493_c0_g1_150 AAHH TRINITY_DN106493_c0_g1 -0.003384923 NA NA NA FALSE NA NA
TRINITY_DN106493_c0_g1_150 HHAA TRINITY_DN106493_c0_g1 6.37865000000001e-05 NA NA NA FALSE NA NA
TRINITY_DN106493_c0_g1_150 HHHH TRINITY_DN106493_c0_g1 0.004012234 NA NA NA FALSE NA NA
TRINITY_DN106493_c0_g1_350 HHAA TRINITY_DN106493_c0_g1 0.00793080025 TRINITY_DN106493_c0_g1 300 401 FALSE 337 338
TRINITY_DN106493_c0_g1_350 HHAA TRINITY_DN106493_c0_g1 0.00793080025 TRINITY_DN106493_c0_g1 300 401 TRUE 394 395
TRINITY_DN106493_c0_g1_350 HHAA TRINITY_DN106493_c0_g1 0.00793080025 TRINITY_DN106493_c0_g1 300 401 FALSE 364 365
TRINITY_DN106493_c0_g1_350 HHAA TRINITY_DN106493_c0_g1 0.00793080025 TRINITY_DN106493_c0_g1 300 401 TRUE 391 392
TRINITY_DN106493_c0_g1_350 HHAA TRINITY_DN106493_c0_g1 0.00793080025 TRINITY_DN106493_c0_g1 300 401 TRUE 342 343
TRINITY_DN106493_c0_g1_350 HHAA TRINITY_DN106493_c0_g1 0.00793080025 TRINITY_DN106493_c0_g1 300 401 FALSE 325 326
TRINITY_DN106493_c0_g1_350 AAHH TRINITY_DN106493_c0_g1 -0.00796347325 TRINITY_DN106493_c0_g1 300 401 FALSE 337 338
TRINITY_DN106493_c0_g1_350 AAHH TRINITY_DN106493_c0_g1 -0.00796347325 TRINITY_DN106493_c0_g1 300 401 TRUE 394 395
TRINITY_DN106493_c0_g1_350 AAHH TRINITY_DN106493_c0_g1 -0.00796347325 TRINITY_DN106493_c0_g1 300 401 FALSE 364 365
TRINITY_DN106493_c0_g1_350 AAHH TRINITY_DN106493_c0_g1 -0.00796347325 TRINITY_DN106493_c0_g1 300 401 TRUE 391 392
TRINITY_DN106493_c0_g1_350 AAHH TRINITY_DN106493_c0_g1 -0.00796347325 TRINITY_DN106493_c0_g1 300 401 TRUE 342 343
TRINITY_DN106493_c0_g1_350 AAHH TRINITY_DN106493_c0_g1 -0.00796347325 TRINITY_DN106493_c0_g1 300 401 FALSE 325 326
TRINITY_DN106493_c0_g1_350 HHHH TRINITY_DN106493_c0_g1 0.00305684475 TRINITY_DN106493_c0_g1 300 401 FALSE 337 338
TRINITY_DN106493_c0_g1_350 HHHH TRINITY_DN106493_c0_g1 0.00305684475 TRINITY_DN106493_c0_g1 300 401 TRUE 394 395
TRINITY_DN106493_c0_g1_350 HHHH TRINITY_DN106493_c0_g1 0.00305684475 TRINITY_DN106493_c0_g1 300 401 FALSE 364 365
TRINITY_DN106493_c0_g1_350 HHHH TRINITY_DN106493_c0_g1 0.00305684475 TRINITY_DN106493_c0_g1 300 401 TRUE 391 392
TRINITY_DN106493_c0_g1_350 HHHH TRINITY_DN106493_c0_g1 0.00305684475 TRINITY_DN106493_c0_g1 300 401 TRUE 342 343
TRINITY_DN106493_c0_g1_350 HHHH TRINITY_DN106493_c0_g1 0.00305684475 TRINITY_DN106493_c0_g1 300 401 FALSE 325 326
TRINITY_DN106493_c0_g1_450 AAHH TRINITY_DN106493_c0_g1 -0.0068864035 TRINITY_DN106493_c0_g1 400 501 FALSE 442 443
TRINITY_DN106493_c0_g1_450 AAHH TRINITY_DN106493_c0_g1 -0.0068864035 TRINITY_DN106493_c0_g1 400 501 FALSE 422 423
TRINITY_DN106493_c0_g1_450 AAHH TRINITY_DN106493_c0_g1 -0.0068864035 TRINITY_DN106493_c0_g1 400 501 FALSE 446 447
TRINITY_DN106493_c0_g1_450 AAHH TRINITY_DN106493_c0_g1 -0.0068864035 TRINITY_DN106493_c0_g1 400 501 FALSE 402 403
TRINITY_DN106493_c0_g1_450 AAHH TRINITY_DN106493_c0_g1 -0.0068864035 TRINITY_DN106493_c0_g1 400 501 TRUE 436 437
TRINITY_DN106493_c0_g1_450 AAHH TRINITY_DN106493_c0_g1 -0.0068864035 TRINITY_DN106493_c0_g1 400 501 FALSE 426 427
TRINITY_DN106493_c0_g1_450 AAHH TRINITY_DN106493_c0_g1 -0.0068864035 TRINITY_DN106493_c0_g1 400 501 TRUE 467 468
TRINITY_DN106493_c0_g1_450 AAHH TRINITY_DN106493_c0_g1 -0.0068864035 TRINITY_DN106493_c0_g1 400 501 FALSE 474 475
TRINITY_DN106493_c0_g1_450 AAHH TRINITY_DN106493_c0_g1 -0.0068864035 TRINITY_DN106493_c0_g1 400 501 FALSE 470 471
TRINITY_DN106493_c0_g1_450 AAHH TRINITY_DN106493_c0_g1 -0.0068864035 TRINITY_DN106493_c0_g1 400 501 FALSE 466 467
TRINITY_DN106493_c0_g1_450 AAHH TRINITY_DN106493_c0_g1 -0.0068864035 TRINITY_DN106493_c0_g1 400 501 TRUE 460 461
TRINITY_DN106493_c0_g1_450 AAHH TRINITY_DN106493_c0_g1 -0.0068864035 TRINITY_DN106493_c0_g1 400 501 FALSE 450 451
TRINITY_DN106493_c0_g1_450 AAHH TRINITY_DN106493_c0_g1 -0.0068864035 TRINITY_DN106493_c0_g1 400 501 FALSE 412 413
TRINITY_DN106493_c0_g1_450 AAHH TRINITY_DN106493_c0_g1 -0.0068864035 TRINITY_DN106493_c0_g1 400 501 TRUE 487 488
TRINITY_DN106493_c0_g1_450 AAHH TRINITY_DN106493_c0_g1 -0.0068864035 TRINITY_DN106493_c0_g1 400 501 FALSE 492 493
TRINITY_DN106493_c0_g1_450 HHHH TRINITY_DN106493_c0_g1 0.00876573775 TRINITY_DN106493_c0_g1 400 501 FALSE 442 443
TRINITY_DN106493_c0_g1_450 HHHH TRINITY_DN106493_c0_g1 0.00876573775 TRINITY_DN106493_c0_g1 400 501 FALSE 422 423
TRINITY_DN106493_c0_g1_450 HHHH TRINITY_DN106493_c0_g1 0.00876573775 TRINITY_DN106493_c0_g1 400 501 FALSE 446 447
TRINITY_DN106493_c0_g1_450 HHHH TRINITY_DN106493_c0_g1 0.00876573775 TRINITY_DN106493_c0_g1 400 501 FALSE 402 403
TRINITY_DN106493_c0_g1_450 HHHH TRINITY_DN106493_c0_g1 0.00876573775 TRINITY_DN106493_c0_g1 400 501 TRUE 436 437
TRINITY_DN106493_c0_g1_450 HHHH TRINITY_DN106493_c0_g1 0.00876573775 TRINITY_DN106493_c0_g1 400 501 FALSE 426 427
TRINITY_DN106493_c0_g1_450 HHHH TRINITY_DN106493_c0_g1 0.00876573775 TRINITY_DN106493_c0_g1 400 501 TRUE 467 468
TRINITY_DN106493_c0_g1_450 HHHH TRINITY_DN106493_c0_g1 0.00876573775 TRINITY_DN106493_c0_g1 400 501 FALSE 474 475
TRINITY_DN106493_c0_g1_450 HHHH TRINITY_DN106493_c0_g1 0.00876573775 TRINITY_DN106493_c0_g1 400 501 FALSE 470 471
TRINITY_DN106493_c0_g1_450 HHHH TRINITY_DN106493_c0_g1 0.00876573775 TRINITY_DN106493_c0_g1 400 501 FALSE 466 467
TRINITY_DN106493_c0_g1_450 HHHH TRINITY_DN106493_c0_g1 0.00876573775 TRINITY_DN106493_c0_g1 400 501 TRUE 460 461
TRINITY_DN106493_c0_g1_450 HHHH TRINITY_DN106493_c0_g1 0.00876573775 TRINITY_DN106493_c0_g1 400 501 FALSE 450 451
TRINITY_DN106493_c0_g1_450 HHHH TRINITY_DN106493_c0_g1 0.00876573775 TRINITY_DN106493_c0_g1 400 501 FALSE 412 413
TRINITY_DN106493_c0_g1_450 HHHH TRINITY_DN106493_c0_g1 0.00876573775 TRINITY_DN106493_c0_g1 400 501 TRUE 487 488
TRINITY_DN106493_c0_g1_450 HHHH TRINITY_DN106493_c0_g1 0.00876573775 TRINITY_DN106493_c0_g1 400 501 FALSE 492 493
TRINITY_DN106493_c0_g1_450 HHAA TRINITY_DN106493_c0_g1 0.00200631425 TRINITY_DN106493_c0_g1 400 501 FALSE 442 443
TRINITY_DN106493_c0_g1_450 HHAA TRINITY_DN106493_c0_g1 0.00200631425 TRINITY_DN106493_c0_g1 400 501 FALSE 422 423
TRINITY_DN106493_c0_g1_450 HHAA TRINITY_DN106493_c0_g1 0.00200631425 TRINITY_DN106493_c0_g1 400 501 FALSE 446 447
TRINITY_DN106493_c0_g1_450 HHAA TRINITY_DN106493_c0_g1 0.00200631425 TRINITY_DN106493_c0_g1 400 501 FALSE 402 403
TRINITY_DN106493_c0_g1_450 HHAA TRINITY_DN106493_c0_g1 0.00200631425 TRINITY_DN106493_c0_g1 400 501 TRUE 436 437
TRINITY_DN106493_c0_g1_450 HHAA TRINITY_DN106493_c0_g1 0.00200631425 TRINITY_DN106493_c0_g1 400 501 FALSE 426 427
TRINITY_DN106493_c0_g1_450 HHAA TRINITY_DN106493_c0_g1 0.00200631425 TRINITY_DN106493_c0_g1 400 501 TRUE 467 468
TRINITY_DN106493_c0_g1_450 HHAA TRINITY_DN106493_c0_g1 0.00200631425 TRINITY_DN106493_c0_g1 400 501 FALSE 474 475
TRINITY_DN106493_c0_g1_450 HHAA TRINITY_DN106493_c0_g1 0.00200631425 TRINITY_DN106493_c0_g1 400 501 FALSE 470 471
TRINITY_DN106493_c0_g1_450 HHAA TRINITY_DN106493_c0_g1 0.00200631425 TRINITY_DN106493_c0_g1 400 501 FALSE 466 467
TRINITY_DN106493_c0_g1_450 HHAA TRINITY_DN106493_c0_g1 0.00200631425 TRINITY_DN106493_c0_g1 400 501 TRUE 460 461
TRINITY_DN106493_c0_g1_450 HHAA TRINITY_DN106493_c0_g1 0.00200631425 TRINITY_DN106493_c0_g1 400 501 FALSE 450 451
TRINITY_DN106493_c0_g1_450 HHAA TRINITY_DN106493_c0_g1 0.00200631425 TRINITY_DN106493_c0_g1 400 501 FALSE 412 413
TRINITY_DN106493_c0_g1_450 HHAA TRINITY_DN106493_c0_g1 0.00200631425 TRINITY_DN106493_c0_g1 400 501 TRUE 487 488
TRINITY_DN106493_c0_g1_450 HHAA TRINITY_DN106493_c0_g1 0.00200631425 TRINITY_DN106493_c0_g1 400 501 FALSE 492 493
TRINITY_DN106510_c0_g1_150 AAHH TRINITY_DN106510_c0_g1 -0.00072735675 NA NA NA FALSE NA NA
TRINITY_DN106510_c0_g1_150 HHAA TRINITY_DN106510_c0_g1 -0.001151188 NA NA NA FALSE NA NA
TRINITY_DN106510_c0_g1_150 HHHH TRINITY_DN106510_c0_g1 5.55149999999999e-05 NA NA NA FALSE NA NA
TRINITY_DN106510_c0_g1_250 HHAA TRINITY_DN106510_c0_g1 0.004142217 TRINITY_DN106510_c0_g1 200 301 FALSE 278 279
TRINITY_DN106510_c0_g1_250 HHAA TRINITY_DN106510_c0_g1 0.004142217 TRINITY_DN106510_c0_g1 200 301 FALSE 295 296
TRINITY_DN106510_c0_g1_250 HHAA TRINITY_DN106510_c0_g1 0.004142217 TRINITY_DN106510_c0_g1 200 301 FALSE 300 301
TRINITY_DN106510_c0_g1_250 HHAA TRINITY_DN106510_c0_g1 0.004142217 TRINITY_DN106510_c0_g1 200 301 FALSE 255 256
TRINITY_DN106510_c0_g1_250 HHAA TRINITY_DN106510_c0_g1 0.004142217 TRINITY_DN106510_c0_g1 200 301 FALSE 299 300
TRINITY_DN106510_c0_g1_250 HHAA TRINITY_DN106510_c0_g1 0.004142217 TRINITY_DN106510_c0_g1 200 301 FALSE 283 284
TRINITY_DN106510_c0_g1_250 HHAA TRINITY_DN106510_c0_g1 0.004142217 TRINITY_DN106510_c0_g1 200 301 FALSE 296 297
TRINITY_DN106510_c0_g1_250 HHHH TRINITY_DN106510_c0_g1 -3.81267499999999e-05 TRINITY_DN106510_c0_g1 200 301 FALSE 278 279
TRINITY_DN106510_c0_g1_250 HHHH TRINITY_DN106510_c0_g1 -3.81267499999999e-05 TRINITY_DN106510_c0_g1 200 301 FALSE 295 296
TRINITY_DN106510_c0_g1_250 HHHH TRINITY_DN106510_c0_g1 -3.81267499999999e-05 TRINITY_DN106510_c0_g1 200 301 FALSE 300 301
TRINITY_DN106510_c0_g1_250 HHHH TRINITY_DN106510_c0_g1 -3.81267499999999e-05 TRINITY_DN106510_c0_g1 200 301 FALSE 255 256
TRINITY_DN106510_c0_g1_250 HHHH TRINITY_DN106510_c0_g1 -3.81267499999999e-05 TRINITY_DN106510_c0_g1 200 301 FALSE 299 300
TRINITY_DN106510_c0_g1_250 HHHH TRINITY_DN106510_c0_g1 -3.81267499999999e-05 TRINITY_DN106510_c0_g1 200 301 FALSE 283 284
TRINITY_DN106510_c0_g1_250 HHHH TRINITY_DN106510_c0_g1 -3.81267499999999e-05 TRINITY_DN106510_c0_g1 200 301 FALSE 296 297
TRINITY_DN106510_c0_g1_250 AAHH TRINITY_DN106510_c0_g1 -0.00894576125 TRINITY_DN106510_c0_g1 200 301 FALSE 278 279
TRINITY_DN106510_c0_g1_250 AAHH TRINITY_DN106510_c0_g1 -0.00894576125 TRINITY_DN106510_c0_g1 200 301 FALSE 295 296
TRINITY_DN106510_c0_g1_250 AAHH TRINITY_DN106510_c0_g1 -0.00894576125 TRINITY_DN106510_c0_g1 200 301 FALSE 300 301
TRINITY_DN106510_c0_g1_250 AAHH TRINITY_DN106510_c0_g1 -0.00894576125 TRINITY_DN106510_c0_g1 200 301 FALSE 255 256
TRINITY_DN106510_c0_g1_250 AAHH TRINITY_DN106510_c0_g1 -0.00894576125 TRINITY_DN106510_c0_g1 200 301 FALSE 299 300
TRINITY_DN106510_c0_g1_250 AAHH TRINITY_DN106510_c0_g1 -0.00894576125 TRINITY_DN106510_c0_g1 200 301 FALSE 283 284
TRINITY_DN106510_c0_g1_250 AAHH TRINITY_DN106510_c0_g1 -0.00894576125 TRINITY_DN106510_c0_g1 200 301 FALSE 296 297
TRINITY_DN106510_c0_g1_50 AAHH TRINITY_DN106510_c0_g1 -0.00169970475 TRINITY_DN106510_c0_g1 0 101 FALSE 7 8
TRINITY_DN106510_c0_g1_50 AAHH TRINITY_DN106510_c0_g1 -0.00169970475 TRINITY_DN106510_c0_g1 0 101 FALSE 20 21
TRINITY_DN106510_c0_g1_50 HHHH TRINITY_DN106510_c0_g1 0.00178848425 TRINITY_DN106510_c0_g1 0 101 FALSE 7 8
TRINITY_DN106510_c0_g1_50 HHHH TRINITY_DN106510_c0_g1 0.00178848425 TRINITY_DN106510_c0_g1 0 101 FALSE 20 21
TRINITY_DN106510_c0_g1_50 HHAA TRINITY_DN106510_c0_g1 -0.0010206535 TRINITY_DN106510_c0_g1 0 101 FALSE 7 8
TRINITY_DN106510_c0_g1_50 HHAA TRINITY_DN106510_c0_g1 -0.0010206535 TRINITY_DN106510_c0_g1 0 101 FALSE 20 21
TRINITY_DN106734_c0_g1_150 HHAA TRINITY_DN106734_c0_g1 0 TRINITY_DN106734_c0_g1 100 201 FALSE 192 193
TRINITY_DN106734_c0_g1_150 HHHH TRINITY_DN106734_c0_g1 0.000439312 TRINITY_DN106734_c0_g1 100 201 FALSE 192 193
TRINITY_DN106734_c0_g1_150 AAHH TRINITY_DN106734_c0_g1 -0.00017916525 TRINITY_DN106734_c0_g1 100 201 FALSE 192 193
TRINITY_DN106734_c0_g1_250 HHHH TRINITY_DN106734_c0_g1 -0.00025662225 TRINITY_DN106734_c0_g1 200 301 FALSE 273 274
TRINITY_DN106734_c0_g1_250 AAHH TRINITY_DN106734_c0_g1 -0.000653966 TRINITY_DN106734_c0_g1 200 301 FALSE 273 274
TRINITY_DN106734_c0_g1_250 HHAA TRINITY_DN106734_c0_g1 0.00084376175 TRINITY_DN106734_c0_g1 200 301 FALSE 273 274
TRINITY_DN106755_c0_g1_350 HHHH TRINITY_DN106755_c0_g1 -0.0002070545 TRINITY_DN106755_c0_g1 300 401 FALSE 310 311
TRINITY_DN106755_c0_g1_350 HHHH TRINITY_DN106755_c0_g1 -0.0002070545 TRINITY_DN106755_c0_g1 300 401 FALSE 319 320
TRINITY_DN106755_c0_g1_350 HHAA TRINITY_DN106755_c0_g1 0.000944242 TRINITY_DN106755_c0_g1 300 401 FALSE 310 311
TRINITY_DN106755_c0_g1_350 HHAA TRINITY_DN106755_c0_g1 0.000944242 TRINITY_DN106755_c0_g1 300 401 FALSE 319 320
TRINITY_DN106755_c0_g1_350 AAHH TRINITY_DN106755_c0_g1 -0.0009791365 TRINITY_DN106755_c0_g1 300 401 FALSE 310 311
TRINITY_DN106755_c0_g1_350 AAHH TRINITY_DN106755_c0_g1 -0.0009791365 TRINITY_DN106755_c0_g1 300 401 FALSE 319 320
TRINITY_DN106908_c0_g4_550 AAHH TRINITY_DN106908_c0_g4 0.0040911495 NA NA NA FALSE NA NA
TRINITY_DN106908_c0_g4_550 HHAA TRINITY_DN106908_c0_g4 -0.01413374075 NA NA NA FALSE NA NA
TRINITY_DN106908_c0_g4_550 HHHH TRINITY_DN106908_c0_g4 -0.01501936225 NA NA NA FALSE NA NA
TRINITY_DN106956_c1_g1_550 AAHH TRINITY_DN106956_c1_g1 0.004345712 TRINITY_DN106956_c1_g1 500 601 FALSE 579 580
TRINITY_DN106956_c1_g1_550 AAHH TRINITY_DN106956_c1_g1 0.004345712 TRINITY_DN106956_c1_g1 500 601 FALSE 543 544
TRINITY_DN106956_c1_g1_550 AAHH TRINITY_DN106956_c1_g1 0.004345712 TRINITY_DN106956_c1_g1 500 601 FALSE 528 529
TRINITY_DN106956_c1_g1_550 HHAA TRINITY_DN106956_c1_g1 0.00045582675 TRINITY_DN106956_c1_g1 500 601 FALSE 579 580
TRINITY_DN106956_c1_g1_550 HHAA TRINITY_DN106956_c1_g1 0.00045582675 TRINITY_DN106956_c1_g1 500 601 FALSE 543 544
TRINITY_DN106956_c1_g1_550 HHAA TRINITY_DN106956_c1_g1 0.00045582675 TRINITY_DN106956_c1_g1 500 601 FALSE 528 529
TRINITY_DN106956_c1_g1_550 HHHH TRINITY_DN106956_c1_g1 -0.0007510045 TRINITY_DN106956_c1_g1 500 601 FALSE 579 580
TRINITY_DN106956_c1_g1_550 HHHH TRINITY_DN106956_c1_g1 -0.0007510045 TRINITY_DN106956_c1_g1 500 601 FALSE 543 544
TRINITY_DN106956_c1_g1_550 HHHH TRINITY_DN106956_c1_g1 -0.0007510045 TRINITY_DN106956_c1_g1 500 601 FALSE 528 529
TRINITY_DN106956_c1_g1_650 AAHH TRINITY_DN106956_c1_g1 0.00021099175 NA NA NA FALSE NA NA
TRINITY_DN106956_c1_g1_650 HHHH TRINITY_DN106956_c1_g1 0.001689307 NA NA NA FALSE NA NA
TRINITY_DN106956_c1_g1_650 HHAA TRINITY_DN106956_c1_g1 0.002102917 NA NA NA FALSE NA NA
TRINITY_DN106956_c1_g1_750 HHHH TRINITY_DN106956_c1_g1 0.001829451 TRINITY_DN106956_c1_g1 700 801 FALSE 763 764
TRINITY_DN106956_c1_g1_750 HHHH TRINITY_DN106956_c1_g1 0.001829451 TRINITY_DN106956_c1_g1 700 801 FALSE 771 772
TRINITY_DN106956_c1_g1_750 HHHH TRINITY_DN106956_c1_g1 0.001829451 TRINITY_DN106956_c1_g1 700 801 FALSE 796 797
TRINITY_DN106956_c1_g1_750 HHHH TRINITY_DN106956_c1_g1 0.001829451 TRINITY_DN106956_c1_g1 700 801 FALSE 720 721
TRINITY_DN106956_c1_g1_750 HHHH TRINITY_DN106956_c1_g1 0.001829451 TRINITY_DN106956_c1_g1 700 801 FALSE 747 748
TRINITY_DN106956_c1_g1_750 HHHH TRINITY_DN106956_c1_g1 0.001829451 TRINITY_DN106956_c1_g1 700 801 FALSE 799 800
TRINITY_DN106956_c1_g1_750 HHHH TRINITY_DN106956_c1_g1 0.001829451 TRINITY_DN106956_c1_g1 700 801 FALSE 762 763
TRINITY_DN106956_c1_g1_750 HHHH TRINITY_DN106956_c1_g1 0.001829451 TRINITY_DN106956_c1_g1 700 801 FALSE 732 733
TRINITY_DN106956_c1_g1_750 HHHH TRINITY_DN106956_c1_g1 0.001829451 TRINITY_DN106956_c1_g1 700 801 FALSE 717 718
TRINITY_DN106956_c1_g1_750 HHHH TRINITY_DN106956_c1_g1 0.001829451 TRINITY_DN106956_c1_g1 700 801 FALSE 800 801
TRINITY_DN106956_c1_g1_750 HHAA TRINITY_DN106956_c1_g1 0.00352091175 TRINITY_DN106956_c1_g1 700 801 FALSE 763 764
TRINITY_DN106956_c1_g1_750 HHAA TRINITY_DN106956_c1_g1 0.00352091175 TRINITY_DN106956_c1_g1 700 801 FALSE 771 772
TRINITY_DN106956_c1_g1_750 HHAA TRINITY_DN106956_c1_g1 0.00352091175 TRINITY_DN106956_c1_g1 700 801 FALSE 796 797
TRINITY_DN106956_c1_g1_750 HHAA TRINITY_DN106956_c1_g1 0.00352091175 TRINITY_DN106956_c1_g1 700 801 FALSE 720 721
TRINITY_DN106956_c1_g1_750 HHAA TRINITY_DN106956_c1_g1 0.00352091175 TRINITY_DN106956_c1_g1 700 801 FALSE 747 748
TRINITY_DN106956_c1_g1_750 HHAA TRINITY_DN106956_c1_g1 0.00352091175 TRINITY_DN106956_c1_g1 700 801 FALSE 799 800
TRINITY_DN106956_c1_g1_750 HHAA TRINITY_DN106956_c1_g1 0.00352091175 TRINITY_DN106956_c1_g1 700 801 FALSE 762 763
TRINITY_DN106956_c1_g1_750 HHAA TRINITY_DN106956_c1_g1 0.00352091175 TRINITY_DN106956_c1_g1 700 801 FALSE 732 733
TRINITY_DN106956_c1_g1_750 HHAA TRINITY_DN106956_c1_g1 0.00352091175 TRINITY_DN106956_c1_g1 700 801 FALSE 717 718
TRINITY_DN106956_c1_g1_750 HHAA TRINITY_DN106956_c1_g1 0.00352091175 TRINITY_DN106956_c1_g1 700 801 FALSE 800 801
TRINITY_DN106956_c1_g1_750 AAHH TRINITY_DN106956_c1_g1 -0.0049364715 TRINITY_DN106956_c1_g1 700 801 FALSE 763 764
TRINITY_DN106956_c1_g1_750 AAHH TRINITY_DN106956_c1_g1 -0.0049364715 TRINITY_DN106956_c1_g1 700 801 FALSE 771 772
TRINITY_DN106956_c1_g1_750 AAHH TRINITY_DN106956_c1_g1 -0.0049364715 TRINITY_DN106956_c1_g1 700 801 FALSE 796 797
TRINITY_DN106956_c1_g1_750 AAHH TRINITY_DN106956_c1_g1 -0.0049364715 TRINITY_DN106956_c1_g1 700 801 FALSE 720 721
TRINITY_DN106956_c1_g1_750 AAHH TRINITY_DN106956_c1_g1 -0.0049364715 TRINITY_DN106956_c1_g1 700 801 FALSE 747 748
TRINITY_DN106956_c1_g1_750 AAHH TRINITY_DN106956_c1_g1 -0.0049364715 TRINITY_DN106956_c1_g1 700 801 FALSE 799 800
TRINITY_DN106956_c1_g1_750 AAHH TRINITY_DN106956_c1_g1 -0.0049364715 TRINITY_DN106956_c1_g1 700 801 FALSE 762 763
TRINITY_DN106956_c1_g1_750 AAHH TRINITY_DN106956_c1_g1 -0.0049364715 TRINITY_DN106956_c1_g1 700 801 FALSE 732 733
TRINITY_DN106956_c1_g1_750 AAHH TRINITY_DN106956_c1_g1 -0.0049364715 TRINITY_DN106956_c1_g1 700 801 FALSE 717 718
TRINITY_DN106956_c1_g1_750 AAHH TRINITY_DN106956_c1_g1 -0.0049364715 TRINITY_DN106956_c1_g1 700 801 FALSE 800 801
TRINITY_DN107135_c0_g2_150 AAHH TRINITY_DN107135_c0_g2 -0.0032593605 NA NA NA FALSE NA NA
TRINITY_DN107135_c0_g2_150 HHAA TRINITY_DN107135_c0_g2 0.00297028375 NA NA NA FALSE NA NA
TRINITY_DN107135_c0_g2_150 HHHH TRINITY_DN107135_c0_g2 0.002442424 NA NA NA FALSE NA NA
TRINITY_DN107420_c0_g1_50 AAHH TRINITY_DN107420_c0_g1 0.002076693 TRINITY_DN107420_c0_g1 0 101 FALSE 9 10
TRINITY_DN107420_c0_g1_50 AAHH TRINITY_DN107420_c0_g1 0.002076693 TRINITY_DN107420_c0_g1 0 101 FALSE 10 11
TRINITY_DN107420_c0_g1_50 HHAA TRINITY_DN107420_c0_g1 0.00209897525 TRINITY_DN107420_c0_g1 0 101 FALSE 9 10
TRINITY_DN107420_c0_g1_50 HHAA TRINITY_DN107420_c0_g1 0.00209897525 TRINITY_DN107420_c0_g1 0 101 FALSE 10 11
TRINITY_DN107420_c0_g1_50 HHHH TRINITY_DN107420_c0_g1 -0.00189147375 TRINITY_DN107420_c0_g1 0 101 FALSE 9 10
TRINITY_DN107420_c0_g1_50 HHHH TRINITY_DN107420_c0_g1 -0.00189147375 TRINITY_DN107420_c0_g1 0 101 FALSE 10 11
TRINITY_DN107520_c0_g2_550 AAHH TRINITY_DN107520_c0_g2 -0.00356221525 TRINITY_DN107520_c0_g2 500 601 FALSE 583 584
TRINITY_DN107520_c0_g2_550 AAHH TRINITY_DN107520_c0_g2 -0.00356221525 TRINITY_DN107520_c0_g2 500 601 FALSE 584 585
TRINITY_DN107520_c0_g2_550 AAHH TRINITY_DN107520_c0_g2 -0.00356221525 TRINITY_DN107520_c0_g2 500 601 FALSE 585 586
TRINITY_DN107520_c0_g2_550 HHAA TRINITY_DN107520_c0_g2 0.00212819575 TRINITY_DN107520_c0_g2 500 601 FALSE 583 584
TRINITY_DN107520_c0_g2_550 HHAA TRINITY_DN107520_c0_g2 0.00212819575 TRINITY_DN107520_c0_g2 500 601 FALSE 584 585
TRINITY_DN107520_c0_g2_550 HHAA TRINITY_DN107520_c0_g2 0.00212819575 TRINITY_DN107520_c0_g2 500 601 FALSE 585 586
TRINITY_DN107520_c0_g2_550 HHHH TRINITY_DN107520_c0_g2 0.00196067675 TRINITY_DN107520_c0_g2 500 601 FALSE 583 584
TRINITY_DN107520_c0_g2_550 HHHH TRINITY_DN107520_c0_g2 0.00196067675 TRINITY_DN107520_c0_g2 500 601 FALSE 584 585
TRINITY_DN107520_c0_g2_550 HHHH TRINITY_DN107520_c0_g2 0.00196067675 TRINITY_DN107520_c0_g2 500 601 FALSE 585 586
TRINITY_DN107663_c0_g1_350 HHHH TRINITY_DN107663_c0_g1 0.001142942 TRINITY_DN107663_c0_g1 300 401 FALSE 383 384
TRINITY_DN107663_c0_g1_350 HHHH TRINITY_DN107663_c0_g1 0.001142942 TRINITY_DN107663_c0_g1 300 401 FALSE 317 318
TRINITY_DN107663_c0_g1_350 HHHH TRINITY_DN107663_c0_g1 0.001142942 TRINITY_DN107663_c0_g1 300 401 FALSE 329 330
TRINITY_DN107663_c0_g1_350 HHHH TRINITY_DN107663_c0_g1 0.001142942 TRINITY_DN107663_c0_g1 300 401 FALSE 371 372
TRINITY_DN107663_c0_g1_350 HHHH TRINITY_DN107663_c0_g1 0.001142942 TRINITY_DN107663_c0_g1 300 401 FALSE 366 367
TRINITY_DN107663_c0_g1_350 HHHH TRINITY_DN107663_c0_g1 0.001142942 TRINITY_DN107663_c0_g1 300 401 FALSE 302 303
TRINITY_DN107663_c0_g1_350 HHHH TRINITY_DN107663_c0_g1 0.001142942 TRINITY_DN107663_c0_g1 300 401 FALSE 350 351
TRINITY_DN107663_c0_g1_350 HHHH TRINITY_DN107663_c0_g1 0.001142942 TRINITY_DN107663_c0_g1 300 401 FALSE 347 348
TRINITY_DN107663_c0_g1_350 HHHH TRINITY_DN107663_c0_g1 0.001142942 TRINITY_DN107663_c0_g1 300 401 FALSE 326 327
TRINITY_DN107663_c0_g1_350 HHHH TRINITY_DN107663_c0_g1 0.001142942 TRINITY_DN107663_c0_g1 300 401 FALSE 311 312
TRINITY_DN107663_c0_g1_350 HHHH TRINITY_DN107663_c0_g1 0.001142942 TRINITY_DN107663_c0_g1 300 401 FALSE 379 380
TRINITY_DN107663_c0_g1_350 HHHH TRINITY_DN107663_c0_g1 0.001142942 TRINITY_DN107663_c0_g1 300 401 FALSE 356 357
TRINITY_DN107663_c0_g1_350 HHHH TRINITY_DN107663_c0_g1 0.001142942 TRINITY_DN107663_c0_g1 300 401 FALSE 377 378
TRINITY_DN107663_c0_g1_350 HHHH TRINITY_DN107663_c0_g1 0.001142942 TRINITY_DN107663_c0_g1 300 401 FALSE 358 359
TRINITY_DN107663_c0_g1_350 AAHH TRINITY_DN107663_c0_g1 0.00028839875 TRINITY_DN107663_c0_g1 300 401 FALSE 383 384
TRINITY_DN107663_c0_g1_350 AAHH TRINITY_DN107663_c0_g1 0.00028839875 TRINITY_DN107663_c0_g1 300 401 FALSE 317 318
TRINITY_DN107663_c0_g1_350 AAHH TRINITY_DN107663_c0_g1 0.00028839875 TRINITY_DN107663_c0_g1 300 401 FALSE 329 330
TRINITY_DN107663_c0_g1_350 AAHH TRINITY_DN107663_c0_g1 0.00028839875 TRINITY_DN107663_c0_g1 300 401 FALSE 371 372
TRINITY_DN107663_c0_g1_350 AAHH TRINITY_DN107663_c0_g1 0.00028839875 TRINITY_DN107663_c0_g1 300 401 FALSE 366 367
TRINITY_DN107663_c0_g1_350 AAHH TRINITY_DN107663_c0_g1 0.00028839875 TRINITY_DN107663_c0_g1 300 401 FALSE 302 303
TRINITY_DN107663_c0_g1_350 AAHH TRINITY_DN107663_c0_g1 0.00028839875 TRINITY_DN107663_c0_g1 300 401 FALSE 350 351
TRINITY_DN107663_c0_g1_350 AAHH TRINITY_DN107663_c0_g1 0.00028839875 TRINITY_DN107663_c0_g1 300 401 FALSE 347 348
TRINITY_DN107663_c0_g1_350 AAHH TRINITY_DN107663_c0_g1 0.00028839875 TRINITY_DN107663_c0_g1 300 401 FALSE 326 327
TRINITY_DN107663_c0_g1_350 AAHH TRINITY_DN107663_c0_g1 0.00028839875 TRINITY_DN107663_c0_g1 300 401 FALSE 311 312
TRINITY_DN107663_c0_g1_350 AAHH TRINITY_DN107663_c0_g1 0.00028839875 TRINITY_DN107663_c0_g1 300 401 FALSE 379 380
TRINITY_DN107663_c0_g1_350 AAHH TRINITY_DN107663_c0_g1 0.00028839875 TRINITY_DN107663_c0_g1 300 401 FALSE 356 357
TRINITY_DN107663_c0_g1_350 AAHH TRINITY_DN107663_c0_g1 0.00028839875 TRINITY_DN107663_c0_g1 300 401 FALSE 377 378
TRINITY_DN107663_c0_g1_350 AAHH TRINITY_DN107663_c0_g1 0.00028839875 TRINITY_DN107663_c0_g1 300 401 FALSE 358 359
TRINITY_DN107663_c0_g1_350 HHAA TRINITY_DN107663_c0_g1 -0.00049281475 TRINITY_DN107663_c0_g1 300 401 FALSE 383 384
TRINITY_DN107663_c0_g1_350 HHAA TRINITY_DN107663_c0_g1 -0.00049281475 TRINITY_DN107663_c0_g1 300 401 FALSE 317 318
TRINITY_DN107663_c0_g1_350 HHAA TRINITY_DN107663_c0_g1 -0.00049281475 TRINITY_DN107663_c0_g1 300 401 FALSE 329 330
TRINITY_DN107663_c0_g1_350 HHAA TRINITY_DN107663_c0_g1 -0.00049281475 TRINITY_DN107663_c0_g1 300 401 FALSE 371 372
TRINITY_DN107663_c0_g1_350 HHAA TRINITY_DN107663_c0_g1 -0.00049281475 TRINITY_DN107663_c0_g1 300 401 FALSE 366 367
TRINITY_DN107663_c0_g1_350 HHAA TRINITY_DN107663_c0_g1 -0.00049281475 TRINITY_DN107663_c0_g1 300 401 FALSE 302 303
TRINITY_DN107663_c0_g1_350 HHAA TRINITY_DN107663_c0_g1 -0.00049281475 TRINITY_DN107663_c0_g1 300 401 FALSE 350 351
TRINITY_DN107663_c0_g1_350 HHAA TRINITY_DN107663_c0_g1 -0.00049281475 TRINITY_DN107663_c0_g1 300 401 FALSE 347 348
TRINITY_DN107663_c0_g1_350 HHAA TRINITY_DN107663_c0_g1 -0.00049281475 TRINITY_DN107663_c0_g1 300 401 FALSE 326 327
TRINITY_DN107663_c0_g1_350 HHAA TRINITY_DN107663_c0_g1 -0.00049281475 TRINITY_DN107663_c0_g1 300 401 FALSE 311 312
TRINITY_DN107663_c0_g1_350 HHAA TRINITY_DN107663_c0_g1 -0.00049281475 TRINITY_DN107663_c0_g1 300 401 FALSE 379 380
TRINITY_DN107663_c0_g1_350 HHAA TRINITY_DN107663_c0_g1 -0.00049281475 TRINITY_DN107663_c0_g1 300 401 FALSE 356 357
TRINITY_DN107663_c0_g1_350 HHAA TRINITY_DN107663_c0_g1 -0.00049281475 TRINITY_DN107663_c0_g1 300 401 FALSE 377 378
TRINITY_DN107663_c0_g1_350 HHAA TRINITY_DN107663_c0_g1 -0.00049281475 TRINITY_DN107663_c0_g1 300 401 FALSE 358 359
TRINITY_DN107663_c0_g1_550 HHAA TRINITY_DN107663_c0_g1 0.0013826195 TRINITY_DN107663_c0_g1 500 601 FALSE 569 570
TRINITY_DN107663_c0_g1_550 HHAA TRINITY_DN107663_c0_g1 0.0013826195 TRINITY_DN107663_c0_g1 500 601 FALSE 503 504
TRINITY_DN107663_c0_g1_550 HHAA TRINITY_DN107663_c0_g1 0.0013826195 TRINITY_DN107663_c0_g1 500 601 FALSE 544 545
TRINITY_DN107663_c0_g1_550 HHAA TRINITY_DN107663_c0_g1 0.0013826195 TRINITY_DN107663_c0_g1 500 601 FALSE 563 564
TRINITY_DN107663_c0_g1_550 HHAA TRINITY_DN107663_c0_g1 0.0013826195 TRINITY_DN107663_c0_g1 500 601 FALSE 554 555
TRINITY_DN107663_c0_g1_550 HHAA TRINITY_DN107663_c0_g1 0.0013826195 TRINITY_DN107663_c0_g1 500 601 FALSE 559 560
TRINITY_DN107663_c0_g1_550 HHAA TRINITY_DN107663_c0_g1 0.0013826195 TRINITY_DN107663_c0_g1 500 601 FALSE 542 543
TRINITY_DN107663_c0_g1_550 HHAA TRINITY_DN107663_c0_g1 0.0013826195 TRINITY_DN107663_c0_g1 500 601 FALSE 521 522
TRINITY_DN107663_c0_g1_550 HHAA TRINITY_DN107663_c0_g1 0.0013826195 TRINITY_DN107663_c0_g1 500 601 FALSE 560 561
TRINITY_DN107663_c0_g1_550 HHAA TRINITY_DN107663_c0_g1 0.0013826195 TRINITY_DN107663_c0_g1 500 601 FALSE 598 599
TRINITY_DN107663_c0_g1_550 HHAA TRINITY_DN107663_c0_g1 0.0013826195 TRINITY_DN107663_c0_g1 500 601 FALSE 535 536
TRINITY_DN107663_c0_g1_550 HHAA TRINITY_DN107663_c0_g1 0.0013826195 TRINITY_DN107663_c0_g1 500 601 FALSE 585 586
TRINITY_DN107663_c0_g1_550 HHAA TRINITY_DN107663_c0_g1 0.0013826195 TRINITY_DN107663_c0_g1 500 601 FALSE 506 507
TRINITY_DN107663_c0_g1_550 HHAA TRINITY_DN107663_c0_g1 0.0013826195 TRINITY_DN107663_c0_g1 500 601 FALSE 548 549
TRINITY_DN107663_c0_g1_550 HHAA TRINITY_DN107663_c0_g1 0.0013826195 TRINITY_DN107663_c0_g1 500 601 FALSE 508 509
TRINITY_DN107663_c0_g1_550 HHAA TRINITY_DN107663_c0_g1 0.0013826195 TRINITY_DN107663_c0_g1 500 601 FALSE 551 552
TRINITY_DN107663_c0_g1_550 AAHH TRINITY_DN107663_c0_g1 -0.0047933935 TRINITY_DN107663_c0_g1 500 601 FALSE 569 570
TRINITY_DN107663_c0_g1_550 AAHH TRINITY_DN107663_c0_g1 -0.0047933935 TRINITY_DN107663_c0_g1 500 601 FALSE 503 504
TRINITY_DN107663_c0_g1_550 AAHH TRINITY_DN107663_c0_g1 -0.0047933935 TRINITY_DN107663_c0_g1 500 601 FALSE 544 545
TRINITY_DN107663_c0_g1_550 AAHH TRINITY_DN107663_c0_g1 -0.0047933935 TRINITY_DN107663_c0_g1 500 601 FALSE 563 564
TRINITY_DN107663_c0_g1_550 AAHH TRINITY_DN107663_c0_g1 -0.0047933935 TRINITY_DN107663_c0_g1 500 601 FALSE 554 555
TRINITY_DN107663_c0_g1_550 AAHH TRINITY_DN107663_c0_g1 -0.0047933935 TRINITY_DN107663_c0_g1 500 601 FALSE 559 560
TRINITY_DN107663_c0_g1_550 AAHH TRINITY_DN107663_c0_g1 -0.0047933935 TRINITY_DN107663_c0_g1 500 601 FALSE 542 543
TRINITY_DN107663_c0_g1_550 AAHH TRINITY_DN107663_c0_g1 -0.0047933935 TRINITY_DN107663_c0_g1 500 601 FALSE 521 522
TRINITY_DN107663_c0_g1_550 AAHH TRINITY_DN107663_c0_g1 -0.0047933935 TRINITY_DN107663_c0_g1 500 601 FALSE 560 561
TRINITY_DN107663_c0_g1_550 AAHH TRINITY_DN107663_c0_g1 -0.0047933935 TRINITY_DN107663_c0_g1 500 601 FALSE 598 599
TRINITY_DN107663_c0_g1_550 AAHH TRINITY_DN107663_c0_g1 -0.0047933935 TRINITY_DN107663_c0_g1 500 601 FALSE 535 536
TRINITY_DN107663_c0_g1_550 AAHH TRINITY_DN107663_c0_g1 -0.0047933935 TRINITY_DN107663_c0_g1 500 601 FALSE 585 586
TRINITY_DN107663_c0_g1_550 AAHH TRINITY_DN107663_c0_g1 -0.0047933935 TRINITY_DN107663_c0_g1 500 601 FALSE 506 507
TRINITY_DN107663_c0_g1_550 AAHH TRINITY_DN107663_c0_g1 -0.0047933935 TRINITY_DN107663_c0_g1 500 601 FALSE 548 549
TRINITY_DN107663_c0_g1_550 AAHH TRINITY_DN107663_c0_g1 -0.0047933935 TRINITY_DN107663_c0_g1 500 601 FALSE 508 509
TRINITY_DN107663_c0_g1_550 AAHH TRINITY_DN107663_c0_g1 -0.0047933935 TRINITY_DN107663_c0_g1 500 601 FALSE 551 552
TRINITY_DN107663_c0_g1_550 HHHH TRINITY_DN107663_c0_g1 0.00258476 TRINITY_DN107663_c0_g1 500 601 FALSE 569 570
TRINITY_DN107663_c0_g1_550 HHHH TRINITY_DN107663_c0_g1 0.00258476 TRINITY_DN107663_c0_g1 500 601 FALSE 503 504
TRINITY_DN107663_c0_g1_550 HHHH TRINITY_DN107663_c0_g1 0.00258476 TRINITY_DN107663_c0_g1 500 601 FALSE 544 545
TRINITY_DN107663_c0_g1_550 HHHH TRINITY_DN107663_c0_g1 0.00258476 TRINITY_DN107663_c0_g1 500 601 FALSE 563 564
TRINITY_DN107663_c0_g1_550 HHHH TRINITY_DN107663_c0_g1 0.00258476 TRINITY_DN107663_c0_g1 500 601 FALSE 554 555
TRINITY_DN107663_c0_g1_550 HHHH TRINITY_DN107663_c0_g1 0.00258476 TRINITY_DN107663_c0_g1 500 601 FALSE 559 560
TRINITY_DN107663_c0_g1_550 HHHH TRINITY_DN107663_c0_g1 0.00258476 TRINITY_DN107663_c0_g1 500 601 FALSE 542 543
TRINITY_DN107663_c0_g1_550 HHHH TRINITY_DN107663_c0_g1 0.00258476 TRINITY_DN107663_c0_g1 500 601 FALSE 521 522
TRINITY_DN107663_c0_g1_550 HHHH TRINITY_DN107663_c0_g1 0.00258476 TRINITY_DN107663_c0_g1 500 601 FALSE 560 561
TRINITY_DN107663_c0_g1_550 HHHH TRINITY_DN107663_c0_g1 0.00258476 TRINITY_DN107663_c0_g1 500 601 FALSE 598 599
TRINITY_DN107663_c0_g1_550 HHHH TRINITY_DN107663_c0_g1 0.00258476 TRINITY_DN107663_c0_g1 500 601 FALSE 535 536
TRINITY_DN107663_c0_g1_550 HHHH TRINITY_DN107663_c0_g1 0.00258476 TRINITY_DN107663_c0_g1 500 601 FALSE 585 586
TRINITY_DN107663_c0_g1_550 HHHH TRINITY_DN107663_c0_g1 0.00258476 TRINITY_DN107663_c0_g1 500 601 FALSE 506 507
TRINITY_DN107663_c0_g1_550 HHHH TRINITY_DN107663_c0_g1 0.00258476 TRINITY_DN107663_c0_g1 500 601 FALSE 548 549
TRINITY_DN107663_c0_g1_550 HHHH TRINITY_DN107663_c0_g1 0.00258476 TRINITY_DN107663_c0_g1 500 601 FALSE 508 509
TRINITY_DN107663_c0_g1_550 HHHH TRINITY_DN107663_c0_g1 0.00258476 TRINITY_DN107663_c0_g1 500 601 FALSE 551 552
TRINITY_DN107846_c0_g1_450 AAHH TRINITY_DN107846_c0_g1 0.00196819725 NA NA NA FALSE NA NA
TRINITY_DN107846_c0_g1_450 HHAA TRINITY_DN107846_c0_g1 -7.0975e-06 NA NA NA FALSE NA NA
TRINITY_DN107846_c0_g1_450 HHHH TRINITY_DN107846_c0_g1 -0.00013852875 NA NA NA FALSE NA NA
TRINITY_DN107993_c0_g1_650 AAHH TRINITY_DN107993_c0_g1 0.0002823385 NA NA NA FALSE NA NA
TRINITY_DN107993_c0_g1_650 HHAA TRINITY_DN107993_c0_g1 0.00044260325 NA NA NA FALSE NA NA
TRINITY_DN107993_c0_g1_650 HHHH TRINITY_DN107993_c0_g1 9.66245000000001e-05 NA NA NA FALSE NA NA
TRINITY_DN108081_c0_g1_350 AAHH TRINITY_DN108081_c0_g1 0.0017031515 NA NA NA FALSE NA NA
TRINITY_DN108081_c0_g1_350 HHAA TRINITY_DN108081_c0_g1 0.00066216475 NA NA NA FALSE NA NA
TRINITY_DN108081_c0_g1_350 HHHH TRINITY_DN108081_c0_g1 0.00148422775 NA NA NA FALSE NA NA
TRINITY_DN108150_c0_g1_150 HHAA TRINITY_DN108150_c0_g1 -0.000498427 TRINITY_DN108150_c0_g1 100 201 FALSE 144 145
TRINITY_DN108150_c0_g1_150 HHAA TRINITY_DN108150_c0_g1 -0.000498427 TRINITY_DN108150_c0_g1 100 201 TRUE 109 110
TRINITY_DN108150_c0_g1_150 HHAA TRINITY_DN108150_c0_g1 -0.000498427 TRINITY_DN108150_c0_g1 100 201 FALSE 149 150
TRINITY_DN108150_c0_g1_150 HHAA TRINITY_DN108150_c0_g1 -0.000498427 TRINITY_DN108150_c0_g1 100 201 FALSE 130 131
TRINITY_DN108150_c0_g1_150 HHAA TRINITY_DN108150_c0_g1 -0.000498427 TRINITY_DN108150_c0_g1 100 201 FALSE 118 119
TRINITY_DN108150_c0_g1_150 AAHH TRINITY_DN108150_c0_g1 0.00026869225 TRINITY_DN108150_c0_g1 100 201 FALSE 144 145
TRINITY_DN108150_c0_g1_150 AAHH TRINITY_DN108150_c0_g1 0.00026869225 TRINITY_DN108150_c0_g1 100 201 TRUE 109 110
TRINITY_DN108150_c0_g1_150 AAHH TRINITY_DN108150_c0_g1 0.00026869225 TRINITY_DN108150_c0_g1 100 201 FALSE 149 150
TRINITY_DN108150_c0_g1_150 AAHH TRINITY_DN108150_c0_g1 0.00026869225 TRINITY_DN108150_c0_g1 100 201 FALSE 130 131
TRINITY_DN108150_c0_g1_150 AAHH TRINITY_DN108150_c0_g1 0.00026869225 TRINITY_DN108150_c0_g1 100 201 FALSE 118 119
TRINITY_DN108150_c0_g1_150 HHHH TRINITY_DN108150_c0_g1 0.00405148575 TRINITY_DN108150_c0_g1 100 201 FALSE 144 145
TRINITY_DN108150_c0_g1_150 HHHH TRINITY_DN108150_c0_g1 0.00405148575 TRINITY_DN108150_c0_g1 100 201 TRUE 109 110
TRINITY_DN108150_c0_g1_150 HHHH TRINITY_DN108150_c0_g1 0.00405148575 TRINITY_DN108150_c0_g1 100 201 FALSE 149 150
TRINITY_DN108150_c0_g1_150 HHHH TRINITY_DN108150_c0_g1 0.00405148575 TRINITY_DN108150_c0_g1 100 201 FALSE 130 131
TRINITY_DN108150_c0_g1_150 HHHH TRINITY_DN108150_c0_g1 0.00405148575 TRINITY_DN108150_c0_g1 100 201 FALSE 118 119
TRINITY_DN108150_c0_g1_350 AAHH TRINITY_DN108150_c0_g1 0.000161224000000001 TRINITY_DN108150_c0_g1 300 401 FALSE 307 308
TRINITY_DN108150_c0_g1_350 AAHH TRINITY_DN108150_c0_g1 0.000161224000000001 TRINITY_DN108150_c0_g1 300 401 TRUE 313 314
TRINITY_DN108150_c0_g1_350 AAHH TRINITY_DN108150_c0_g1 0.000161224000000001 TRINITY_DN108150_c0_g1 300 401 TRUE 347 348
TRINITY_DN108150_c0_g1_350 AAHH TRINITY_DN108150_c0_g1 0.000161224000000001 TRINITY_DN108150_c0_g1 300 401 FALSE 316 317
TRINITY_DN108150_c0_g1_350 HHAA TRINITY_DN108150_c0_g1 -0.00210171975 TRINITY_DN108150_c0_g1 300 401 FALSE 307 308
TRINITY_DN108150_c0_g1_350 HHAA TRINITY_DN108150_c0_g1 -0.00210171975 TRINITY_DN108150_c0_g1 300 401 TRUE 313 314
TRINITY_DN108150_c0_g1_350 HHAA TRINITY_DN108150_c0_g1 -0.00210171975 TRINITY_DN108150_c0_g1 300 401 TRUE 347 348
TRINITY_DN108150_c0_g1_350 HHAA TRINITY_DN108150_c0_g1 -0.00210171975 TRINITY_DN108150_c0_g1 300 401 FALSE 316 317
TRINITY_DN108150_c0_g1_350 HHHH TRINITY_DN108150_c0_g1 -0.000185483750000001 TRINITY_DN108150_c0_g1 300 401 FALSE 307 308
TRINITY_DN108150_c0_g1_350 HHHH TRINITY_DN108150_c0_g1 -0.000185483750000001 TRINITY_DN108150_c0_g1 300 401 TRUE 313 314
TRINITY_DN108150_c0_g1_350 HHHH TRINITY_DN108150_c0_g1 -0.000185483750000001 TRINITY_DN108150_c0_g1 300 401 TRUE 347 348
TRINITY_DN108150_c0_g1_350 HHHH TRINITY_DN108150_c0_g1 -0.000185483750000001 TRINITY_DN108150_c0_g1 300 401 FALSE 316 317
TRINITY_DN108150_c0_g1_450 AAHH TRINITY_DN108150_c0_g1 -0.00166078675 TRINITY_DN108150_c0_g1 400 501 FALSE 457 458
TRINITY_DN108150_c0_g1_450 AAHH TRINITY_DN108150_c0_g1 -0.00166078675 TRINITY_DN108150_c0_g1 400 501 FALSE 487 488
TRINITY_DN108150_c0_g1_450 AAHH TRINITY_DN108150_c0_g1 -0.00166078675 TRINITY_DN108150_c0_g1 400 501 FALSE 448 449
TRINITY_DN108150_c0_g1_450 AAHH TRINITY_DN108150_c0_g1 -0.00166078675 TRINITY_DN108150_c0_g1 400 501 FALSE 472 473
TRINITY_DN108150_c0_g1_450 HHHH TRINITY_DN108150_c0_g1 -0.00237315075 TRINITY_DN108150_c0_g1 400 501 FALSE 457 458
TRINITY_DN108150_c0_g1_450 HHHH TRINITY_DN108150_c0_g1 -0.00237315075 TRINITY_DN108150_c0_g1 400 501 FALSE 487 488
TRINITY_DN108150_c0_g1_450 HHHH TRINITY_DN108150_c0_g1 -0.00237315075 TRINITY_DN108150_c0_g1 400 501 FALSE 448 449
TRINITY_DN108150_c0_g1_450 HHHH TRINITY_DN108150_c0_g1 -0.00237315075 TRINITY_DN108150_c0_g1 400 501 FALSE 472 473
TRINITY_DN108150_c0_g1_450 HHAA TRINITY_DN108150_c0_g1 -0.003284738 TRINITY_DN108150_c0_g1 400 501 FALSE 457 458
TRINITY_DN108150_c0_g1_450 HHAA TRINITY_DN108150_c0_g1 -0.003284738 TRINITY_DN108150_c0_g1 400 501 FALSE 487 488
TRINITY_DN108150_c0_g1_450 HHAA TRINITY_DN108150_c0_g1 -0.003284738 TRINITY_DN108150_c0_g1 400 501 FALSE 448 449
TRINITY_DN108150_c0_g1_450 HHAA TRINITY_DN108150_c0_g1 -0.003284738 TRINITY_DN108150_c0_g1 400 501 FALSE 472 473
TRINITY_DN108157_c0_g1_550 AAHH TRINITY_DN108157_c0_g1 -0.003405143 NA NA NA FALSE NA NA
TRINITY_DN108157_c0_g1_550 HHAA TRINITY_DN108157_c0_g1 0.000373775 NA NA NA FALSE NA NA
TRINITY_DN108157_c0_g1_550 HHHH TRINITY_DN108157_c0_g1 -0.0023036675 NA NA NA FALSE NA NA
TRINITY_DN108181_c0_g1_550 HHAA TRINITY_DN108181_c0_g1 0.000904242250000001 TRINITY_DN108181_c0_g1 500 601 FALSE 595 596
TRINITY_DN108181_c0_g1_550 HHAA TRINITY_DN108181_c0_g1 0.000904242250000001 TRINITY_DN108181_c0_g1 500 601 FALSE 594 595
TRINITY_DN108181_c0_g1_550 HHAA TRINITY_DN108181_c0_g1 0.000904242250000001 TRINITY_DN108181_c0_g1 500 601 FALSE 593 594
TRINITY_DN108181_c0_g1_550 AAHH TRINITY_DN108181_c0_g1 -0.00302398775 TRINITY_DN108181_c0_g1 500 601 FALSE 595 596
TRINITY_DN108181_c0_g1_550 AAHH TRINITY_DN108181_c0_g1 -0.00302398775 TRINITY_DN108181_c0_g1 500 601 FALSE 594 595
TRINITY_DN108181_c0_g1_550 AAHH TRINITY_DN108181_c0_g1 -0.00302398775 TRINITY_DN108181_c0_g1 500 601 FALSE 593 594
TRINITY_DN108181_c0_g1_550 HHHH TRINITY_DN108181_c0_g1 0.000745850749999999 TRINITY_DN108181_c0_g1 500 601 FALSE 595 596
TRINITY_DN108181_c0_g1_550 HHHH TRINITY_DN108181_c0_g1 0.000745850749999999 TRINITY_DN108181_c0_g1 500 601 FALSE 594 595
TRINITY_DN108181_c0_g1_550 HHHH TRINITY_DN108181_c0_g1 0.000745850749999999 TRINITY_DN108181_c0_g1 500 601 FALSE 593 594
TRINITY_DN108348_c0_g1_450 HHAA TRINITY_DN108348_c0_g1 -0.00052434225 TRINITY_DN108348_c0_g1 400 501 FALSE 473 474
TRINITY_DN108348_c0_g1_450 HHAA TRINITY_DN108348_c0_g1 -0.00052434225 TRINITY_DN108348_c0_g1 400 501 FALSE 462 463
TRINITY_DN108348_c0_g1_450 HHAA TRINITY_DN108348_c0_g1 -0.00052434225 TRINITY_DN108348_c0_g1 400 501 FALSE 410 411
TRINITY_DN108348_c0_g1_450 HHAA TRINITY_DN108348_c0_g1 -0.00052434225 TRINITY_DN108348_c0_g1 400 501 FALSE 488 489
TRINITY_DN108348_c0_g1_450 HHAA TRINITY_DN108348_c0_g1 -0.00052434225 TRINITY_DN108348_c0_g1 400 501 FALSE 497 498
TRINITY_DN108348_c0_g1_450 HHAA TRINITY_DN108348_c0_g1 -0.00052434225 TRINITY_DN108348_c0_g1 400 501 FALSE 452 453
TRINITY_DN108348_c0_g1_450 HHHH TRINITY_DN108348_c0_g1 -0.00094966225 TRINITY_DN108348_c0_g1 400 501 FALSE 473 474
TRINITY_DN108348_c0_g1_450 HHHH TRINITY_DN108348_c0_g1 -0.00094966225 TRINITY_DN108348_c0_g1 400 501 FALSE 462 463
TRINITY_DN108348_c0_g1_450 HHHH TRINITY_DN108348_c0_g1 -0.00094966225 TRINITY_DN108348_c0_g1 400 501 FALSE 410 411
TRINITY_DN108348_c0_g1_450 HHHH TRINITY_DN108348_c0_g1 -0.00094966225 TRINITY_DN108348_c0_g1 400 501 FALSE 488 489
TRINITY_DN108348_c0_g1_450 HHHH TRINITY_DN108348_c0_g1 -0.00094966225 TRINITY_DN108348_c0_g1 400 501 FALSE 497 498
TRINITY_DN108348_c0_g1_450 HHHH TRINITY_DN108348_c0_g1 -0.00094966225 TRINITY_DN108348_c0_g1 400 501 FALSE 452 453
TRINITY_DN108348_c0_g1_450 AAHH TRINITY_DN108348_c0_g1 0.0059857245 TRINITY_DN108348_c0_g1 400 501 FALSE 473 474
TRINITY_DN108348_c0_g1_450 AAHH TRINITY_DN108348_c0_g1 0.0059857245 TRINITY_DN108348_c0_g1 400 501 FALSE 462 463
TRINITY_DN108348_c0_g1_450 AAHH TRINITY_DN108348_c0_g1 0.0059857245 TRINITY_DN108348_c0_g1 400 501 FALSE 410 411
TRINITY_DN108348_c0_g1_450 AAHH TRINITY_DN108348_c0_g1 0.0059857245 TRINITY_DN108348_c0_g1 400 501 FALSE 488 489
TRINITY_DN108348_c0_g1_450 AAHH TRINITY_DN108348_c0_g1 0.0059857245 TRINITY_DN108348_c0_g1 400 501 FALSE 497 498
TRINITY_DN108348_c0_g1_450 AAHH TRINITY_DN108348_c0_g1 0.0059857245 TRINITY_DN108348_c0_g1 400 501 FALSE 452 453
TRINITY_DN108471_c0_g1_250 AAHH TRINITY_DN108471_c0_g1 -0.001491828 NA NA NA FALSE NA NA
TRINITY_DN108471_c0_g1_250 HHAA TRINITY_DN108471_c0_g1 -0.00361342725 NA NA NA FALSE NA NA
TRINITY_DN108471_c0_g1_250 HHHH TRINITY_DN108471_c0_g1 -0.0034451285 NA NA NA FALSE NA NA
TRINITY_DN108471_c0_g1_450 HHHH TRINITY_DN108471_c0_g1 -0.0065450005 TRINITY_DN108471_c0_g1 400 501 FALSE 496 497
TRINITY_DN108471_c0_g1_450 AAHH TRINITY_DN108471_c0_g1 0.0024028875 TRINITY_DN108471_c0_g1 400 501 FALSE 496 497
TRINITY_DN108471_c0_g1_450 HHAA TRINITY_DN108471_c0_g1 -0.00225899225 TRINITY_DN108471_c0_g1 400 501 FALSE 496 497
TRINITY_DN108471_c0_g2_250 HHAA TRINITY_DN108471_c0_g2 0.002619336 TRINITY_DN108471_c0_g2 200 301 FALSE 209 210
TRINITY_DN108471_c0_g2_250 HHHH TRINITY_DN108471_c0_g2 -0.00398618975 TRINITY_DN108471_c0_g2 200 301 FALSE 209 210
TRINITY_DN108471_c0_g2_250 AAHH TRINITY_DN108471_c0_g2 -0.00030289275 TRINITY_DN108471_c0_g2 200 301 FALSE 209 210
TRINITY_DN108471_c0_g2_350 AAHH TRINITY_DN108471_c0_g2 -0.00035580075 NA NA NA FALSE NA NA
TRINITY_DN108471_c0_g2_350 HHAA TRINITY_DN108471_c0_g2 0.0022406885 NA NA NA FALSE NA NA
TRINITY_DN108471_c0_g2_350 HHHH TRINITY_DN108471_c0_g2 -0.0023085455 NA NA NA FALSE NA NA
TRINITY_DN108471_c0_g2_450 HHAA TRINITY_DN108471_c0_g2 -0.00180231325 TRINITY_DN108471_c0_g2 400 501 FALSE 481 482
TRINITY_DN108471_c0_g2_450 HHAA TRINITY_DN108471_c0_g2 -0.00180231325 TRINITY_DN108471_c0_g2 400 501 FALSE 496 497
TRINITY_DN108471_c0_g2_450 HHHH TRINITY_DN108471_c0_g2 -0.00665876725 TRINITY_DN108471_c0_g2 400 501 FALSE 481 482
TRINITY_DN108471_c0_g2_450 HHHH TRINITY_DN108471_c0_g2 -0.00665876725 TRINITY_DN108471_c0_g2 400 501 FALSE 496 497
TRINITY_DN108471_c0_g2_450 AAHH TRINITY_DN108471_c0_g2 0.002707176 TRINITY_DN108471_c0_g2 400 501 FALSE 481 482
TRINITY_DN108471_c0_g2_450 AAHH TRINITY_DN108471_c0_g2 0.002707176 TRINITY_DN108471_c0_g2 400 501 FALSE 496 497
TRINITY_DN108525_c0_g1_350 AAHH TRINITY_DN108525_c0_g1 -0.00045682625 NA NA NA FALSE NA NA
TRINITY_DN108525_c0_g1_350 HHAA TRINITY_DN108525_c0_g1 0.001575721 NA NA NA FALSE NA NA
TRINITY_DN108525_c0_g1_350 HHHH TRINITY_DN108525_c0_g1 2.20652499999998e-05 NA NA NA FALSE NA NA
TRINITY_DN108525_c0_g1_450 HHHH TRINITY_DN108525_c0_g1 0.00763977375 TRINITY_DN108525_c0_g1 400 501 FALSE 474 475
TRINITY_DN108525_c0_g1_450 HHHH TRINITY_DN108525_c0_g1 0.00763977375 TRINITY_DN108525_c0_g1 400 501 FALSE 469 470
TRINITY_DN108525_c0_g1_450 HHHH TRINITY_DN108525_c0_g1 0.00763977375 TRINITY_DN108525_c0_g1 400 501 FALSE 475 476
TRINITY_DN108525_c0_g1_450 HHHH TRINITY_DN108525_c0_g1 0.00763977375 TRINITY_DN108525_c0_g1 400 501 FALSE 463 464
TRINITY_DN108525_c0_g1_450 HHHH TRINITY_DN108525_c0_g1 0.00763977375 TRINITY_DN108525_c0_g1 400 501 FALSE 473 474
TRINITY_DN108525_c0_g1_450 HHHH TRINITY_DN108525_c0_g1 0.00763977375 TRINITY_DN108525_c0_g1 400 501 FALSE 493 494
TRINITY_DN108525_c0_g1_450 HHHH TRINITY_DN108525_c0_g1 0.00763977375 TRINITY_DN108525_c0_g1 400 501 FALSE 497 498
TRINITY_DN108525_c0_g1_450 HHHH TRINITY_DN108525_c0_g1 0.00763977375 TRINITY_DN108525_c0_g1 400 501 FALSE 496 497
TRINITY_DN108525_c0_g1_450 HHHH TRINITY_DN108525_c0_g1 0.00763977375 TRINITY_DN108525_c0_g1 400 501 FALSE 494 495
TRINITY_DN108525_c0_g1_450 HHHH TRINITY_DN108525_c0_g1 0.00763977375 TRINITY_DN108525_c0_g1 400 501 FALSE 486 487
TRINITY_DN108525_c0_g1_450 HHHH TRINITY_DN108525_c0_g1 0.00763977375 TRINITY_DN108525_c0_g1 400 501 FALSE 477 478
TRINITY_DN108525_c0_g1_450 HHHH TRINITY_DN108525_c0_g1 0.00763977375 TRINITY_DN108525_c0_g1 400 501 FALSE 461 462
TRINITY_DN108525_c0_g1_450 HHHH TRINITY_DN108525_c0_g1 0.00763977375 TRINITY_DN108525_c0_g1 400 501 FALSE 472 473
TRINITY_DN108525_c0_g1_450 HHHH TRINITY_DN108525_c0_g1 0.00763977375 TRINITY_DN108525_c0_g1 400 501 FALSE 468 469
TRINITY_DN108525_c0_g1_450 HHHH TRINITY_DN108525_c0_g1 0.00763977375 TRINITY_DN108525_c0_g1 400 501 FALSE 499 500
TRINITY_DN108525_c0_g1_450 HHHH TRINITY_DN108525_c0_g1 0.00763977375 TRINITY_DN108525_c0_g1 400 501 FALSE 457 458
TRINITY_DN108525_c0_g1_450 HHHH TRINITY_DN108525_c0_g1 0.00763977375 TRINITY_DN108525_c0_g1 400 501 FALSE 490 491
TRINITY_DN108525_c0_g1_450 HHHH TRINITY_DN108525_c0_g1 0.00763977375 TRINITY_DN108525_c0_g1 400 501 FALSE 460 461
TRINITY_DN108525_c0_g1_450 AAHH TRINITY_DN108525_c0_g1 -0.0011361095 TRINITY_DN108525_c0_g1 400 501 FALSE 474 475
TRINITY_DN108525_c0_g1_450 AAHH TRINITY_DN108525_c0_g1 -0.0011361095 TRINITY_DN108525_c0_g1 400 501 FALSE 469 470
TRINITY_DN108525_c0_g1_450 AAHH TRINITY_DN108525_c0_g1 -0.0011361095 TRINITY_DN108525_c0_g1 400 501 FALSE 475 476
TRINITY_DN108525_c0_g1_450 AAHH TRINITY_DN108525_c0_g1 -0.0011361095 TRINITY_DN108525_c0_g1 400 501 FALSE 463 464
TRINITY_DN108525_c0_g1_450 AAHH TRINITY_DN108525_c0_g1 -0.0011361095 TRINITY_DN108525_c0_g1 400 501 FALSE 473 474
TRINITY_DN108525_c0_g1_450 AAHH TRINITY_DN108525_c0_g1 -0.0011361095 TRINITY_DN108525_c0_g1 400 501 FALSE 493 494
TRINITY_DN108525_c0_g1_450 AAHH TRINITY_DN108525_c0_g1 -0.0011361095 TRINITY_DN108525_c0_g1 400 501 FALSE 497 498
TRINITY_DN108525_c0_g1_450 AAHH TRINITY_DN108525_c0_g1 -0.0011361095 TRINITY_DN108525_c0_g1 400 501 FALSE 496 497
TRINITY_DN108525_c0_g1_450 AAHH TRINITY_DN108525_c0_g1 -0.0011361095 TRINITY_DN108525_c0_g1 400 501 FALSE 494 495
TRINITY_DN108525_c0_g1_450 AAHH TRINITY_DN108525_c0_g1 -0.0011361095 TRINITY_DN108525_c0_g1 400 501 FALSE 486 487
TRINITY_DN108525_c0_g1_450 AAHH TRINITY_DN108525_c0_g1 -0.0011361095 TRINITY_DN108525_c0_g1 400 501 FALSE 477 478
TRINITY_DN108525_c0_g1_450 AAHH TRINITY_DN108525_c0_g1 -0.0011361095 TRINITY_DN108525_c0_g1 400 501 FALSE 461 462
TRINITY_DN108525_c0_g1_450 AAHH TRINITY_DN108525_c0_g1 -0.0011361095 TRINITY_DN108525_c0_g1 400 501 FALSE 472 473
TRINITY_DN108525_c0_g1_450 AAHH TRINITY_DN108525_c0_g1 -0.0011361095 TRINITY_DN108525_c0_g1 400 501 FALSE 468 469
TRINITY_DN108525_c0_g1_450 AAHH TRINITY_DN108525_c0_g1 -0.0011361095 TRINITY_DN108525_c0_g1 400 501 FALSE 499 500
TRINITY_DN108525_c0_g1_450 AAHH TRINITY_DN108525_c0_g1 -0.0011361095 TRINITY_DN108525_c0_g1 400 501 FALSE 457 458
TRINITY_DN108525_c0_g1_450 AAHH TRINITY_DN108525_c0_g1 -0.0011361095 TRINITY_DN108525_c0_g1 400 501 FALSE 490 491
TRINITY_DN108525_c0_g1_450 AAHH TRINITY_DN108525_c0_g1 -0.0011361095 TRINITY_DN108525_c0_g1 400 501 FALSE 460 461
TRINITY_DN108525_c0_g1_450 HHAA TRINITY_DN108525_c0_g1 0.00607745575 TRINITY_DN108525_c0_g1 400 501 FALSE 474 475
TRINITY_DN108525_c0_g1_450 HHAA TRINITY_DN108525_c0_g1 0.00607745575 TRINITY_DN108525_c0_g1 400 501 FALSE 469 470
TRINITY_DN108525_c0_g1_450 HHAA TRINITY_DN108525_c0_g1 0.00607745575 TRINITY_DN108525_c0_g1 400 501 FALSE 475 476
TRINITY_DN108525_c0_g1_450 HHAA TRINITY_DN108525_c0_g1 0.00607745575 TRINITY_DN108525_c0_g1 400 501 FALSE 463 464
TRINITY_DN108525_c0_g1_450 HHAA TRINITY_DN108525_c0_g1 0.00607745575 TRINITY_DN108525_c0_g1 400 501 FALSE 473 474
TRINITY_DN108525_c0_g1_450 HHAA TRINITY_DN108525_c0_g1 0.00607745575 TRINITY_DN108525_c0_g1 400 501 FALSE 493 494
TRINITY_DN108525_c0_g1_450 HHAA TRINITY_DN108525_c0_g1 0.00607745575 TRINITY_DN108525_c0_g1 400 501 FALSE 497 498
TRINITY_DN108525_c0_g1_450 HHAA TRINITY_DN108525_c0_g1 0.00607745575 TRINITY_DN108525_c0_g1 400 501 FALSE 496 497
TRINITY_DN108525_c0_g1_450 HHAA TRINITY_DN108525_c0_g1 0.00607745575 TRINITY_DN108525_c0_g1 400 501 FALSE 494 495
TRINITY_DN108525_c0_g1_450 HHAA TRINITY_DN108525_c0_g1 0.00607745575 TRINITY_DN108525_c0_g1 400 501 FALSE 486 487
TRINITY_DN108525_c0_g1_450 HHAA TRINITY_DN108525_c0_g1 0.00607745575 TRINITY_DN108525_c0_g1 400 501 FALSE 477 478
TRINITY_DN108525_c0_g1_450 HHAA TRINITY_DN108525_c0_g1 0.00607745575 TRINITY_DN108525_c0_g1 400 501 FALSE 461 462
TRINITY_DN108525_c0_g1_450 HHAA TRINITY_DN108525_c0_g1 0.00607745575 TRINITY_DN108525_c0_g1 400 501 FALSE 472 473
TRINITY_DN108525_c0_g1_450 HHAA TRINITY_DN108525_c0_g1 0.00607745575 TRINITY_DN108525_c0_g1 400 501 FALSE 468 469
TRINITY_DN108525_c0_g1_450 HHAA TRINITY_DN108525_c0_g1 0.00607745575 TRINITY_DN108525_c0_g1 400 501 FALSE 499 500
TRINITY_DN108525_c0_g1_450 HHAA TRINITY_DN108525_c0_g1 0.00607745575 TRINITY_DN108525_c0_g1 400 501 FALSE 457 458
TRINITY_DN108525_c0_g1_450 HHAA TRINITY_DN108525_c0_g1 0.00607745575 TRINITY_DN108525_c0_g1 400 501 FALSE 490 491
TRINITY_DN108525_c0_g1_450 HHAA TRINITY_DN108525_c0_g1 0.00607745575 TRINITY_DN108525_c0_g1 400 501 FALSE 460 461
TRINITY_DN108525_c0_g1_50 AAHH TRINITY_DN108525_c0_g1 -0.00746104425 TRINITY_DN108525_c0_g1 0 101 FALSE 0 1
TRINITY_DN108525_c0_g1_50 HHHH TRINITY_DN108525_c0_g1 0.000253447250000001 TRINITY_DN108525_c0_g1 0 101 FALSE 0 1
TRINITY_DN108525_c0_g1_50 HHAA TRINITY_DN108525_c0_g1 0.0021046485 TRINITY_DN108525_c0_g1 0 101 FALSE 0 1
TRINITY_DN108643_c0_g5_150 AAHH TRINITY_DN108643_c0_g5 0.00089668675 NA NA NA FALSE NA NA
TRINITY_DN108643_c0_g5_150 HHAA TRINITY_DN108643_c0_g5 0.00294994025 NA NA NA FALSE NA NA
TRINITY_DN108643_c0_g5_150 HHHH TRINITY_DN108643_c0_g5 0.00039636525 NA NA NA FALSE NA NA
TRINITY_DN108643_c0_g5_550 AAHH TRINITY_DN108643_c0_g5 0 TRINITY_DN108643_c0_g5 500 601 FALSE 584 585
TRINITY_DN108643_c0_g5_550 HHHH TRINITY_DN108643_c0_g5 0 TRINITY_DN108643_c0_g5 500 601 FALSE 584 585
TRINITY_DN108643_c0_g5_550 HHAA TRINITY_DN108643_c0_g5 6.261825e-05 TRINITY_DN108643_c0_g5 500 601 FALSE 584 585
TRINITY_DN108698_c0_g1_350 AAHH TRINITY_DN108698_c0_g1 -0.000485398 NA NA NA FALSE NA NA
TRINITY_DN108698_c0_g1_350 HHHH TRINITY_DN108698_c0_g1 -0.00103922325 NA NA NA FALSE NA NA
TRINITY_DN108698_c0_g1_350 HHAA TRINITY_DN108698_c0_g1 -0.00101835325 NA NA NA FALSE NA NA
TRINITY_DN108698_c0_g1_450 AAHH TRINITY_DN108698_c0_g1 -0.0016475865 NA NA NA FALSE NA NA
TRINITY_DN108698_c0_g1_450 HHAA TRINITY_DN108698_c0_g1 -0.00151145425 NA NA NA FALSE NA NA
TRINITY_DN108698_c0_g1_450 HHHH TRINITY_DN108698_c0_g1 -0.0006897655 NA NA NA FALSE NA NA
TRINITY_DN108788_c0_g1_150 AAHH TRINITY_DN108788_c0_g1 0.00099955375 TRINITY_DN108788_c0_g1 100 201 FALSE 177 178
TRINITY_DN108788_c0_g1_150 AAHH TRINITY_DN108788_c0_g1 0.00099955375 TRINITY_DN108788_c0_g1 100 201 FALSE 153 154
TRINITY_DN108788_c0_g1_150 AAHH TRINITY_DN108788_c0_g1 0.00099955375 TRINITY_DN108788_c0_g1 100 201 FALSE 111 112
TRINITY_DN108788_c0_g1_150 AAHH TRINITY_DN108788_c0_g1 0.00099955375 TRINITY_DN108788_c0_g1 100 201 FALSE 142 143
TRINITY_DN108788_c0_g1_150 AAHH TRINITY_DN108788_c0_g1 0.00099955375 TRINITY_DN108788_c0_g1 100 201 FALSE 183 184
TRINITY_DN108788_c0_g1_150 AAHH TRINITY_DN108788_c0_g1 0.00099955375 TRINITY_DN108788_c0_g1 100 201 FALSE 105 106
TRINITY_DN108788_c0_g1_150 HHHH TRINITY_DN108788_c0_g1 0.00025793725 TRINITY_DN108788_c0_g1 100 201 FALSE 177 178
TRINITY_DN108788_c0_g1_150 HHHH TRINITY_DN108788_c0_g1 0.00025793725 TRINITY_DN108788_c0_g1 100 201 FALSE 153 154
TRINITY_DN108788_c0_g1_150 HHHH TRINITY_DN108788_c0_g1 0.00025793725 TRINITY_DN108788_c0_g1 100 201 FALSE 111 112
TRINITY_DN108788_c0_g1_150 HHHH TRINITY_DN108788_c0_g1 0.00025793725 TRINITY_DN108788_c0_g1 100 201 FALSE 142 143
TRINITY_DN108788_c0_g1_150 HHHH TRINITY_DN108788_c0_g1 0.00025793725 TRINITY_DN108788_c0_g1 100 201 FALSE 183 184
TRINITY_DN108788_c0_g1_150 HHHH TRINITY_DN108788_c0_g1 0.00025793725 TRINITY_DN108788_c0_g1 100 201 FALSE 105 106
TRINITY_DN108788_c0_g1_150 HHAA TRINITY_DN108788_c0_g1 -0.001039567 TRINITY_DN108788_c0_g1 100 201 FALSE 177 178
TRINITY_DN108788_c0_g1_150 HHAA TRINITY_DN108788_c0_g1 -0.001039567 TRINITY_DN108788_c0_g1 100 201 FALSE 153 154
TRINITY_DN108788_c0_g1_150 HHAA TRINITY_DN108788_c0_g1 -0.001039567 TRINITY_DN108788_c0_g1 100 201 FALSE 111 112
TRINITY_DN108788_c0_g1_150 HHAA TRINITY_DN108788_c0_g1 -0.001039567 TRINITY_DN108788_c0_g1 100 201 FALSE 142 143
TRINITY_DN108788_c0_g1_150 HHAA TRINITY_DN108788_c0_g1 -0.001039567 TRINITY_DN108788_c0_g1 100 201 FALSE 183 184
TRINITY_DN108788_c0_g1_150 HHAA TRINITY_DN108788_c0_g1 -0.001039567 TRINITY_DN108788_c0_g1 100 201 FALSE 105 106
TRINITY_DN108788_c0_g1_50 HHHH TRINITY_DN108788_c0_g1 -0.00105809075 TRINITY_DN108788_c0_g1 0 101 FALSE 90 91
TRINITY_DN108788_c0_g1_50 HHHH TRINITY_DN108788_c0_g1 -0.00105809075 TRINITY_DN108788_c0_g1 0 101 FALSE 96 97
TRINITY_DN108788_c0_g1_50 HHHH TRINITY_DN108788_c0_g1 -0.00105809075 TRINITY_DN108788_c0_g1 0 101 FALSE 48 49
TRINITY_DN108788_c0_g1_50 HHHH TRINITY_DN108788_c0_g1 -0.00105809075 TRINITY_DN108788_c0_g1 0 101 FALSE 30 31
TRINITY_DN108788_c0_g1_50 HHHH TRINITY_DN108788_c0_g1 -0.00105809075 TRINITY_DN108788_c0_g1 0 101 FALSE 45 46
TRINITY_DN108788_c0_g1_50 HHHH TRINITY_DN108788_c0_g1 -0.00105809075 TRINITY_DN108788_c0_g1 0 101 FALSE 27 28
TRINITY_DN108788_c0_g1_50 HHAA TRINITY_DN108788_c0_g1 -0.000862885250000001 TRINITY_DN108788_c0_g1 0 101 FALSE 90 91
TRINITY_DN108788_c0_g1_50 HHAA TRINITY_DN108788_c0_g1 -0.000862885250000001 TRINITY_DN108788_c0_g1 0 101 FALSE 96 97
TRINITY_DN108788_c0_g1_50 HHAA TRINITY_DN108788_c0_g1 -0.000862885250000001 TRINITY_DN108788_c0_g1 0 101 FALSE 48 49
TRINITY_DN108788_c0_g1_50 HHAA TRINITY_DN108788_c0_g1 -0.000862885250000001 TRINITY_DN108788_c0_g1 0 101 FALSE 30 31
TRINITY_DN108788_c0_g1_50 HHAA TRINITY_DN108788_c0_g1 -0.000862885250000001 TRINITY_DN108788_c0_g1 0 101 FALSE 45 46
TRINITY_DN108788_c0_g1_50 HHAA TRINITY_DN108788_c0_g1 -0.000862885250000001 TRINITY_DN108788_c0_g1 0 101 FALSE 27 28
TRINITY_DN108788_c0_g1_50 AAHH TRINITY_DN108788_c0_g1 -0.001736965 TRINITY_DN108788_c0_g1 0 101 FALSE 90 91
TRINITY_DN108788_c0_g1_50 AAHH TRINITY_DN108788_c0_g1 -0.001736965 TRINITY_DN108788_c0_g1 0 101 FALSE 96 97
TRINITY_DN108788_c0_g1_50 AAHH TRINITY_DN108788_c0_g1 -0.001736965 TRINITY_DN108788_c0_g1 0 101 FALSE 48 49
TRINITY_DN108788_c0_g1_50 AAHH TRINITY_DN108788_c0_g1 -0.001736965 TRINITY_DN108788_c0_g1 0 101 FALSE 30 31
TRINITY_DN108788_c0_g1_50 AAHH TRINITY_DN108788_c0_g1 -0.001736965 TRINITY_DN108788_c0_g1 0 101 FALSE 45 46
TRINITY_DN108788_c0_g1_50 AAHH TRINITY_DN108788_c0_g1 -0.001736965 TRINITY_DN108788_c0_g1 0 101 FALSE 27 28
TRINITY_DN108945_c0_g1_150 HHAA TRINITY_DN108945_c0_g1 0.00121097375 TRINITY_DN108945_c0_g1 100 201 FALSE 109 110
TRINITY_DN108945_c0_g1_150 HHAA TRINITY_DN108945_c0_g1 0.00121097375 TRINITY_DN108945_c0_g1 100 201 FALSE 164 165
TRINITY_DN108945_c0_g1_150 HHAA TRINITY_DN108945_c0_g1 0.00121097375 TRINITY_DN108945_c0_g1 100 201 FALSE 200 201
TRINITY_DN108945_c0_g1_150 AAHH TRINITY_DN108945_c0_g1 -0.0019370985 TRINITY_DN108945_c0_g1 100 201 FALSE 109 110
TRINITY_DN108945_c0_g1_150 AAHH TRINITY_DN108945_c0_g1 -0.0019370985 TRINITY_DN108945_c0_g1 100 201 FALSE 164 165
TRINITY_DN108945_c0_g1_150 AAHH TRINITY_DN108945_c0_g1 -0.0019370985 TRINITY_DN108945_c0_g1 100 201 FALSE 200 201
TRINITY_DN108945_c0_g1_150 HHHH TRINITY_DN108945_c0_g1 0.0022405755 TRINITY_DN108945_c0_g1 100 201 FALSE 109 110
TRINITY_DN108945_c0_g1_150 HHHH TRINITY_DN108945_c0_g1 0.0022405755 TRINITY_DN108945_c0_g1 100 201 FALSE 164 165
TRINITY_DN108945_c0_g1_150 HHHH TRINITY_DN108945_c0_g1 0.0022405755 TRINITY_DN108945_c0_g1 100 201 FALSE 200 201
TRINITY_DN108995_c0_g1_350 HHHH TRINITY_DN108995_c0_g1 -0.00125801925 TRINITY_DN108995_c0_g1 300 401 FALSE 336 337
TRINITY_DN108995_c0_g1_350 HHHH TRINITY_DN108995_c0_g1 -0.00125801925 TRINITY_DN108995_c0_g1 300 401 FALSE 351 352
TRINITY_DN108995_c0_g1_350 HHHH TRINITY_DN108995_c0_g1 -0.00125801925 TRINITY_DN108995_c0_g1 300 401 FALSE 306 307
TRINITY_DN108995_c0_g1_350 AAHH TRINITY_DN108995_c0_g1 0.00262458075 TRINITY_DN108995_c0_g1 300 401 FALSE 336 337
TRINITY_DN108995_c0_g1_350 AAHH TRINITY_DN108995_c0_g1 0.00262458075 TRINITY_DN108995_c0_g1 300 401 FALSE 351 352
TRINITY_DN108995_c0_g1_350 AAHH TRINITY_DN108995_c0_g1 0.00262458075 TRINITY_DN108995_c0_g1 300 401 FALSE 306 307
TRINITY_DN108995_c0_g1_350 HHAA TRINITY_DN108995_c0_g1 0.00019708875 TRINITY_DN108995_c0_g1 300 401 FALSE 336 337
TRINITY_DN108995_c0_g1_350 HHAA TRINITY_DN108995_c0_g1 0.00019708875 TRINITY_DN108995_c0_g1 300 401 FALSE 351 352
TRINITY_DN108995_c0_g1_350 HHAA TRINITY_DN108995_c0_g1 0.00019708875 TRINITY_DN108995_c0_g1 300 401 FALSE 306 307
TRINITY_DN108995_c0_g1_450 HHAA TRINITY_DN108995_c0_g1 0.00072078975 TRINITY_DN108995_c0_g1 400 501 FALSE 435 436
TRINITY_DN108995_c0_g1_450 HHAA TRINITY_DN108995_c0_g1 0.00072078975 TRINITY_DN108995_c0_g1 400 501 FALSE 444 445
TRINITY_DN108995_c0_g1_450 HHAA TRINITY_DN108995_c0_g1 0.00072078975 TRINITY_DN108995_c0_g1 400 501 FALSE 492 493
TRINITY_DN108995_c0_g1_450 HHAA TRINITY_DN108995_c0_g1 0.00072078975 TRINITY_DN108995_c0_g1 400 501 FALSE 462 463
TRINITY_DN108995_c0_g1_450 HHAA TRINITY_DN108995_c0_g1 0.00072078975 TRINITY_DN108995_c0_g1 400 501 FALSE 415 416
TRINITY_DN108995_c0_g1_450 HHHH TRINITY_DN108995_c0_g1 -0.0028413165 TRINITY_DN108995_c0_g1 400 501 FALSE 435 436
TRINITY_DN108995_c0_g1_450 HHHH TRINITY_DN108995_c0_g1 -0.0028413165 TRINITY_DN108995_c0_g1 400 501 FALSE 444 445
TRINITY_DN108995_c0_g1_450 HHHH TRINITY_DN108995_c0_g1 -0.0028413165 TRINITY_DN108995_c0_g1 400 501 FALSE 492 493
TRINITY_DN108995_c0_g1_450 HHHH TRINITY_DN108995_c0_g1 -0.0028413165 TRINITY_DN108995_c0_g1 400 501 FALSE 462 463
TRINITY_DN108995_c0_g1_450 HHHH TRINITY_DN108995_c0_g1 -0.0028413165 TRINITY_DN108995_c0_g1 400 501 FALSE 415 416
TRINITY_DN108995_c0_g1_450 AAHH TRINITY_DN108995_c0_g1 0.0001792145 TRINITY_DN108995_c0_g1 400 501 FALSE 435 436
TRINITY_DN108995_c0_g1_450 AAHH TRINITY_DN108995_c0_g1 0.0001792145 TRINITY_DN108995_c0_g1 400 501 FALSE 444 445
TRINITY_DN108995_c0_g1_450 AAHH TRINITY_DN108995_c0_g1 0.0001792145 TRINITY_DN108995_c0_g1 400 501 FALSE 492 493
TRINITY_DN108995_c0_g1_450 AAHH TRINITY_DN108995_c0_g1 0.0001792145 TRINITY_DN108995_c0_g1 400 501 FALSE 462 463
TRINITY_DN108995_c0_g1_450 AAHH TRINITY_DN108995_c0_g1 0.0001792145 TRINITY_DN108995_c0_g1 400 501 FALSE 415 416
TRINITY_DN109093_c0_g1_150 AAHH TRINITY_DN109093_c0_g1 -0.00030059225 TRINITY_DN109093_c0_g1 100 201 FALSE 107 108
TRINITY_DN109093_c0_g1_150 HHHH TRINITY_DN109093_c0_g1 0.00030059225 TRINITY_DN109093_c0_g1 100 201 FALSE 107 108
TRINITY_DN109093_c0_g1_150 HHAA TRINITY_DN109093_c0_g1 0 TRINITY_DN109093_c0_g1 100 201 FALSE 107 108
TRINITY_DN109093_c0_g1_250 HHAA TRINITY_DN109093_c0_g1 -0.0004505185 TRINITY_DN109093_c0_g1 200 301 FALSE 245 246
TRINITY_DN109093_c0_g1_250 HHAA TRINITY_DN109093_c0_g1 -0.0004505185 TRINITY_DN109093_c0_g1 200 301 FALSE 299 300
TRINITY_DN109093_c0_g1_250 AAHH TRINITY_DN109093_c0_g1 -0.00101355725 TRINITY_DN109093_c0_g1 200 301 FALSE 245 246
TRINITY_DN109093_c0_g1_250 AAHH TRINITY_DN109093_c0_g1 -0.00101355725 TRINITY_DN109093_c0_g1 200 301 FALSE 299 300
TRINITY_DN109093_c0_g1_250 HHHH TRINITY_DN109093_c0_g1 0.00068827125 TRINITY_DN109093_c0_g1 200 301 FALSE 245 246
TRINITY_DN109093_c0_g1_250 HHHH TRINITY_DN109093_c0_g1 0.00068827125 TRINITY_DN109093_c0_g1 200 301 FALSE 299 300
TRINITY_DN109093_c0_g1_350 AAHH TRINITY_DN109093_c0_g1 -0.00073200075 TRINITY_DN109093_c0_g1 300 401 FALSE 329 330
TRINITY_DN109093_c0_g1_350 AAHH TRINITY_DN109093_c0_g1 -0.00073200075 TRINITY_DN109093_c0_g1 300 401 FALSE 317 318
TRINITY_DN109093_c0_g1_350 AAHH TRINITY_DN109093_c0_g1 -0.00073200075 TRINITY_DN109093_c0_g1 300 401 TRUE 395 396
TRINITY_DN109093_c0_g1_350 HHAA TRINITY_DN109093_c0_g1 -6.96185e-05 TRINITY_DN109093_c0_g1 300 401 FALSE 329 330
TRINITY_DN109093_c0_g1_350 HHAA TRINITY_DN109093_c0_g1 -6.96185e-05 TRINITY_DN109093_c0_g1 300 401 FALSE 317 318
TRINITY_DN109093_c0_g1_350 HHAA TRINITY_DN109093_c0_g1 -6.96185e-05 TRINITY_DN109093_c0_g1 300 401 TRUE 395 396
TRINITY_DN109093_c0_g1_350 HHHH TRINITY_DN109093_c0_g1 0.00054347275 TRINITY_DN109093_c0_g1 300 401 FALSE 329 330
TRINITY_DN109093_c0_g1_350 HHHH TRINITY_DN109093_c0_g1 0.00054347275 TRINITY_DN109093_c0_g1 300 401 FALSE 317 318
TRINITY_DN109093_c0_g1_350 HHHH TRINITY_DN109093_c0_g1 0.00054347275 TRINITY_DN109093_c0_g1 300 401 TRUE 395 396
TRINITY_DN109406_c0_g1_150 HHAA TRINITY_DN109406_c0_g1 -0.00667123675 TRINITY_DN109406_c0_g1 100 201 FALSE 143 144
TRINITY_DN109406_c0_g1_150 HHAA TRINITY_DN109406_c0_g1 -0.00667123675 TRINITY_DN109406_c0_g1 100 201 FALSE 146 147
TRINITY_DN109406_c0_g1_150 HHAA TRINITY_DN109406_c0_g1 -0.00667123675 TRINITY_DN109406_c0_g1 100 201 FALSE 132 133
TRINITY_DN109406_c0_g1_150 HHAA TRINITY_DN109406_c0_g1 -0.00667123675 TRINITY_DN109406_c0_g1 100 201 FALSE 189 190
TRINITY_DN109406_c0_g1_150 HHAA TRINITY_DN109406_c0_g1 -0.00667123675 TRINITY_DN109406_c0_g1 100 201 FALSE 135 136
TRINITY_DN109406_c0_g1_150 HHAA TRINITY_DN109406_c0_g1 -0.00667123675 TRINITY_DN109406_c0_g1 100 201 FALSE 131 132
TRINITY_DN109406_c0_g1_150 HHAA TRINITY_DN109406_c0_g1 -0.00667123675 TRINITY_DN109406_c0_g1 100 201 FALSE 152 153
TRINITY_DN109406_c0_g1_150 HHAA TRINITY_DN109406_c0_g1 -0.00667123675 TRINITY_DN109406_c0_g1 100 201 FALSE 103 104
TRINITY_DN109406_c0_g1_150 HHAA TRINITY_DN109406_c0_g1 -0.00667123675 TRINITY_DN109406_c0_g1 100 201 FALSE 113 114
TRINITY_DN109406_c0_g1_150 HHAA TRINITY_DN109406_c0_g1 -0.00667123675 TRINITY_DN109406_c0_g1 100 201 FALSE 142 143
TRINITY_DN109406_c0_g1_150 HHAA TRINITY_DN109406_c0_g1 -0.00667123675 TRINITY_DN109406_c0_g1 100 201 FALSE 140 141
TRINITY_DN109406_c0_g1_150 HHAA TRINITY_DN109406_c0_g1 -0.00667123675 TRINITY_DN109406_c0_g1 100 201 FALSE 134 135
TRINITY_DN109406_c0_g1_150 HHAA TRINITY_DN109406_c0_g1 -0.00667123675 TRINITY_DN109406_c0_g1 100 201 FALSE 141 142
TRINITY_DN109406_c0_g1_150 HHAA TRINITY_DN109406_c0_g1 -0.00667123675 TRINITY_DN109406_c0_g1 100 201 FALSE 147 148
TRINITY_DN109406_c0_g1_150 HHAA TRINITY_DN109406_c0_g1 -0.00667123675 TRINITY_DN109406_c0_g1 100 201 FALSE 180 181
TRINITY_DN109406_c0_g1_150 HHAA TRINITY_DN109406_c0_g1 -0.00667123675 TRINITY_DN109406_c0_g1 100 201 FALSE 175 176
TRINITY_DN109406_c0_g1_150 HHAA TRINITY_DN109406_c0_g1 -0.00667123675 TRINITY_DN109406_c0_g1 100 201 FALSE 172 173
TRINITY_DN109406_c0_g1_150 HHAA TRINITY_DN109406_c0_g1 -0.00667123675 TRINITY_DN109406_c0_g1 100 201 FALSE 117 118
TRINITY_DN109406_c0_g1_150 HHAA TRINITY_DN109406_c0_g1 -0.00667123675 TRINITY_DN109406_c0_g1 100 201 FALSE 190 191
TRINITY_DN109406_c0_g1_150 HHAA TRINITY_DN109406_c0_g1 -0.00667123675 TRINITY_DN109406_c0_g1 100 201 FALSE 128 129
TRINITY_DN109406_c0_g1_150 HHAA TRINITY_DN109406_c0_g1 -0.00667123675 TRINITY_DN109406_c0_g1 100 201 FALSE 105 106
TRINITY_DN109406_c0_g1_150 HHAA TRINITY_DN109406_c0_g1 -0.00667123675 TRINITY_DN109406_c0_g1 100 201 FALSE 199 200
TRINITY_DN109406_c0_g1_150 HHAA TRINITY_DN109406_c0_g1 -0.00667123675 TRINITY_DN109406_c0_g1 100 201 FALSE 118 119
TRINITY_DN109406_c0_g1_150 HHAA TRINITY_DN109406_c0_g1 -0.00667123675 TRINITY_DN109406_c0_g1 100 201 FALSE 107 108
TRINITY_DN109406_c0_g1_150 HHAA TRINITY_DN109406_c0_g1 -0.00667123675 TRINITY_DN109406_c0_g1 100 201 FALSE 148 149
TRINITY_DN109406_c0_g1_150 HHAA TRINITY_DN109406_c0_g1 -0.00667123675 TRINITY_DN109406_c0_g1 100 201 FALSE 176 177
TRINITY_DN109406_c0_g1_150 HHAA TRINITY_DN109406_c0_g1 -0.00667123675 TRINITY_DN109406_c0_g1 100 201 FALSE 163 164
TRINITY_DN109406_c0_g1_150 HHAA TRINITY_DN109406_c0_g1 -0.00667123675 TRINITY_DN109406_c0_g1 100 201 FALSE 170 171
TRINITY_DN109406_c0_g1_150 HHAA TRINITY_DN109406_c0_g1 -0.00667123675 TRINITY_DN109406_c0_g1 100 201 FALSE 121 122
TRINITY_DN109406_c0_g1_150 HHAA TRINITY_DN109406_c0_g1 -0.00667123675 TRINITY_DN109406_c0_g1 100 201 FALSE 100 101
TRINITY_DN109406_c0_g1_150 HHAA TRINITY_DN109406_c0_g1 -0.00667123675 TRINITY_DN109406_c0_g1 100 201 FALSE 104 105
TRINITY_DN109406_c0_g1_150 HHAA TRINITY_DN109406_c0_g1 -0.00667123675 TRINITY_DN109406_c0_g1 100 201 FALSE 188 189
TRINITY_DN109406_c0_g1_150 HHAA TRINITY_DN109406_c0_g1 -0.00667123675 TRINITY_DN109406_c0_g1 100 201 FALSE 164 165
TRINITY_DN109406_c0_g1_150 HHAA TRINITY_DN109406_c0_g1 -0.00667123675 TRINITY_DN109406_c0_g1 100 201 FALSE 165 166
TRINITY_DN109406_c0_g1_150 HHAA TRINITY_DN109406_c0_g1 -0.00667123675 TRINITY_DN109406_c0_g1 100 201 FALSE 161 162
TRINITY_DN109406_c0_g1_150 HHAA TRINITY_DN109406_c0_g1 -0.00667123675 TRINITY_DN109406_c0_g1 100 201 FALSE 110 111
TRINITY_DN109406_c0_g1_150 HHAA TRINITY_DN109406_c0_g1 -0.00667123675 TRINITY_DN109406_c0_g1 100 201 FALSE 158 159
TRINITY_DN109406_c0_g1_150 HHAA TRINITY_DN109406_c0_g1 -0.00667123675 TRINITY_DN109406_c0_g1 100 201 FALSE 162 163
TRINITY_DN109406_c0_g1_150 AAHH TRINITY_DN109406_c0_g1 0.0014704185 TRINITY_DN109406_c0_g1 100 201 FALSE 143 144
TRINITY_DN109406_c0_g1_150 AAHH TRINITY_DN109406_c0_g1 0.0014704185 TRINITY_DN109406_c0_g1 100 201 FALSE 146 147
TRINITY_DN109406_c0_g1_150 AAHH TRINITY_DN109406_c0_g1 0.0014704185 TRINITY_DN109406_c0_g1 100 201 FALSE 132 133
TRINITY_DN109406_c0_g1_150 AAHH TRINITY_DN109406_c0_g1 0.0014704185 TRINITY_DN109406_c0_g1 100 201 FALSE 189 190
TRINITY_DN109406_c0_g1_150 AAHH TRINITY_DN109406_c0_g1 0.0014704185 TRINITY_DN109406_c0_g1 100 201 FALSE 135 136
TRINITY_DN109406_c0_g1_150 AAHH TRINITY_DN109406_c0_g1 0.0014704185 TRINITY_DN109406_c0_g1 100 201 FALSE 131 132
TRINITY_DN109406_c0_g1_150 AAHH TRINITY_DN109406_c0_g1 0.0014704185 TRINITY_DN109406_c0_g1 100 201 FALSE 152 153
TRINITY_DN109406_c0_g1_150 AAHH TRINITY_DN109406_c0_g1 0.0014704185 TRINITY_DN109406_c0_g1 100 201 FALSE 103 104
TRINITY_DN109406_c0_g1_150 AAHH TRINITY_DN109406_c0_g1 0.0014704185 TRINITY_DN109406_c0_g1 100 201 FALSE 113 114
TRINITY_DN109406_c0_g1_150 AAHH TRINITY_DN109406_c0_g1 0.0014704185 TRINITY_DN109406_c0_g1 100 201 FALSE 142 143
TRINITY_DN109406_c0_g1_150 AAHH TRINITY_DN109406_c0_g1 0.0014704185 TRINITY_DN109406_c0_g1 100 201 FALSE 140 141
TRINITY_DN109406_c0_g1_150 AAHH TRINITY_DN109406_c0_g1 0.0014704185 TRINITY_DN109406_c0_g1 100 201 FALSE 134 135
TRINITY_DN109406_c0_g1_150 AAHH TRINITY_DN109406_c0_g1 0.0014704185 TRINITY_DN109406_c0_g1 100 201 FALSE 141 142
TRINITY_DN109406_c0_g1_150 AAHH TRINITY_DN109406_c0_g1 0.0014704185 TRINITY_DN109406_c0_g1 100 201 FALSE 147 148
TRINITY_DN109406_c0_g1_150 AAHH TRINITY_DN109406_c0_g1 0.0014704185 TRINITY_DN109406_c0_g1 100 201 FALSE 180 181
TRINITY_DN109406_c0_g1_150 AAHH TRINITY_DN109406_c0_g1 0.0014704185 TRINITY_DN109406_c0_g1 100 201 FALSE 175 176
TRINITY_DN109406_c0_g1_150 AAHH TRINITY_DN109406_c0_g1 0.0014704185 TRINITY_DN109406_c0_g1 100 201 FALSE 172 173
TRINITY_DN109406_c0_g1_150 AAHH TRINITY_DN109406_c0_g1 0.0014704185 TRINITY_DN109406_c0_g1 100 201 FALSE 117 118
TRINITY_DN109406_c0_g1_150 AAHH TRINITY_DN109406_c0_g1 0.0014704185 TRINITY_DN109406_c0_g1 100 201 FALSE 190 191
TRINITY_DN109406_c0_g1_150 AAHH TRINITY_DN109406_c0_g1 0.0014704185 TRINITY_DN109406_c0_g1 100 201 FALSE 128 129
TRINITY_DN109406_c0_g1_150 AAHH TRINITY_DN109406_c0_g1 0.0014704185 TRINITY_DN109406_c0_g1 100 201 FALSE 105 106
TRINITY_DN109406_c0_g1_150 AAHH TRINITY_DN109406_c0_g1 0.0014704185 TRINITY_DN109406_c0_g1 100 201 FALSE 199 200
TRINITY_DN109406_c0_g1_150 AAHH TRINITY_DN109406_c0_g1 0.0014704185 TRINITY_DN109406_c0_g1 100 201 FALSE 118 119
TRINITY_DN109406_c0_g1_150 AAHH TRINITY_DN109406_c0_g1 0.0014704185 TRINITY_DN109406_c0_g1 100 201 FALSE 107 108
TRINITY_DN109406_c0_g1_150 AAHH TRINITY_DN109406_c0_g1 0.0014704185 TRINITY_DN109406_c0_g1 100 201 FALSE 148 149
TRINITY_DN109406_c0_g1_150 AAHH TRINITY_DN109406_c0_g1 0.0014704185 TRINITY_DN109406_c0_g1 100 201 FALSE 176 177
TRINITY_DN109406_c0_g1_150 AAHH TRINITY_DN109406_c0_g1 0.0014704185 TRINITY_DN109406_c0_g1 100 201 FALSE 163 164
TRINITY_DN109406_c0_g1_150 AAHH TRINITY_DN109406_c0_g1 0.0014704185 TRINITY_DN109406_c0_g1 100 201 FALSE 170 171
TRINITY_DN109406_c0_g1_150 AAHH TRINITY_DN109406_c0_g1 0.0014704185 TRINITY_DN109406_c0_g1 100 201 FALSE 121 122
TRINITY_DN109406_c0_g1_150 AAHH TRINITY_DN109406_c0_g1 0.0014704185 TRINITY_DN109406_c0_g1 100 201 FALSE 100 101
TRINITY_DN109406_c0_g1_150 AAHH TRINITY_DN109406_c0_g1 0.0014704185 TRINITY_DN109406_c0_g1 100 201 FALSE 104 105
TRINITY_DN109406_c0_g1_150 AAHH TRINITY_DN109406_c0_g1 0.0014704185 TRINITY_DN109406_c0_g1 100 201 FALSE 188 189
TRINITY_DN109406_c0_g1_150 AAHH TRINITY_DN109406_c0_g1 0.0014704185 TRINITY_DN109406_c0_g1 100 201 FALSE 164 165
TRINITY_DN109406_c0_g1_150 AAHH TRINITY_DN109406_c0_g1 0.0014704185 TRINITY_DN109406_c0_g1 100 201 FALSE 165 166
TRINITY_DN109406_c0_g1_150 AAHH TRINITY_DN109406_c0_g1 0.0014704185 TRINITY_DN109406_c0_g1 100 201 FALSE 161 162
TRINITY_DN109406_c0_g1_150 AAHH TRINITY_DN109406_c0_g1 0.0014704185 TRINITY_DN109406_c0_g1 100 201 FALSE 110 111
TRINITY_DN109406_c0_g1_150 AAHH TRINITY_DN109406_c0_g1 0.0014704185 TRINITY_DN109406_c0_g1 100 201 FALSE 158 159
TRINITY_DN109406_c0_g1_150 AAHH TRINITY_DN109406_c0_g1 0.0014704185 TRINITY_DN109406_c0_g1 100 201 FALSE 162 163
TRINITY_DN109406_c0_g1_150 HHHH TRINITY_DN109406_c0_g1 -0.00700256425 TRINITY_DN109406_c0_g1 100 201 FALSE 143 144
TRINITY_DN109406_c0_g1_150 HHHH TRINITY_DN109406_c0_g1 -0.00700256425 TRINITY_DN109406_c0_g1 100 201 FALSE 146 147
TRINITY_DN109406_c0_g1_150 HHHH TRINITY_DN109406_c0_g1 -0.00700256425 TRINITY_DN109406_c0_g1 100 201 FALSE 132 133
TRINITY_DN109406_c0_g1_150 HHHH TRINITY_DN109406_c0_g1 -0.00700256425 TRINITY_DN109406_c0_g1 100 201 FALSE 189 190
TRINITY_DN109406_c0_g1_150 HHHH TRINITY_DN109406_c0_g1 -0.00700256425 TRINITY_DN109406_c0_g1 100 201 FALSE 135 136
TRINITY_DN109406_c0_g1_150 HHHH TRINITY_DN109406_c0_g1 -0.00700256425 TRINITY_DN109406_c0_g1 100 201 FALSE 131 132
TRINITY_DN109406_c0_g1_150 HHHH TRINITY_DN109406_c0_g1 -0.00700256425 TRINITY_DN109406_c0_g1 100 201 FALSE 152 153
TRINITY_DN109406_c0_g1_150 HHHH TRINITY_DN109406_c0_g1 -0.00700256425 TRINITY_DN109406_c0_g1 100 201 FALSE 103 104
TRINITY_DN109406_c0_g1_150 HHHH TRINITY_DN109406_c0_g1 -0.00700256425 TRINITY_DN109406_c0_g1 100 201 FALSE 113 114
TRINITY_DN109406_c0_g1_150 HHHH TRINITY_DN109406_c0_g1 -0.00700256425 TRINITY_DN109406_c0_g1 100 201 FALSE 142 143
TRINITY_DN109406_c0_g1_150 HHHH TRINITY_DN109406_c0_g1 -0.00700256425 TRINITY_DN109406_c0_g1 100 201 FALSE 140 141
TRINITY_DN109406_c0_g1_150 HHHH TRINITY_DN109406_c0_g1 -0.00700256425 TRINITY_DN109406_c0_g1 100 201 FALSE 134 135
TRINITY_DN109406_c0_g1_150 HHHH TRINITY_DN109406_c0_g1 -0.00700256425 TRINITY_DN109406_c0_g1 100 201 FALSE 141 142
TRINITY_DN109406_c0_g1_150 HHHH TRINITY_DN109406_c0_g1 -0.00700256425 TRINITY_DN109406_c0_g1 100 201 FALSE 147 148
TRINITY_DN109406_c0_g1_150 HHHH TRINITY_DN109406_c0_g1 -0.00700256425 TRINITY_DN109406_c0_g1 100 201 FALSE 180 181
TRINITY_DN109406_c0_g1_150 HHHH TRINITY_DN109406_c0_g1 -0.00700256425 TRINITY_DN109406_c0_g1 100 201 FALSE 175 176
TRINITY_DN109406_c0_g1_150 HHHH TRINITY_DN109406_c0_g1 -0.00700256425 TRINITY_DN109406_c0_g1 100 201 FALSE 172 173
TRINITY_DN109406_c0_g1_150 HHHH TRINITY_DN109406_c0_g1 -0.00700256425 TRINITY_DN109406_c0_g1 100 201 FALSE 117 118
TRINITY_DN109406_c0_g1_150 HHHH TRINITY_DN109406_c0_g1 -0.00700256425 TRINITY_DN109406_c0_g1 100 201 FALSE 190 191
TRINITY_DN109406_c0_g1_150 HHHH TRINITY_DN109406_c0_g1 -0.00700256425 TRINITY_DN109406_c0_g1 100 201 FALSE 128 129
TRINITY_DN109406_c0_g1_150 HHHH TRINITY_DN109406_c0_g1 -0.00700256425 TRINITY_DN109406_c0_g1 100 201 FALSE 105 106
TRINITY_DN109406_c0_g1_150 HHHH TRINITY_DN109406_c0_g1 -0.00700256425 TRINITY_DN109406_c0_g1 100 201 FALSE 199 200
TRINITY_DN109406_c0_g1_150 HHHH TRINITY_DN109406_c0_g1 -0.00700256425 TRINITY_DN109406_c0_g1 100 201 FALSE 118 119
TRINITY_DN109406_c0_g1_150 HHHH TRINITY_DN109406_c0_g1 -0.00700256425 TRINITY_DN109406_c0_g1 100 201 FALSE 107 108
TRINITY_DN109406_c0_g1_150 HHHH TRINITY_DN109406_c0_g1 -0.00700256425 TRINITY_DN109406_c0_g1 100 201 FALSE 148 149
TRINITY_DN109406_c0_g1_150 HHHH TRINITY_DN109406_c0_g1 -0.00700256425 TRINITY_DN109406_c0_g1 100 201 FALSE 176 177
TRINITY_DN109406_c0_g1_150 HHHH TRINITY_DN109406_c0_g1 -0.00700256425 TRINITY_DN109406_c0_g1 100 201 FALSE 163 164
TRINITY_DN109406_c0_g1_150 HHHH TRINITY_DN109406_c0_g1 -0.00700256425 TRINITY_DN109406_c0_g1 100 201 FALSE 170 171
TRINITY_DN109406_c0_g1_150 HHHH TRINITY_DN109406_c0_g1 -0.00700256425 TRINITY_DN109406_c0_g1 100 201 FALSE 121 122
TRINITY_DN109406_c0_g1_150 HHHH TRINITY_DN109406_c0_g1 -0.00700256425 TRINITY_DN109406_c0_g1 100 201 FALSE 100 101
TRINITY_DN109406_c0_g1_150 HHHH TRINITY_DN109406_c0_g1 -0.00700256425 TRINITY_DN109406_c0_g1 100 201 FALSE 104 105
TRINITY_DN109406_c0_g1_150 HHHH TRINITY_DN109406_c0_g1 -0.00700256425 TRINITY_DN109406_c0_g1 100 201 FALSE 188 189
TRINITY_DN109406_c0_g1_150 HHHH TRINITY_DN109406_c0_g1 -0.00700256425 TRINITY_DN109406_c0_g1 100 201 FALSE 164 165
TRINITY_DN109406_c0_g1_150 HHHH TRINITY_DN109406_c0_g1 -0.00700256425 TRINITY_DN109406_c0_g1 100 201 FALSE 165 166
TRINITY_DN109406_c0_g1_150 HHHH TRINITY_DN109406_c0_g1 -0.00700256425 TRINITY_DN109406_c0_g1 100 201 FALSE 161 162
TRINITY_DN109406_c0_g1_150 HHHH TRINITY_DN109406_c0_g1 -0.00700256425 TRINITY_DN109406_c0_g1 100 201 FALSE 110 111
TRINITY_DN109406_c0_g1_150 HHHH TRINITY_DN109406_c0_g1 -0.00700256425 TRINITY_DN109406_c0_g1 100 201 FALSE 158 159
TRINITY_DN109406_c0_g1_150 HHHH TRINITY_DN109406_c0_g1 -0.00700256425 TRINITY_DN109406_c0_g1 100 201 FALSE 162 163
TRINITY_DN109406_c0_g1_250 HHAA TRINITY_DN109406_c0_g1 0.00388622825 TRINITY_DN109406_c0_g1 200 301 FALSE 202 203
TRINITY_DN109406_c0_g1_250 HHAA TRINITY_DN109406_c0_g1 0.00388622825 TRINITY_DN109406_c0_g1 200 301 FALSE 252 253
TRINITY_DN109406_c0_g1_250 HHAA TRINITY_DN109406_c0_g1 0.00388622825 TRINITY_DN109406_c0_g1 200 301 FALSE 208 209
TRINITY_DN109406_c0_g1_250 HHAA TRINITY_DN109406_c0_g1 0.00388622825 TRINITY_DN109406_c0_g1 200 301 FALSE 216 217
TRINITY_DN109406_c0_g1_250 HHAA TRINITY_DN109406_c0_g1 0.00388622825 TRINITY_DN109406_c0_g1 200 301 FALSE 204 205
TRINITY_DN109406_c0_g1_250 HHAA TRINITY_DN109406_c0_g1 0.00388622825 TRINITY_DN109406_c0_g1 200 301 FALSE 290 291
TRINITY_DN109406_c0_g1_250 HHAA TRINITY_DN109406_c0_g1 0.00388622825 TRINITY_DN109406_c0_g1 200 301 FALSE 234 235
TRINITY_DN109406_c0_g1_250 HHAA TRINITY_DN109406_c0_g1 0.00388622825 TRINITY_DN109406_c0_g1 200 301 FALSE 201 202
TRINITY_DN109406_c0_g1_250 HHAA TRINITY_DN109406_c0_g1 0.00388622825 TRINITY_DN109406_c0_g1 200 301 FALSE 294 295
TRINITY_DN109406_c0_g1_250 HHAA TRINITY_DN109406_c0_g1 0.00388622825 TRINITY_DN109406_c0_g1 200 301 FALSE 206 207
TRINITY_DN109406_c0_g1_250 HHAA TRINITY_DN109406_c0_g1 0.00388622825 TRINITY_DN109406_c0_g1 200 301 FALSE 289 290
TRINITY_DN109406_c0_g1_250 HHAA TRINITY_DN109406_c0_g1 0.00388622825 TRINITY_DN109406_c0_g1 200 301 FALSE 286 287
TRINITY_DN109406_c0_g1_250 HHAA TRINITY_DN109406_c0_g1 0.00388622825 TRINITY_DN109406_c0_g1 200 301 FALSE 268 269
TRINITY_DN109406_c0_g1_250 HHAA TRINITY_DN109406_c0_g1 0.00388622825 TRINITY_DN109406_c0_g1 200 301 FALSE 253 254
TRINITY_DN109406_c0_g1_250 HHAA TRINITY_DN109406_c0_g1 0.00388622825 TRINITY_DN109406_c0_g1 200 301 FALSE 274 275
TRINITY_DN109406_c0_g1_250 HHAA TRINITY_DN109406_c0_g1 0.00388622825 TRINITY_DN109406_c0_g1 200 301 FALSE 282 283
TRINITY_DN109406_c0_g1_250 HHAA TRINITY_DN109406_c0_g1 0.00388622825 TRINITY_DN109406_c0_g1 200 301 FALSE 300 301
TRINITY_DN109406_c0_g1_250 HHAA TRINITY_DN109406_c0_g1 0.00388622825 TRINITY_DN109406_c0_g1 200 301 FALSE 236 237
TRINITY_DN109406_c0_g1_250 HHAA TRINITY_DN109406_c0_g1 0.00388622825 TRINITY_DN109406_c0_g1 200 301 FALSE 210 211
TRINITY_DN109406_c0_g1_250 HHAA TRINITY_DN109406_c0_g1 0.00388622825 TRINITY_DN109406_c0_g1 200 301 FALSE 263 264
TRINITY_DN109406_c0_g1_250 HHAA TRINITY_DN109406_c0_g1 0.00388622825 TRINITY_DN109406_c0_g1 200 301 FALSE 207 208
TRINITY_DN109406_c0_g1_250 HHAA TRINITY_DN109406_c0_g1 0.00388622825 TRINITY_DN109406_c0_g1 200 301 FALSE 246 247
TRINITY_DN109406_c0_g1_250 HHAA TRINITY_DN109406_c0_g1 0.00388622825 TRINITY_DN109406_c0_g1 200 301 FALSE 218 219
TRINITY_DN109406_c0_g1_250 HHAA TRINITY_DN109406_c0_g1 0.00388622825 TRINITY_DN109406_c0_g1 200 301 FALSE 242 243
TRINITY_DN109406_c0_g1_250 HHAA TRINITY_DN109406_c0_g1 0.00388622825 TRINITY_DN109406_c0_g1 200 301 FALSE 209 210
TRINITY_DN109406_c0_g1_250 HHAA TRINITY_DN109406_c0_g1 0.00388622825 TRINITY_DN109406_c0_g1 200 301 FALSE 261 262
TRINITY_DN109406_c0_g1_250 HHAA TRINITY_DN109406_c0_g1 0.00388622825 TRINITY_DN109406_c0_g1 200 301 FALSE 277 278
TRINITY_DN109406_c0_g1_250 HHAA TRINITY_DN109406_c0_g1 0.00388622825 TRINITY_DN109406_c0_g1 200 301 FALSE 220 221
TRINITY_DN109406_c0_g1_250 HHAA TRINITY_DN109406_c0_g1 0.00388622825 TRINITY_DN109406_c0_g1 200 301 FALSE 293 294
TRINITY_DN109406_c0_g1_250 HHAA TRINITY_DN109406_c0_g1 0.00388622825 TRINITY_DN109406_c0_g1 200 301 FALSE 237 238
TRINITY_DN109406_c0_g1_250 HHAA TRINITY_DN109406_c0_g1 0.00388622825 TRINITY_DN109406_c0_g1 200 301 FALSE 287 288
TRINITY_DN109406_c0_g1_250 HHAA TRINITY_DN109406_c0_g1 0.00388622825 TRINITY_DN109406_c0_g1 200 301 FALSE 272 273
TRINITY_DN109406_c0_g1_250 HHAA TRINITY_DN109406_c0_g1 0.00388622825 TRINITY_DN109406_c0_g1 200 301 FALSE 285 286
TRINITY_DN109406_c0_g1_250 HHAA TRINITY_DN109406_c0_g1 0.00388622825 TRINITY_DN109406_c0_g1 200 301 FALSE 283 284
TRINITY_DN109406_c0_g1_250 HHAA TRINITY_DN109406_c0_g1 0.00388622825 TRINITY_DN109406_c0_g1 200 301 FALSE 217 218
TRINITY_DN109406_c0_g1_250 HHAA TRINITY_DN109406_c0_g1 0.00388622825 TRINITY_DN109406_c0_g1 200 301 FALSE 231 232
TRINITY_DN109406_c0_g1_250 HHAA TRINITY_DN109406_c0_g1 0.00388622825 TRINITY_DN109406_c0_g1 200 301 FALSE 229 230
TRINITY_DN109406_c0_g1_250 HHAA TRINITY_DN109406_c0_g1 0.00388622825 TRINITY_DN109406_c0_g1 200 301 FALSE 247 248
TRINITY_DN109406_c0_g1_250 HHAA TRINITY_DN109406_c0_g1 0.00388622825 TRINITY_DN109406_c0_g1 200 301 FALSE 249 250
TRINITY_DN109406_c0_g1_250 HHAA TRINITY_DN109406_c0_g1 0.00388622825 TRINITY_DN109406_c0_g1 200 301 FALSE 233 234
TRINITY_DN109406_c0_g1_250 HHAA TRINITY_DN109406_c0_g1 0.00388622825 TRINITY_DN109406_c0_g1 200 301 FALSE 254 255
TRINITY_DN109406_c0_g1_250 HHAA TRINITY_DN109406_c0_g1 0.00388622825 TRINITY_DN109406_c0_g1 200 301 FALSE 276 277
TRINITY_DN109406_c0_g1_250 HHAA TRINITY_DN109406_c0_g1 0.00388622825 TRINITY_DN109406_c0_g1 200 301 FALSE 222 223
TRINITY_DN109406_c0_g1_250 HHAA TRINITY_DN109406_c0_g1 0.00388622825 TRINITY_DN109406_c0_g1 200 301 FALSE 226 227
TRINITY_DN109406_c0_g1_250 HHAA TRINITY_DN109406_c0_g1 0.00388622825 TRINITY_DN109406_c0_g1 200 301 FALSE 227 228
TRINITY_DN109406_c0_g1_250 HHAA TRINITY_DN109406_c0_g1 0.00388622825 TRINITY_DN109406_c0_g1 200 301 FALSE 225 226
TRINITY_DN109406_c0_g1_250 HHHH TRINITY_DN109406_c0_g1 -0.0005330365 TRINITY_DN109406_c0_g1 200 301 FALSE 202 203
TRINITY_DN109406_c0_g1_250 HHHH TRINITY_DN109406_c0_g1 -0.0005330365 TRINITY_DN109406_c0_g1 200 301 FALSE 252 253
TRINITY_DN109406_c0_g1_250 HHHH TRINITY_DN109406_c0_g1 -0.0005330365 TRINITY_DN109406_c0_g1 200 301 FALSE 208 209
TRINITY_DN109406_c0_g1_250 HHHH TRINITY_DN109406_c0_g1 -0.0005330365 TRINITY_DN109406_c0_g1 200 301 FALSE 216 217
TRINITY_DN109406_c0_g1_250 HHHH TRINITY_DN109406_c0_g1 -0.0005330365 TRINITY_DN109406_c0_g1 200 301 FALSE 204 205
TRINITY_DN109406_c0_g1_250 HHHH TRINITY_DN109406_c0_g1 -0.0005330365 TRINITY_DN109406_c0_g1 200 301 FALSE 290 291
TRINITY_DN109406_c0_g1_250 HHHH TRINITY_DN109406_c0_g1 -0.0005330365 TRINITY_DN109406_c0_g1 200 301 FALSE 234 235
TRINITY_DN109406_c0_g1_250 HHHH TRINITY_DN109406_c0_g1 -0.0005330365 TRINITY_DN109406_c0_g1 200 301 FALSE 201 202
TRINITY_DN109406_c0_g1_250 HHHH TRINITY_DN109406_c0_g1 -0.0005330365 TRINITY_DN109406_c0_g1 200 301 FALSE 294 295
TRINITY_DN109406_c0_g1_250 HHHH TRINITY_DN109406_c0_g1 -0.0005330365 TRINITY_DN109406_c0_g1 200 301 FALSE 206 207
TRINITY_DN109406_c0_g1_250 HHHH TRINITY_DN109406_c0_g1 -0.0005330365 TRINITY_DN109406_c0_g1 200 301 FALSE 289 290
TRINITY_DN109406_c0_g1_250 HHHH TRINITY_DN109406_c0_g1 -0.0005330365 TRINITY_DN109406_c0_g1 200 301 FALSE 286 287
TRINITY_DN109406_c0_g1_250 HHHH TRINITY_DN109406_c0_g1 -0.0005330365 TRINITY_DN109406_c0_g1 200 301 FALSE 268 269
TRINITY_DN109406_c0_g1_250 HHHH TRINITY_DN109406_c0_g1 -0.0005330365 TRINITY_DN109406_c0_g1 200 301 FALSE 253 254
TRINITY_DN109406_c0_g1_250 HHHH TRINITY_DN109406_c0_g1 -0.0005330365 TRINITY_DN109406_c0_g1 200 301 FALSE 274 275
TRINITY_DN109406_c0_g1_250 HHHH TRINITY_DN109406_c0_g1 -0.0005330365 TRINITY_DN109406_c0_g1 200 301 FALSE 282 283
TRINITY_DN109406_c0_g1_250 HHHH TRINITY_DN109406_c0_g1 -0.0005330365 TRINITY_DN109406_c0_g1 200 301 FALSE 300 301
TRINITY_DN109406_c0_g1_250 HHHH TRINITY_DN109406_c0_g1 -0.0005330365 TRINITY_DN109406_c0_g1 200 301 FALSE 236 237
TRINITY_DN109406_c0_g1_250 HHHH TRINITY_DN109406_c0_g1 -0.0005330365 TRINITY_DN109406_c0_g1 200 301 FALSE 210 211
TRINITY_DN109406_c0_g1_250 HHHH TRINITY_DN109406_c0_g1 -0.0005330365 TRINITY_DN109406_c0_g1 200 301 FALSE 263 264
TRINITY_DN109406_c0_g1_250 HHHH TRINITY_DN109406_c0_g1 -0.0005330365 TRINITY_DN109406_c0_g1 200 301 FALSE 207 208
TRINITY_DN109406_c0_g1_250 HHHH TRINITY_DN109406_c0_g1 -0.0005330365 TRINITY_DN109406_c0_g1 200 301 FALSE 246 247
TRINITY_DN109406_c0_g1_250 HHHH TRINITY_DN109406_c0_g1 -0.0005330365 TRINITY_DN109406_c0_g1 200 301 FALSE 218 219
TRINITY_DN109406_c0_g1_250 HHHH TRINITY_DN109406_c0_g1 -0.0005330365 TRINITY_DN109406_c0_g1 200 301 FALSE 242 243
TRINITY_DN109406_c0_g1_250 HHHH TRINITY_DN109406_c0_g1 -0.0005330365 TRINITY_DN109406_c0_g1 200 301 FALSE 209 210
TRINITY_DN109406_c0_g1_250 HHHH TRINITY_DN109406_c0_g1 -0.0005330365 TRINITY_DN109406_c0_g1 200 301 FALSE 261 262
TRINITY_DN109406_c0_g1_250 HHHH TRINITY_DN109406_c0_g1 -0.0005330365 TRINITY_DN109406_c0_g1 200 301 FALSE 277 278
TRINITY_DN109406_c0_g1_250 HHHH TRINITY_DN109406_c0_g1 -0.0005330365 TRINITY_DN109406_c0_g1 200 301 FALSE 220 221
TRINITY_DN109406_c0_g1_250 HHHH TRINITY_DN109406_c0_g1 -0.0005330365 TRINITY_DN109406_c0_g1 200 301 FALSE 293 294
TRINITY_DN109406_c0_g1_250 HHHH TRINITY_DN109406_c0_g1 -0.0005330365 TRINITY_DN109406_c0_g1 200 301 FALSE 237 238
TRINITY_DN109406_c0_g1_250 HHHH TRINITY_DN109406_c0_g1 -0.0005330365 TRINITY_DN109406_c0_g1 200 301 FALSE 287 288
TRINITY_DN109406_c0_g1_250 HHHH TRINITY_DN109406_c0_g1 -0.0005330365 TRINITY_DN109406_c0_g1 200 301 FALSE 272 273
TRINITY_DN109406_c0_g1_250 HHHH TRINITY_DN109406_c0_g1 -0.0005330365 TRINITY_DN109406_c0_g1 200 301 FALSE 285 286
TRINITY_DN109406_c0_g1_250 HHHH TRINITY_DN109406_c0_g1 -0.0005330365 TRINITY_DN109406_c0_g1 200 301 FALSE 283 284
TRINITY_DN109406_c0_g1_250 HHHH TRINITY_DN109406_c0_g1 -0.0005330365 TRINITY_DN109406_c0_g1 200 301 FALSE 217 218
TRINITY_DN109406_c0_g1_250 HHHH TRINITY_DN109406_c0_g1 -0.0005330365 TRINITY_DN109406_c0_g1 200 301 FALSE 231 232
TRINITY_DN109406_c0_g1_250 HHHH TRINITY_DN109406_c0_g1 -0.0005330365 TRINITY_DN109406_c0_g1 200 301 FALSE 229 230
TRINITY_DN109406_c0_g1_250 HHHH TRINITY_DN109406_c0_g1 -0.0005330365 TRINITY_DN109406_c0_g1 200 301 FALSE 247 248
TRINITY_DN109406_c0_g1_250 HHHH TRINITY_DN109406_c0_g1 -0.0005330365 TRINITY_DN109406_c0_g1 200 301 FALSE 249 250
TRINITY_DN109406_c0_g1_250 HHHH TRINITY_DN109406_c0_g1 -0.0005330365 TRINITY_DN109406_c0_g1 200 301 FALSE 233 234
TRINITY_DN109406_c0_g1_250 HHHH TRINITY_DN109406_c0_g1 -0.0005330365 TRINITY_DN109406_c0_g1 200 301 FALSE 254 255
TRINITY_DN109406_c0_g1_250 HHHH TRINITY_DN109406_c0_g1 -0.0005330365 TRINITY_DN109406_c0_g1 200 301 FALSE 276 277
TRINITY_DN109406_c0_g1_250 HHHH TRINITY_DN109406_c0_g1 -0.0005330365 TRINITY_DN109406_c0_g1 200 301 FALSE 222 223
TRINITY_DN109406_c0_g1_250 HHHH TRINITY_DN109406_c0_g1 -0.0005330365 TRINITY_DN109406_c0_g1 200 301 FALSE 226 227
TRINITY_DN109406_c0_g1_250 HHHH TRINITY_DN109406_c0_g1 -0.0005330365 TRINITY_DN109406_c0_g1 200 301 FALSE 227 228
TRINITY_DN109406_c0_g1_250 HHHH TRINITY_DN109406_c0_g1 -0.0005330365 TRINITY_DN109406_c0_g1 200 301 FALSE 225 226
TRINITY_DN109406_c0_g1_250 AAHH TRINITY_DN109406_c0_g1 -0.00195202975 TRINITY_DN109406_c0_g1 200 301 FALSE 202 203
TRINITY_DN109406_c0_g1_250 AAHH TRINITY_DN109406_c0_g1 -0.00195202975 TRINITY_DN109406_c0_g1 200 301 FALSE 252 253
TRINITY_DN109406_c0_g1_250 AAHH TRINITY_DN109406_c0_g1 -0.00195202975 TRINITY_DN109406_c0_g1 200 301 FALSE 208 209
TRINITY_DN109406_c0_g1_250 AAHH TRINITY_DN109406_c0_g1 -0.00195202975 TRINITY_DN109406_c0_g1 200 301 FALSE 216 217
TRINITY_DN109406_c0_g1_250 AAHH TRINITY_DN109406_c0_g1 -0.00195202975 TRINITY_DN109406_c0_g1 200 301 FALSE 204 205
TRINITY_DN109406_c0_g1_250 AAHH TRINITY_DN109406_c0_g1 -0.00195202975 TRINITY_DN109406_c0_g1 200 301 FALSE 290 291
TRINITY_DN109406_c0_g1_250 AAHH TRINITY_DN109406_c0_g1 -0.00195202975 TRINITY_DN109406_c0_g1 200 301 FALSE 234 235
TRINITY_DN109406_c0_g1_250 AAHH TRINITY_DN109406_c0_g1 -0.00195202975 TRINITY_DN109406_c0_g1 200 301 FALSE 201 202
TRINITY_DN109406_c0_g1_250 AAHH TRINITY_DN109406_c0_g1 -0.00195202975 TRINITY_DN109406_c0_g1 200 301 FALSE 294 295
TRINITY_DN109406_c0_g1_250 AAHH TRINITY_DN109406_c0_g1 -0.00195202975 TRINITY_DN109406_c0_g1 200 301 FALSE 206 207
TRINITY_DN109406_c0_g1_250 AAHH TRINITY_DN109406_c0_g1 -0.00195202975 TRINITY_DN109406_c0_g1 200 301 FALSE 289 290
TRINITY_DN109406_c0_g1_250 AAHH TRINITY_DN109406_c0_g1 -0.00195202975 TRINITY_DN109406_c0_g1 200 301 FALSE 286 287
TRINITY_DN109406_c0_g1_250 AAHH TRINITY_DN109406_c0_g1 -0.00195202975 TRINITY_DN109406_c0_g1 200 301 FALSE 268 269
TRINITY_DN109406_c0_g1_250 AAHH TRINITY_DN109406_c0_g1 -0.00195202975 TRINITY_DN109406_c0_g1 200 301 FALSE 253 254
TRINITY_DN109406_c0_g1_250 AAHH TRINITY_DN109406_c0_g1 -0.00195202975 TRINITY_DN109406_c0_g1 200 301 FALSE 274 275
TRINITY_DN109406_c0_g1_250 AAHH TRINITY_DN109406_c0_g1 -0.00195202975 TRINITY_DN109406_c0_g1 200 301 FALSE 282 283
TRINITY_DN109406_c0_g1_250 AAHH TRINITY_DN109406_c0_g1 -0.00195202975 TRINITY_DN109406_c0_g1 200 301 FALSE 300 301
TRINITY_DN109406_c0_g1_250 AAHH TRINITY_DN109406_c0_g1 -0.00195202975 TRINITY_DN109406_c0_g1 200 301 FALSE 236 237
TRINITY_DN109406_c0_g1_250 AAHH TRINITY_DN109406_c0_g1 -0.00195202975 TRINITY_DN109406_c0_g1 200 301 FALSE 210 211
TRINITY_DN109406_c0_g1_250 AAHH TRINITY_DN109406_c0_g1 -0.00195202975 TRINITY_DN109406_c0_g1 200 301 FALSE 263 264
TRINITY_DN109406_c0_g1_250 AAHH TRINITY_DN109406_c0_g1 -0.00195202975 TRINITY_DN109406_c0_g1 200 301 FALSE 207 208
TRINITY_DN109406_c0_g1_250 AAHH TRINITY_DN109406_c0_g1 -0.00195202975 TRINITY_DN109406_c0_g1 200 301 FALSE 246 247
TRINITY_DN109406_c0_g1_250 AAHH TRINITY_DN109406_c0_g1 -0.00195202975 TRINITY_DN109406_c0_g1 200 301 FALSE 218 219
TRINITY_DN109406_c0_g1_250 AAHH TRINITY_DN109406_c0_g1 -0.00195202975 TRINITY_DN109406_c0_g1 200 301 FALSE 242 243
TRINITY_DN109406_c0_g1_250 AAHH TRINITY_DN109406_c0_g1 -0.00195202975 TRINITY_DN109406_c0_g1 200 301 FALSE 209 210
TRINITY_DN109406_c0_g1_250 AAHH TRINITY_DN109406_c0_g1 -0.00195202975 TRINITY_DN109406_c0_g1 200 301 FALSE 261 262
TRINITY_DN109406_c0_g1_250 AAHH TRINITY_DN109406_c0_g1 -0.00195202975 TRINITY_DN109406_c0_g1 200 301 FALSE 277 278
TRINITY_DN109406_c0_g1_250 AAHH TRINITY_DN109406_c0_g1 -0.00195202975 TRINITY_DN109406_c0_g1 200 301 FALSE 220 221
TRINITY_DN109406_c0_g1_250 AAHH TRINITY_DN109406_c0_g1 -0.00195202975 TRINITY_DN109406_c0_g1 200 301 FALSE 293 294
TRINITY_DN109406_c0_g1_250 AAHH TRINITY_DN109406_c0_g1 -0.00195202975 TRINITY_DN109406_c0_g1 200 301 FALSE 237 238
TRINITY_DN109406_c0_g1_250 AAHH TRINITY_DN109406_c0_g1 -0.00195202975 TRINITY_DN109406_c0_g1 200 301 FALSE 287 288
TRINITY_DN109406_c0_g1_250 AAHH TRINITY_DN109406_c0_g1 -0.00195202975 TRINITY_DN109406_c0_g1 200 301 FALSE 272 273
TRINITY_DN109406_c0_g1_250 AAHH TRINITY_DN109406_c0_g1 -0.00195202975 TRINITY_DN109406_c0_g1 200 301 FALSE 285 286
TRINITY_DN109406_c0_g1_250 AAHH TRINITY_DN109406_c0_g1 -0.00195202975 TRINITY_DN109406_c0_g1 200 301 FALSE 283 284
TRINITY_DN109406_c0_g1_250 AAHH TRINITY_DN109406_c0_g1 -0.00195202975 TRINITY_DN109406_c0_g1 200 301 FALSE 217 218
TRINITY_DN109406_c0_g1_250 AAHH TRINITY_DN109406_c0_g1 -0.00195202975 TRINITY_DN109406_c0_g1 200 301 FALSE 231 232
TRINITY_DN109406_c0_g1_250 AAHH TRINITY_DN109406_c0_g1 -0.00195202975 TRINITY_DN109406_c0_g1 200 301 FALSE 229 230
TRINITY_DN109406_c0_g1_250 AAHH TRINITY_DN109406_c0_g1 -0.00195202975 TRINITY_DN109406_c0_g1 200 301 FALSE 247 248
TRINITY_DN109406_c0_g1_250 AAHH TRINITY_DN109406_c0_g1 -0.00195202975 TRINITY_DN109406_c0_g1 200 301 FALSE 249 250
TRINITY_DN109406_c0_g1_250 AAHH TRINITY_DN109406_c0_g1 -0.00195202975 TRINITY_DN109406_c0_g1 200 301 FALSE 233 234
TRINITY_DN109406_c0_g1_250 AAHH TRINITY_DN109406_c0_g1 -0.00195202975 TRINITY_DN109406_c0_g1 200 301 FALSE 254 255
TRINITY_DN109406_c0_g1_250 AAHH TRINITY_DN109406_c0_g1 -0.00195202975 TRINITY_DN109406_c0_g1 200 301 FALSE 276 277
TRINITY_DN109406_c0_g1_250 AAHH TRINITY_DN109406_c0_g1 -0.00195202975 TRINITY_DN109406_c0_g1 200 301 FALSE 222 223
TRINITY_DN109406_c0_g1_250 AAHH TRINITY_DN109406_c0_g1 -0.00195202975 TRINITY_DN109406_c0_g1 200 301 FALSE 226 227
TRINITY_DN109406_c0_g1_250 AAHH TRINITY_DN109406_c0_g1 -0.00195202975 TRINITY_DN109406_c0_g1 200 301 FALSE 227 228
TRINITY_DN109406_c0_g1_250 AAHH TRINITY_DN109406_c0_g1 -0.00195202975 TRINITY_DN109406_c0_g1 200 301 FALSE 225 226
TRINITY_DN109406_c0_g1_450 AAHH TRINITY_DN109406_c0_g1 0.0149073915 TRINITY_DN109406_c0_g1 400 501 FALSE 430 431
TRINITY_DN109406_c0_g1_450 AAHH TRINITY_DN109406_c0_g1 0.0149073915 TRINITY_DN109406_c0_g1 400 501 FALSE 450 451
TRINITY_DN109406_c0_g1_450 AAHH TRINITY_DN109406_c0_g1 0.0149073915 TRINITY_DN109406_c0_g1 400 501 FALSE 412 413
TRINITY_DN109406_c0_g1_450 AAHH TRINITY_DN109406_c0_g1 0.0149073915 TRINITY_DN109406_c0_g1 400 501 FALSE 492 493
TRINITY_DN109406_c0_g1_450 AAHH TRINITY_DN109406_c0_g1 0.0149073915 TRINITY_DN109406_c0_g1 400 501 FALSE 444 445
TRINITY_DN109406_c0_g1_450 AAHH TRINITY_DN109406_c0_g1 0.0149073915 TRINITY_DN109406_c0_g1 400 501 FALSE 468 469
TRINITY_DN109406_c0_g1_450 AAHH TRINITY_DN109406_c0_g1 0.0149073915 TRINITY_DN109406_c0_g1 400 501 FALSE 431 432
TRINITY_DN109406_c0_g1_450 AAHH TRINITY_DN109406_c0_g1 0.0149073915 TRINITY_DN109406_c0_g1 400 501 FALSE 483 484
TRINITY_DN109406_c0_g1_450 AAHH TRINITY_DN109406_c0_g1 0.0149073915 TRINITY_DN109406_c0_g1 400 501 FALSE 496 497
TRINITY_DN109406_c0_g1_450 AAHH TRINITY_DN109406_c0_g1 0.0149073915 TRINITY_DN109406_c0_g1 400 501 FALSE 416 417
TRINITY_DN109406_c0_g1_450 AAHH TRINITY_DN109406_c0_g1 0.0149073915 TRINITY_DN109406_c0_g1 400 501 FALSE 460 461
TRINITY_DN109406_c0_g1_450 AAHH TRINITY_DN109406_c0_g1 0.0149073915 TRINITY_DN109406_c0_g1 400 501 FALSE 449 450
TRINITY_DN109406_c0_g1_450 AAHH TRINITY_DN109406_c0_g1 0.0149073915 TRINITY_DN109406_c0_g1 400 501 FALSE 493 494
TRINITY_DN109406_c0_g1_450 AAHH TRINITY_DN109406_c0_g1 0.0149073915 TRINITY_DN109406_c0_g1 400 501 FALSE 440 441
TRINITY_DN109406_c0_g1_450 AAHH TRINITY_DN109406_c0_g1 0.0149073915 TRINITY_DN109406_c0_g1 400 501 FALSE 408 409
TRINITY_DN109406_c0_g1_450 AAHH TRINITY_DN109406_c0_g1 0.0149073915 TRINITY_DN109406_c0_g1 400 501 FALSE 406 407
TRINITY_DN109406_c0_g1_450 AAHH TRINITY_DN109406_c0_g1 0.0149073915 TRINITY_DN109406_c0_g1 400 501 FALSE 432 433
TRINITY_DN109406_c0_g1_450 AAHH TRINITY_DN109406_c0_g1 0.0149073915 TRINITY_DN109406_c0_g1 400 501 FALSE 489 490
TRINITY_DN109406_c0_g1_450 AAHH TRINITY_DN109406_c0_g1 0.0149073915 TRINITY_DN109406_c0_g1 400 501 FALSE 476 477
TRINITY_DN109406_c0_g1_450 AAHH TRINITY_DN109406_c0_g1 0.0149073915 TRINITY_DN109406_c0_g1 400 501 FALSE 436 437
TRINITY_DN109406_c0_g1_450 AAHH TRINITY_DN109406_c0_g1 0.0149073915 TRINITY_DN109406_c0_g1 400 501 FALSE 419 420
TRINITY_DN109406_c0_g1_450 AAHH TRINITY_DN109406_c0_g1 0.0149073915 TRINITY_DN109406_c0_g1 400 501 FALSE 495 496
TRINITY_DN109406_c0_g1_450 AAHH TRINITY_DN109406_c0_g1 0.0149073915 TRINITY_DN109406_c0_g1 400 501 FALSE 425 426
TRINITY_DN109406_c0_g1_450 AAHH TRINITY_DN109406_c0_g1 0.0149073915 TRINITY_DN109406_c0_g1 400 501 FALSE 500 501
TRINITY_DN109406_c0_g1_450 AAHH TRINITY_DN109406_c0_g1 0.0149073915 TRINITY_DN109406_c0_g1 400 501 FALSE 411 412
TRINITY_DN109406_c0_g1_450 AAHH TRINITY_DN109406_c0_g1 0.0149073915 TRINITY_DN109406_c0_g1 400 501 FALSE 456 457
TRINITY_DN109406_c0_g1_450 AAHH TRINITY_DN109406_c0_g1 0.0149073915 TRINITY_DN109406_c0_g1 400 501 FALSE 448 449
TRINITY_DN109406_c0_g1_450 AAHH TRINITY_DN109406_c0_g1 0.0149073915 TRINITY_DN109406_c0_g1 400 501 FALSE 433 434
TRINITY_DN109406_c0_g1_450 AAHH TRINITY_DN109406_c0_g1 0.0149073915 TRINITY_DN109406_c0_g1 400 501 FALSE 454 455
TRINITY_DN109406_c0_g1_450 AAHH TRINITY_DN109406_c0_g1 0.0149073915 TRINITY_DN109406_c0_g1 400 501 FALSE 400 401
TRINITY_DN109406_c0_g1_450 AAHH TRINITY_DN109406_c0_g1 0.0149073915 TRINITY_DN109406_c0_g1 400 501 FALSE 443 444
TRINITY_DN109406_c0_g1_450 AAHH TRINITY_DN109406_c0_g1 0.0149073915 TRINITY_DN109406_c0_g1 400 501 FALSE 488 489
TRINITY_DN109406_c0_g1_450 AAHH TRINITY_DN109406_c0_g1 0.0149073915 TRINITY_DN109406_c0_g1 400 501 FALSE 423 424
TRINITY_DN109406_c0_g1_450 AAHH TRINITY_DN109406_c0_g1 0.0149073915 TRINITY_DN109406_c0_g1 400 501 FALSE 441 442
TRINITY_DN109406_c0_g1_450 AAHH TRINITY_DN109406_c0_g1 0.0149073915 TRINITY_DN109406_c0_g1 400 501 FALSE 467 468
TRINITY_DN109406_c0_g1_450 AAHH TRINITY_DN109406_c0_g1 0.0149073915 TRINITY_DN109406_c0_g1 400 501 FALSE 410 411
TRINITY_DN109406_c0_g1_450 AAHH TRINITY_DN109406_c0_g1 0.0149073915 TRINITY_DN109406_c0_g1 400 501 FALSE 484 485
TRINITY_DN109406_c0_g1_450 AAHH TRINITY_DN109406_c0_g1 0.0149073915 TRINITY_DN109406_c0_g1 400 501 FALSE 405 406
TRINITY_DN109406_c0_g1_450 AAHH TRINITY_DN109406_c0_g1 0.0149073915 TRINITY_DN109406_c0_g1 400 501 FALSE 409 410
TRINITY_DN109406_c0_g1_450 AAHH TRINITY_DN109406_c0_g1 0.0149073915 TRINITY_DN109406_c0_g1 400 501 FALSE 474 475
TRINITY_DN109406_c0_g1_450 AAHH TRINITY_DN109406_c0_g1 0.0149073915 TRINITY_DN109406_c0_g1 400 501 FALSE 491 492
TRINITY_DN109406_c0_g1_450 AAHH TRINITY_DN109406_c0_g1 0.0149073915 TRINITY_DN109406_c0_g1 400 501 FALSE 490 491
TRINITY_DN109406_c0_g1_450 AAHH TRINITY_DN109406_c0_g1 0.0149073915 TRINITY_DN109406_c0_g1 400 501 FALSE 442 443
TRINITY_DN109406_c0_g1_450 AAHH TRINITY_DN109406_c0_g1 0.0149073915 TRINITY_DN109406_c0_g1 400 501 FALSE 472 473
TRINITY_DN109406_c0_g1_450 HHHH TRINITY_DN109406_c0_g1 -0.01366620725 TRINITY_DN109406_c0_g1 400 501 FALSE 430 431
TRINITY_DN109406_c0_g1_450 HHHH TRINITY_DN109406_c0_g1 -0.01366620725 TRINITY_DN109406_c0_g1 400 501 FALSE 450 451
TRINITY_DN109406_c0_g1_450 HHHH TRINITY_DN109406_c0_g1 -0.01366620725 TRINITY_DN109406_c0_g1 400 501 FALSE 412 413
TRINITY_DN109406_c0_g1_450 HHHH TRINITY_DN109406_c0_g1 -0.01366620725 TRINITY_DN109406_c0_g1 400 501 FALSE 492 493
TRINITY_DN109406_c0_g1_450 HHHH TRINITY_DN109406_c0_g1 -0.01366620725 TRINITY_DN109406_c0_g1 400 501 FALSE 444 445
TRINITY_DN109406_c0_g1_450 HHHH TRINITY_DN109406_c0_g1 -0.01366620725 TRINITY_DN109406_c0_g1 400 501 FALSE 468 469
TRINITY_DN109406_c0_g1_450 HHHH TRINITY_DN109406_c0_g1 -0.01366620725 TRINITY_DN109406_c0_g1 400 501 FALSE 431 432
TRINITY_DN109406_c0_g1_450 HHHH TRINITY_DN109406_c0_g1 -0.01366620725 TRINITY_DN109406_c0_g1 400 501 FALSE 483 484
TRINITY_DN109406_c0_g1_450 HHHH TRINITY_DN109406_c0_g1 -0.01366620725 TRINITY_DN109406_c0_g1 400 501 FALSE 496 497
TRINITY_DN109406_c0_g1_450 HHHH TRINITY_DN109406_c0_g1 -0.01366620725 TRINITY_DN109406_c0_g1 400 501 FALSE 416 417
TRINITY_DN109406_c0_g1_450 HHHH TRINITY_DN109406_c0_g1 -0.01366620725 TRINITY_DN109406_c0_g1 400 501 FALSE 460 461
TRINITY_DN109406_c0_g1_450 HHHH TRINITY_DN109406_c0_g1 -0.01366620725 TRINITY_DN109406_c0_g1 400 501 FALSE 449 450
TRINITY_DN109406_c0_g1_450 HHHH TRINITY_DN109406_c0_g1 -0.01366620725 TRINITY_DN109406_c0_g1 400 501 FALSE 493 494
TRINITY_DN109406_c0_g1_450 HHHH TRINITY_DN109406_c0_g1 -0.01366620725 TRINITY_DN109406_c0_g1 400 501 FALSE 440 441
TRINITY_DN109406_c0_g1_450 HHHH TRINITY_DN109406_c0_g1 -0.01366620725 TRINITY_DN109406_c0_g1 400 501 FALSE 408 409
TRINITY_DN109406_c0_g1_450 HHHH TRINITY_DN109406_c0_g1 -0.01366620725 TRINITY_DN109406_c0_g1 400 501 FALSE 406 407
TRINITY_DN109406_c0_g1_450 HHHH TRINITY_DN109406_c0_g1 -0.01366620725 TRINITY_DN109406_c0_g1 400 501 FALSE 432 433
TRINITY_DN109406_c0_g1_450 HHHH TRINITY_DN109406_c0_g1 -0.01366620725 TRINITY_DN109406_c0_g1 400 501 FALSE 489 490
TRINITY_DN109406_c0_g1_450 HHHH TRINITY_DN109406_c0_g1 -0.01366620725 TRINITY_DN109406_c0_g1 400 501 FALSE 476 477
TRINITY_DN109406_c0_g1_450 HHHH TRINITY_DN109406_c0_g1 -0.01366620725 TRINITY_DN109406_c0_g1 400 501 FALSE 436 437
TRINITY_DN109406_c0_g1_450 HHHH TRINITY_DN109406_c0_g1 -0.01366620725 TRINITY_DN109406_c0_g1 400 501 FALSE 419 420
TRINITY_DN109406_c0_g1_450 HHHH TRINITY_DN109406_c0_g1 -0.01366620725 TRINITY_DN109406_c0_g1 400 501 FALSE 495 496
TRINITY_DN109406_c0_g1_450 HHHH TRINITY_DN109406_c0_g1 -0.01366620725 TRINITY_DN109406_c0_g1 400 501 FALSE 425 426
TRINITY_DN109406_c0_g1_450 HHHH TRINITY_DN109406_c0_g1 -0.01366620725 TRINITY_DN109406_c0_g1 400 501 FALSE 500 501
TRINITY_DN109406_c0_g1_450 HHHH TRINITY_DN109406_c0_g1 -0.01366620725 TRINITY_DN109406_c0_g1 400 501 FALSE 411 412
TRINITY_DN109406_c0_g1_450 HHHH TRINITY_DN109406_c0_g1 -0.01366620725 TRINITY_DN109406_c0_g1 400 501 FALSE 456 457
TRINITY_DN109406_c0_g1_450 HHHH TRINITY_DN109406_c0_g1 -0.01366620725 TRINITY_DN109406_c0_g1 400 501 FALSE 448 449
TRINITY_DN109406_c0_g1_450 HHHH TRINITY_DN109406_c0_g1 -0.01366620725 TRINITY_DN109406_c0_g1 400 501 FALSE 433 434
TRINITY_DN109406_c0_g1_450 HHHH TRINITY_DN109406_c0_g1 -0.01366620725 TRINITY_DN109406_c0_g1 400 501 FALSE 454 455
TRINITY_DN109406_c0_g1_450 HHHH TRINITY_DN109406_c0_g1 -0.01366620725 TRINITY_DN109406_c0_g1 400 501 FALSE 400 401
TRINITY_DN109406_c0_g1_450 HHHH TRINITY_DN109406_c0_g1 -0.01366620725 TRINITY_DN109406_c0_g1 400 501 FALSE 443 444
TRINITY_DN109406_c0_g1_450 HHHH TRINITY_DN109406_c0_g1 -0.01366620725 TRINITY_DN109406_c0_g1 400 501 FALSE 488 489
TRINITY_DN109406_c0_g1_450 HHHH TRINITY_DN109406_c0_g1 -0.01366620725 TRINITY_DN109406_c0_g1 400 501 FALSE 423 424
TRINITY_DN109406_c0_g1_450 HHHH TRINITY_DN109406_c0_g1 -0.01366620725 TRINITY_DN109406_c0_g1 400 501 FALSE 441 442
TRINITY_DN109406_c0_g1_450 HHHH TRINITY_DN109406_c0_g1 -0.01366620725 TRINITY_DN109406_c0_g1 400 501 FALSE 467 468
TRINITY_DN109406_c0_g1_450 HHHH TRINITY_DN109406_c0_g1 -0.01366620725 TRINITY_DN109406_c0_g1 400 501 FALSE 410 411
TRINITY_DN109406_c0_g1_450 HHHH TRINITY_DN109406_c0_g1 -0.01366620725 TRINITY_DN109406_c0_g1 400 501 FALSE 484 485
TRINITY_DN109406_c0_g1_450 HHHH TRINITY_DN109406_c0_g1 -0.01366620725 TRINITY_DN109406_c0_g1 400 501 FALSE 405 406
TRINITY_DN109406_c0_g1_450 HHHH TRINITY_DN109406_c0_g1 -0.01366620725 TRINITY_DN109406_c0_g1 400 501 FALSE 409 410
TRINITY_DN109406_c0_g1_450 HHHH TRINITY_DN109406_c0_g1 -0.01366620725 TRINITY_DN109406_c0_g1 400 501 FALSE 474 475
TRINITY_DN109406_c0_g1_450 HHHH TRINITY_DN109406_c0_g1 -0.01366620725 TRINITY_DN109406_c0_g1 400 501 FALSE 491 492
TRINITY_DN109406_c0_g1_450 HHHH TRINITY_DN109406_c0_g1 -0.01366620725 TRINITY_DN109406_c0_g1 400 501 FALSE 490 491
TRINITY_DN109406_c0_g1_450 HHHH TRINITY_DN109406_c0_g1 -0.01366620725 TRINITY_DN109406_c0_g1 400 501 FALSE 442 443
TRINITY_DN109406_c0_g1_450 HHHH TRINITY_DN109406_c0_g1 -0.01366620725 TRINITY_DN109406_c0_g1 400 501 FALSE 472 473
TRINITY_DN109406_c0_g1_450 HHAA TRINITY_DN109406_c0_g1 -0.01241582425 TRINITY_DN109406_c0_g1 400 501 FALSE 430 431
TRINITY_DN109406_c0_g1_450 HHAA TRINITY_DN109406_c0_g1 -0.01241582425 TRINITY_DN109406_c0_g1 400 501 FALSE 450 451
TRINITY_DN109406_c0_g1_450 HHAA TRINITY_DN109406_c0_g1 -0.01241582425 TRINITY_DN109406_c0_g1 400 501 FALSE 412 413
TRINITY_DN109406_c0_g1_450 HHAA TRINITY_DN109406_c0_g1 -0.01241582425 TRINITY_DN109406_c0_g1 400 501 FALSE 492 493
TRINITY_DN109406_c0_g1_450 HHAA TRINITY_DN109406_c0_g1 -0.01241582425 TRINITY_DN109406_c0_g1 400 501 FALSE 444 445
TRINITY_DN109406_c0_g1_450 HHAA TRINITY_DN109406_c0_g1 -0.01241582425 TRINITY_DN109406_c0_g1 400 501 FALSE 468 469
TRINITY_DN109406_c0_g1_450 HHAA TRINITY_DN109406_c0_g1 -0.01241582425 TRINITY_DN109406_c0_g1 400 501 FALSE 431 432
TRINITY_DN109406_c0_g1_450 HHAA TRINITY_DN109406_c0_g1 -0.01241582425 TRINITY_DN109406_c0_g1 400 501 FALSE 483 484
TRINITY_DN109406_c0_g1_450 HHAA TRINITY_DN109406_c0_g1 -0.01241582425 TRINITY_DN109406_c0_g1 400 501 FALSE 496 497
TRINITY_DN109406_c0_g1_450 HHAA TRINITY_DN109406_c0_g1 -0.01241582425 TRINITY_DN109406_c0_g1 400 501 FALSE 416 417
TRINITY_DN109406_c0_g1_450 HHAA TRINITY_DN109406_c0_g1 -0.01241582425 TRINITY_DN109406_c0_g1 400 501 FALSE 460 461
TRINITY_DN109406_c0_g1_450 HHAA TRINITY_DN109406_c0_g1 -0.01241582425 TRINITY_DN109406_c0_g1 400 501 FALSE 449 450
TRINITY_DN109406_c0_g1_450 HHAA TRINITY_DN109406_c0_g1 -0.01241582425 TRINITY_DN109406_c0_g1 400 501 FALSE 493 494
TRINITY_DN109406_c0_g1_450 HHAA TRINITY_DN109406_c0_g1 -0.01241582425 TRINITY_DN109406_c0_g1 400 501 FALSE 440 441
TRINITY_DN109406_c0_g1_450 HHAA TRINITY_DN109406_c0_g1 -0.01241582425 TRINITY_DN109406_c0_g1 400 501 FALSE 408 409
TRINITY_DN109406_c0_g1_450 HHAA TRINITY_DN109406_c0_g1 -0.01241582425 TRINITY_DN109406_c0_g1 400 501 FALSE 406 407
TRINITY_DN109406_c0_g1_450 HHAA TRINITY_DN109406_c0_g1 -0.01241582425 TRINITY_DN109406_c0_g1 400 501 FALSE 432 433
TRINITY_DN109406_c0_g1_450 HHAA TRINITY_DN109406_c0_g1 -0.01241582425 TRINITY_DN109406_c0_g1 400 501 FALSE 489 490
TRINITY_DN109406_c0_g1_450 HHAA TRINITY_DN109406_c0_g1 -0.01241582425 TRINITY_DN109406_c0_g1 400 501 FALSE 476 477
TRINITY_DN109406_c0_g1_450 HHAA TRINITY_DN109406_c0_g1 -0.01241582425 TRINITY_DN109406_c0_g1 400 501 FALSE 436 437
TRINITY_DN109406_c0_g1_450 HHAA TRINITY_DN109406_c0_g1 -0.01241582425 TRINITY_DN109406_c0_g1 400 501 FALSE 419 420
TRINITY_DN109406_c0_g1_450 HHAA TRINITY_DN109406_c0_g1 -0.01241582425 TRINITY_DN109406_c0_g1 400 501 FALSE 495 496
TRINITY_DN109406_c0_g1_450 HHAA TRINITY_DN109406_c0_g1 -0.01241582425 TRINITY_DN109406_c0_g1 400 501 FALSE 425 426
TRINITY_DN109406_c0_g1_450 HHAA TRINITY_DN109406_c0_g1 -0.01241582425 TRINITY_DN109406_c0_g1 400 501 FALSE 500 501
TRINITY_DN109406_c0_g1_450 HHAA TRINITY_DN109406_c0_g1 -0.01241582425 TRINITY_DN109406_c0_g1 400 501 FALSE 411 412
TRINITY_DN109406_c0_g1_450 HHAA TRINITY_DN109406_c0_g1 -0.01241582425 TRINITY_DN109406_c0_g1 400 501 FALSE 456 457
TRINITY_DN109406_c0_g1_450 HHAA TRINITY_DN109406_c0_g1 -0.01241582425 TRINITY_DN109406_c0_g1 400 501 FALSE 448 449
TRINITY_DN109406_c0_g1_450 HHAA TRINITY_DN109406_c0_g1 -0.01241582425 TRINITY_DN109406_c0_g1 400 501 FALSE 433 434
TRINITY_DN109406_c0_g1_450 HHAA TRINITY_DN109406_c0_g1 -0.01241582425 TRINITY_DN109406_c0_g1 400 501 FALSE 454 455
TRINITY_DN109406_c0_g1_450 HHAA TRINITY_DN109406_c0_g1 -0.01241582425 TRINITY_DN109406_c0_g1 400 501 FALSE 400 401
TRINITY_DN109406_c0_g1_450 HHAA TRINITY_DN109406_c0_g1 -0.01241582425 TRINITY_DN109406_c0_g1 400 501 FALSE 443 444
TRINITY_DN109406_c0_g1_450 HHAA TRINITY_DN109406_c0_g1 -0.01241582425 TRINITY_DN109406_c0_g1 400 501 FALSE 488 489
TRINITY_DN109406_c0_g1_450 HHAA TRINITY_DN109406_c0_g1 -0.01241582425 TRINITY_DN109406_c0_g1 400 501 FALSE 423 424
TRINITY_DN109406_c0_g1_450 HHAA TRINITY_DN109406_c0_g1 -0.01241582425 TRINITY_DN109406_c0_g1 400 501 FALSE 441 442
TRINITY_DN109406_c0_g1_450 HHAA TRINITY_DN109406_c0_g1 -0.01241582425 TRINITY_DN109406_c0_g1 400 501 FALSE 467 468
TRINITY_DN109406_c0_g1_450 HHAA TRINITY_DN109406_c0_g1 -0.01241582425 TRINITY_DN109406_c0_g1 400 501 FALSE 410 411
TRINITY_DN109406_c0_g1_450 HHAA TRINITY_DN109406_c0_g1 -0.01241582425 TRINITY_DN109406_c0_g1 400 501 FALSE 484 485
TRINITY_DN109406_c0_g1_450 HHAA TRINITY_DN109406_c0_g1 -0.01241582425 TRINITY_DN109406_c0_g1 400 501 FALSE 405 406
TRINITY_DN109406_c0_g1_450 HHAA TRINITY_DN109406_c0_g1 -0.01241582425 TRINITY_DN109406_c0_g1 400 501 FALSE 409 410
TRINITY_DN109406_c0_g1_450 HHAA TRINITY_DN109406_c0_g1 -0.01241582425 TRINITY_DN109406_c0_g1 400 501 FALSE 474 475
TRINITY_DN109406_c0_g1_450 HHAA TRINITY_DN109406_c0_g1 -0.01241582425 TRINITY_DN109406_c0_g1 400 501 FALSE 491 492
TRINITY_DN109406_c0_g1_450 HHAA TRINITY_DN109406_c0_g1 -0.01241582425 TRINITY_DN109406_c0_g1 400 501 FALSE 490 491
TRINITY_DN109406_c0_g1_450 HHAA TRINITY_DN109406_c0_g1 -0.01241582425 TRINITY_DN109406_c0_g1 400 501 FALSE 442 443
TRINITY_DN109406_c0_g1_450 HHAA TRINITY_DN109406_c0_g1 -0.01241582425 TRINITY_DN109406_c0_g1 400 501 FALSE 472 473
TRINITY_DN109448_c3_g1_650 AAHH TRINITY_DN109448_c3_g1 -0.0006449495 NA NA NA FALSE NA NA
TRINITY_DN109448_c3_g1_650 HHHH TRINITY_DN109448_c3_g1 0.00161179 NA NA NA FALSE NA NA
TRINITY_DN109448_c3_g1_650 HHAA TRINITY_DN109448_c3_g1 0.00114211875 NA NA NA FALSE NA NA
TRINITY_DN109618_c0_g1_150 HHAA TRINITY_DN109618_c0_g1 -0.00252098275 TRINITY_DN109618_c0_g1 100 201 FALSE 129 130
TRINITY_DN109618_c0_g1_150 HHAA TRINITY_DN109618_c0_g1 -0.00252098275 TRINITY_DN109618_c0_g1 100 201 FALSE 162 163
TRINITY_DN109618_c0_g1_150 HHAA TRINITY_DN109618_c0_g1 -0.00252098275 TRINITY_DN109618_c0_g1 100 201 FALSE 147 148
TRINITY_DN109618_c0_g1_150 HHAA TRINITY_DN109618_c0_g1 -0.00252098275 TRINITY_DN109618_c0_g1 100 201 TRUE 102 103
TRINITY_DN109618_c0_g1_150 AAHH TRINITY_DN109618_c0_g1 -1.6524e-05 TRINITY_DN109618_c0_g1 100 201 FALSE 129 130
TRINITY_DN109618_c0_g1_150 AAHH TRINITY_DN109618_c0_g1 -1.6524e-05 TRINITY_DN109618_c0_g1 100 201 FALSE 162 163
TRINITY_DN109618_c0_g1_150 AAHH TRINITY_DN109618_c0_g1 -1.6524e-05 TRINITY_DN109618_c0_g1 100 201 FALSE 147 148
TRINITY_DN109618_c0_g1_150 AAHH TRINITY_DN109618_c0_g1 -1.6524e-05 TRINITY_DN109618_c0_g1 100 201 TRUE 102 103
TRINITY_DN109618_c0_g1_150 HHHH TRINITY_DN109618_c0_g1 0.001511111 TRINITY_DN109618_c0_g1 100 201 FALSE 129 130
TRINITY_DN109618_c0_g1_150 HHHH TRINITY_DN109618_c0_g1 0.001511111 TRINITY_DN109618_c0_g1 100 201 FALSE 162 163
TRINITY_DN109618_c0_g1_150 HHHH TRINITY_DN109618_c0_g1 0.001511111 TRINITY_DN109618_c0_g1 100 201 FALSE 147 148
TRINITY_DN109618_c0_g1_150 HHHH TRINITY_DN109618_c0_g1 0.001511111 TRINITY_DN109618_c0_g1 100 201 TRUE 102 103
TRINITY_DN109618_c0_g1_550 AAHH TRINITY_DN109618_c0_g1 0.0002570285 TRINITY_DN109618_c0_g1 500 601 FALSE 529 530
TRINITY_DN109618_c0_g1_550 AAHH TRINITY_DN109618_c0_g1 0.0002570285 TRINITY_DN109618_c0_g1 500 601 FALSE 549 550
TRINITY_DN109618_c0_g1_550 AAHH TRINITY_DN109618_c0_g1 0.0002570285 TRINITY_DN109618_c0_g1 500 601 FALSE 534 535
TRINITY_DN109618_c0_g1_550 HHHH TRINITY_DN109618_c0_g1 6.416725e-05 TRINITY_DN109618_c0_g1 500 601 FALSE 529 530
TRINITY_DN109618_c0_g1_550 HHHH TRINITY_DN109618_c0_g1 6.416725e-05 TRINITY_DN109618_c0_g1 500 601 FALSE 549 550
TRINITY_DN109618_c0_g1_550 HHHH TRINITY_DN109618_c0_g1 6.416725e-05 TRINITY_DN109618_c0_g1 500 601 FALSE 534 535
TRINITY_DN109618_c0_g1_550 HHAA TRINITY_DN109618_c0_g1 -0.00058372275 TRINITY_DN109618_c0_g1 500 601 FALSE 529 530
TRINITY_DN109618_c0_g1_550 HHAA TRINITY_DN109618_c0_g1 -0.00058372275 TRINITY_DN109618_c0_g1 500 601 FALSE 549 550
TRINITY_DN109618_c0_g1_550 HHAA TRINITY_DN109618_c0_g1 -0.00058372275 TRINITY_DN109618_c0_g1 500 601 FALSE 534 535
TRINITY_DN109950_c0_g1_450 HHAA TRINITY_DN109950_c0_g1 0.00029565375 TRINITY_DN109950_c0_g1 400 501 FALSE 496 497
TRINITY_DN109950_c0_g1_450 HHHH TRINITY_DN109950_c0_g1 0 TRINITY_DN109950_c0_g1 400 501 FALSE 496 497
TRINITY_DN109950_c0_g1_450 AAHH TRINITY_DN109950_c0_g1 0 TRINITY_DN109950_c0_g1 400 501 FALSE 496 497
TRINITY_DN110138_c0_g1_50 AAHH TRINITY_DN110138_c0_g1 -0.001958722 TRINITY_DN110138_c0_g1 0 101 FALSE 9 10
TRINITY_DN110138_c0_g1_50 AAHH TRINITY_DN110138_c0_g1 -0.001958722 TRINITY_DN110138_c0_g1 0 101 FALSE 8 9
TRINITY_DN110138_c0_g1_50 HHHH TRINITY_DN110138_c0_g1 -0.00160430475 TRINITY_DN110138_c0_g1 0 101 FALSE 9 10
TRINITY_DN110138_c0_g1_50 HHHH TRINITY_DN110138_c0_g1 -0.00160430475 TRINITY_DN110138_c0_g1 0 101 FALSE 8 9
TRINITY_DN110138_c0_g1_50 HHAA TRINITY_DN110138_c0_g1 -0.00069104675 TRINITY_DN110138_c0_g1 0 101 FALSE 9 10
TRINITY_DN110138_c0_g1_50 HHAA TRINITY_DN110138_c0_g1 -0.00069104675 TRINITY_DN110138_c0_g1 0 101 FALSE 8 9
TRINITY_DN110225_c1_g1_250 AAHH TRINITY_DN110225_c1_g1 -0.00556209475 TRINITY_DN110225_c1_g1 200 301 FALSE 229 230
TRINITY_DN110225_c1_g1_250 AAHH TRINITY_DN110225_c1_g1 -0.00556209475 TRINITY_DN110225_c1_g1 200 301 FALSE 215 216
TRINITY_DN110225_c1_g1_250 AAHH TRINITY_DN110225_c1_g1 -0.00556209475 TRINITY_DN110225_c1_g1 200 301 FALSE 226 227
TRINITY_DN110225_c1_g1_250 AAHH TRINITY_DN110225_c1_g1 -0.00556209475 TRINITY_DN110225_c1_g1 200 301 FALSE 205 206
TRINITY_DN110225_c1_g1_250 AAHH TRINITY_DN110225_c1_g1 -0.00556209475 TRINITY_DN110225_c1_g1 200 301 FALSE 216 217
TRINITY_DN110225_c1_g1_250 AAHH TRINITY_DN110225_c1_g1 -0.00556209475 TRINITY_DN110225_c1_g1 200 301 TRUE 221 222
TRINITY_DN110225_c1_g1_250 HHAA TRINITY_DN110225_c1_g1 -0.0015259015 TRINITY_DN110225_c1_g1 200 301 FALSE 229 230
TRINITY_DN110225_c1_g1_250 HHAA TRINITY_DN110225_c1_g1 -0.0015259015 TRINITY_DN110225_c1_g1 200 301 FALSE 215 216
TRINITY_DN110225_c1_g1_250 HHAA TRINITY_DN110225_c1_g1 -0.0015259015 TRINITY_DN110225_c1_g1 200 301 FALSE 226 227
TRINITY_DN110225_c1_g1_250 HHAA TRINITY_DN110225_c1_g1 -0.0015259015 TRINITY_DN110225_c1_g1 200 301 FALSE 205 206
TRINITY_DN110225_c1_g1_250 HHAA TRINITY_DN110225_c1_g1 -0.0015259015 TRINITY_DN110225_c1_g1 200 301 FALSE 216 217
TRINITY_DN110225_c1_g1_250 HHAA TRINITY_DN110225_c1_g1 -0.0015259015 TRINITY_DN110225_c1_g1 200 301 TRUE 221 222
TRINITY_DN110225_c1_g1_250 HHHH TRINITY_DN110225_c1_g1 0.003444504 TRINITY_DN110225_c1_g1 200 301 FALSE 229 230
TRINITY_DN110225_c1_g1_250 HHHH TRINITY_DN110225_c1_g1 0.003444504 TRINITY_DN110225_c1_g1 200 301 FALSE 215 216
TRINITY_DN110225_c1_g1_250 HHHH TRINITY_DN110225_c1_g1 0.003444504 TRINITY_DN110225_c1_g1 200 301 FALSE 226 227
TRINITY_DN110225_c1_g1_250 HHHH TRINITY_DN110225_c1_g1 0.003444504 TRINITY_DN110225_c1_g1 200 301 FALSE 205 206
TRINITY_DN110225_c1_g1_250 HHHH TRINITY_DN110225_c1_g1 0.003444504 TRINITY_DN110225_c1_g1 200 301 FALSE 216 217
TRINITY_DN110225_c1_g1_250 HHHH TRINITY_DN110225_c1_g1 0.003444504 TRINITY_DN110225_c1_g1 200 301 TRUE 221 222
TRINITY_DN110225_c1_g1_350 AAHH TRINITY_DN110225_c1_g1 0.00268398975 NA NA NA FALSE NA NA
TRINITY_DN110225_c1_g1_350 HHAA TRINITY_DN110225_c1_g1 0.00060013375 NA NA NA FALSE NA NA
TRINITY_DN110225_c1_g1_350 HHHH TRINITY_DN110225_c1_g1 -0.00190252925 NA NA NA FALSE NA NA
TRINITY_DN110225_c1_g1_450 AAHH TRINITY_DN110225_c1_g1 -0.001065921 NA NA NA FALSE NA NA
TRINITY_DN110225_c1_g1_450 HHAA TRINITY_DN110225_c1_g1 0.001078012 NA NA NA FALSE NA NA
TRINITY_DN110225_c1_g1_450 HHHH TRINITY_DN110225_c1_g1 0.00627967725 NA NA NA FALSE NA NA
TRINITY_DN110225_c1_g1_650 AAHH TRINITY_DN110225_c1_g1 0.00067532525 NA NA NA FALSE NA NA
TRINITY_DN110225_c1_g1_650 HHAA TRINITY_DN110225_c1_g1 0.0005352405 NA NA NA FALSE NA NA
TRINITY_DN110225_c1_g1_650 HHHH TRINITY_DN110225_c1_g1 0.00198891925 NA NA NA FALSE NA NA
TRINITY_DN110225_c1_g1_750 AAHH TRINITY_DN110225_c1_g1 -0.0029823285 TRINITY_DN110225_c1_g1 700 801 FALSE 784 785
TRINITY_DN110225_c1_g1_750 AAHH TRINITY_DN110225_c1_g1 -0.0029823285 TRINITY_DN110225_c1_g1 700 801 FALSE 769 770
TRINITY_DN110225_c1_g1_750 HHHH TRINITY_DN110225_c1_g1 0.0040344595 TRINITY_DN110225_c1_g1 700 801 FALSE 784 785
TRINITY_DN110225_c1_g1_750 HHHH TRINITY_DN110225_c1_g1 0.0040344595 TRINITY_DN110225_c1_g1 700 801 FALSE 769 770
TRINITY_DN110225_c1_g1_750 HHAA TRINITY_DN110225_c1_g1 0.00492373275 TRINITY_DN110225_c1_g1 700 801 FALSE 784 785
TRINITY_DN110225_c1_g1_750 HHAA TRINITY_DN110225_c1_g1 0.00492373275 TRINITY_DN110225_c1_g1 700 801 FALSE 769 770
TRINITY_DN110249_c0_g1_350 HHHH TRINITY_DN110249_c0_g1 -0.00072576325 TRINITY_DN110249_c0_g1 300 401 FALSE 334 335
TRINITY_DN110249_c0_g1_350 HHHH TRINITY_DN110249_c0_g1 -0.00072576325 TRINITY_DN110249_c0_g1 300 401 FALSE 368 369
TRINITY_DN110249_c0_g1_350 HHAA TRINITY_DN110249_c0_g1 -0.000247767 TRINITY_DN110249_c0_g1 300 401 FALSE 334 335
TRINITY_DN110249_c0_g1_350 HHAA TRINITY_DN110249_c0_g1 -0.000247767 TRINITY_DN110249_c0_g1 300 401 FALSE 368 369
TRINITY_DN110249_c0_g1_350 AAHH TRINITY_DN110249_c0_g1 -0.0002437765 TRINITY_DN110249_c0_g1 300 401 FALSE 334 335
TRINITY_DN110249_c0_g1_350 AAHH TRINITY_DN110249_c0_g1 -0.0002437765 TRINITY_DN110249_c0_g1 300 401 FALSE 368 369
TRINITY_DN110449_c0_g1_250 HHHH TRINITY_DN110449_c0_g1 -0.0019954075 TRINITY_DN110449_c0_g1 200 301 FALSE 300 301
TRINITY_DN110449_c0_g1_250 HHAA TRINITY_DN110449_c0_g1 -0.0024061125 TRINITY_DN110449_c0_g1 200 301 FALSE 300 301
TRINITY_DN110449_c0_g1_250 AAHH TRINITY_DN110449_c0_g1 0.0009143405 TRINITY_DN110449_c0_g1 200 301 FALSE 300 301
TRINITY_DN110598_c0_g3_250 AAHH TRINITY_DN110598_c0_g3 0.002497073 NA NA NA FALSE NA NA
TRINITY_DN110598_c0_g3_250 HHAA TRINITY_DN110598_c0_g3 0.000373615999999999 NA NA NA FALSE NA NA
TRINITY_DN110598_c0_g3_250 HHHH TRINITY_DN110598_c0_g3 -0.0040067225 NA NA NA FALSE NA NA
TRINITY_DN110598_c0_g3_350 AAHH TRINITY_DN110598_c0_g3 -0.0042973995 TRINITY_DN110598_c0_g3 300 401 FALSE 361 362
TRINITY_DN110598_c0_g3_350 AAHH TRINITY_DN110598_c0_g3 -0.0042973995 TRINITY_DN110598_c0_g3 300 401 TRUE 388 389
TRINITY_DN110598_c0_g3_350 AAHH TRINITY_DN110598_c0_g3 -0.0042973995 TRINITY_DN110598_c0_g3 300 401 FALSE 376 377
TRINITY_DN110598_c0_g3_350 AAHH TRINITY_DN110598_c0_g3 -0.0042973995 TRINITY_DN110598_c0_g3 300 401 TRUE 348 349
TRINITY_DN110598_c0_g3_350 AAHH TRINITY_DN110598_c0_g3 -0.0042973995 TRINITY_DN110598_c0_g3 300 401 FALSE 341 342
TRINITY_DN110598_c0_g3_350 AAHH TRINITY_DN110598_c0_g3 -0.0042973995 TRINITY_DN110598_c0_g3 300 401 FALSE 380 381
TRINITY_DN110598_c0_g3_350 AAHH TRINITY_DN110598_c0_g3 -0.0042973995 TRINITY_DN110598_c0_g3 300 401 FALSE 347 348
TRINITY_DN110598_c0_g3_350 AAHH TRINITY_DN110598_c0_g3 -0.0042973995 TRINITY_DN110598_c0_g3 300 401 FALSE 343 344
TRINITY_DN110598_c0_g3_350 HHHH TRINITY_DN110598_c0_g3 -0.00381712875 TRINITY_DN110598_c0_g3 300 401 FALSE 361 362
TRINITY_DN110598_c0_g3_350 HHHH TRINITY_DN110598_c0_g3 -0.00381712875 TRINITY_DN110598_c0_g3 300 401 TRUE 388 389
TRINITY_DN110598_c0_g3_350 HHHH TRINITY_DN110598_c0_g3 -0.00381712875 TRINITY_DN110598_c0_g3 300 401 FALSE 376 377
TRINITY_DN110598_c0_g3_350 HHHH TRINITY_DN110598_c0_g3 -0.00381712875 TRINITY_DN110598_c0_g3 300 401 TRUE 348 349
TRINITY_DN110598_c0_g3_350 HHHH TRINITY_DN110598_c0_g3 -0.00381712875 TRINITY_DN110598_c0_g3 300 401 FALSE 341 342
TRINITY_DN110598_c0_g3_350 HHHH TRINITY_DN110598_c0_g3 -0.00381712875 TRINITY_DN110598_c0_g3 300 401 FALSE 380 381
TRINITY_DN110598_c0_g3_350 HHHH TRINITY_DN110598_c0_g3 -0.00381712875 TRINITY_DN110598_c0_g3 300 401 FALSE 347 348
TRINITY_DN110598_c0_g3_350 HHHH TRINITY_DN110598_c0_g3 -0.00381712875 TRINITY_DN110598_c0_g3 300 401 FALSE 343 344
TRINITY_DN110598_c0_g3_350 HHAA TRINITY_DN110598_c0_g3 -0.0006580135 TRINITY_DN110598_c0_g3 300 401 FALSE 361 362
TRINITY_DN110598_c0_g3_350 HHAA TRINITY_DN110598_c0_g3 -0.0006580135 TRINITY_DN110598_c0_g3 300 401 TRUE 388 389
TRINITY_DN110598_c0_g3_350 HHAA TRINITY_DN110598_c0_g3 -0.0006580135 TRINITY_DN110598_c0_g3 300 401 FALSE 376 377
TRINITY_DN110598_c0_g3_350 HHAA TRINITY_DN110598_c0_g3 -0.0006580135 TRINITY_DN110598_c0_g3 300 401 TRUE 348 349
TRINITY_DN110598_c0_g3_350 HHAA TRINITY_DN110598_c0_g3 -0.0006580135 TRINITY_DN110598_c0_g3 300 401 FALSE 341 342
TRINITY_DN110598_c0_g3_350 HHAA TRINITY_DN110598_c0_g3 -0.0006580135 TRINITY_DN110598_c0_g3 300 401 FALSE 380 381
TRINITY_DN110598_c0_g3_350 HHAA TRINITY_DN110598_c0_g3 -0.0006580135 TRINITY_DN110598_c0_g3 300 401 FALSE 347 348
TRINITY_DN110598_c0_g3_350 HHAA TRINITY_DN110598_c0_g3 -0.0006580135 TRINITY_DN110598_c0_g3 300 401 FALSE 343 344
TRINITY_DN110635_c0_g1_150 HHHH TRINITY_DN110635_c0_g1 -0.00164690275 TRINITY_DN110635_c0_g1 100 201 FALSE 182 183
TRINITY_DN110635_c0_g1_150 HHHH TRINITY_DN110635_c0_g1 -0.00164690275 TRINITY_DN110635_c0_g1 100 201 FALSE 197 198
TRINITY_DN110635_c0_g1_150 HHHH TRINITY_DN110635_c0_g1 -0.00164690275 TRINITY_DN110635_c0_g1 100 201 FALSE 158 159
TRINITY_DN110635_c0_g1_150 HHAA TRINITY_DN110635_c0_g1 -0.000670041 TRINITY_DN110635_c0_g1 100 201 FALSE 182 183
TRINITY_DN110635_c0_g1_150 HHAA TRINITY_DN110635_c0_g1 -0.000670041 TRINITY_DN110635_c0_g1 100 201 FALSE 197 198
TRINITY_DN110635_c0_g1_150 HHAA TRINITY_DN110635_c0_g1 -0.000670041 TRINITY_DN110635_c0_g1 100 201 FALSE 158 159
TRINITY_DN110635_c0_g1_150 AAHH TRINITY_DN110635_c0_g1 0.000883402 TRINITY_DN110635_c0_g1 100 201 FALSE 182 183
TRINITY_DN110635_c0_g1_150 AAHH TRINITY_DN110635_c0_g1 0.000883402 TRINITY_DN110635_c0_g1 100 201 FALSE 197 198
TRINITY_DN110635_c0_g1_150 AAHH TRINITY_DN110635_c0_g1 0.000883402 TRINITY_DN110635_c0_g1 100 201 FALSE 158 159
TRINITY_DN110635_c0_g1_250 HHHH TRINITY_DN110635_c0_g1 -0.00121836825 TRINITY_DN110635_c0_g1 200 301 TRUE 242 243
TRINITY_DN110635_c0_g1_250 HHHH TRINITY_DN110635_c0_g1 -0.00121836825 TRINITY_DN110635_c0_g1 200 301 FALSE 260 261
TRINITY_DN110635_c0_g1_250 HHHH TRINITY_DN110635_c0_g1 -0.00121836825 TRINITY_DN110635_c0_g1 200 301 FALSE 257 258
TRINITY_DN110635_c0_g1_250 AAHH TRINITY_DN110635_c0_g1 -0.0001168915 TRINITY_DN110635_c0_g1 200 301 TRUE 242 243
TRINITY_DN110635_c0_g1_250 AAHH TRINITY_DN110635_c0_g1 -0.0001168915 TRINITY_DN110635_c0_g1 200 301 FALSE 260 261
TRINITY_DN110635_c0_g1_250 AAHH TRINITY_DN110635_c0_g1 -0.0001168915 TRINITY_DN110635_c0_g1 200 301 FALSE 257 258
TRINITY_DN110635_c0_g1_250 HHAA TRINITY_DN110635_c0_g1 -0.00137850325 TRINITY_DN110635_c0_g1 200 301 TRUE 242 243
TRINITY_DN110635_c0_g1_250 HHAA TRINITY_DN110635_c0_g1 -0.00137850325 TRINITY_DN110635_c0_g1 200 301 FALSE 260 261
TRINITY_DN110635_c0_g1_250 HHAA TRINITY_DN110635_c0_g1 -0.00137850325 TRINITY_DN110635_c0_g1 200 301 FALSE 257 258
TRINITY_DN110635_c0_g1_350 HHHH TRINITY_DN110635_c0_g1 -0.0005709475 TRINITY_DN110635_c0_g1 300 401 FALSE 399 400
TRINITY_DN110635_c0_g1_350 HHHH TRINITY_DN110635_c0_g1 -0.0005709475 TRINITY_DN110635_c0_g1 300 401 FALSE 390 391
TRINITY_DN110635_c0_g1_350 HHHH TRINITY_DN110635_c0_g1 -0.0005709475 TRINITY_DN110635_c0_g1 300 401 TRUE 391 392
TRINITY_DN110635_c0_g1_350 AAHH TRINITY_DN110635_c0_g1 0.00027648375 TRINITY_DN110635_c0_g1 300 401 FALSE 399 400
TRINITY_DN110635_c0_g1_350 AAHH TRINITY_DN110635_c0_g1 0.00027648375 TRINITY_DN110635_c0_g1 300 401 FALSE 390 391
TRINITY_DN110635_c0_g1_350 AAHH TRINITY_DN110635_c0_g1 0.00027648375 TRINITY_DN110635_c0_g1 300 401 TRUE 391 392
TRINITY_DN110635_c0_g1_350 HHAA TRINITY_DN110635_c0_g1 -0.001539426 TRINITY_DN110635_c0_g1 300 401 FALSE 399 400
TRINITY_DN110635_c0_g1_350 HHAA TRINITY_DN110635_c0_g1 -0.001539426 TRINITY_DN110635_c0_g1 300 401 FALSE 390 391
TRINITY_DN110635_c0_g1_350 HHAA TRINITY_DN110635_c0_g1 -0.001539426 TRINITY_DN110635_c0_g1 300 401 TRUE 391 392
TRINITY_DN110709_c0_g1_450 HHHH TRINITY_DN110709_c0_g1 0.0013536195 TRINITY_DN110709_c0_g1 400 501 FALSE 496 497
TRINITY_DN110709_c0_g1_450 HHHH TRINITY_DN110709_c0_g1 0.0013536195 TRINITY_DN110709_c0_g1 400 501 FALSE 493 494
TRINITY_DN110709_c0_g1_450 HHAA TRINITY_DN110709_c0_g1 0.000832255 TRINITY_DN110709_c0_g1 400 501 FALSE 496 497
TRINITY_DN110709_c0_g1_450 HHAA TRINITY_DN110709_c0_g1 0.000832255 TRINITY_DN110709_c0_g1 400 501 FALSE 493 494
TRINITY_DN110709_c0_g1_450 AAHH TRINITY_DN110709_c0_g1 -0.000989611 TRINITY_DN110709_c0_g1 400 501 FALSE 496 497
TRINITY_DN110709_c0_g1_450 AAHH TRINITY_DN110709_c0_g1 -0.000989611 TRINITY_DN110709_c0_g1 400 501 FALSE 493 494
TRINITY_DN110709_c0_g4_250 AAHH TRINITY_DN110709_c0_g4 -0.001828603 NA NA NA FALSE NA NA
TRINITY_DN110709_c0_g4_250 HHAA TRINITY_DN110709_c0_g4 0.000851383 NA NA NA FALSE NA NA
TRINITY_DN110709_c0_g4_250 HHHH TRINITY_DN110709_c0_g4 -0.0001309705 NA NA NA FALSE NA NA
TRINITY_DN110893_c0_g1_150 AAHH TRINITY_DN110893_c0_g1 0.00038026275 NA NA NA FALSE NA NA
TRINITY_DN110893_c0_g1_150 HHAA TRINITY_DN110893_c0_g1 -0.00166038025 NA NA NA FALSE NA NA
TRINITY_DN110893_c0_g1_150 HHHH TRINITY_DN110893_c0_g1 -0.002739944 NA NA NA FALSE NA NA
TRINITY_DN110893_c0_g1_350 AAHH TRINITY_DN110893_c0_g1 -0.003071498 NA NA NA FALSE NA NA
TRINITY_DN110893_c0_g1_350 HHAA TRINITY_DN110893_c0_g1 -0.00103137475 NA NA NA FALSE NA NA
TRINITY_DN110893_c0_g1_350 HHHH TRINITY_DN110893_c0_g1 0.001378196 NA NA NA FALSE NA NA
TRINITY_DN111029_c0_g1_250 HHAA TRINITY_DN111029_c0_g1 0.0016203805 TRINITY_DN111029_c0_g1 200 301 FALSE 242 243
TRINITY_DN111029_c0_g1_250 AAHH TRINITY_DN111029_c0_g1 0.00080656475 TRINITY_DN111029_c0_g1 200 301 FALSE 242 243
TRINITY_DN111029_c0_g1_250 HHHH TRINITY_DN111029_c0_g1 5.07580000000001e-05 TRINITY_DN111029_c0_g1 200 301 FALSE 242 243
TRINITY_DN111029_c0_g1_350 AAHH TRINITY_DN111029_c0_g1 0.00066610225 NA NA NA FALSE NA NA
TRINITY_DN111029_c0_g1_350 HHAA TRINITY_DN111029_c0_g1 -0.00138167775 NA NA NA FALSE NA NA
TRINITY_DN111029_c0_g1_350 HHHH TRINITY_DN111029_c0_g1 -0.002447018 NA NA NA FALSE NA NA
TRINITY_DN111029_c0_g1_450 AAHH TRINITY_DN111029_c0_g1 -0.00119928175 NA NA NA FALSE NA NA
TRINITY_DN111029_c0_g1_450 HHAA TRINITY_DN111029_c0_g1 -0.000760682 NA NA NA FALSE NA NA
TRINITY_DN111029_c0_g1_450 HHHH TRINITY_DN111029_c0_g1 -0.0008464715 NA NA NA FALSE NA NA
TRINITY_DN111029_c0_g1_550 AAHH TRINITY_DN111029_c0_g1 -0.000570921 NA NA NA FALSE NA NA
TRINITY_DN111029_c0_g1_550 HHAA TRINITY_DN111029_c0_g1 -0.00073651175 NA NA NA FALSE NA NA
TRINITY_DN111029_c0_g1_550 HHHH TRINITY_DN111029_c0_g1 0.00031774425 NA NA NA FALSE NA NA
TRINITY_DN111103_c0_g1_250 HHAA TRINITY_DN111103_c0_g1 -0.00091286825 TRINITY_DN111103_c0_g1 200 301 FALSE 235 236
TRINITY_DN111103_c0_g1_250 HHAA TRINITY_DN111103_c0_g1 -0.00091286825 TRINITY_DN111103_c0_g1 200 301 TRUE 271 272
TRINITY_DN111103_c0_g1_250 HHAA TRINITY_DN111103_c0_g1 -0.00091286825 TRINITY_DN111103_c0_g1 200 301 FALSE 277 278
TRINITY_DN111103_c0_g1_250 HHAA TRINITY_DN111103_c0_g1 -0.00091286825 TRINITY_DN111103_c0_g1 200 301 FALSE 208 209
TRINITY_DN111103_c0_g1_250 HHAA TRINITY_DN111103_c0_g1 -0.00091286825 TRINITY_DN111103_c0_g1 200 301 FALSE 250 251
TRINITY_DN111103_c0_g1_250 AAHH TRINITY_DN111103_c0_g1 0.000322860749999999 TRINITY_DN111103_c0_g1 200 301 FALSE 235 236
TRINITY_DN111103_c0_g1_250 AAHH TRINITY_DN111103_c0_g1 0.000322860749999999 TRINITY_DN111103_c0_g1 200 301 TRUE 271 272
TRINITY_DN111103_c0_g1_250 AAHH TRINITY_DN111103_c0_g1 0.000322860749999999 TRINITY_DN111103_c0_g1 200 301 FALSE 277 278
TRINITY_DN111103_c0_g1_250 AAHH TRINITY_DN111103_c0_g1 0.000322860749999999 TRINITY_DN111103_c0_g1 200 301 FALSE 208 209
TRINITY_DN111103_c0_g1_250 AAHH TRINITY_DN111103_c0_g1 0.000322860749999999 TRINITY_DN111103_c0_g1 200 301 FALSE 250 251
TRINITY_DN111103_c0_g1_250 HHHH TRINITY_DN111103_c0_g1 0.001578155 TRINITY_DN111103_c0_g1 200 301 FALSE 235 236
TRINITY_DN111103_c0_g1_250 HHHH TRINITY_DN111103_c0_g1 0.001578155 TRINITY_DN111103_c0_g1 200 301 TRUE 271 272
TRINITY_DN111103_c0_g1_250 HHHH TRINITY_DN111103_c0_g1 0.001578155 TRINITY_DN111103_c0_g1 200 301 FALSE 277 278
TRINITY_DN111103_c0_g1_250 HHHH TRINITY_DN111103_c0_g1 0.001578155 TRINITY_DN111103_c0_g1 200 301 FALSE 208 209
TRINITY_DN111103_c0_g1_250 HHHH TRINITY_DN111103_c0_g1 0.001578155 TRINITY_DN111103_c0_g1 200 301 FALSE 250 251
TRINITY_DN111103_c0_g1_450 HHHH TRINITY_DN111103_c0_g1 0.00217219325 TRINITY_DN111103_c0_g1 400 501 FALSE 464 465
TRINITY_DN111103_c0_g1_450 HHHH TRINITY_DN111103_c0_g1 0.00217219325 TRINITY_DN111103_c0_g1 400 501 FALSE 469 470
TRINITY_DN111103_c0_g1_450 HHHH TRINITY_DN111103_c0_g1 0.00217219325 TRINITY_DN111103_c0_g1 400 501 TRUE 445 446
TRINITY_DN111103_c0_g1_450 HHHH TRINITY_DN111103_c0_g1 0.00217219325 TRINITY_DN111103_c0_g1 400 501 FALSE 457 458
TRINITY_DN111103_c0_g1_450 HHAA TRINITY_DN111103_c0_g1 0.00223290175 TRINITY_DN111103_c0_g1 400 501 FALSE 464 465
TRINITY_DN111103_c0_g1_450 HHAA TRINITY_DN111103_c0_g1 0.00223290175 TRINITY_DN111103_c0_g1 400 501 FALSE 469 470
TRINITY_DN111103_c0_g1_450 HHAA TRINITY_DN111103_c0_g1 0.00223290175 TRINITY_DN111103_c0_g1 400 501 TRUE 445 446
TRINITY_DN111103_c0_g1_450 HHAA TRINITY_DN111103_c0_g1 0.00223290175 TRINITY_DN111103_c0_g1 400 501 FALSE 457 458
TRINITY_DN111103_c0_g1_450 AAHH TRINITY_DN111103_c0_g1 -0.00069103125 TRINITY_DN111103_c0_g1 400 501 FALSE 464 465
TRINITY_DN111103_c0_g1_450 AAHH TRINITY_DN111103_c0_g1 -0.00069103125 TRINITY_DN111103_c0_g1 400 501 FALSE 469 470
TRINITY_DN111103_c0_g1_450 AAHH TRINITY_DN111103_c0_g1 -0.00069103125 TRINITY_DN111103_c0_g1 400 501 TRUE 445 446
TRINITY_DN111103_c0_g1_450 AAHH TRINITY_DN111103_c0_g1 -0.00069103125 TRINITY_DN111103_c0_g1 400 501 FALSE 457 458
TRINITY_DN111131_c0_g1_350 HHAA TRINITY_DN111131_c0_g1 -0.001353495 TRINITY_DN111131_c0_g1 300 401 FALSE 362 363
TRINITY_DN111131_c0_g1_350 HHAA TRINITY_DN111131_c0_g1 -0.001353495 TRINITY_DN111131_c0_g1 300 401 FALSE 328 329
TRINITY_DN111131_c0_g1_350 HHAA TRINITY_DN111131_c0_g1 -0.001353495 TRINITY_DN111131_c0_g1 300 401 FALSE 312 313
TRINITY_DN111131_c0_g1_350 AAHH TRINITY_DN111131_c0_g1 -0.00095755775 TRINITY_DN111131_c0_g1 300 401 FALSE 362 363
TRINITY_DN111131_c0_g1_350 AAHH TRINITY_DN111131_c0_g1 -0.00095755775 TRINITY_DN111131_c0_g1 300 401 FALSE 328 329
TRINITY_DN111131_c0_g1_350 AAHH TRINITY_DN111131_c0_g1 -0.00095755775 TRINITY_DN111131_c0_g1 300 401 FALSE 312 313
TRINITY_DN111131_c0_g1_350 HHHH TRINITY_DN111131_c0_g1 -0.0002709635 TRINITY_DN111131_c0_g1 300 401 FALSE 362 363
TRINITY_DN111131_c0_g1_350 HHHH TRINITY_DN111131_c0_g1 -0.0002709635 TRINITY_DN111131_c0_g1 300 401 FALSE 328 329
TRINITY_DN111131_c0_g1_350 HHHH TRINITY_DN111131_c0_g1 -0.0002709635 TRINITY_DN111131_c0_g1 300 401 FALSE 312 313
TRINITY_DN111131_c0_g1_450 AAHH TRINITY_DN111131_c0_g1 -0.00130501475 TRINITY_DN111131_c0_g1 400 501 FALSE 434 435
TRINITY_DN111131_c0_g1_450 AAHH TRINITY_DN111131_c0_g1 -0.00130501475 TRINITY_DN111131_c0_g1 400 501 FALSE 428 429
TRINITY_DN111131_c0_g1_450 HHHH TRINITY_DN111131_c0_g1 0.00022180675 TRINITY_DN111131_c0_g1 400 501 FALSE 434 435
TRINITY_DN111131_c0_g1_450 HHHH TRINITY_DN111131_c0_g1 0.00022180675 TRINITY_DN111131_c0_g1 400 501 FALSE 428 429
TRINITY_DN111131_c0_g1_450 HHAA TRINITY_DN111131_c0_g1 -0.00053703275 TRINITY_DN111131_c0_g1 400 501 FALSE 434 435
TRINITY_DN111131_c0_g1_450 HHAA TRINITY_DN111131_c0_g1 -0.00053703275 TRINITY_DN111131_c0_g1 400 501 FALSE 428 429
TRINITY_DN111245_c0_g1_250 AAHH TRINITY_DN111245_c0_g1 0 NA NA NA FALSE NA NA
TRINITY_DN111245_c0_g1_250 HHAA TRINITY_DN111245_c0_g1 0 NA NA NA FALSE NA NA
TRINITY_DN111245_c0_g1_250 HHHH TRINITY_DN111245_c0_g1 0 NA NA NA FALSE NA NA
TRINITY_DN111245_c0_g1_550 AAHH TRINITY_DN111245_c0_g1 0 NA NA NA FALSE NA NA
TRINITY_DN111245_c0_g1_550 HHAA TRINITY_DN111245_c0_g1 0 NA NA NA FALSE NA NA
TRINITY_DN111245_c0_g1_550 HHHH TRINITY_DN111245_c0_g1 0 NA NA NA FALSE NA NA
TRINITY_DN111245_c0_g1_850 AAHH TRINITY_DN111245_c0_g1 -0.0001646625 TRINITY_DN111245_c0_g1 800 901 FALSE 832 833
TRINITY_DN111245_c0_g1_850 AAHH TRINITY_DN111245_c0_g1 -0.0001646625 TRINITY_DN111245_c0_g1 800 901 FALSE 849 850
TRINITY_DN111245_c0_g1_850 HHHH TRINITY_DN111245_c0_g1 0.00083704225 TRINITY_DN111245_c0_g1 800 901 FALSE 832 833
TRINITY_DN111245_c0_g1_850 HHHH TRINITY_DN111245_c0_g1 0.00083704225 TRINITY_DN111245_c0_g1 800 901 FALSE 849 850
TRINITY_DN111245_c0_g1_850 HHAA TRINITY_DN111245_c0_g1 0.0003517005 TRINITY_DN111245_c0_g1 800 901 FALSE 832 833
TRINITY_DN111245_c0_g1_850 HHAA TRINITY_DN111245_c0_g1 0.0003517005 TRINITY_DN111245_c0_g1 800 901 FALSE 849 850
TRINITY_DN111387_c0_g1_150 AAHH TRINITY_DN111387_c0_g1 -0.0037248235 NA NA NA FALSE NA NA
TRINITY_DN111387_c0_g1_150 HHAA TRINITY_DN111387_c0_g1 0.0004678395 NA NA NA FALSE NA NA
TRINITY_DN111387_c0_g1_150 HHHH TRINITY_DN111387_c0_g1 0.000176111 NA NA NA FALSE NA NA
TRINITY_DN111387_c0_g1_250 AAHH TRINITY_DN111387_c0_g1 0.0034651185 NA NA NA FALSE NA NA
TRINITY_DN111387_c0_g1_250 HHAA TRINITY_DN111387_c0_g1 -0.00135056575 NA NA NA FALSE NA NA
TRINITY_DN111387_c0_g1_250 HHHH TRINITY_DN111387_c0_g1 -0.00345821275 NA NA NA FALSE NA NA
TRINITY_DN111387_c0_g1_50 HHHH TRINITY_DN111387_c0_g1 -0.003522596 TRINITY_DN111387_c0_g1 0 101 TRUE 39 40
TRINITY_DN111387_c0_g1_50 HHHH TRINITY_DN111387_c0_g1 -0.003522596 TRINITY_DN111387_c0_g1 0 101 FALSE 33 34
TRINITY_DN111387_c0_g1_50 HHHH TRINITY_DN111387_c0_g1 -0.003522596 TRINITY_DN111387_c0_g1 0 101 FALSE 9 10
TRINITY_DN111387_c0_g1_50 HHHH TRINITY_DN111387_c0_g1 -0.003522596 TRINITY_DN111387_c0_g1 0 101 TRUE 27 28
TRINITY_DN111387_c0_g1_50 HHHH TRINITY_DN111387_c0_g1 -0.003522596 TRINITY_DN111387_c0_g1 0 101 FALSE 30 31
TRINITY_DN111387_c0_g1_50 HHHH TRINITY_DN111387_c0_g1 -0.003522596 TRINITY_DN111387_c0_g1 0 101 TRUE 21 22
TRINITY_DN111387_c0_g1_50 AAHH TRINITY_DN111387_c0_g1 -0.0021796395 TRINITY_DN111387_c0_g1 0 101 TRUE 39 40
TRINITY_DN111387_c0_g1_50 AAHH TRINITY_DN111387_c0_g1 -0.0021796395 TRINITY_DN111387_c0_g1 0 101 FALSE 33 34
TRINITY_DN111387_c0_g1_50 AAHH TRINITY_DN111387_c0_g1 -0.0021796395 TRINITY_DN111387_c0_g1 0 101 FALSE 9 10
TRINITY_DN111387_c0_g1_50 AAHH TRINITY_DN111387_c0_g1 -0.0021796395 TRINITY_DN111387_c0_g1 0 101 TRUE 27 28
TRINITY_DN111387_c0_g1_50 AAHH TRINITY_DN111387_c0_g1 -0.0021796395 TRINITY_DN111387_c0_g1 0 101 FALSE 30 31
TRINITY_DN111387_c0_g1_50 AAHH TRINITY_DN111387_c0_g1 -0.0021796395 TRINITY_DN111387_c0_g1 0 101 TRUE 21 22
TRINITY_DN111387_c0_g1_50 HHAA TRINITY_DN111387_c0_g1 -0.00017490575 TRINITY_DN111387_c0_g1 0 101 TRUE 39 40
TRINITY_DN111387_c0_g1_50 HHAA TRINITY_DN111387_c0_g1 -0.00017490575 TRINITY_DN111387_c0_g1 0 101 FALSE 33 34
TRINITY_DN111387_c0_g1_50 HHAA TRINITY_DN111387_c0_g1 -0.00017490575 TRINITY_DN111387_c0_g1 0 101 FALSE 9 10
TRINITY_DN111387_c0_g1_50 HHAA TRINITY_DN111387_c0_g1 -0.00017490575 TRINITY_DN111387_c0_g1 0 101 TRUE 27 28
TRINITY_DN111387_c0_g1_50 HHAA TRINITY_DN111387_c0_g1 -0.00017490575 TRINITY_DN111387_c0_g1 0 101 FALSE 30 31
TRINITY_DN111387_c0_g1_50 HHAA TRINITY_DN111387_c0_g1 -0.00017490575 TRINITY_DN111387_c0_g1 0 101 TRUE 21 22
TRINITY_DN111478_c0_g1_150 HHAA TRINITY_DN111478_c0_g1 0.002292955 TRINITY_DN111478_c0_g1 100 201 FALSE 160 161
TRINITY_DN111478_c0_g1_150 HHAA TRINITY_DN111478_c0_g1 0.002292955 TRINITY_DN111478_c0_g1 100 201 FALSE 154 155
TRINITY_DN111478_c0_g1_150 HHAA TRINITY_DN111478_c0_g1 0.002292955 TRINITY_DN111478_c0_g1 100 201 FALSE 127 128
TRINITY_DN111478_c0_g1_150 HHAA TRINITY_DN111478_c0_g1 0.002292955 TRINITY_DN111478_c0_g1 100 201 FALSE 148 149
TRINITY_DN111478_c0_g1_150 HHAA TRINITY_DN111478_c0_g1 0.002292955 TRINITY_DN111478_c0_g1 100 201 TRUE 109 110
TRINITY_DN111478_c0_g1_150 HHAA TRINITY_DN111478_c0_g1 0.002292955 TRINITY_DN111478_c0_g1 100 201 TRUE 112 113
TRINITY_DN111478_c0_g1_150 HHAA TRINITY_DN111478_c0_g1 0.002292955 TRINITY_DN111478_c0_g1 100 201 TRUE 106 107
TRINITY_DN111478_c0_g1_150 HHAA TRINITY_DN111478_c0_g1 0.002292955 TRINITY_DN111478_c0_g1 100 201 FALSE 121 122
TRINITY_DN111478_c0_g1_150 HHHH TRINITY_DN111478_c0_g1 -0.00477097375 TRINITY_DN111478_c0_g1 100 201 FALSE 160 161
TRINITY_DN111478_c0_g1_150 HHHH TRINITY_DN111478_c0_g1 -0.00477097375 TRINITY_DN111478_c0_g1 100 201 FALSE 154 155
TRINITY_DN111478_c0_g1_150 HHHH TRINITY_DN111478_c0_g1 -0.00477097375 TRINITY_DN111478_c0_g1 100 201 FALSE 127 128
TRINITY_DN111478_c0_g1_150 HHHH TRINITY_DN111478_c0_g1 -0.00477097375 TRINITY_DN111478_c0_g1 100 201 FALSE 148 149
TRINITY_DN111478_c0_g1_150 HHHH TRINITY_DN111478_c0_g1 -0.00477097375 TRINITY_DN111478_c0_g1 100 201 TRUE 109 110
TRINITY_DN111478_c0_g1_150 HHHH TRINITY_DN111478_c0_g1 -0.00477097375 TRINITY_DN111478_c0_g1 100 201 TRUE 112 113
TRINITY_DN111478_c0_g1_150 HHHH TRINITY_DN111478_c0_g1 -0.00477097375 TRINITY_DN111478_c0_g1 100 201 TRUE 106 107
TRINITY_DN111478_c0_g1_150 HHHH TRINITY_DN111478_c0_g1 -0.00477097375 TRINITY_DN111478_c0_g1 100 201 FALSE 121 122
TRINITY_DN111478_c0_g1_150 AAHH TRINITY_DN111478_c0_g1 -0.00022666075 TRINITY_DN111478_c0_g1 100 201 FALSE 160 161
TRINITY_DN111478_c0_g1_150 AAHH TRINITY_DN111478_c0_g1 -0.00022666075 TRINITY_DN111478_c0_g1 100 201 FALSE 154 155
TRINITY_DN111478_c0_g1_150 AAHH TRINITY_DN111478_c0_g1 -0.00022666075 TRINITY_DN111478_c0_g1 100 201 FALSE 127 128
TRINITY_DN111478_c0_g1_150 AAHH TRINITY_DN111478_c0_g1 -0.00022666075 TRINITY_DN111478_c0_g1 100 201 FALSE 148 149
TRINITY_DN111478_c0_g1_150 AAHH TRINITY_DN111478_c0_g1 -0.00022666075 TRINITY_DN111478_c0_g1 100 201 TRUE 109 110
TRINITY_DN111478_c0_g1_150 AAHH TRINITY_DN111478_c0_g1 -0.00022666075 TRINITY_DN111478_c0_g1 100 201 TRUE 112 113
TRINITY_DN111478_c0_g1_150 AAHH TRINITY_DN111478_c0_g1 -0.00022666075 TRINITY_DN111478_c0_g1 100 201 TRUE 106 107
TRINITY_DN111478_c0_g1_150 AAHH TRINITY_DN111478_c0_g1 -0.00022666075 TRINITY_DN111478_c0_g1 100 201 FALSE 121 122
TRINITY_DN111478_c0_g1_250 HHHH TRINITY_DN111478_c0_g1 -0.003331431 TRINITY_DN111478_c0_g1 200 301 FALSE 289 290
TRINITY_DN111478_c0_g1_250 HHHH TRINITY_DN111478_c0_g1 -0.003331431 TRINITY_DN111478_c0_g1 200 301 FALSE 208 209
TRINITY_DN111478_c0_g1_250 HHHH TRINITY_DN111478_c0_g1 -0.003331431 TRINITY_DN111478_c0_g1 200 301 FALSE 220 221
TRINITY_DN111478_c0_g1_250 HHHH TRINITY_DN111478_c0_g1 -0.003331431 TRINITY_DN111478_c0_g1 200 301 FALSE 256 257
TRINITY_DN111478_c0_g1_250 HHHH TRINITY_DN111478_c0_g1 -0.003331431 TRINITY_DN111478_c0_g1 200 301 FALSE 268 269
TRINITY_DN111478_c0_g1_250 HHHH TRINITY_DN111478_c0_g1 -0.003331431 TRINITY_DN111478_c0_g1 200 301 FALSE 262 263
TRINITY_DN111478_c0_g1_250 HHHH TRINITY_DN111478_c0_g1 -0.003331431 TRINITY_DN111478_c0_g1 200 301 TRUE 269 270
TRINITY_DN111478_c0_g1_250 AAHH TRINITY_DN111478_c0_g1 -0.00403716725 TRINITY_DN111478_c0_g1 200 301 FALSE 289 290
TRINITY_DN111478_c0_g1_250 AAHH TRINITY_DN111478_c0_g1 -0.00403716725 TRINITY_DN111478_c0_g1 200 301 FALSE 208 209
TRINITY_DN111478_c0_g1_250 AAHH TRINITY_DN111478_c0_g1 -0.00403716725 TRINITY_DN111478_c0_g1 200 301 FALSE 220 221
TRINITY_DN111478_c0_g1_250 AAHH TRINITY_DN111478_c0_g1 -0.00403716725 TRINITY_DN111478_c0_g1 200 301 FALSE 256 257
TRINITY_DN111478_c0_g1_250 AAHH TRINITY_DN111478_c0_g1 -0.00403716725 TRINITY_DN111478_c0_g1 200 301 FALSE 268 269
TRINITY_DN111478_c0_g1_250 AAHH TRINITY_DN111478_c0_g1 -0.00403716725 TRINITY_DN111478_c0_g1 200 301 FALSE 262 263
TRINITY_DN111478_c0_g1_250 AAHH TRINITY_DN111478_c0_g1 -0.00403716725 TRINITY_DN111478_c0_g1 200 301 TRUE 269 270
TRINITY_DN111478_c0_g1_250 HHAA TRINITY_DN111478_c0_g1 -0.00354839075 TRINITY_DN111478_c0_g1 200 301 FALSE 289 290
TRINITY_DN111478_c0_g1_250 HHAA TRINITY_DN111478_c0_g1 -0.00354839075 TRINITY_DN111478_c0_g1 200 301 FALSE 208 209
TRINITY_DN111478_c0_g1_250 HHAA TRINITY_DN111478_c0_g1 -0.00354839075 TRINITY_DN111478_c0_g1 200 301 FALSE 220 221
TRINITY_DN111478_c0_g1_250 HHAA TRINITY_DN111478_c0_g1 -0.00354839075 TRINITY_DN111478_c0_g1 200 301 FALSE 256 257
TRINITY_DN111478_c0_g1_250 HHAA TRINITY_DN111478_c0_g1 -0.00354839075 TRINITY_DN111478_c0_g1 200 301 FALSE 268 269
TRINITY_DN111478_c0_g1_250 HHAA TRINITY_DN111478_c0_g1 -0.00354839075 TRINITY_DN111478_c0_g1 200 301 FALSE 262 263
TRINITY_DN111478_c0_g1_250 HHAA TRINITY_DN111478_c0_g1 -0.00354839075 TRINITY_DN111478_c0_g1 200 301 TRUE 269 270
TRINITY_DN111478_c0_g1_550 AAHH TRINITY_DN111478_c0_g1 -0.00145743275 TRINITY_DN111478_c0_g1 500 601 FALSE 571 572
TRINITY_DN111478_c0_g1_550 AAHH TRINITY_DN111478_c0_g1 -0.00145743275 TRINITY_DN111478_c0_g1 500 601 FALSE 574 575
TRINITY_DN111478_c0_g1_550 AAHH TRINITY_DN111478_c0_g1 -0.00145743275 TRINITY_DN111478_c0_g1 500 601 FALSE 538 539
TRINITY_DN111478_c0_g1_550 AAHH TRINITY_DN111478_c0_g1 -0.00145743275 TRINITY_DN111478_c0_g1 500 601 FALSE 517 518
TRINITY_DN111478_c0_g1_550 AAHH TRINITY_DN111478_c0_g1 -0.00145743275 TRINITY_DN111478_c0_g1 500 601 TRUE 502 503
TRINITY_DN111478_c0_g1_550 AAHH TRINITY_DN111478_c0_g1 -0.00145743275 TRINITY_DN111478_c0_g1 500 601 FALSE 586 587
TRINITY_DN111478_c0_g1_550 AAHH TRINITY_DN111478_c0_g1 -0.00145743275 TRINITY_DN111478_c0_g1 500 601 FALSE 592 593
TRINITY_DN111478_c0_g1_550 AAHH TRINITY_DN111478_c0_g1 -0.00145743275 TRINITY_DN111478_c0_g1 500 601 FALSE 544 545
TRINITY_DN111478_c0_g1_550 AAHH TRINITY_DN111478_c0_g1 -0.00145743275 TRINITY_DN111478_c0_g1 500 601 FALSE 514 515
TRINITY_DN111478_c0_g1_550 HHHH TRINITY_DN111478_c0_g1 0.0028546425 TRINITY_DN111478_c0_g1 500 601 FALSE 571 572
TRINITY_DN111478_c0_g1_550 HHHH TRINITY_DN111478_c0_g1 0.0028546425 TRINITY_DN111478_c0_g1 500 601 FALSE 574 575
TRINITY_DN111478_c0_g1_550 HHHH TRINITY_DN111478_c0_g1 0.0028546425 TRINITY_DN111478_c0_g1 500 601 FALSE 538 539
TRINITY_DN111478_c0_g1_550 HHHH TRINITY_DN111478_c0_g1 0.0028546425 TRINITY_DN111478_c0_g1 500 601 FALSE 517 518
TRINITY_DN111478_c0_g1_550 HHHH TRINITY_DN111478_c0_g1 0.0028546425 TRINITY_DN111478_c0_g1 500 601 TRUE 502 503
TRINITY_DN111478_c0_g1_550 HHHH TRINITY_DN111478_c0_g1 0.0028546425 TRINITY_DN111478_c0_g1 500 601 FALSE 586 587
TRINITY_DN111478_c0_g1_550 HHHH TRINITY_DN111478_c0_g1 0.0028546425 TRINITY_DN111478_c0_g1 500 601 FALSE 592 593
TRINITY_DN111478_c0_g1_550 HHHH TRINITY_DN111478_c0_g1 0.0028546425 TRINITY_DN111478_c0_g1 500 601 FALSE 544 545
TRINITY_DN111478_c0_g1_550 HHHH TRINITY_DN111478_c0_g1 0.0028546425 TRINITY_DN111478_c0_g1 500 601 FALSE 514 515
TRINITY_DN111478_c0_g1_550 HHAA TRINITY_DN111478_c0_g1 0.001876544 TRINITY_DN111478_c0_g1 500 601 FALSE 571 572
TRINITY_DN111478_c0_g1_550 HHAA TRINITY_DN111478_c0_g1 0.001876544 TRINITY_DN111478_c0_g1 500 601 FALSE 574 575
TRINITY_DN111478_c0_g1_550 HHAA TRINITY_DN111478_c0_g1 0.001876544 TRINITY_DN111478_c0_g1 500 601 FALSE 538 539
TRINITY_DN111478_c0_g1_550 HHAA TRINITY_DN111478_c0_g1 0.001876544 TRINITY_DN111478_c0_g1 500 601 FALSE 517 518
TRINITY_DN111478_c0_g1_550 HHAA TRINITY_DN111478_c0_g1 0.001876544 TRINITY_DN111478_c0_g1 500 601 TRUE 502 503
TRINITY_DN111478_c0_g1_550 HHAA TRINITY_DN111478_c0_g1 0.001876544 TRINITY_DN111478_c0_g1 500 601 FALSE 586 587
TRINITY_DN111478_c0_g1_550 HHAA TRINITY_DN111478_c0_g1 0.001876544 TRINITY_DN111478_c0_g1 500 601 FALSE 592 593
TRINITY_DN111478_c0_g1_550 HHAA TRINITY_DN111478_c0_g1 0.001876544 TRINITY_DN111478_c0_g1 500 601 FALSE 544 545
TRINITY_DN111478_c0_g1_550 HHAA TRINITY_DN111478_c0_g1 0.001876544 TRINITY_DN111478_c0_g1 500 601 FALSE 514 515
TRINITY_DN111661_c0_g8_350 HHHH TRINITY_DN111661_c0_g8 -0.00141119875 TRINITY_DN111661_c0_g8 300 401 FALSE 329 330
TRINITY_DN111661_c0_g8_350 HHHH TRINITY_DN111661_c0_g8 -0.00141119875 TRINITY_DN111661_c0_g8 300 401 FALSE 343 344
TRINITY_DN111661_c0_g8_350 HHHH TRINITY_DN111661_c0_g8 -0.00141119875 TRINITY_DN111661_c0_g8 300 401 FALSE 334 335
TRINITY_DN111661_c0_g8_350 HHHH TRINITY_DN111661_c0_g8 -0.00141119875 TRINITY_DN111661_c0_g8 300 401 FALSE 318 319
TRINITY_DN111661_c0_g8_350 HHHH TRINITY_DN111661_c0_g8 -0.00141119875 TRINITY_DN111661_c0_g8 300 401 FALSE 330 331
TRINITY_DN111661_c0_g8_350 HHHH TRINITY_DN111661_c0_g8 -0.00141119875 TRINITY_DN111661_c0_g8 300 401 FALSE 317 318
TRINITY_DN111661_c0_g8_350 AAHH TRINITY_DN111661_c0_g8 0.00218896175 TRINITY_DN111661_c0_g8 300 401 FALSE 329 330
TRINITY_DN111661_c0_g8_350 AAHH TRINITY_DN111661_c0_g8 0.00218896175 TRINITY_DN111661_c0_g8 300 401 FALSE 343 344
TRINITY_DN111661_c0_g8_350 AAHH TRINITY_DN111661_c0_g8 0.00218896175 TRINITY_DN111661_c0_g8 300 401 FALSE 334 335
TRINITY_DN111661_c0_g8_350 AAHH TRINITY_DN111661_c0_g8 0.00218896175 TRINITY_DN111661_c0_g8 300 401 FALSE 318 319
TRINITY_DN111661_c0_g8_350 AAHH TRINITY_DN111661_c0_g8 0.00218896175 TRINITY_DN111661_c0_g8 300 401 FALSE 330 331
TRINITY_DN111661_c0_g8_350 AAHH TRINITY_DN111661_c0_g8 0.00218896175 TRINITY_DN111661_c0_g8 300 401 FALSE 317 318
TRINITY_DN111661_c0_g8_350 HHAA TRINITY_DN111661_c0_g8 -0.0015359245 TRINITY_DN111661_c0_g8 300 401 FALSE 329 330
TRINITY_DN111661_c0_g8_350 HHAA TRINITY_DN111661_c0_g8 -0.0015359245 TRINITY_DN111661_c0_g8 300 401 FALSE 343 344
TRINITY_DN111661_c0_g8_350 HHAA TRINITY_DN111661_c0_g8 -0.0015359245 TRINITY_DN111661_c0_g8 300 401 FALSE 334 335
TRINITY_DN111661_c0_g8_350 HHAA TRINITY_DN111661_c0_g8 -0.0015359245 TRINITY_DN111661_c0_g8 300 401 FALSE 318 319
TRINITY_DN111661_c0_g8_350 HHAA TRINITY_DN111661_c0_g8 -0.0015359245 TRINITY_DN111661_c0_g8 300 401 FALSE 330 331
TRINITY_DN111661_c0_g8_350 HHAA TRINITY_DN111661_c0_g8 -0.0015359245 TRINITY_DN111661_c0_g8 300 401 FALSE 317 318
TRINITY_DN111701_c0_g1_150 HHAA TRINITY_DN111701_c0_g1 0.0010940905 TRINITY_DN111701_c0_g1 100 201 FALSE 146 147
TRINITY_DN111701_c0_g1_150 HHAA TRINITY_DN111701_c0_g1 0.0010940905 TRINITY_DN111701_c0_g1 100 201 FALSE 134 135
TRINITY_DN111701_c0_g1_150 HHAA TRINITY_DN111701_c0_g1 0.0010940905 TRINITY_DN111701_c0_g1 100 201 FALSE 167 168
TRINITY_DN111701_c0_g1_150 HHAA TRINITY_DN111701_c0_g1 0.0010940905 TRINITY_DN111701_c0_g1 100 201 TRUE 182 183
TRINITY_DN111701_c0_g1_150 HHAA TRINITY_DN111701_c0_g1 0.0010940905 TRINITY_DN111701_c0_g1 100 201 FALSE 140 141
TRINITY_DN111701_c0_g1_150 HHAA TRINITY_DN111701_c0_g1 0.0010940905 TRINITY_DN111701_c0_g1 100 201 FALSE 197 198
TRINITY_DN111701_c0_g1_150 HHHH TRINITY_DN111701_c0_g1 -0.000590188 TRINITY_DN111701_c0_g1 100 201 FALSE 146 147
TRINITY_DN111701_c0_g1_150 HHHH TRINITY_DN111701_c0_g1 -0.000590188 TRINITY_DN111701_c0_g1 100 201 FALSE 134 135
TRINITY_DN111701_c0_g1_150 HHHH TRINITY_DN111701_c0_g1 -0.000590188 TRINITY_DN111701_c0_g1 100 201 FALSE 167 168
TRINITY_DN111701_c0_g1_150 HHHH TRINITY_DN111701_c0_g1 -0.000590188 TRINITY_DN111701_c0_g1 100 201 TRUE 182 183
TRINITY_DN111701_c0_g1_150 HHHH TRINITY_DN111701_c0_g1 -0.000590188 TRINITY_DN111701_c0_g1 100 201 FALSE 140 141
TRINITY_DN111701_c0_g1_150 HHHH TRINITY_DN111701_c0_g1 -0.000590188 TRINITY_DN111701_c0_g1 100 201 FALSE 197 198
TRINITY_DN111701_c0_g1_150 AAHH TRINITY_DN111701_c0_g1 0.000560492 TRINITY_DN111701_c0_g1 100 201 FALSE 146 147
TRINITY_DN111701_c0_g1_150 AAHH TRINITY_DN111701_c0_g1 0.000560492 TRINITY_DN111701_c0_g1 100 201 FALSE 134 135
TRINITY_DN111701_c0_g1_150 AAHH TRINITY_DN111701_c0_g1 0.000560492 TRINITY_DN111701_c0_g1 100 201 FALSE 167 168
TRINITY_DN111701_c0_g1_150 AAHH TRINITY_DN111701_c0_g1 0.000560492 TRINITY_DN111701_c0_g1 100 201 TRUE 182 183
TRINITY_DN111701_c0_g1_150 AAHH TRINITY_DN111701_c0_g1 0.000560492 TRINITY_DN111701_c0_g1 100 201 FALSE 140 141
TRINITY_DN111701_c0_g1_150 AAHH TRINITY_DN111701_c0_g1 0.000560492 TRINITY_DN111701_c0_g1 100 201 FALSE 197 198
TRINITY_DN111701_c0_g1_250 AAHH TRINITY_DN111701_c0_g1 -0.00218471775 TRINITY_DN111701_c0_g1 200 301 FALSE 275 276
TRINITY_DN111701_c0_g1_250 AAHH TRINITY_DN111701_c0_g1 -0.00218471775 TRINITY_DN111701_c0_g1 200 301 FALSE 299 300
TRINITY_DN111701_c0_g1_250 AAHH TRINITY_DN111701_c0_g1 -0.00218471775 TRINITY_DN111701_c0_g1 200 301 FALSE 212 213
TRINITY_DN111701_c0_g1_250 AAHH TRINITY_DN111701_c0_g1 -0.00218471775 TRINITY_DN111701_c0_g1 200 301 TRUE 257 258
TRINITY_DN111701_c0_g1_250 HHHH TRINITY_DN111701_c0_g1 -0.00273803625 TRINITY_DN111701_c0_g1 200 301 FALSE 275 276
TRINITY_DN111701_c0_g1_250 HHHH TRINITY_DN111701_c0_g1 -0.00273803625 TRINITY_DN111701_c0_g1 200 301 FALSE 299 300
TRINITY_DN111701_c0_g1_250 HHHH TRINITY_DN111701_c0_g1 -0.00273803625 TRINITY_DN111701_c0_g1 200 301 FALSE 212 213
TRINITY_DN111701_c0_g1_250 HHHH TRINITY_DN111701_c0_g1 -0.00273803625 TRINITY_DN111701_c0_g1 200 301 TRUE 257 258
TRINITY_DN111701_c0_g1_250 HHAA TRINITY_DN111701_c0_g1 0.00039796475 TRINITY_DN111701_c0_g1 200 301 FALSE 275 276
TRINITY_DN111701_c0_g1_250 HHAA TRINITY_DN111701_c0_g1 0.00039796475 TRINITY_DN111701_c0_g1 200 301 FALSE 299 300
TRINITY_DN111701_c0_g1_250 HHAA TRINITY_DN111701_c0_g1 0.00039796475 TRINITY_DN111701_c0_g1 200 301 FALSE 212 213
TRINITY_DN111701_c0_g1_250 HHAA TRINITY_DN111701_c0_g1 0.00039796475 TRINITY_DN111701_c0_g1 200 301 TRUE 257 258
TRINITY_DN111701_c0_g1_350 AAHH TRINITY_DN111701_c0_g1 0.003864502 TRINITY_DN111701_c0_g1 300 401 FALSE 368 369
TRINITY_DN111701_c0_g1_350 AAHH TRINITY_DN111701_c0_g1 0.003864502 TRINITY_DN111701_c0_g1 300 401 TRUE 353 354
TRINITY_DN111701_c0_g1_350 AAHH TRINITY_DN111701_c0_g1 0.003864502 TRINITY_DN111701_c0_g1 300 401 FALSE 359 360
TRINITY_DN111701_c0_g1_350 AAHH TRINITY_DN111701_c0_g1 0.003864502 TRINITY_DN111701_c0_g1 300 401 FALSE 302 303
TRINITY_DN111701_c0_g1_350 AAHH TRINITY_DN111701_c0_g1 0.003864502 TRINITY_DN111701_c0_g1 300 401 FALSE 371 372
TRINITY_DN111701_c0_g1_350 AAHH TRINITY_DN111701_c0_g1 0.003864502 TRINITY_DN111701_c0_g1 300 401 FALSE 398 399
TRINITY_DN111701_c0_g1_350 AAHH TRINITY_DN111701_c0_g1 0.003864502 TRINITY_DN111701_c0_g1 300 401 FALSE 338 339
TRINITY_DN111701_c0_g1_350 AAHH TRINITY_DN111701_c0_g1 0.003864502 TRINITY_DN111701_c0_g1 300 401 FALSE 329 330
TRINITY_DN111701_c0_g1_350 AAHH TRINITY_DN111701_c0_g1 0.003864502 TRINITY_DN111701_c0_g1 300 401 FALSE 395 396
TRINITY_DN111701_c0_g1_350 HHAA TRINITY_DN111701_c0_g1 -0.00286246975 TRINITY_DN111701_c0_g1 300 401 FALSE 368 369
TRINITY_DN111701_c0_g1_350 HHAA TRINITY_DN111701_c0_g1 -0.00286246975 TRINITY_DN111701_c0_g1 300 401 TRUE 353 354
TRINITY_DN111701_c0_g1_350 HHAA TRINITY_DN111701_c0_g1 -0.00286246975 TRINITY_DN111701_c0_g1 300 401 FALSE 359 360
TRINITY_DN111701_c0_g1_350 HHAA TRINITY_DN111701_c0_g1 -0.00286246975 TRINITY_DN111701_c0_g1 300 401 FALSE 302 303
TRINITY_DN111701_c0_g1_350 HHAA TRINITY_DN111701_c0_g1 -0.00286246975 TRINITY_DN111701_c0_g1 300 401 FALSE 371 372
TRINITY_DN111701_c0_g1_350 HHAA TRINITY_DN111701_c0_g1 -0.00286246975 TRINITY_DN111701_c0_g1 300 401 FALSE 398 399
TRINITY_DN111701_c0_g1_350 HHAA TRINITY_DN111701_c0_g1 -0.00286246975 TRINITY_DN111701_c0_g1 300 401 FALSE 338 339
TRINITY_DN111701_c0_g1_350 HHAA TRINITY_DN111701_c0_g1 -0.00286246975 TRINITY_DN111701_c0_g1 300 401 FALSE 329 330
TRINITY_DN111701_c0_g1_350 HHAA TRINITY_DN111701_c0_g1 -0.00286246975 TRINITY_DN111701_c0_g1 300 401 FALSE 395 396
TRINITY_DN111701_c0_g1_350 HHHH TRINITY_DN111701_c0_g1 -0.0026033705 TRINITY_DN111701_c0_g1 300 401 FALSE 368 369
TRINITY_DN111701_c0_g1_350 HHHH TRINITY_DN111701_c0_g1 -0.0026033705 TRINITY_DN111701_c0_g1 300 401 TRUE 353 354
TRINITY_DN111701_c0_g1_350 HHHH TRINITY_DN111701_c0_g1 -0.0026033705 TRINITY_DN111701_c0_g1 300 401 FALSE 359 360
TRINITY_DN111701_c0_g1_350 HHHH TRINITY_DN111701_c0_g1 -0.0026033705 TRINITY_DN111701_c0_g1 300 401 FALSE 302 303
TRINITY_DN111701_c0_g1_350 HHHH TRINITY_DN111701_c0_g1 -0.0026033705 TRINITY_DN111701_c0_g1 300 401 FALSE 371 372
TRINITY_DN111701_c0_g1_350 HHHH TRINITY_DN111701_c0_g1 -0.0026033705 TRINITY_DN111701_c0_g1 300 401 FALSE 398 399
TRINITY_DN111701_c0_g1_350 HHHH TRINITY_DN111701_c0_g1 -0.0026033705 TRINITY_DN111701_c0_g1 300 401 FALSE 338 339
TRINITY_DN111701_c0_g1_350 HHHH TRINITY_DN111701_c0_g1 -0.0026033705 TRINITY_DN111701_c0_g1 300 401 FALSE 329 330
TRINITY_DN111701_c0_g1_350 HHHH TRINITY_DN111701_c0_g1 -0.0026033705 TRINITY_DN111701_c0_g1 300 401 FALSE 395 396
TRINITY_DN111701_c0_g1_550 AAHH TRINITY_DN111701_c0_g1 -0.000973384 NA NA NA FALSE NA NA
TRINITY_DN111701_c0_g1_550 HHAA TRINITY_DN111701_c0_g1 -0.000572511 NA NA NA FALSE NA NA
TRINITY_DN111701_c0_g1_550 HHHH TRINITY_DN111701_c0_g1 -0.0023411425 NA NA NA FALSE NA NA
TRINITY_DN111701_c0_g1_650 AAHH TRINITY_DN111701_c0_g1 0.00199384775 NA NA NA FALSE NA NA
TRINITY_DN111701_c0_g1_650 HHAA TRINITY_DN111701_c0_g1 -0.00024313625 NA NA NA FALSE NA NA
TRINITY_DN111701_c0_g1_650 HHHH TRINITY_DN111701_c0_g1 -0.00181448125 NA NA NA FALSE NA NA
TRINITY_DN111701_c0_g1_750 HHAA TRINITY_DN111701_c0_g1 -0.00608770975 TRINITY_DN111701_c0_g1 700 801 FALSE 737 738
TRINITY_DN111701_c0_g1_750 HHAA TRINITY_DN111701_c0_g1 -0.00608770975 TRINITY_DN111701_c0_g1 700 801 FALSE 722 723
TRINITY_DN111701_c0_g1_750 HHAA TRINITY_DN111701_c0_g1 -0.00608770975 TRINITY_DN111701_c0_g1 700 801 TRUE 749 750
TRINITY_DN111701_c0_g1_750 HHAA TRINITY_DN111701_c0_g1 -0.00608770975 TRINITY_DN111701_c0_g1 700 801 FALSE 773 774
TRINITY_DN111701_c0_g1_750 HHAA TRINITY_DN111701_c0_g1 -0.00608770975 TRINITY_DN111701_c0_g1 700 801 FALSE 770 771
TRINITY_DN111701_c0_g1_750 HHAA TRINITY_DN111701_c0_g1 -0.00608770975 TRINITY_DN111701_c0_g1 700 801 FALSE 776 777
TRINITY_DN111701_c0_g1_750 HHAA TRINITY_DN111701_c0_g1 -0.00608770975 TRINITY_DN111701_c0_g1 700 801 FALSE 782 783
TRINITY_DN111701_c0_g1_750 HHAA TRINITY_DN111701_c0_g1 -0.00608770975 TRINITY_DN111701_c0_g1 700 801 FALSE 771 772
TRINITY_DN111701_c0_g1_750 HHHH TRINITY_DN111701_c0_g1 -0.004930561 TRINITY_DN111701_c0_g1 700 801 FALSE 737 738
TRINITY_DN111701_c0_g1_750 HHHH TRINITY_DN111701_c0_g1 -0.004930561 TRINITY_DN111701_c0_g1 700 801 FALSE 722 723
TRINITY_DN111701_c0_g1_750 HHHH TRINITY_DN111701_c0_g1 -0.004930561 TRINITY_DN111701_c0_g1 700 801 TRUE 749 750
TRINITY_DN111701_c0_g1_750 HHHH TRINITY_DN111701_c0_g1 -0.004930561 TRINITY_DN111701_c0_g1 700 801 FALSE 773 774
TRINITY_DN111701_c0_g1_750 HHHH TRINITY_DN111701_c0_g1 -0.004930561 TRINITY_DN111701_c0_g1 700 801 FALSE 770 771
TRINITY_DN111701_c0_g1_750 HHHH TRINITY_DN111701_c0_g1 -0.004930561 TRINITY_DN111701_c0_g1 700 801 FALSE 776 777
TRINITY_DN111701_c0_g1_750 HHHH TRINITY_DN111701_c0_g1 -0.004930561 TRINITY_DN111701_c0_g1 700 801 FALSE 782 783
TRINITY_DN111701_c0_g1_750 HHHH TRINITY_DN111701_c0_g1 -0.004930561 TRINITY_DN111701_c0_g1 700 801 FALSE 771 772
TRINITY_DN111701_c0_g1_750 AAHH TRINITY_DN111701_c0_g1 -0.002266191 TRINITY_DN111701_c0_g1 700 801 FALSE 737 738
TRINITY_DN111701_c0_g1_750 AAHH TRINITY_DN111701_c0_g1 -0.002266191 TRINITY_DN111701_c0_g1 700 801 FALSE 722 723
TRINITY_DN111701_c0_g1_750 AAHH TRINITY_DN111701_c0_g1 -0.002266191 TRINITY_DN111701_c0_g1 700 801 TRUE 749 750
TRINITY_DN111701_c0_g1_750 AAHH TRINITY_DN111701_c0_g1 -0.002266191 TRINITY_DN111701_c0_g1 700 801 FALSE 773 774
TRINITY_DN111701_c0_g1_750 AAHH TRINITY_DN111701_c0_g1 -0.002266191 TRINITY_DN111701_c0_g1 700 801 FALSE 770 771
TRINITY_DN111701_c0_g1_750 AAHH TRINITY_DN111701_c0_g1 -0.002266191 TRINITY_DN111701_c0_g1 700 801 FALSE 776 777
TRINITY_DN111701_c0_g1_750 AAHH TRINITY_DN111701_c0_g1 -0.002266191 TRINITY_DN111701_c0_g1 700 801 FALSE 782 783
TRINITY_DN111701_c0_g1_750 AAHH TRINITY_DN111701_c0_g1 -0.002266191 TRINITY_DN111701_c0_g1 700 801 FALSE 771 772
TRINITY_DN111729_c0_g1_550 AAHH TRINITY_DN111729_c0_g1 -0.00039875575 NA NA NA FALSE NA NA
TRINITY_DN111729_c0_g1_550 HHAA TRINITY_DN111729_c0_g1 -0.00042616225 NA NA NA FALSE NA NA
TRINITY_DN111729_c0_g1_550 HHHH TRINITY_DN111729_c0_g1 0.00025162575 NA NA NA FALSE NA NA
TRINITY_DN111729_c0_g1_650 AAHH TRINITY_DN111729_c0_g1 -0.0012444855 NA NA NA FALSE NA NA
TRINITY_DN111729_c0_g1_650 HHAA TRINITY_DN111729_c0_g1 -0.00042883925 NA NA NA FALSE NA NA
TRINITY_DN111729_c0_g1_650 HHHH TRINITY_DN111729_c0_g1 0.000718429 NA NA NA FALSE NA NA
TRINITY_DN111757_c0_g1_150 AAHH TRINITY_DN111757_c0_g1 0.000260688 NA NA NA FALSE NA NA
TRINITY_DN111757_c0_g1_150 HHAA TRINITY_DN111757_c0_g1 -0.00019834875 NA NA NA FALSE NA NA
TRINITY_DN111757_c0_g1_150 HHHH TRINITY_DN111757_c0_g1 -0.0003864675 NA NA NA FALSE NA NA
TRINITY_DN111757_c0_g1_250 AAHH TRINITY_DN111757_c0_g1 7.49895e-05 NA NA NA FALSE NA NA
TRINITY_DN111757_c0_g1_250 HHAA TRINITY_DN111757_c0_g1 -0.000244893 NA NA NA FALSE NA NA
TRINITY_DN111757_c0_g1_250 HHHH TRINITY_DN111757_c0_g1 -0.00065559075 NA NA NA FALSE NA NA
TRINITY_DN111757_c0_g1_350 AAHH TRINITY_DN111757_c0_g1 2.48555e-05 NA NA NA FALSE NA NA
TRINITY_DN111757_c0_g1_350 HHAA TRINITY_DN111757_c0_g1 0.0012111225 NA NA NA FALSE NA NA
TRINITY_DN111757_c0_g1_350 HHHH TRINITY_DN111757_c0_g1 0.0003205055 NA NA NA FALSE NA NA
TRINITY_DN111757_c0_g1_450 AAHH TRINITY_DN111757_c0_g1 0.000798089 NA NA NA FALSE NA NA
TRINITY_DN111757_c0_g1_450 HHAA TRINITY_DN111757_c0_g1 0.0012066835 NA NA NA FALSE NA NA
TRINITY_DN111757_c0_g1_450 HHHH TRINITY_DN111757_c0_g1 0.0006190295 NA NA NA FALSE NA NA
TRINITY_DN111789_c0_g1_150 AAHH TRINITY_DN111789_c0_g1 0.000234247750000001 NA NA NA FALSE NA NA
TRINITY_DN111789_c0_g1_150 HHAA TRINITY_DN111789_c0_g1 0.0015664855 NA NA NA FALSE NA NA
TRINITY_DN111789_c0_g1_150 HHHH TRINITY_DN111789_c0_g1 0.0035780895 NA NA NA FALSE NA NA
TRINITY_DN111789_c0_g1_250 AAHH TRINITY_DN111789_c0_g1 0.00029087375 NA NA NA FALSE NA NA
TRINITY_DN111789_c0_g1_250 HHAA TRINITY_DN111789_c0_g1 -0.00110211325 NA NA NA FALSE NA NA
TRINITY_DN111789_c0_g1_250 HHHH TRINITY_DN111789_c0_g1 -0.00491558775 NA NA NA FALSE NA NA
TRINITY_DN111789_c0_g1_350 AAHH TRINITY_DN111789_c0_g1 0.0023354245 NA NA NA FALSE NA NA
TRINITY_DN111789_c0_g1_350 HHAA TRINITY_DN111789_c0_g1 -0.0007565715 NA NA NA FALSE NA NA
TRINITY_DN111789_c0_g1_350 HHHH TRINITY_DN111789_c0_g1 -0.0011695865 NA NA NA FALSE NA NA
TRINITY_DN111789_c0_g1_450 AAHH TRINITY_DN111789_c0_g1 -4.94200000000003e-05 TRINITY_DN111789_c0_g1 400 501 FALSE 476 477
TRINITY_DN111789_c0_g1_450 AAHH TRINITY_DN111789_c0_g1 -4.94200000000003e-05 TRINITY_DN111789_c0_g1 400 501 TRUE 473 474
TRINITY_DN111789_c0_g1_450 AAHH TRINITY_DN111789_c0_g1 -4.94200000000003e-05 TRINITY_DN111789_c0_g1 400 501 FALSE 479 480
TRINITY_DN111789_c0_g1_450 AAHH TRINITY_DN111789_c0_g1 -4.94200000000003e-05 TRINITY_DN111789_c0_g1 400 501 FALSE 464 465
TRINITY_DN111789_c0_g1_450 AAHH TRINITY_DN111789_c0_g1 -4.94200000000003e-05 TRINITY_DN111789_c0_g1 400 501 FALSE 488 489
TRINITY_DN111789_c0_g1_450 AAHH TRINITY_DN111789_c0_g1 -4.94200000000003e-05 TRINITY_DN111789_c0_g1 400 501 TRUE 500 501
TRINITY_DN111789_c0_g1_450 AAHH TRINITY_DN111789_c0_g1 -4.94200000000003e-05 TRINITY_DN111789_c0_g1 400 501 TRUE 461 462
TRINITY_DN111789_c0_g1_450 HHHH TRINITY_DN111789_c0_g1 0.004765352 TRINITY_DN111789_c0_g1 400 501 FALSE 476 477
TRINITY_DN111789_c0_g1_450 HHHH TRINITY_DN111789_c0_g1 0.004765352 TRINITY_DN111789_c0_g1 400 501 TRUE 473 474
TRINITY_DN111789_c0_g1_450 HHHH TRINITY_DN111789_c0_g1 0.004765352 TRINITY_DN111789_c0_g1 400 501 FALSE 479 480
TRINITY_DN111789_c0_g1_450 HHHH TRINITY_DN111789_c0_g1 0.004765352 TRINITY_DN111789_c0_g1 400 501 FALSE 464 465
TRINITY_DN111789_c0_g1_450 HHHH TRINITY_DN111789_c0_g1 0.004765352 TRINITY_DN111789_c0_g1 400 501 FALSE 488 489
TRINITY_DN111789_c0_g1_450 HHHH TRINITY_DN111789_c0_g1 0.004765352 TRINITY_DN111789_c0_g1 400 501 TRUE 500 501
TRINITY_DN111789_c0_g1_450 HHHH TRINITY_DN111789_c0_g1 0.004765352 TRINITY_DN111789_c0_g1 400 501 TRUE 461 462
TRINITY_DN111789_c0_g1_450 HHAA TRINITY_DN111789_c0_g1 -0.00208209425 TRINITY_DN111789_c0_g1 400 501 FALSE 476 477
TRINITY_DN111789_c0_g1_450 HHAA TRINITY_DN111789_c0_g1 -0.00208209425 TRINITY_DN111789_c0_g1 400 501 TRUE 473 474
TRINITY_DN111789_c0_g1_450 HHAA TRINITY_DN111789_c0_g1 -0.00208209425 TRINITY_DN111789_c0_g1 400 501 FALSE 479 480
TRINITY_DN111789_c0_g1_450 HHAA TRINITY_DN111789_c0_g1 -0.00208209425 TRINITY_DN111789_c0_g1 400 501 FALSE 464 465
TRINITY_DN111789_c0_g1_450 HHAA TRINITY_DN111789_c0_g1 -0.00208209425 TRINITY_DN111789_c0_g1 400 501 FALSE 488 489
TRINITY_DN111789_c0_g1_450 HHAA TRINITY_DN111789_c0_g1 -0.00208209425 TRINITY_DN111789_c0_g1 400 501 TRUE 500 501
TRINITY_DN111789_c0_g1_450 HHAA TRINITY_DN111789_c0_g1 -0.00208209425 TRINITY_DN111789_c0_g1 400 501 TRUE 461 462
TRINITY_DN111836_c0_g1_1350 AAHH TRINITY_DN111836_c0_g1 -0.003720353 NA NA NA FALSE NA NA
TRINITY_DN111836_c0_g1_1350 HHAA TRINITY_DN111836_c0_g1 0.00038905975 NA NA NA FALSE NA NA
TRINITY_DN111836_c0_g1_1350 HHHH TRINITY_DN111836_c0_g1 0.000843515 NA NA NA FALSE NA NA
TRINITY_DN111836_c0_g1_150 AAHH TRINITY_DN111836_c0_g1 -0.001295989 NA NA NA FALSE NA NA
TRINITY_DN111836_c0_g1_150 HHAA TRINITY_DN111836_c0_g1 -0.0007193285 NA NA NA FALSE NA NA
TRINITY_DN111836_c0_g1_150 HHHH TRINITY_DN111836_c0_g1 0.001697097 NA NA NA FALSE NA NA
TRINITY_DN111836_c0_g1_250 AAHH TRINITY_DN111836_c0_g1 -3.53749999999997e-06 NA NA NA FALSE NA NA
TRINITY_DN111836_c0_g1_250 HHAA TRINITY_DN111836_c0_g1 0.00015133225 NA NA NA FALSE NA NA
TRINITY_DN111836_c0_g1_250 HHHH TRINITY_DN111836_c0_g1 -1.26735e-05 NA NA NA FALSE NA NA
TRINITY_DN111881_c0_g1_250 AAHH TRINITY_DN111881_c0_g1 -0.0018946625 NA NA NA FALSE NA NA
TRINITY_DN111881_c0_g1_250 HHAA TRINITY_DN111881_c0_g1 -0.00300248 NA NA NA FALSE NA NA
TRINITY_DN111881_c0_g1_250 HHHH TRINITY_DN111881_c0_g1 -0.0014068155 NA NA NA FALSE NA NA
TRINITY_DN111881_c0_g1_350 AAHH TRINITY_DN111881_c0_g1 -8.255525e-05 NA NA NA FALSE NA NA
TRINITY_DN111881_c0_g1_350 HHAA TRINITY_DN111881_c0_g1 0.00081608125 NA NA NA FALSE NA NA
TRINITY_DN111881_c0_g1_350 HHHH TRINITY_DN111881_c0_g1 -0.00079876 NA NA NA FALSE NA NA
TRINITY_DN111881_c0_g1_450 HHAA TRINITY_DN111881_c0_g1 -0.001086382 TRINITY_DN111881_c0_g1 400 501 FALSE 498 499
TRINITY_DN111881_c0_g1_450 HHAA TRINITY_DN111881_c0_g1 -0.001086382 TRINITY_DN111881_c0_g1 400 501 FALSE 493 494
TRINITY_DN111881_c0_g1_450 HHAA TRINITY_DN111881_c0_g1 -0.001086382 TRINITY_DN111881_c0_g1 400 501 FALSE 496 497
TRINITY_DN111881_c0_g1_450 HHAA TRINITY_DN111881_c0_g1 -0.001086382 TRINITY_DN111881_c0_g1 400 501 FALSE 497 498
TRINITY_DN111881_c0_g1_450 AAHH TRINITY_DN111881_c0_g1 0.00116764425 TRINITY_DN111881_c0_g1 400 501 FALSE 498 499
TRINITY_DN111881_c0_g1_450 AAHH TRINITY_DN111881_c0_g1 0.00116764425 TRINITY_DN111881_c0_g1 400 501 FALSE 493 494
TRINITY_DN111881_c0_g1_450 AAHH TRINITY_DN111881_c0_g1 0.00116764425 TRINITY_DN111881_c0_g1 400 501 FALSE 496 497
TRINITY_DN111881_c0_g1_450 AAHH TRINITY_DN111881_c0_g1 0.00116764425 TRINITY_DN111881_c0_g1 400 501 FALSE 497 498
TRINITY_DN111881_c0_g1_450 HHHH TRINITY_DN111881_c0_g1 -0.0005270775 TRINITY_DN111881_c0_g1 400 501 FALSE 498 499
TRINITY_DN111881_c0_g1_450 HHHH TRINITY_DN111881_c0_g1 -0.0005270775 TRINITY_DN111881_c0_g1 400 501 FALSE 493 494
TRINITY_DN111881_c0_g1_450 HHHH TRINITY_DN111881_c0_g1 -0.0005270775 TRINITY_DN111881_c0_g1 400 501 FALSE 496 497
TRINITY_DN111881_c0_g1_450 HHHH TRINITY_DN111881_c0_g1 -0.0005270775 TRINITY_DN111881_c0_g1 400 501 FALSE 497 498
TRINITY_DN111951_c0_g1_450 HHHH TRINITY_DN111951_c0_g1 0.004443165 TRINITY_DN111951_c0_g1 400 501 FALSE 406 407
TRINITY_DN111951_c0_g1_450 HHHH TRINITY_DN111951_c0_g1 0.004443165 TRINITY_DN111951_c0_g1 400 501 FALSE 464 465
TRINITY_DN111951_c0_g1_450 HHHH TRINITY_DN111951_c0_g1 0.004443165 TRINITY_DN111951_c0_g1 400 501 FALSE 418 419
TRINITY_DN111951_c0_g1_450 HHHH TRINITY_DN111951_c0_g1 0.004443165 TRINITY_DN111951_c0_g1 400 501 FALSE 414 415
TRINITY_DN111951_c0_g1_450 HHHH TRINITY_DN111951_c0_g1 0.004443165 TRINITY_DN111951_c0_g1 400 501 FALSE 497 498
TRINITY_DN111951_c0_g1_450 AAHH TRINITY_DN111951_c0_g1 -0.00267428425 TRINITY_DN111951_c0_g1 400 501 FALSE 406 407
TRINITY_DN111951_c0_g1_450 AAHH TRINITY_DN111951_c0_g1 -0.00267428425 TRINITY_DN111951_c0_g1 400 501 FALSE 464 465
TRINITY_DN111951_c0_g1_450 AAHH TRINITY_DN111951_c0_g1 -0.00267428425 TRINITY_DN111951_c0_g1 400 501 FALSE 418 419
TRINITY_DN111951_c0_g1_450 AAHH TRINITY_DN111951_c0_g1 -0.00267428425 TRINITY_DN111951_c0_g1 400 501 FALSE 414 415
TRINITY_DN111951_c0_g1_450 AAHH TRINITY_DN111951_c0_g1 -0.00267428425 TRINITY_DN111951_c0_g1 400 501 FALSE 497 498
TRINITY_DN111951_c0_g1_450 HHAA TRINITY_DN111951_c0_g1 0.004502659 TRINITY_DN111951_c0_g1 400 501 FALSE 406 407
TRINITY_DN111951_c0_g1_450 HHAA TRINITY_DN111951_c0_g1 0.004502659 TRINITY_DN111951_c0_g1 400 501 FALSE 464 465
TRINITY_DN111951_c0_g1_450 HHAA TRINITY_DN111951_c0_g1 0.004502659 TRINITY_DN111951_c0_g1 400 501 FALSE 418 419
TRINITY_DN111951_c0_g1_450 HHAA TRINITY_DN111951_c0_g1 0.004502659 TRINITY_DN111951_c0_g1 400 501 FALSE 414 415
TRINITY_DN111951_c0_g1_450 HHAA TRINITY_DN111951_c0_g1 0.004502659 TRINITY_DN111951_c0_g1 400 501 FALSE 497 498
TRINITY_DN112037_c0_g1_150 HHHH TRINITY_DN112037_c0_g1 -5.78395e-05 TRINITY_DN112037_c0_g1 100 201 FALSE 127 128
TRINITY_DN112037_c0_g1_150 HHHH TRINITY_DN112037_c0_g1 -5.78395e-05 TRINITY_DN112037_c0_g1 100 201 FALSE 134 135
TRINITY_DN112037_c0_g1_150 HHHH TRINITY_DN112037_c0_g1 -5.78395e-05 TRINITY_DN112037_c0_g1 100 201 FALSE 103 104
TRINITY_DN112037_c0_g1_150 HHHH TRINITY_DN112037_c0_g1 -5.78395e-05 TRINITY_DN112037_c0_g1 100 201 FALSE 100 101
TRINITY_DN112037_c0_g1_150 HHHH TRINITY_DN112037_c0_g1 -5.78395e-05 TRINITY_DN112037_c0_g1 100 201 FALSE 130 131
TRINITY_DN112037_c0_g1_150 AAHH TRINITY_DN112037_c0_g1 0.00038320325 TRINITY_DN112037_c0_g1 100 201 FALSE 127 128
TRINITY_DN112037_c0_g1_150 AAHH TRINITY_DN112037_c0_g1 0.00038320325 TRINITY_DN112037_c0_g1 100 201 FALSE 134 135
TRINITY_DN112037_c0_g1_150 AAHH TRINITY_DN112037_c0_g1 0.00038320325 TRINITY_DN112037_c0_g1 100 201 FALSE 103 104
TRINITY_DN112037_c0_g1_150 AAHH TRINITY_DN112037_c0_g1 0.00038320325 TRINITY_DN112037_c0_g1 100 201 FALSE 100 101
TRINITY_DN112037_c0_g1_150 AAHH TRINITY_DN112037_c0_g1 0.00038320325 TRINITY_DN112037_c0_g1 100 201 FALSE 130 131
TRINITY_DN112037_c0_g1_150 HHAA TRINITY_DN112037_c0_g1 0.00016369075 TRINITY_DN112037_c0_g1 100 201 FALSE 127 128
TRINITY_DN112037_c0_g1_150 HHAA TRINITY_DN112037_c0_g1 0.00016369075 TRINITY_DN112037_c0_g1 100 201 FALSE 134 135
TRINITY_DN112037_c0_g1_150 HHAA TRINITY_DN112037_c0_g1 0.00016369075 TRINITY_DN112037_c0_g1 100 201 FALSE 103 104
TRINITY_DN112037_c0_g1_150 HHAA TRINITY_DN112037_c0_g1 0.00016369075 TRINITY_DN112037_c0_g1 100 201 FALSE 100 101
TRINITY_DN112037_c0_g1_150 HHAA TRINITY_DN112037_c0_g1 0.00016369075 TRINITY_DN112037_c0_g1 100 201 FALSE 130 131
TRINITY_DN112037_c0_g1_250 AAHH TRINITY_DN112037_c0_g1 -0.00173564825 NA NA NA FALSE NA NA
TRINITY_DN112037_c0_g1_250 HHAA TRINITY_DN112037_c0_g1 0.00156905925 NA NA NA FALSE NA NA
TRINITY_DN112037_c0_g1_250 HHHH TRINITY_DN112037_c0_g1 0.001727997 NA NA NA FALSE NA NA
TRINITY_DN112037_c0_g1_350 AAHH TRINITY_DN112037_c0_g1 -0.00076364225 NA NA NA FALSE NA NA
TRINITY_DN112037_c0_g1_350 HHAA TRINITY_DN112037_c0_g1 -0.00105820825 NA NA NA FALSE NA NA
TRINITY_DN112037_c0_g1_350 HHHH TRINITY_DN112037_c0_g1 -0.000509182 NA NA NA FALSE NA NA
TRINITY_DN112072_c0_g1_150 HHHH TRINITY_DN112072_c0_g1 0.0012332775 TRINITY_DN112072_c0_g1 100 201 FALSE 109 110
TRINITY_DN112072_c0_g1_150 HHHH TRINITY_DN112072_c0_g1 0.0012332775 TRINITY_DN112072_c0_g1 100 201 FALSE 130 131
TRINITY_DN112072_c0_g1_150 HHHH TRINITY_DN112072_c0_g1 0.0012332775 TRINITY_DN112072_c0_g1 100 201 FALSE 134 135
TRINITY_DN112072_c0_g1_150 HHAA TRINITY_DN112072_c0_g1 -0.0008107005 TRINITY_DN112072_c0_g1 100 201 FALSE 109 110
TRINITY_DN112072_c0_g1_150 HHAA TRINITY_DN112072_c0_g1 -0.0008107005 TRINITY_DN112072_c0_g1 100 201 FALSE 130 131
TRINITY_DN112072_c0_g1_150 HHAA TRINITY_DN112072_c0_g1 -0.0008107005 TRINITY_DN112072_c0_g1 100 201 FALSE 134 135
TRINITY_DN112072_c0_g1_150 AAHH TRINITY_DN112072_c0_g1 0.000534594 TRINITY_DN112072_c0_g1 100 201 FALSE 109 110
TRINITY_DN112072_c0_g1_150 AAHH TRINITY_DN112072_c0_g1 0.000534594 TRINITY_DN112072_c0_g1 100 201 FALSE 130 131
TRINITY_DN112072_c0_g1_150 AAHH TRINITY_DN112072_c0_g1 0.000534594 TRINITY_DN112072_c0_g1 100 201 FALSE 134 135
TRINITY_DN112072_c0_g1_250 AAHH TRINITY_DN112072_c0_g1 0 NA NA NA FALSE NA NA
TRINITY_DN112072_c0_g1_250 HHAA TRINITY_DN112072_c0_g1 -0.00034071425 NA NA NA FALSE NA NA
TRINITY_DN112072_c0_g1_250 HHHH TRINITY_DN112072_c0_g1 -0.000755887 NA NA NA FALSE NA NA
TRINITY_DN112072_c0_g1_350 AAHH TRINITY_DN112072_c0_g1 0.00350150525 NA NA NA FALSE NA NA
TRINITY_DN112072_c0_g1_350 HHAA TRINITY_DN112072_c0_g1 -0.00010577175 NA NA NA FALSE NA NA
TRINITY_DN112072_c0_g1_350 HHHH TRINITY_DN112072_c0_g1 0.001824353 NA NA NA FALSE NA NA
TRINITY_DN112264_c2_g2_550 HHHH TRINITY_DN112264_c2_g2 -0.00062844 TRINITY_DN112264_c2_g2 500 601 FALSE 519 520
TRINITY_DN112264_c2_g2_550 HHHH TRINITY_DN112264_c2_g2 -0.00062844 TRINITY_DN112264_c2_g2 500 601 FALSE 554 555
TRINITY_DN112264_c2_g2_550 HHHH TRINITY_DN112264_c2_g2 -0.00062844 TRINITY_DN112264_c2_g2 500 601 FALSE 526 527
TRINITY_DN112264_c2_g2_550 AAHH TRINITY_DN112264_c2_g2 -0.000319947 TRINITY_DN112264_c2_g2 500 601 FALSE 519 520
TRINITY_DN112264_c2_g2_550 AAHH TRINITY_DN112264_c2_g2 -0.000319947 TRINITY_DN112264_c2_g2 500 601 FALSE 554 555
TRINITY_DN112264_c2_g2_550 AAHH TRINITY_DN112264_c2_g2 -0.000319947 TRINITY_DN112264_c2_g2 500 601 FALSE 526 527
TRINITY_DN112264_c2_g2_550 HHAA TRINITY_DN112264_c2_g2 0.0024926325 TRINITY_DN112264_c2_g2 500 601 FALSE 519 520
TRINITY_DN112264_c2_g2_550 HHAA TRINITY_DN112264_c2_g2 0.0024926325 TRINITY_DN112264_c2_g2 500 601 FALSE 554 555
TRINITY_DN112264_c2_g2_550 HHAA TRINITY_DN112264_c2_g2 0.0024926325 TRINITY_DN112264_c2_g2 500 601 FALSE 526 527
TRINITY_DN112264_c2_g2_650 AAHH TRINITY_DN112264_c2_g2 -0.00038087975 NA NA NA FALSE NA NA
TRINITY_DN112264_c2_g2_650 HHAA TRINITY_DN112264_c2_g2 -0.0017780325 NA NA NA FALSE NA NA
TRINITY_DN112264_c2_g2_650 HHHH TRINITY_DN112264_c2_g2 0.00073450725 NA NA NA FALSE NA NA
TRINITY_DN112264_c2_g2_850 AAHH TRINITY_DN112264_c2_g2 -0.00012948275 NA NA NA FALSE NA NA
TRINITY_DN112264_c2_g2_850 HHAA TRINITY_DN112264_c2_g2 -0.00039448925 NA NA NA FALSE NA NA
TRINITY_DN112264_c2_g2_850 HHHH TRINITY_DN112264_c2_g2 -0.00108111925 NA NA NA FALSE NA NA
TRINITY_DN112264_c2_g2_950 AAHH TRINITY_DN112264_c2_g2 -5.2852e-05 NA NA NA FALSE NA NA
TRINITY_DN112264_c2_g2_950 HHAA TRINITY_DN112264_c2_g2 -0.000486972 NA NA NA FALSE NA NA
TRINITY_DN112264_c2_g2_950 HHHH TRINITY_DN112264_c2_g2 -0.00025792425 NA NA NA FALSE NA NA
TRINITY_DN112280_c0_g2_150 AAHH TRINITY_DN112280_c0_g2 -0.00024583975 TRINITY_DN112280_c0_g2 100 201 TRUE 129 130
TRINITY_DN112280_c0_g2_150 AAHH TRINITY_DN112280_c0_g2 -0.00024583975 TRINITY_DN112280_c0_g2 100 201 FALSE 144 145
TRINITY_DN112280_c0_g2_150 AAHH TRINITY_DN112280_c0_g2 -0.00024583975 TRINITY_DN112280_c0_g2 100 201 FALSE 174 175
TRINITY_DN112280_c0_g2_150 AAHH TRINITY_DN112280_c0_g2 -0.00024583975 TRINITY_DN112280_c0_g2 100 201 FALSE 153 154
TRINITY_DN112280_c0_g2_150 AAHH TRINITY_DN112280_c0_g2 -0.00024583975 TRINITY_DN112280_c0_g2 100 201 FALSE 186 187
TRINITY_DN112280_c0_g2_150 AAHH TRINITY_DN112280_c0_g2 -0.00024583975 TRINITY_DN112280_c0_g2 100 201 FALSE 120 121
TRINITY_DN112280_c0_g2_150 AAHH TRINITY_DN112280_c0_g2 -0.00024583975 TRINITY_DN112280_c0_g2 100 201 FALSE 127 128
TRINITY_DN112280_c0_g2_150 HHAA TRINITY_DN112280_c0_g2 0.00321135 TRINITY_DN112280_c0_g2 100 201 TRUE 129 130
TRINITY_DN112280_c0_g2_150 HHAA TRINITY_DN112280_c0_g2 0.00321135 TRINITY_DN112280_c0_g2 100 201 FALSE 144 145
TRINITY_DN112280_c0_g2_150 HHAA TRINITY_DN112280_c0_g2 0.00321135 TRINITY_DN112280_c0_g2 100 201 FALSE 174 175
TRINITY_DN112280_c0_g2_150 HHAA TRINITY_DN112280_c0_g2 0.00321135 TRINITY_DN112280_c0_g2 100 201 FALSE 153 154
TRINITY_DN112280_c0_g2_150 HHAA TRINITY_DN112280_c0_g2 0.00321135 TRINITY_DN112280_c0_g2 100 201 FALSE 186 187
TRINITY_DN112280_c0_g2_150 HHAA TRINITY_DN112280_c0_g2 0.00321135 TRINITY_DN112280_c0_g2 100 201 FALSE 120 121
TRINITY_DN112280_c0_g2_150 HHAA TRINITY_DN112280_c0_g2 0.00321135 TRINITY_DN112280_c0_g2 100 201 FALSE 127 128
TRINITY_DN112280_c0_g2_150 HHHH TRINITY_DN112280_c0_g2 0.003058807 TRINITY_DN112280_c0_g2 100 201 TRUE 129 130
TRINITY_DN112280_c0_g2_150 HHHH TRINITY_DN112280_c0_g2 0.003058807 TRINITY_DN112280_c0_g2 100 201 FALSE 144 145
TRINITY_DN112280_c0_g2_150 HHHH TRINITY_DN112280_c0_g2 0.003058807 TRINITY_DN112280_c0_g2 100 201 FALSE 174 175
TRINITY_DN112280_c0_g2_150 HHHH TRINITY_DN112280_c0_g2 0.003058807 TRINITY_DN112280_c0_g2 100 201 FALSE 153 154
TRINITY_DN112280_c0_g2_150 HHHH TRINITY_DN112280_c0_g2 0.003058807 TRINITY_DN112280_c0_g2 100 201 FALSE 186 187
TRINITY_DN112280_c0_g2_150 HHHH TRINITY_DN112280_c0_g2 0.003058807 TRINITY_DN112280_c0_g2 100 201 FALSE 120 121
TRINITY_DN112280_c0_g2_150 HHHH TRINITY_DN112280_c0_g2 0.003058807 TRINITY_DN112280_c0_g2 100 201 FALSE 127 128
TRINITY_DN112280_c0_g2_350 AAHH TRINITY_DN112280_c0_g2 -0.00317820325 NA NA NA FALSE NA NA
TRINITY_DN112280_c0_g2_350 HHAA TRINITY_DN112280_c0_g2 -0.00160659925 NA NA NA FALSE NA NA
TRINITY_DN112280_c0_g2_350 HHHH TRINITY_DN112280_c0_g2 0.00087382625 NA NA NA FALSE NA NA
TRINITY_DN112280_c0_g2_450 AAHH TRINITY_DN112280_c0_g2 -0.0006313315 NA NA NA FALSE NA NA
TRINITY_DN112280_c0_g2_450 HHAA TRINITY_DN112280_c0_g2 0.00052647975 NA NA NA FALSE NA NA
TRINITY_DN112280_c0_g2_450 HHHH TRINITY_DN112280_c0_g2 -0.001309092 NA NA NA FALSE NA NA
TRINITY_DN112280_c0_g2_550 AAHH TRINITY_DN112280_c0_g2 -0.00132211175 NA NA NA FALSE NA NA
TRINITY_DN112280_c0_g2_550 HHAA TRINITY_DN112280_c0_g2 0.002014756 NA NA NA FALSE NA NA
TRINITY_DN112280_c0_g2_550 HHHH TRINITY_DN112280_c0_g2 0.00386390675 NA NA NA FALSE NA NA
TRINITY_DN112280_c0_g2_850 HHAA TRINITY_DN112280_c0_g2 -0.001488728 TRINITY_DN112280_c0_g2 800 901 FALSE 898 899
TRINITY_DN112280_c0_g2_850 HHAA TRINITY_DN112280_c0_g2 -0.001488728 TRINITY_DN112280_c0_g2 800 901 FALSE 889 890
TRINITY_DN112280_c0_g2_850 HHAA TRINITY_DN112280_c0_g2 -0.001488728 TRINITY_DN112280_c0_g2 800 901 FALSE 810 811
TRINITY_DN112280_c0_g2_850 HHAA TRINITY_DN112280_c0_g2 -0.001488728 TRINITY_DN112280_c0_g2 800 901 FALSE 844 845
TRINITY_DN112280_c0_g2_850 HHAA TRINITY_DN112280_c0_g2 -0.001488728 TRINITY_DN112280_c0_g2 800 901 FALSE 811 812
TRINITY_DN112280_c0_g2_850 HHAA TRINITY_DN112280_c0_g2 -0.001488728 TRINITY_DN112280_c0_g2 800 901 FALSE 847 848
TRINITY_DN112280_c0_g2_850 HHAA TRINITY_DN112280_c0_g2 -0.001488728 TRINITY_DN112280_c0_g2 800 901 FALSE 866 867
TRINITY_DN112280_c0_g2_850 HHAA TRINITY_DN112280_c0_g2 -0.001488728 TRINITY_DN112280_c0_g2 800 901 FALSE 884 885
TRINITY_DN112280_c0_g2_850 HHAA TRINITY_DN112280_c0_g2 -0.001488728 TRINITY_DN112280_c0_g2 800 901 FALSE 842 843
TRINITY_DN112280_c0_g2_850 HHAA TRINITY_DN112280_c0_g2 -0.001488728 TRINITY_DN112280_c0_g2 800 901 FALSE 892 893
TRINITY_DN112280_c0_g2_850 HHAA TRINITY_DN112280_c0_g2 -0.001488728 TRINITY_DN112280_c0_g2 800 901 FALSE 855 856
TRINITY_DN112280_c0_g2_850 AAHH TRINITY_DN112280_c0_g2 -0.004608903 TRINITY_DN112280_c0_g2 800 901 FALSE 898 899
TRINITY_DN112280_c0_g2_850 AAHH TRINITY_DN112280_c0_g2 -0.004608903 TRINITY_DN112280_c0_g2 800 901 FALSE 889 890
TRINITY_DN112280_c0_g2_850 AAHH TRINITY_DN112280_c0_g2 -0.004608903 TRINITY_DN112280_c0_g2 800 901 FALSE 810 811
TRINITY_DN112280_c0_g2_850 AAHH TRINITY_DN112280_c0_g2 -0.004608903 TRINITY_DN112280_c0_g2 800 901 FALSE 844 845
TRINITY_DN112280_c0_g2_850 AAHH TRINITY_DN112280_c0_g2 -0.004608903 TRINITY_DN112280_c0_g2 800 901 FALSE 811 812
TRINITY_DN112280_c0_g2_850 AAHH TRINITY_DN112280_c0_g2 -0.004608903 TRINITY_DN112280_c0_g2 800 901 FALSE 847 848
TRINITY_DN112280_c0_g2_850 AAHH TRINITY_DN112280_c0_g2 -0.004608903 TRINITY_DN112280_c0_g2 800 901 FALSE 866 867
TRINITY_DN112280_c0_g2_850 AAHH TRINITY_DN112280_c0_g2 -0.004608903 TRINITY_DN112280_c0_g2 800 901 FALSE 884 885
TRINITY_DN112280_c0_g2_850 AAHH TRINITY_DN112280_c0_g2 -0.004608903 TRINITY_DN112280_c0_g2 800 901 FALSE 842 843
TRINITY_DN112280_c0_g2_850 AAHH TRINITY_DN112280_c0_g2 -0.004608903 TRINITY_DN112280_c0_g2 800 901 FALSE 892 893
TRINITY_DN112280_c0_g2_850 AAHH TRINITY_DN112280_c0_g2 -0.004608903 TRINITY_DN112280_c0_g2 800 901 FALSE 855 856
TRINITY_DN112280_c0_g2_850 HHHH TRINITY_DN112280_c0_g2 0.00597520725 TRINITY_DN112280_c0_g2 800 901 FALSE 898 899
TRINITY_DN112280_c0_g2_850 HHHH TRINITY_DN112280_c0_g2 0.00597520725 TRINITY_DN112280_c0_g2 800 901 FALSE 889 890
TRINITY_DN112280_c0_g2_850 HHHH TRINITY_DN112280_c0_g2 0.00597520725 TRINITY_DN112280_c0_g2 800 901 FALSE 810 811
TRINITY_DN112280_c0_g2_850 HHHH TRINITY_DN112280_c0_g2 0.00597520725 TRINITY_DN112280_c0_g2 800 901 FALSE 844 845
TRINITY_DN112280_c0_g2_850 HHHH TRINITY_DN112280_c0_g2 0.00597520725 TRINITY_DN112280_c0_g2 800 901 FALSE 811 812
TRINITY_DN112280_c0_g2_850 HHHH TRINITY_DN112280_c0_g2 0.00597520725 TRINITY_DN112280_c0_g2 800 901 FALSE 847 848
TRINITY_DN112280_c0_g2_850 HHHH TRINITY_DN112280_c0_g2 0.00597520725 TRINITY_DN112280_c0_g2 800 901 FALSE 866 867
TRINITY_DN112280_c0_g2_850 HHHH TRINITY_DN112280_c0_g2 0.00597520725 TRINITY_DN112280_c0_g2 800 901 FALSE 884 885
TRINITY_DN112280_c0_g2_850 HHHH TRINITY_DN112280_c0_g2 0.00597520725 TRINITY_DN112280_c0_g2 800 901 FALSE 842 843
TRINITY_DN112280_c0_g2_850 HHHH TRINITY_DN112280_c0_g2 0.00597520725 TRINITY_DN112280_c0_g2 800 901 FALSE 892 893
TRINITY_DN112280_c0_g2_850 HHHH TRINITY_DN112280_c0_g2 0.00597520725 TRINITY_DN112280_c0_g2 800 901 FALSE 855 856
TRINITY_DN112353_c0_g1_1050 AAHH TRINITY_DN112353_c0_g1 0 NA NA NA FALSE NA NA
TRINITY_DN112353_c0_g1_1050 HHAA TRINITY_DN112353_c0_g1 4.94967500000001e-05 NA NA NA FALSE NA NA
TRINITY_DN112353_c0_g1_1050 HHHH TRINITY_DN112353_c0_g1 -0.00104619525 NA NA NA FALSE NA NA
TRINITY_DN112353_c0_g1_950 AAHH TRINITY_DN112353_c0_g1 -0.00022746475 NA NA NA FALSE NA NA
TRINITY_DN112353_c0_g1_950 HHAA TRINITY_DN112353_c0_g1 -0.00016024875 NA NA NA FALSE NA NA
TRINITY_DN112353_c0_g1_950 HHHH TRINITY_DN112353_c0_g1 3.6677500000001e-06 NA NA NA FALSE NA NA
TRINITY_DN112421_c0_g1_150 AAHH TRINITY_DN112421_c0_g1 -0.00287124225 NA NA NA FALSE NA NA
TRINITY_DN112421_c0_g1_150 HHAA TRINITY_DN112421_c0_g1 0.00099090275 NA NA NA FALSE NA NA
TRINITY_DN112421_c0_g1_150 HHHH TRINITY_DN112421_c0_g1 0.00307331975 NA NA NA FALSE NA NA
TRINITY_DN112421_c0_g1_250 AAHH TRINITY_DN112421_c0_g1 -0.00129028475 NA NA NA FALSE NA NA
TRINITY_DN112421_c0_g1_250 HHAA TRINITY_DN112421_c0_g1 0.00095770275 NA NA NA FALSE NA NA
TRINITY_DN112421_c0_g1_250 HHHH TRINITY_DN112421_c0_g1 0.00349778975 NA NA NA FALSE NA NA
TRINITY_DN112421_c0_g1_350 HHHH TRINITY_DN112421_c0_g1 -0.00257083975 TRINITY_DN112421_c0_g1 300 401 FALSE 386 387
TRINITY_DN112421_c0_g1_350 HHHH TRINITY_DN112421_c0_g1 -0.00257083975 TRINITY_DN112421_c0_g1 300 401 TRUE 373 374
TRINITY_DN112421_c0_g1_350 HHHH TRINITY_DN112421_c0_g1 -0.00257083975 TRINITY_DN112421_c0_g1 300 401 FALSE 387 388
TRINITY_DN112421_c0_g1_350 HHAA TRINITY_DN112421_c0_g1 0.00071689825 TRINITY_DN112421_c0_g1 300 401 FALSE 386 387
TRINITY_DN112421_c0_g1_350 HHAA TRINITY_DN112421_c0_g1 0.00071689825 TRINITY_DN112421_c0_g1 300 401 TRUE 373 374
TRINITY_DN112421_c0_g1_350 HHAA TRINITY_DN112421_c0_g1 0.00071689825 TRINITY_DN112421_c0_g1 300 401 FALSE 387 388
TRINITY_DN112421_c0_g1_350 AAHH TRINITY_DN112421_c0_g1 0.00179894525 TRINITY_DN112421_c0_g1 300 401 FALSE 386 387
TRINITY_DN112421_c0_g1_350 AAHH TRINITY_DN112421_c0_g1 0.00179894525 TRINITY_DN112421_c0_g1 300 401 TRUE 373 374
TRINITY_DN112421_c0_g1_350 AAHH TRINITY_DN112421_c0_g1 0.00179894525 TRINITY_DN112421_c0_g1 300 401 FALSE 387 388
TRINITY_DN112453_c0_g1_1050 AAHH TRINITY_DN112453_c0_g1 0 NA NA NA FALSE NA NA
TRINITY_DN112453_c0_g1_1050 HHAA TRINITY_DN112453_c0_g1 0.000429648 NA NA NA FALSE NA NA
TRINITY_DN112453_c0_g1_1050 HHHH TRINITY_DN112453_c0_g1 -0.0001898575 NA NA NA FALSE NA NA
TRINITY_DN112453_c0_g1_1150 AAHH TRINITY_DN112453_c0_g1 -5.76185e-05 TRINITY_DN112453_c0_g1 1100 1201 FALSE 1172 1173
TRINITY_DN112453_c0_g1_1150 AAHH TRINITY_DN112453_c0_g1 -5.76185e-05 TRINITY_DN112453_c0_g1 1100 1201 FALSE 1132 1133
TRINITY_DN112453_c0_g1_1150 AAHH TRINITY_DN112453_c0_g1 -5.76185e-05 TRINITY_DN112453_c0_g1 1100 1201 TRUE 1162 1163
TRINITY_DN112453_c0_g1_1150 HHHH TRINITY_DN112453_c0_g1 -7.57612499999999e-05 TRINITY_DN112453_c0_g1 1100 1201 FALSE 1172 1173
TRINITY_DN112453_c0_g1_1150 HHHH TRINITY_DN112453_c0_g1 -7.57612499999999e-05 TRINITY_DN112453_c0_g1 1100 1201 FALSE 1132 1133
TRINITY_DN112453_c0_g1_1150 HHHH TRINITY_DN112453_c0_g1 -7.57612499999999e-05 TRINITY_DN112453_c0_g1 1100 1201 TRUE 1162 1163
TRINITY_DN112453_c0_g1_1150 HHAA TRINITY_DN112453_c0_g1 0.000139555 TRINITY_DN112453_c0_g1 1100 1201 FALSE 1172 1173
TRINITY_DN112453_c0_g1_1150 HHAA TRINITY_DN112453_c0_g1 0.000139555 TRINITY_DN112453_c0_g1 1100 1201 FALSE 1132 1133
TRINITY_DN112453_c0_g1_1150 HHAA TRINITY_DN112453_c0_g1 0.000139555 TRINITY_DN112453_c0_g1 1100 1201 TRUE 1162 1163
TRINITY_DN112453_c0_g1_450 HHHH TRINITY_DN112453_c0_g1 -0.00043562275 TRINITY_DN112453_c0_g1 400 501 FALSE 406 407
TRINITY_DN112453_c0_g1_450 HHHH TRINITY_DN112453_c0_g1 -0.00043562275 TRINITY_DN112453_c0_g1 400 501 FALSE 488 489
TRINITY_DN112453_c0_g1_450 HHAA TRINITY_DN112453_c0_g1 -0.0004111115 TRINITY_DN112453_c0_g1 400 501 FALSE 406 407
TRINITY_DN112453_c0_g1_450 HHAA TRINITY_DN112453_c0_g1 -0.0004111115 TRINITY_DN112453_c0_g1 400 501 FALSE 488 489
TRINITY_DN112453_c0_g1_450 AAHH TRINITY_DN112453_c0_g1 -6.29725000000025e-06 TRINITY_DN112453_c0_g1 400 501 FALSE 406 407
TRINITY_DN112453_c0_g1_450 AAHH TRINITY_DN112453_c0_g1 -6.29725000000025e-06 TRINITY_DN112453_c0_g1 400 501 FALSE 488 489
TRINITY_DN112453_c0_g1_550 AAHH TRINITY_DN112453_c0_g1 -0.000263898 TRINITY_DN112453_c0_g1 500 601 FALSE 574 575
TRINITY_DN112453_c0_g1_550 AAHH TRINITY_DN112453_c0_g1 -0.000263898 TRINITY_DN112453_c0_g1 500 601 FALSE 576 577
TRINITY_DN112453_c0_g1_550 AAHH TRINITY_DN112453_c0_g1 -0.000263898 TRINITY_DN112453_c0_g1 500 601 FALSE 547 548
TRINITY_DN112453_c0_g1_550 HHHH TRINITY_DN112453_c0_g1 -0.00111197325 TRINITY_DN112453_c0_g1 500 601 FALSE 574 575
TRINITY_DN112453_c0_g1_550 HHHH TRINITY_DN112453_c0_g1 -0.00111197325 TRINITY_DN112453_c0_g1 500 601 FALSE 576 577
TRINITY_DN112453_c0_g1_550 HHHH TRINITY_DN112453_c0_g1 -0.00111197325 TRINITY_DN112453_c0_g1 500 601 FALSE 547 548
TRINITY_DN112453_c0_g1_550 HHAA TRINITY_DN112453_c0_g1 1.3346e-05 TRINITY_DN112453_c0_g1 500 601 FALSE 574 575
TRINITY_DN112453_c0_g1_550 HHAA TRINITY_DN112453_c0_g1 1.3346e-05 TRINITY_DN112453_c0_g1 500 601 FALSE 576 577
TRINITY_DN112453_c0_g1_550 HHAA TRINITY_DN112453_c0_g1 1.3346e-05 TRINITY_DN112453_c0_g1 500 601 FALSE 547 548
TRINITY_DN112453_c0_g1_650 HHHH TRINITY_DN112453_c0_g1 -0.0005400755 TRINITY_DN112453_c0_g1 600 701 FALSE 640 641
TRINITY_DN112453_c0_g1_650 HHHH TRINITY_DN112453_c0_g1 -0.0005400755 TRINITY_DN112453_c0_g1 600 701 FALSE 650 651
TRINITY_DN112453_c0_g1_650 HHAA TRINITY_DN112453_c0_g1 0.0006610745 TRINITY_DN112453_c0_g1 600 701 FALSE 640 641
TRINITY_DN112453_c0_g1_650 HHAA TRINITY_DN112453_c0_g1 0.0006610745 TRINITY_DN112453_c0_g1 600 701 FALSE 650 651
TRINITY_DN112453_c0_g1_650 AAHH TRINITY_DN112453_c0_g1 0 TRINITY_DN112453_c0_g1 600 701 FALSE 640 641
TRINITY_DN112453_c0_g1_650 AAHH TRINITY_DN112453_c0_g1 0 TRINITY_DN112453_c0_g1 600 701 FALSE 650 651
TRINITY_DN112453_c0_g1_750 AAHH TRINITY_DN112453_c0_g1 0.00021514225 TRINITY_DN112453_c0_g1 700 801 FALSE 783 784
TRINITY_DN112453_c0_g1_750 AAHH TRINITY_DN112453_c0_g1 0.00021514225 TRINITY_DN112453_c0_g1 700 801 FALSE 795 796
TRINITY_DN112453_c0_g1_750 AAHH TRINITY_DN112453_c0_g1 0.00021514225 TRINITY_DN112453_c0_g1 700 801 FALSE 745 746
TRINITY_DN112453_c0_g1_750 AAHH TRINITY_DN112453_c0_g1 0.00021514225 TRINITY_DN112453_c0_g1 700 801 FALSE 739 740
TRINITY_DN112453_c0_g1_750 HHAA TRINITY_DN112453_c0_g1 0.0002692565 TRINITY_DN112453_c0_g1 700 801 FALSE 783 784
TRINITY_DN112453_c0_g1_750 HHAA TRINITY_DN112453_c0_g1 0.0002692565 TRINITY_DN112453_c0_g1 700 801 FALSE 795 796
TRINITY_DN112453_c0_g1_750 HHAA TRINITY_DN112453_c0_g1 0.0002692565 TRINITY_DN112453_c0_g1 700 801 FALSE 745 746
TRINITY_DN112453_c0_g1_750 HHAA TRINITY_DN112453_c0_g1 0.0002692565 TRINITY_DN112453_c0_g1 700 801 FALSE 739 740
TRINITY_DN112453_c0_g1_750 HHHH TRINITY_DN112453_c0_g1 0.000677572 TRINITY_DN112453_c0_g1 700 801 FALSE 783 784
TRINITY_DN112453_c0_g1_750 HHHH TRINITY_DN112453_c0_g1 0.000677572 TRINITY_DN112453_c0_g1 700 801 FALSE 795 796
TRINITY_DN112453_c0_g1_750 HHHH TRINITY_DN112453_c0_g1 0.000677572 TRINITY_DN112453_c0_g1 700 801 FALSE 745 746
TRINITY_DN112453_c0_g1_750 HHHH TRINITY_DN112453_c0_g1 0.000677572 TRINITY_DN112453_c0_g1 700 801 FALSE 739 740
TRINITY_DN112453_c0_g1_950 HHAA TRINITY_DN112453_c0_g1 0.0032107555 TRINITY_DN112453_c0_g1 900 1001 FALSE 987 988
TRINITY_DN112453_c0_g1_950 HHAA TRINITY_DN112453_c0_g1 0.0032107555 TRINITY_DN112453_c0_g1 900 1001 FALSE 926 927
TRINITY_DN112453_c0_g1_950 HHAA TRINITY_DN112453_c0_g1 0.0032107555 TRINITY_DN112453_c0_g1 900 1001 FALSE 907 908
TRINITY_DN112453_c0_g1_950 HHAA TRINITY_DN112453_c0_g1 0.0032107555 TRINITY_DN112453_c0_g1 900 1001 FALSE 925 926
TRINITY_DN112453_c0_g1_950 HHHH TRINITY_DN112453_c0_g1 0.00257052875 TRINITY_DN112453_c0_g1 900 1001 FALSE 987 988
TRINITY_DN112453_c0_g1_950 HHHH TRINITY_DN112453_c0_g1 0.00257052875 TRINITY_DN112453_c0_g1 900 1001 FALSE 926 927
TRINITY_DN112453_c0_g1_950 HHHH TRINITY_DN112453_c0_g1 0.00257052875 TRINITY_DN112453_c0_g1 900 1001 FALSE 907 908
TRINITY_DN112453_c0_g1_950 HHHH TRINITY_DN112453_c0_g1 0.00257052875 TRINITY_DN112453_c0_g1 900 1001 FALSE 925 926
TRINITY_DN112453_c0_g1_950 AAHH TRINITY_DN112453_c0_g1 -0.003639512 TRINITY_DN112453_c0_g1 900 1001 FALSE 987 988
TRINITY_DN112453_c0_g1_950 AAHH TRINITY_DN112453_c0_g1 -0.003639512 TRINITY_DN112453_c0_g1 900 1001 FALSE 926 927
TRINITY_DN112453_c0_g1_950 AAHH TRINITY_DN112453_c0_g1 -0.003639512 TRINITY_DN112453_c0_g1 900 1001 FALSE 907 908
TRINITY_DN112453_c0_g1_950 AAHH TRINITY_DN112453_c0_g1 -0.003639512 TRINITY_DN112453_c0_g1 900 1001 FALSE 925 926
TRINITY_DN112658_c0_g1_250 AAHH TRINITY_DN112658_c0_g1 -0.0006457535 TRINITY_DN112658_c0_g1 200 301 FALSE 205 206
TRINITY_DN112658_c0_g1_250 AAHH TRINITY_DN112658_c0_g1 -0.0006457535 TRINITY_DN112658_c0_g1 200 301 FALSE 220 221
TRINITY_DN112658_c0_g1_250 AAHH TRINITY_DN112658_c0_g1 -0.0006457535 TRINITY_DN112658_c0_g1 200 301 FALSE 211 212
TRINITY_DN112658_c0_g1_250 AAHH TRINITY_DN112658_c0_g1 -0.0006457535 TRINITY_DN112658_c0_g1 200 301 TRUE 259 260
TRINITY_DN112658_c0_g1_250 AAHH TRINITY_DN112658_c0_g1 -0.0006457535 TRINITY_DN112658_c0_g1 200 301 FALSE 256 257
TRINITY_DN112658_c0_g1_250 AAHH TRINITY_DN112658_c0_g1 -0.0006457535 TRINITY_DN112658_c0_g1 200 301 FALSE 262 263
TRINITY_DN112658_c0_g1_250 HHAA TRINITY_DN112658_c0_g1 -0.0017243855 TRINITY_DN112658_c0_g1 200 301 FALSE 205 206
TRINITY_DN112658_c0_g1_250 HHAA TRINITY_DN112658_c0_g1 -0.0017243855 TRINITY_DN112658_c0_g1 200 301 FALSE 220 221
TRINITY_DN112658_c0_g1_250 HHAA TRINITY_DN112658_c0_g1 -0.0017243855 TRINITY_DN112658_c0_g1 200 301 FALSE 211 212
TRINITY_DN112658_c0_g1_250 HHAA TRINITY_DN112658_c0_g1 -0.0017243855 TRINITY_DN112658_c0_g1 200 301 TRUE 259 260
TRINITY_DN112658_c0_g1_250 HHAA TRINITY_DN112658_c0_g1 -0.0017243855 TRINITY_DN112658_c0_g1 200 301 FALSE 256 257
TRINITY_DN112658_c0_g1_250 HHAA TRINITY_DN112658_c0_g1 -0.0017243855 TRINITY_DN112658_c0_g1 200 301 FALSE 262 263
TRINITY_DN112658_c0_g1_250 HHHH TRINITY_DN112658_c0_g1 -0.001486624 TRINITY_DN112658_c0_g1 200 301 FALSE 205 206
TRINITY_DN112658_c0_g1_250 HHHH TRINITY_DN112658_c0_g1 -0.001486624 TRINITY_DN112658_c0_g1 200 301 FALSE 220 221
TRINITY_DN112658_c0_g1_250 HHHH TRINITY_DN112658_c0_g1 -0.001486624 TRINITY_DN112658_c0_g1 200 301 FALSE 211 212
TRINITY_DN112658_c0_g1_250 HHHH TRINITY_DN112658_c0_g1 -0.001486624 TRINITY_DN112658_c0_g1 200 301 TRUE 259 260
TRINITY_DN112658_c0_g1_250 HHHH TRINITY_DN112658_c0_g1 -0.001486624 TRINITY_DN112658_c0_g1 200 301 FALSE 256 257
TRINITY_DN112658_c0_g1_250 HHHH TRINITY_DN112658_c0_g1 -0.001486624 TRINITY_DN112658_c0_g1 200 301 FALSE 262 263
TRINITY_DN112658_c0_g1_350 AAHH TRINITY_DN112658_c0_g1 0.00097186025 NA NA NA FALSE NA NA
TRINITY_DN112658_c0_g1_350 HHHH TRINITY_DN112658_c0_g1 -0.000430977 NA NA NA FALSE NA NA
TRINITY_DN112658_c0_g1_350 HHAA TRINITY_DN112658_c0_g1 -0.00077524625 NA NA NA FALSE NA NA
TRINITY_DN112658_c0_g1_450 AAHH TRINITY_DN112658_c0_g1 0.00157841275 NA NA NA FALSE NA NA
TRINITY_DN112658_c0_g1_450 HHHH TRINITY_DN112658_c0_g1 0.00070369475 NA NA NA FALSE NA NA
TRINITY_DN112658_c0_g1_450 HHAA TRINITY_DN112658_c0_g1 0.0008651415 NA NA NA FALSE NA NA
TRINITY_DN112662_c0_g1_250 AAHH TRINITY_DN112662_c0_g1 -0.001130217 NA NA NA FALSE NA NA
TRINITY_DN112662_c0_g1_250 HHAA TRINITY_DN112662_c0_g1 0.00150623475 NA NA NA FALSE NA NA
TRINITY_DN112662_c0_g1_250 HHHH TRINITY_DN112662_c0_g1 0.00217929725 NA NA NA FALSE NA NA
TRINITY_DN112662_c0_g1_450 AAHH TRINITY_DN112662_c0_g1 -0.00016031675 NA NA NA FALSE NA NA
TRINITY_DN112662_c0_g1_450 HHAA TRINITY_DN112662_c0_g1 -0.0008532755 NA NA NA FALSE NA NA
TRINITY_DN112662_c0_g1_450 HHHH TRINITY_DN112662_c0_g1 -0.00071375775 NA NA NA FALSE NA NA
TRINITY_DN112699_c0_g1_350 HHAA TRINITY_DN112699_c0_g1 -0.001422901 TRINITY_DN112699_c0_g1 300 401 FALSE 386 387
TRINITY_DN112699_c0_g1_350 AAHH TRINITY_DN112699_c0_g1 -0.00106841525 TRINITY_DN112699_c0_g1 300 401 FALSE 386 387
TRINITY_DN112699_c0_g1_350 HHHH TRINITY_DN112699_c0_g1 0.00040162375 TRINITY_DN112699_c0_g1 300 401 FALSE 386 387
TRINITY_DN112699_c0_g1_550 HHAA TRINITY_DN112699_c0_g1 -0.0016457615 TRINITY_DN112699_c0_g1 500 601 FALSE 554 555
TRINITY_DN112699_c0_g1_550 HHAA TRINITY_DN112699_c0_g1 -0.0016457615 TRINITY_DN112699_c0_g1 500 601 FALSE 540 541
TRINITY_DN112699_c0_g1_550 HHAA TRINITY_DN112699_c0_g1 -0.0016457615 TRINITY_DN112699_c0_g1 500 601 FALSE 583 584
TRINITY_DN112699_c0_g1_550 HHAA TRINITY_DN112699_c0_g1 -0.0016457615 TRINITY_DN112699_c0_g1 500 601 FALSE 544 545
TRINITY_DN112699_c0_g1_550 HHAA TRINITY_DN112699_c0_g1 -0.0016457615 TRINITY_DN112699_c0_g1 500 601 TRUE 600 601
TRINITY_DN112699_c0_g1_550 HHAA TRINITY_DN112699_c0_g1 -0.0016457615 TRINITY_DN112699_c0_g1 500 601 FALSE 582 583
TRINITY_DN112699_c0_g1_550 AAHH TRINITY_DN112699_c0_g1 -0.00050948175 TRINITY_DN112699_c0_g1 500 601 FALSE 554 555
TRINITY_DN112699_c0_g1_550 AAHH TRINITY_DN112699_c0_g1 -0.00050948175 TRINITY_DN112699_c0_g1 500 601 FALSE 540 541
TRINITY_DN112699_c0_g1_550 AAHH TRINITY_DN112699_c0_g1 -0.00050948175 TRINITY_DN112699_c0_g1 500 601 FALSE 583 584
TRINITY_DN112699_c0_g1_550 AAHH TRINITY_DN112699_c0_g1 -0.00050948175 TRINITY_DN112699_c0_g1 500 601 FALSE 544 545
TRINITY_DN112699_c0_g1_550 AAHH TRINITY_DN112699_c0_g1 -0.00050948175 TRINITY_DN112699_c0_g1 500 601 TRUE 600 601
TRINITY_DN112699_c0_g1_550 AAHH TRINITY_DN112699_c0_g1 -0.00050948175 TRINITY_DN112699_c0_g1 500 601 FALSE 582 583
TRINITY_DN112699_c0_g1_550 HHHH TRINITY_DN112699_c0_g1 -0.0001375035 TRINITY_DN112699_c0_g1 500 601 FALSE 554 555
TRINITY_DN112699_c0_g1_550 HHHH TRINITY_DN112699_c0_g1 -0.0001375035 TRINITY_DN112699_c0_g1 500 601 FALSE 540 541
TRINITY_DN112699_c0_g1_550 HHHH TRINITY_DN112699_c0_g1 -0.0001375035 TRINITY_DN112699_c0_g1 500 601 FALSE 583 584
TRINITY_DN112699_c0_g1_550 HHHH TRINITY_DN112699_c0_g1 -0.0001375035 TRINITY_DN112699_c0_g1 500 601 FALSE 544 545
TRINITY_DN112699_c0_g1_550 HHHH TRINITY_DN112699_c0_g1 -0.0001375035 TRINITY_DN112699_c0_g1 500 601 TRUE 600 601
TRINITY_DN112699_c0_g1_550 HHHH TRINITY_DN112699_c0_g1 -0.0001375035 TRINITY_DN112699_c0_g1 500 601 FALSE 582 583
TRINITY_DN112995_c0_g1_150 AAHH TRINITY_DN112995_c0_g1 -0.0028716435 TRINITY_DN112995_c0_g1 100 201 FALSE 147 148
TRINITY_DN112995_c0_g1_150 AAHH TRINITY_DN112995_c0_g1 -0.0028716435 TRINITY_DN112995_c0_g1 100 201 FALSE 126 127
TRINITY_DN112995_c0_g1_150 AAHH TRINITY_DN112995_c0_g1 -0.0028716435 TRINITY_DN112995_c0_g1 100 201 FALSE 198 199
TRINITY_DN112995_c0_g1_150 AAHH TRINITY_DN112995_c0_g1 -0.0028716435 TRINITY_DN112995_c0_g1 100 201 TRUE 117 118
TRINITY_DN112995_c0_g1_150 AAHH TRINITY_DN112995_c0_g1 -0.0028716435 TRINITY_DN112995_c0_g1 100 201 FALSE 105 106
TRINITY_DN112995_c0_g1_150 AAHH TRINITY_DN112995_c0_g1 -0.0028716435 TRINITY_DN112995_c0_g1 100 201 FALSE 100 101
TRINITY_DN112995_c0_g1_150 HHAA TRINITY_DN112995_c0_g1 0.00241930475 TRINITY_DN112995_c0_g1 100 201 FALSE 147 148
TRINITY_DN112995_c0_g1_150 HHAA TRINITY_DN112995_c0_g1 0.00241930475 TRINITY_DN112995_c0_g1 100 201 FALSE 126 127
TRINITY_DN112995_c0_g1_150 HHAA TRINITY_DN112995_c0_g1 0.00241930475 TRINITY_DN112995_c0_g1 100 201 FALSE 198 199
TRINITY_DN112995_c0_g1_150 HHAA TRINITY_DN112995_c0_g1 0.00241930475 TRINITY_DN112995_c0_g1 100 201 TRUE 117 118
TRINITY_DN112995_c0_g1_150 HHAA TRINITY_DN112995_c0_g1 0.00241930475 TRINITY_DN112995_c0_g1 100 201 FALSE 105 106
TRINITY_DN112995_c0_g1_150 HHAA TRINITY_DN112995_c0_g1 0.00241930475 TRINITY_DN112995_c0_g1 100 201 FALSE 100 101
TRINITY_DN112995_c0_g1_150 HHHH TRINITY_DN112995_c0_g1 0.00320693075 TRINITY_DN112995_c0_g1 100 201 FALSE 147 148
TRINITY_DN112995_c0_g1_150 HHHH TRINITY_DN112995_c0_g1 0.00320693075 TRINITY_DN112995_c0_g1 100 201 FALSE 126 127
TRINITY_DN112995_c0_g1_150 HHHH TRINITY_DN112995_c0_g1 0.00320693075 TRINITY_DN112995_c0_g1 100 201 FALSE 198 199
TRINITY_DN112995_c0_g1_150 HHHH TRINITY_DN112995_c0_g1 0.00320693075 TRINITY_DN112995_c0_g1 100 201 TRUE 117 118
TRINITY_DN112995_c0_g1_150 HHHH TRINITY_DN112995_c0_g1 0.00320693075 TRINITY_DN112995_c0_g1 100 201 FALSE 105 106
TRINITY_DN112995_c0_g1_150 HHHH TRINITY_DN112995_c0_g1 0.00320693075 TRINITY_DN112995_c0_g1 100 201 FALSE 100 101
TRINITY_DN112995_c0_g1_250 AAHH TRINITY_DN112995_c0_g1 -0.00280020775 TRINITY_DN112995_c0_g1 200 301 FALSE 288 289
TRINITY_DN112995_c0_g1_250 AAHH TRINITY_DN112995_c0_g1 -0.00280020775 TRINITY_DN112995_c0_g1 200 301 TRUE 228 229
TRINITY_DN112995_c0_g1_250 AAHH TRINITY_DN112995_c0_g1 -0.00280020775 TRINITY_DN112995_c0_g1 200 301 FALSE 238 239
TRINITY_DN112995_c0_g1_250 AAHH TRINITY_DN112995_c0_g1 -0.00280020775 TRINITY_DN112995_c0_g1 200 301 FALSE 204 205
TRINITY_DN112995_c0_g1_250 AAHH TRINITY_DN112995_c0_g1 -0.00280020775 TRINITY_DN112995_c0_g1 200 301 FALSE 217 218
TRINITY_DN112995_c0_g1_250 AAHH TRINITY_DN112995_c0_g1 -0.00280020775 TRINITY_DN112995_c0_g1 200 301 FALSE 207 208
TRINITY_DN112995_c0_g1_250 AAHH TRINITY_DN112995_c0_g1 -0.00280020775 TRINITY_DN112995_c0_g1 200 301 FALSE 240 241
TRINITY_DN112995_c0_g1_250 AAHH TRINITY_DN112995_c0_g1 -0.00280020775 TRINITY_DN112995_c0_g1 200 301 FALSE 298 299
TRINITY_DN112995_c0_g1_250 AAHH TRINITY_DN112995_c0_g1 -0.00280020775 TRINITY_DN112995_c0_g1 200 301 FALSE 219 220
TRINITY_DN112995_c0_g1_250 AAHH TRINITY_DN112995_c0_g1 -0.00280020775 TRINITY_DN112995_c0_g1 200 301 FALSE 270 271
TRINITY_DN112995_c0_g1_250 HHAA TRINITY_DN112995_c0_g1 0.00299985725 TRINITY_DN112995_c0_g1 200 301 FALSE 288 289
TRINITY_DN112995_c0_g1_250 HHAA TRINITY_DN112995_c0_g1 0.00299985725 TRINITY_DN112995_c0_g1 200 301 TRUE 228 229
TRINITY_DN112995_c0_g1_250 HHAA TRINITY_DN112995_c0_g1 0.00299985725 TRINITY_DN112995_c0_g1 200 301 FALSE 238 239
TRINITY_DN112995_c0_g1_250 HHAA TRINITY_DN112995_c0_g1 0.00299985725 TRINITY_DN112995_c0_g1 200 301 FALSE 204 205
TRINITY_DN112995_c0_g1_250 HHAA TRINITY_DN112995_c0_g1 0.00299985725 TRINITY_DN112995_c0_g1 200 301 FALSE 217 218
TRINITY_DN112995_c0_g1_250 HHAA TRINITY_DN112995_c0_g1 0.00299985725 TRINITY_DN112995_c0_g1 200 301 FALSE 207 208
TRINITY_DN112995_c0_g1_250 HHAA TRINITY_DN112995_c0_g1 0.00299985725 TRINITY_DN112995_c0_g1 200 301 FALSE 240 241
TRINITY_DN112995_c0_g1_250 HHAA TRINITY_DN112995_c0_g1 0.00299985725 TRINITY_DN112995_c0_g1 200 301 FALSE 298 299
TRINITY_DN112995_c0_g1_250 HHAA TRINITY_DN112995_c0_g1 0.00299985725 TRINITY_DN112995_c0_g1 200 301 FALSE 219 220
TRINITY_DN112995_c0_g1_250 HHAA TRINITY_DN112995_c0_g1 0.00299985725 TRINITY_DN112995_c0_g1 200 301 FALSE 270 271
TRINITY_DN112995_c0_g1_250 HHHH TRINITY_DN112995_c0_g1 0.00209019975 TRINITY_DN112995_c0_g1 200 301 FALSE 288 289
TRINITY_DN112995_c0_g1_250 HHHH TRINITY_DN112995_c0_g1 0.00209019975 TRINITY_DN112995_c0_g1 200 301 TRUE 228 229
TRINITY_DN112995_c0_g1_250 HHHH TRINITY_DN112995_c0_g1 0.00209019975 TRINITY_DN112995_c0_g1 200 301 FALSE 238 239
TRINITY_DN112995_c0_g1_250 HHHH TRINITY_DN112995_c0_g1 0.00209019975 TRINITY_DN112995_c0_g1 200 301 FALSE 204 205
TRINITY_DN112995_c0_g1_250 HHHH TRINITY_DN112995_c0_g1 0.00209019975 TRINITY_DN112995_c0_g1 200 301 FALSE 217 218
TRINITY_DN112995_c0_g1_250 HHHH TRINITY_DN112995_c0_g1 0.00209019975 TRINITY_DN112995_c0_g1 200 301 FALSE 207 208
TRINITY_DN112995_c0_g1_250 HHHH TRINITY_DN112995_c0_g1 0.00209019975 TRINITY_DN112995_c0_g1 200 301 FALSE 240 241
TRINITY_DN112995_c0_g1_250 HHHH TRINITY_DN112995_c0_g1 0.00209019975 TRINITY_DN112995_c0_g1 200 301 FALSE 298 299
TRINITY_DN112995_c0_g1_250 HHHH TRINITY_DN112995_c0_g1 0.00209019975 TRINITY_DN112995_c0_g1 200 301 FALSE 219 220
TRINITY_DN112995_c0_g1_250 HHHH TRINITY_DN112995_c0_g1 0.00209019975 TRINITY_DN112995_c0_g1 200 301 FALSE 270 271
TRINITY_DN112995_c0_g1_350 HHAA TRINITY_DN112995_c0_g1 0.001793074 TRINITY_DN112995_c0_g1 300 401 FALSE 345 346
TRINITY_DN112995_c0_g1_350 HHAA TRINITY_DN112995_c0_g1 0.001793074 TRINITY_DN112995_c0_g1 300 401 TRUE 312 313
TRINITY_DN112995_c0_g1_350 HHAA TRINITY_DN112995_c0_g1 0.001793074 TRINITY_DN112995_c0_g1 300 401 TRUE 392 393
TRINITY_DN112995_c0_g1_350 HHAA TRINITY_DN112995_c0_g1 0.001793074 TRINITY_DN112995_c0_g1 300 401 TRUE 342 343
TRINITY_DN112995_c0_g1_350 HHAA TRINITY_DN112995_c0_g1 0.001793074 TRINITY_DN112995_c0_g1 300 401 TRUE 335 336
TRINITY_DN112995_c0_g1_350 HHAA TRINITY_DN112995_c0_g1 0.001793074 TRINITY_DN112995_c0_g1 300 401 FALSE 373 374
TRINITY_DN112995_c0_g1_350 HHAA TRINITY_DN112995_c0_g1 0.001793074 TRINITY_DN112995_c0_g1 300 401 FALSE 365 366
TRINITY_DN112995_c0_g1_350 HHAA TRINITY_DN112995_c0_g1 0.001793074 TRINITY_DN112995_c0_g1 300 401 FALSE 348 349
TRINITY_DN112995_c0_g1_350 HHAA TRINITY_DN112995_c0_g1 0.001793074 TRINITY_DN112995_c0_g1 300 401 FALSE 328 329
TRINITY_DN112995_c0_g1_350 HHAA TRINITY_DN112995_c0_g1 0.001793074 TRINITY_DN112995_c0_g1 300 401 FALSE 362 363
TRINITY_DN112995_c0_g1_350 HHAA TRINITY_DN112995_c0_g1 0.001793074 TRINITY_DN112995_c0_g1 300 401 FALSE 383 384
TRINITY_DN112995_c0_g1_350 HHAA TRINITY_DN112995_c0_g1 0.001793074 TRINITY_DN112995_c0_g1 300 401 FALSE 376 377
TRINITY_DN112995_c0_g1_350 HHAA TRINITY_DN112995_c0_g1 0.001793074 TRINITY_DN112995_c0_g1 300 401 FALSE 372 373
TRINITY_DN112995_c0_g1_350 HHAA TRINITY_DN112995_c0_g1 0.001793074 TRINITY_DN112995_c0_g1 300 401 FALSE 391 392
TRINITY_DN112995_c0_g1_350 HHAA TRINITY_DN112995_c0_g1 0.001793074 TRINITY_DN112995_c0_g1 300 401 TRUE 390 391
TRINITY_DN112995_c0_g1_350 HHHH TRINITY_DN112995_c0_g1 0.00760309625 TRINITY_DN112995_c0_g1 300 401 FALSE 345 346
TRINITY_DN112995_c0_g1_350 HHHH TRINITY_DN112995_c0_g1 0.00760309625 TRINITY_DN112995_c0_g1 300 401 TRUE 312 313
TRINITY_DN112995_c0_g1_350 HHHH TRINITY_DN112995_c0_g1 0.00760309625 TRINITY_DN112995_c0_g1 300 401 TRUE 392 393
TRINITY_DN112995_c0_g1_350 HHHH TRINITY_DN112995_c0_g1 0.00760309625 TRINITY_DN112995_c0_g1 300 401 TRUE 342 343
TRINITY_DN112995_c0_g1_350 HHHH TRINITY_DN112995_c0_g1 0.00760309625 TRINITY_DN112995_c0_g1 300 401 TRUE 335 336
TRINITY_DN112995_c0_g1_350 HHHH TRINITY_DN112995_c0_g1 0.00760309625 TRINITY_DN112995_c0_g1 300 401 FALSE 373 374
TRINITY_DN112995_c0_g1_350 HHHH TRINITY_DN112995_c0_g1 0.00760309625 TRINITY_DN112995_c0_g1 300 401 FALSE 365 366
TRINITY_DN112995_c0_g1_350 HHHH TRINITY_DN112995_c0_g1 0.00760309625 TRINITY_DN112995_c0_g1 300 401 FALSE 348 349
TRINITY_DN112995_c0_g1_350 HHHH TRINITY_DN112995_c0_g1 0.00760309625 TRINITY_DN112995_c0_g1 300 401 FALSE 328 329
TRINITY_DN112995_c0_g1_350 HHHH TRINITY_DN112995_c0_g1 0.00760309625 TRINITY_DN112995_c0_g1 300 401 FALSE 362 363
TRINITY_DN112995_c0_g1_350 HHHH TRINITY_DN112995_c0_g1 0.00760309625 TRINITY_DN112995_c0_g1 300 401 FALSE 383 384
TRINITY_DN112995_c0_g1_350 HHHH TRINITY_DN112995_c0_g1 0.00760309625 TRINITY_DN112995_c0_g1 300 401 FALSE 376 377
TRINITY_DN112995_c0_g1_350 HHHH TRINITY_DN112995_c0_g1 0.00760309625 TRINITY_DN112995_c0_g1 300 401 FALSE 372 373
TRINITY_DN112995_c0_g1_350 HHHH TRINITY_DN112995_c0_g1 0.00760309625 TRINITY_DN112995_c0_g1 300 401 FALSE 391 392
TRINITY_DN112995_c0_g1_350 HHHH TRINITY_DN112995_c0_g1 0.00760309625 TRINITY_DN112995_c0_g1 300 401 TRUE 390 391
TRINITY_DN112995_c0_g1_350 AAHH TRINITY_DN112995_c0_g1 -0.001793243 TRINITY_DN112995_c0_g1 300 401 FALSE 345 346
TRINITY_DN112995_c0_g1_350 AAHH TRINITY_DN112995_c0_g1 -0.001793243 TRINITY_DN112995_c0_g1 300 401 TRUE 312 313
TRINITY_DN112995_c0_g1_350 AAHH TRINITY_DN112995_c0_g1 -0.001793243 TRINITY_DN112995_c0_g1 300 401 TRUE 392 393
TRINITY_DN112995_c0_g1_350 AAHH TRINITY_DN112995_c0_g1 -0.001793243 TRINITY_DN112995_c0_g1 300 401 TRUE 342 343
TRINITY_DN112995_c0_g1_350 AAHH TRINITY_DN112995_c0_g1 -0.001793243 TRINITY_DN112995_c0_g1 300 401 TRUE 335 336
TRINITY_DN112995_c0_g1_350 AAHH TRINITY_DN112995_c0_g1 -0.001793243 TRINITY_DN112995_c0_g1 300 401 FALSE 373 374
TRINITY_DN112995_c0_g1_350 AAHH TRINITY_DN112995_c0_g1 -0.001793243 TRINITY_DN112995_c0_g1 300 401 FALSE 365 366
TRINITY_DN112995_c0_g1_350 AAHH TRINITY_DN112995_c0_g1 -0.001793243 TRINITY_DN112995_c0_g1 300 401 FALSE 348 349
TRINITY_DN112995_c0_g1_350 AAHH TRINITY_DN112995_c0_g1 -0.001793243 TRINITY_DN112995_c0_g1 300 401 FALSE 328 329
TRINITY_DN112995_c0_g1_350 AAHH TRINITY_DN112995_c0_g1 -0.001793243 TRINITY_DN112995_c0_g1 300 401 FALSE 362 363
TRINITY_DN112995_c0_g1_350 AAHH TRINITY_DN112995_c0_g1 -0.001793243 TRINITY_DN112995_c0_g1 300 401 FALSE 383 384
TRINITY_DN112995_c0_g1_350 AAHH TRINITY_DN112995_c0_g1 -0.001793243 TRINITY_DN112995_c0_g1 300 401 FALSE 376 377
TRINITY_DN112995_c0_g1_350 AAHH TRINITY_DN112995_c0_g1 -0.001793243 TRINITY_DN112995_c0_g1 300 401 FALSE 372 373
TRINITY_DN112995_c0_g1_350 AAHH TRINITY_DN112995_c0_g1 -0.001793243 TRINITY_DN112995_c0_g1 300 401 FALSE 391 392
TRINITY_DN112995_c0_g1_350 AAHH TRINITY_DN112995_c0_g1 -0.001793243 TRINITY_DN112995_c0_g1 300 401 TRUE 390 391
TRINITY_DN113020_c0_g5_150 HHAA TRINITY_DN113020_c0_g5 -0.00214207175 TRINITY_DN113020_c0_g5 100 201 FALSE 107 108
TRINITY_DN113020_c0_g5_150 HHHH TRINITY_DN113020_c0_g5 0.0042478425 TRINITY_DN113020_c0_g5 100 201 FALSE 107 108
TRINITY_DN113020_c0_g5_150 AAHH TRINITY_DN113020_c0_g5 -0.00749293425 TRINITY_DN113020_c0_g5 100 201 FALSE 107 108
TRINITY_DN113020_c0_g5_450 AAHH TRINITY_DN113020_c0_g5 -0.001115235 NA NA NA FALSE NA NA
TRINITY_DN113020_c0_g5_450 HHAA TRINITY_DN113020_c0_g5 0.003259714 NA NA NA FALSE NA NA
TRINITY_DN113020_c0_g5_450 HHHH TRINITY_DN113020_c0_g5 0.00117990275 NA NA NA FALSE NA NA
TRINITY_DN113149_c0_g1_250 HHHH TRINITY_DN113149_c0_g1 0.00129363 TRINITY_DN113149_c0_g1 200 301 FALSE 258 259
TRINITY_DN113149_c0_g1_250 HHHH TRINITY_DN113149_c0_g1 0.00129363 TRINITY_DN113149_c0_g1 200 301 FALSE 219 220
TRINITY_DN113149_c0_g1_250 HHHH TRINITY_DN113149_c0_g1 0.00129363 TRINITY_DN113149_c0_g1 200 301 FALSE 234 235
TRINITY_DN113149_c0_g1_250 HHHH TRINITY_DN113149_c0_g1 0.00129363 TRINITY_DN113149_c0_g1 200 301 FALSE 300 301
TRINITY_DN113149_c0_g1_250 HHHH TRINITY_DN113149_c0_g1 0.00129363 TRINITY_DN113149_c0_g1 200 301 FALSE 214 215
TRINITY_DN113149_c0_g1_250 AAHH TRINITY_DN113149_c0_g1 -0.0019887455 TRINITY_DN113149_c0_g1 200 301 FALSE 258 259
TRINITY_DN113149_c0_g1_250 AAHH TRINITY_DN113149_c0_g1 -0.0019887455 TRINITY_DN113149_c0_g1 200 301 FALSE 219 220
TRINITY_DN113149_c0_g1_250 AAHH TRINITY_DN113149_c0_g1 -0.0019887455 TRINITY_DN113149_c0_g1 200 301 FALSE 234 235
TRINITY_DN113149_c0_g1_250 AAHH TRINITY_DN113149_c0_g1 -0.0019887455 TRINITY_DN113149_c0_g1 200 301 FALSE 300 301
TRINITY_DN113149_c0_g1_250 AAHH TRINITY_DN113149_c0_g1 -0.0019887455 TRINITY_DN113149_c0_g1 200 301 FALSE 214 215
TRINITY_DN113149_c0_g1_250 HHAA TRINITY_DN113149_c0_g1 -0.0001607705 TRINITY_DN113149_c0_g1 200 301 FALSE 258 259
TRINITY_DN113149_c0_g1_250 HHAA TRINITY_DN113149_c0_g1 -0.0001607705 TRINITY_DN113149_c0_g1 200 301 FALSE 219 220
TRINITY_DN113149_c0_g1_250 HHAA TRINITY_DN113149_c0_g1 -0.0001607705 TRINITY_DN113149_c0_g1 200 301 FALSE 234 235
TRINITY_DN113149_c0_g1_250 HHAA TRINITY_DN113149_c0_g1 -0.0001607705 TRINITY_DN113149_c0_g1 200 301 FALSE 300 301
TRINITY_DN113149_c0_g1_250 HHAA TRINITY_DN113149_c0_g1 -0.0001607705 TRINITY_DN113149_c0_g1 200 301 FALSE 214 215
TRINITY_DN113258_c0_g1_250 HHAA TRINITY_DN113258_c0_g1 0.000840778249999999 TRINITY_DN113258_c0_g1 200 301 FALSE 247 248
TRINITY_DN113258_c0_g1_250 HHAA TRINITY_DN113258_c0_g1 0.000840778249999999 TRINITY_DN113258_c0_g1 200 301 FALSE 211 212
TRINITY_DN113258_c0_g1_250 HHAA TRINITY_DN113258_c0_g1 0.000840778249999999 TRINITY_DN113258_c0_g1 200 301 FALSE 298 299
TRINITY_DN113258_c0_g1_250 HHAA TRINITY_DN113258_c0_g1 0.000840778249999999 TRINITY_DN113258_c0_g1 200 301 FALSE 268 269
TRINITY_DN113258_c0_g1_250 HHAA TRINITY_DN113258_c0_g1 0.000840778249999999 TRINITY_DN113258_c0_g1 200 301 FALSE 256 257
TRINITY_DN113258_c0_g1_250 HHAA TRINITY_DN113258_c0_g1 0.000840778249999999 TRINITY_DN113258_c0_g1 200 301 FALSE 295 296
TRINITY_DN113258_c0_g1_250 HHAA TRINITY_DN113258_c0_g1 0.000840778249999999 TRINITY_DN113258_c0_g1 200 301 FALSE 245 246
TRINITY_DN113258_c0_g1_250 HHAA TRINITY_DN113258_c0_g1 0.000840778249999999 TRINITY_DN113258_c0_g1 200 301 FALSE 265 266
TRINITY_DN113258_c0_g1_250 HHAA TRINITY_DN113258_c0_g1 0.000840778249999999 TRINITY_DN113258_c0_g1 200 301 FALSE 217 218
TRINITY_DN113258_c0_g1_250 HHAA TRINITY_DN113258_c0_g1 0.000840778249999999 TRINITY_DN113258_c0_g1 200 301 FALSE 241 242
TRINITY_DN113258_c0_g1_250 HHAA TRINITY_DN113258_c0_g1 0.000840778249999999 TRINITY_DN113258_c0_g1 200 301 TRUE 283 284
TRINITY_DN113258_c0_g1_250 HHHH TRINITY_DN113258_c0_g1 -0.003607098 TRINITY_DN113258_c0_g1 200 301 FALSE 247 248
TRINITY_DN113258_c0_g1_250 HHHH TRINITY_DN113258_c0_g1 -0.003607098 TRINITY_DN113258_c0_g1 200 301 FALSE 211 212
TRINITY_DN113258_c0_g1_250 HHHH TRINITY_DN113258_c0_g1 -0.003607098 TRINITY_DN113258_c0_g1 200 301 FALSE 298 299
TRINITY_DN113258_c0_g1_250 HHHH TRINITY_DN113258_c0_g1 -0.003607098 TRINITY_DN113258_c0_g1 200 301 FALSE 268 269
TRINITY_DN113258_c0_g1_250 HHHH TRINITY_DN113258_c0_g1 -0.003607098 TRINITY_DN113258_c0_g1 200 301 FALSE 256 257
TRINITY_DN113258_c0_g1_250 HHHH TRINITY_DN113258_c0_g1 -0.003607098 TRINITY_DN113258_c0_g1 200 301 FALSE 295 296
TRINITY_DN113258_c0_g1_250 HHHH TRINITY_DN113258_c0_g1 -0.003607098 TRINITY_DN113258_c0_g1 200 301 FALSE 245 246
TRINITY_DN113258_c0_g1_250 HHHH TRINITY_DN113258_c0_g1 -0.003607098 TRINITY_DN113258_c0_g1 200 301 FALSE 265 266
TRINITY_DN113258_c0_g1_250 HHHH TRINITY_DN113258_c0_g1 -0.003607098 TRINITY_DN113258_c0_g1 200 301 FALSE 217 218
TRINITY_DN113258_c0_g1_250 HHHH TRINITY_DN113258_c0_g1 -0.003607098 TRINITY_DN113258_c0_g1 200 301 FALSE 241 242
TRINITY_DN113258_c0_g1_250 HHHH TRINITY_DN113258_c0_g1 -0.003607098 TRINITY_DN113258_c0_g1 200 301 TRUE 283 284
TRINITY_DN113258_c0_g1_250 AAHH TRINITY_DN113258_c0_g1 0.001625467 TRINITY_DN113258_c0_g1 200 301 FALSE 247 248
TRINITY_DN113258_c0_g1_250 AAHH TRINITY_DN113258_c0_g1 0.001625467 TRINITY_DN113258_c0_g1 200 301 FALSE 211 212
TRINITY_DN113258_c0_g1_250 AAHH TRINITY_DN113258_c0_g1 0.001625467 TRINITY_DN113258_c0_g1 200 301 FALSE 298 299
TRINITY_DN113258_c0_g1_250 AAHH TRINITY_DN113258_c0_g1 0.001625467 TRINITY_DN113258_c0_g1 200 301 FALSE 268 269
TRINITY_DN113258_c0_g1_250 AAHH TRINITY_DN113258_c0_g1 0.001625467 TRINITY_DN113258_c0_g1 200 301 FALSE 256 257
TRINITY_DN113258_c0_g1_250 AAHH TRINITY_DN113258_c0_g1 0.001625467 TRINITY_DN113258_c0_g1 200 301 FALSE 295 296
TRINITY_DN113258_c0_g1_250 AAHH TRINITY_DN113258_c0_g1 0.001625467 TRINITY_DN113258_c0_g1 200 301 FALSE 245 246
TRINITY_DN113258_c0_g1_250 AAHH TRINITY_DN113258_c0_g1 0.001625467 TRINITY_DN113258_c0_g1 200 301 FALSE 265 266
TRINITY_DN113258_c0_g1_250 AAHH TRINITY_DN113258_c0_g1 0.001625467 TRINITY_DN113258_c0_g1 200 301 FALSE 217 218
TRINITY_DN113258_c0_g1_250 AAHH TRINITY_DN113258_c0_g1 0.001625467 TRINITY_DN113258_c0_g1 200 301 FALSE 241 242
TRINITY_DN113258_c0_g1_250 AAHH TRINITY_DN113258_c0_g1 0.001625467 TRINITY_DN113258_c0_g1 200 301 TRUE 283 284
TRINITY_DN113258_c0_g1_350 HHAA TRINITY_DN113258_c0_g1 -0.00061276225 TRINITY_DN113258_c0_g1 300 401 TRUE 372 373
TRINITY_DN113258_c0_g1_350 HHAA TRINITY_DN113258_c0_g1 -0.00061276225 TRINITY_DN113258_c0_g1 300 401 FALSE 349 350
TRINITY_DN113258_c0_g1_350 HHAA TRINITY_DN113258_c0_g1 -0.00061276225 TRINITY_DN113258_c0_g1 300 401 FALSE 343 344
TRINITY_DN113258_c0_g1_350 HHAA TRINITY_DN113258_c0_g1 -0.00061276225 TRINITY_DN113258_c0_g1 300 401 FALSE 369 370
TRINITY_DN113258_c0_g1_350 HHAA TRINITY_DN113258_c0_g1 -0.00061276225 TRINITY_DN113258_c0_g1 300 401 FALSE 368 369
TRINITY_DN113258_c0_g1_350 HHAA TRINITY_DN113258_c0_g1 -0.00061276225 TRINITY_DN113258_c0_g1 300 401 FALSE 331 332
TRINITY_DN113258_c0_g1_350 HHAA TRINITY_DN113258_c0_g1 -0.00061276225 TRINITY_DN113258_c0_g1 300 401 FALSE 316 317
TRINITY_DN113258_c0_g1_350 HHHH TRINITY_DN113258_c0_g1 0.00042854475 TRINITY_DN113258_c0_g1 300 401 TRUE 372 373
TRINITY_DN113258_c0_g1_350 HHHH TRINITY_DN113258_c0_g1 0.00042854475 TRINITY_DN113258_c0_g1 300 401 FALSE 349 350
TRINITY_DN113258_c0_g1_350 HHHH TRINITY_DN113258_c0_g1 0.00042854475 TRINITY_DN113258_c0_g1 300 401 FALSE 343 344
TRINITY_DN113258_c0_g1_350 HHHH TRINITY_DN113258_c0_g1 0.00042854475 TRINITY_DN113258_c0_g1 300 401 FALSE 369 370
TRINITY_DN113258_c0_g1_350 HHHH TRINITY_DN113258_c0_g1 0.00042854475 TRINITY_DN113258_c0_g1 300 401 FALSE 368 369
TRINITY_DN113258_c0_g1_350 HHHH TRINITY_DN113258_c0_g1 0.00042854475 TRINITY_DN113258_c0_g1 300 401 FALSE 331 332
TRINITY_DN113258_c0_g1_350 HHHH TRINITY_DN113258_c0_g1 0.00042854475 TRINITY_DN113258_c0_g1 300 401 FALSE 316 317
TRINITY_DN113258_c0_g1_350 AAHH TRINITY_DN113258_c0_g1 -0.0010320065 TRINITY_DN113258_c0_g1 300 401 TRUE 372 373
TRINITY_DN113258_c0_g1_350 AAHH TRINITY_DN113258_c0_g1 -0.0010320065 TRINITY_DN113258_c0_g1 300 401 FALSE 349 350
TRINITY_DN113258_c0_g1_350 AAHH TRINITY_DN113258_c0_g1 -0.0010320065 TRINITY_DN113258_c0_g1 300 401 FALSE 343 344
TRINITY_DN113258_c0_g1_350 AAHH TRINITY_DN113258_c0_g1 -0.0010320065 TRINITY_DN113258_c0_g1 300 401 FALSE 369 370
TRINITY_DN113258_c0_g1_350 AAHH TRINITY_DN113258_c0_g1 -0.0010320065 TRINITY_DN113258_c0_g1 300 401 FALSE 368 369
TRINITY_DN113258_c0_g1_350 AAHH TRINITY_DN113258_c0_g1 -0.0010320065 TRINITY_DN113258_c0_g1 300 401 FALSE 331 332
TRINITY_DN113258_c0_g1_350 AAHH TRINITY_DN113258_c0_g1 -0.0010320065 TRINITY_DN113258_c0_g1 300 401 FALSE 316 317
TRINITY_DN113368_c0_g1_150 HHHH TRINITY_DN113368_c0_g1 -2.12527500000003e-05 TRINITY_DN113368_c0_g1 100 201 TRUE 149 150
TRINITY_DN113368_c0_g1_150 HHHH TRINITY_DN113368_c0_g1 -2.12527500000003e-05 TRINITY_DN113368_c0_g1 100 201 FALSE 110 111
TRINITY_DN113368_c0_g1_150 HHAA TRINITY_DN113368_c0_g1 0.00033064375 TRINITY_DN113368_c0_g1 100 201 TRUE 149 150
TRINITY_DN113368_c0_g1_150 HHAA TRINITY_DN113368_c0_g1 0.00033064375 TRINITY_DN113368_c0_g1 100 201 FALSE 110 111
TRINITY_DN113368_c0_g1_150 AAHH TRINITY_DN113368_c0_g1 -0.001286854 TRINITY_DN113368_c0_g1 100 201 TRUE 149 150
TRINITY_DN113368_c0_g1_150 AAHH TRINITY_DN113368_c0_g1 -0.001286854 TRINITY_DN113368_c0_g1 100 201 FALSE 110 111
TRINITY_DN113368_c0_g1_250 AAHH TRINITY_DN113368_c0_g1 -4.424875e-05 NA NA NA FALSE NA NA
TRINITY_DN113368_c0_g1_250 HHAA TRINITY_DN113368_c0_g1 3.91205e-05 NA NA NA FALSE NA NA
TRINITY_DN113368_c0_g1_250 HHHH TRINITY_DN113368_c0_g1 0.00022202125 NA NA NA FALSE NA NA
TRINITY_DN113368_c0_g1_350 AAHH TRINITY_DN113368_c0_g1 -0.00031700175 TRINITY_DN113368_c0_g1 300 401 FALSE 341 342
TRINITY_DN113368_c0_g1_350 AAHH TRINITY_DN113368_c0_g1 -0.00031700175 TRINITY_DN113368_c0_g1 300 401 FALSE 346 347
TRINITY_DN113368_c0_g1_350 HHAA TRINITY_DN113368_c0_g1 -0.0011178935 TRINITY_DN113368_c0_g1 300 401 FALSE 341 342
TRINITY_DN113368_c0_g1_350 HHAA TRINITY_DN113368_c0_g1 -0.0011178935 TRINITY_DN113368_c0_g1 300 401 FALSE 346 347
TRINITY_DN113368_c0_g1_350 HHHH TRINITY_DN113368_c0_g1 -0.000963629 TRINITY_DN113368_c0_g1 300 401 FALSE 341 342
TRINITY_DN113368_c0_g1_350 HHHH TRINITY_DN113368_c0_g1 -0.000963629 TRINITY_DN113368_c0_g1 300 401 FALSE 346 347
TRINITY_DN113429_c0_g1_250 AAHH TRINITY_DN113429_c0_g1 0.00076376375 TRINITY_DN113429_c0_g1 200 301 FALSE 210 211
TRINITY_DN113429_c0_g1_250 AAHH TRINITY_DN113429_c0_g1 0.00076376375 TRINITY_DN113429_c0_g1 200 301 FALSE 239 240
TRINITY_DN113429_c0_g1_250 AAHH TRINITY_DN113429_c0_g1 0.00076376375 TRINITY_DN113429_c0_g1 200 301 FALSE 291 292
TRINITY_DN113429_c0_g1_250 HHHH TRINITY_DN113429_c0_g1 -0.00105226075 TRINITY_DN113429_c0_g1 200 301 FALSE 210 211
TRINITY_DN113429_c0_g1_250 HHHH TRINITY_DN113429_c0_g1 -0.00105226075 TRINITY_DN113429_c0_g1 200 301 FALSE 239 240
TRINITY_DN113429_c0_g1_250 HHHH TRINITY_DN113429_c0_g1 -0.00105226075 TRINITY_DN113429_c0_g1 200 301 FALSE 291 292
TRINITY_DN113429_c0_g1_250 HHAA TRINITY_DN113429_c0_g1 0.00139027025 TRINITY_DN113429_c0_g1 200 301 FALSE 210 211
TRINITY_DN113429_c0_g1_250 HHAA TRINITY_DN113429_c0_g1 0.00139027025 TRINITY_DN113429_c0_g1 200 301 FALSE 239 240
TRINITY_DN113429_c0_g1_250 HHAA TRINITY_DN113429_c0_g1 0.00139027025 TRINITY_DN113429_c0_g1 200 301 FALSE 291 292
TRINITY_DN113606_c0_g1_350 HHHH TRINITY_DN113606_c0_g1 -0.0046817435 TRINITY_DN113606_c0_g1 300 401 FALSE 326 327
TRINITY_DN113606_c0_g1_350 HHHH TRINITY_DN113606_c0_g1 -0.0046817435 TRINITY_DN113606_c0_g1 300 401 FALSE 388 389
TRINITY_DN113606_c0_g1_350 HHHH TRINITY_DN113606_c0_g1 -0.0046817435 TRINITY_DN113606_c0_g1 300 401 FALSE 391 392
TRINITY_DN113606_c0_g1_350 HHHH TRINITY_DN113606_c0_g1 -0.0046817435 TRINITY_DN113606_c0_g1 300 401 FALSE 381 382
TRINITY_DN113606_c0_g1_350 HHHH TRINITY_DN113606_c0_g1 -0.0046817435 TRINITY_DN113606_c0_g1 300 401 FALSE 395 396
TRINITY_DN113606_c0_g1_350 HHHH TRINITY_DN113606_c0_g1 -0.0046817435 TRINITY_DN113606_c0_g1 300 401 FALSE 390 391
TRINITY_DN113606_c0_g1_350 HHHH TRINITY_DN113606_c0_g1 -0.0046817435 TRINITY_DN113606_c0_g1 300 401 FALSE 362 363
TRINITY_DN113606_c0_g1_350 HHHH TRINITY_DN113606_c0_g1 -0.0046817435 TRINITY_DN113606_c0_g1 300 401 FALSE 400 401
TRINITY_DN113606_c0_g1_350 HHHH TRINITY_DN113606_c0_g1 -0.0046817435 TRINITY_DN113606_c0_g1 300 401 FALSE 392 393
TRINITY_DN113606_c0_g1_350 HHHH TRINITY_DN113606_c0_g1 -0.0046817435 TRINITY_DN113606_c0_g1 300 401 FALSE 345 346
TRINITY_DN113606_c0_g1_350 AAHH TRINITY_DN113606_c0_g1 -0.002115668 TRINITY_DN113606_c0_g1 300 401 FALSE 326 327
TRINITY_DN113606_c0_g1_350 AAHH TRINITY_DN113606_c0_g1 -0.002115668 TRINITY_DN113606_c0_g1 300 401 FALSE 388 389
TRINITY_DN113606_c0_g1_350 AAHH TRINITY_DN113606_c0_g1 -0.002115668 TRINITY_DN113606_c0_g1 300 401 FALSE 391 392
TRINITY_DN113606_c0_g1_350 AAHH TRINITY_DN113606_c0_g1 -0.002115668 TRINITY_DN113606_c0_g1 300 401 FALSE 381 382
TRINITY_DN113606_c0_g1_350 AAHH TRINITY_DN113606_c0_g1 -0.002115668 TRINITY_DN113606_c0_g1 300 401 FALSE 395 396
TRINITY_DN113606_c0_g1_350 AAHH TRINITY_DN113606_c0_g1 -0.002115668 TRINITY_DN113606_c0_g1 300 401 FALSE 390 391
TRINITY_DN113606_c0_g1_350 AAHH TRINITY_DN113606_c0_g1 -0.002115668 TRINITY_DN113606_c0_g1 300 401 FALSE 362 363
TRINITY_DN113606_c0_g1_350 AAHH TRINITY_DN113606_c0_g1 -0.002115668 TRINITY_DN113606_c0_g1 300 401 FALSE 400 401
TRINITY_DN113606_c0_g1_350 AAHH TRINITY_DN113606_c0_g1 -0.002115668 TRINITY_DN113606_c0_g1 300 401 FALSE 392 393
TRINITY_DN113606_c0_g1_350 AAHH TRINITY_DN113606_c0_g1 -0.002115668 TRINITY_DN113606_c0_g1 300 401 FALSE 345 346
TRINITY_DN113606_c0_g1_350 HHAA TRINITY_DN113606_c0_g1 0.00345881525 TRINITY_DN113606_c0_g1 300 401 FALSE 326 327
TRINITY_DN113606_c0_g1_350 HHAA TRINITY_DN113606_c0_g1 0.00345881525 TRINITY_DN113606_c0_g1 300 401 FALSE 388 389
TRINITY_DN113606_c0_g1_350 HHAA TRINITY_DN113606_c0_g1 0.00345881525 TRINITY_DN113606_c0_g1 300 401 FALSE 391 392
TRINITY_DN113606_c0_g1_350 HHAA TRINITY_DN113606_c0_g1 0.00345881525 TRINITY_DN113606_c0_g1 300 401 FALSE 381 382
TRINITY_DN113606_c0_g1_350 HHAA TRINITY_DN113606_c0_g1 0.00345881525 TRINITY_DN113606_c0_g1 300 401 FALSE 395 396
TRINITY_DN113606_c0_g1_350 HHAA TRINITY_DN113606_c0_g1 0.00345881525 TRINITY_DN113606_c0_g1 300 401 FALSE 390 391
TRINITY_DN113606_c0_g1_350 HHAA TRINITY_DN113606_c0_g1 0.00345881525 TRINITY_DN113606_c0_g1 300 401 FALSE 362 363
TRINITY_DN113606_c0_g1_350 HHAA TRINITY_DN113606_c0_g1 0.00345881525 TRINITY_DN113606_c0_g1 300 401 FALSE 400 401
TRINITY_DN113606_c0_g1_350 HHAA TRINITY_DN113606_c0_g1 0.00345881525 TRINITY_DN113606_c0_g1 300 401 FALSE 392 393
TRINITY_DN113606_c0_g1_350 HHAA TRINITY_DN113606_c0_g1 0.00345881525 TRINITY_DN113606_c0_g1 300 401 FALSE 345 346
TRINITY_DN113613_c0_g1_250 HHAA TRINITY_DN113613_c0_g1 0.00322046625 TRINITY_DN113613_c0_g1 200 301 FALSE 216 217
TRINITY_DN113613_c0_g1_250 HHAA TRINITY_DN113613_c0_g1 0.00322046625 TRINITY_DN113613_c0_g1 200 301 FALSE 237 238
TRINITY_DN113613_c0_g1_250 HHAA TRINITY_DN113613_c0_g1 0.00322046625 TRINITY_DN113613_c0_g1 200 301 FALSE 291 292
TRINITY_DN113613_c0_g1_250 HHAA TRINITY_DN113613_c0_g1 0.00322046625 TRINITY_DN113613_c0_g1 200 301 FALSE 210 211
TRINITY_DN113613_c0_g1_250 HHAA TRINITY_DN113613_c0_g1 0.00322046625 TRINITY_DN113613_c0_g1 200 301 FALSE 222 223
TRINITY_DN113613_c0_g1_250 HHAA TRINITY_DN113613_c0_g1 0.00322046625 TRINITY_DN113613_c0_g1 200 301 FALSE 240 241
TRINITY_DN113613_c0_g1_250 AAHH TRINITY_DN113613_c0_g1 0.000582381999999999 TRINITY_DN113613_c0_g1 200 301 FALSE 216 217
TRINITY_DN113613_c0_g1_250 AAHH TRINITY_DN113613_c0_g1 0.000582381999999999 TRINITY_DN113613_c0_g1 200 301 FALSE 237 238
TRINITY_DN113613_c0_g1_250 AAHH TRINITY_DN113613_c0_g1 0.000582381999999999 TRINITY_DN113613_c0_g1 200 301 FALSE 291 292
TRINITY_DN113613_c0_g1_250 AAHH TRINITY_DN113613_c0_g1 0.000582381999999999 TRINITY_DN113613_c0_g1 200 301 FALSE 210 211
TRINITY_DN113613_c0_g1_250 AAHH TRINITY_DN113613_c0_g1 0.000582381999999999 TRINITY_DN113613_c0_g1 200 301 FALSE 222 223
TRINITY_DN113613_c0_g1_250 AAHH TRINITY_DN113613_c0_g1 0.000582381999999999 TRINITY_DN113613_c0_g1 200 301 FALSE 240 241
TRINITY_DN113613_c0_g1_250 HHHH TRINITY_DN113613_c0_g1 -0.00882457375 TRINITY_DN113613_c0_g1 200 301 FALSE 216 217
TRINITY_DN113613_c0_g1_250 HHHH TRINITY_DN113613_c0_g1 -0.00882457375 TRINITY_DN113613_c0_g1 200 301 FALSE 237 238
TRINITY_DN113613_c0_g1_250 HHHH TRINITY_DN113613_c0_g1 -0.00882457375 TRINITY_DN113613_c0_g1 200 301 FALSE 291 292
TRINITY_DN113613_c0_g1_250 HHHH TRINITY_DN113613_c0_g1 -0.00882457375 TRINITY_DN113613_c0_g1 200 301 FALSE 210 211
TRINITY_DN113613_c0_g1_250 HHHH TRINITY_DN113613_c0_g1 -0.00882457375 TRINITY_DN113613_c0_g1 200 301 FALSE 222 223
TRINITY_DN113613_c0_g1_250 HHHH TRINITY_DN113613_c0_g1 -0.00882457375 TRINITY_DN113613_c0_g1 200 301 FALSE 240 241
TRINITY_DN113613_c0_g1_350 AAHH TRINITY_DN113613_c0_g1 0.0012029905 TRINITY_DN113613_c0_g1 300 401 FALSE 324 325
TRINITY_DN113613_c0_g1_350 AAHH TRINITY_DN113613_c0_g1 0.0012029905 TRINITY_DN113613_c0_g1 300 401 FALSE 348 349
TRINITY_DN113613_c0_g1_350 AAHH TRINITY_DN113613_c0_g1 0.0012029905 TRINITY_DN113613_c0_g1 300 401 FALSE 342 343
TRINITY_DN113613_c0_g1_350 AAHH TRINITY_DN113613_c0_g1 0.0012029905 TRINITY_DN113613_c0_g1 300 401 FALSE 312 313
TRINITY_DN113613_c0_g1_350 AAHH TRINITY_DN113613_c0_g1 0.0012029905 TRINITY_DN113613_c0_g1 300 401 FALSE 379 380
TRINITY_DN113613_c0_g1_350 AAHH TRINITY_DN113613_c0_g1 0.0012029905 TRINITY_DN113613_c0_g1 300 401 FALSE 360 361
TRINITY_DN113613_c0_g1_350 AAHH TRINITY_DN113613_c0_g1 0.0012029905 TRINITY_DN113613_c0_g1 300 401 FALSE 303 304
TRINITY_DN113613_c0_g1_350 AAHH TRINITY_DN113613_c0_g1 0.0012029905 TRINITY_DN113613_c0_g1 300 401 FALSE 330 331
TRINITY_DN113613_c0_g1_350 HHHH TRINITY_DN113613_c0_g1 0.002488125 TRINITY_DN113613_c0_g1 300 401 FALSE 324 325
TRINITY_DN113613_c0_g1_350 HHHH TRINITY_DN113613_c0_g1 0.002488125 TRINITY_DN113613_c0_g1 300 401 FALSE 348 349
TRINITY_DN113613_c0_g1_350 HHHH TRINITY_DN113613_c0_g1 0.002488125 TRINITY_DN113613_c0_g1 300 401 FALSE 342 343
TRINITY_DN113613_c0_g1_350 HHHH TRINITY_DN113613_c0_g1 0.002488125 TRINITY_DN113613_c0_g1 300 401 FALSE 312 313
TRINITY_DN113613_c0_g1_350 HHHH TRINITY_DN113613_c0_g1 0.002488125 TRINITY_DN113613_c0_g1 300 401 FALSE 379 380
TRINITY_DN113613_c0_g1_350 HHHH TRINITY_DN113613_c0_g1 0.002488125 TRINITY_DN113613_c0_g1 300 401 FALSE 360 361
TRINITY_DN113613_c0_g1_350 HHHH TRINITY_DN113613_c0_g1 0.002488125 TRINITY_DN113613_c0_g1 300 401 FALSE 303 304
TRINITY_DN113613_c0_g1_350 HHHH TRINITY_DN113613_c0_g1 0.002488125 TRINITY_DN113613_c0_g1 300 401 FALSE 330 331
TRINITY_DN113613_c0_g1_350 HHAA TRINITY_DN113613_c0_g1 0.00255181325 TRINITY_DN113613_c0_g1 300 401 FALSE 324 325
TRINITY_DN113613_c0_g1_350 HHAA TRINITY_DN113613_c0_g1 0.00255181325 TRINITY_DN113613_c0_g1 300 401 FALSE 348 349
TRINITY_DN113613_c0_g1_350 HHAA TRINITY_DN113613_c0_g1 0.00255181325 TRINITY_DN113613_c0_g1 300 401 FALSE 342 343
TRINITY_DN113613_c0_g1_350 HHAA TRINITY_DN113613_c0_g1 0.00255181325 TRINITY_DN113613_c0_g1 300 401 FALSE 312 313
TRINITY_DN113613_c0_g1_350 HHAA TRINITY_DN113613_c0_g1 0.00255181325 TRINITY_DN113613_c0_g1 300 401 FALSE 379 380
TRINITY_DN113613_c0_g1_350 HHAA TRINITY_DN113613_c0_g1 0.00255181325 TRINITY_DN113613_c0_g1 300 401 FALSE 360 361
TRINITY_DN113613_c0_g1_350 HHAA TRINITY_DN113613_c0_g1 0.00255181325 TRINITY_DN113613_c0_g1 300 401 FALSE 303 304
TRINITY_DN113613_c0_g1_350 HHAA TRINITY_DN113613_c0_g1 0.00255181325 TRINITY_DN113613_c0_g1 300 401 FALSE 330 331
TRINITY_DN113613_c0_g1_450 HHAA TRINITY_DN113613_c0_g1 -0.002338818 TRINITY_DN113613_c0_g1 400 501 FALSE 469 470
TRINITY_DN113613_c0_g1_450 HHAA TRINITY_DN113613_c0_g1 -0.002338818 TRINITY_DN113613_c0_g1 400 501 FALSE 498 499
TRINITY_DN113613_c0_g1_450 HHAA TRINITY_DN113613_c0_g1 -0.002338818 TRINITY_DN113613_c0_g1 400 501 FALSE 462 463
TRINITY_DN113613_c0_g1_450 HHAA TRINITY_DN113613_c0_g1 -0.002338818 TRINITY_DN113613_c0_g1 400 501 FALSE 472 473
TRINITY_DN113613_c0_g1_450 HHAA TRINITY_DN113613_c0_g1 -0.002338818 TRINITY_DN113613_c0_g1 400 501 FALSE 402 403
TRINITY_DN113613_c0_g1_450 HHAA TRINITY_DN113613_c0_g1 -0.002338818 TRINITY_DN113613_c0_g1 400 501 FALSE 407 408
TRINITY_DN113613_c0_g1_450 HHAA TRINITY_DN113613_c0_g1 -0.002338818 TRINITY_DN113613_c0_g1 400 501 FALSE 403 404
TRINITY_DN113613_c0_g1_450 HHAA TRINITY_DN113613_c0_g1 -0.002338818 TRINITY_DN113613_c0_g1 400 501 FALSE 487 488
TRINITY_DN113613_c0_g1_450 AAHH TRINITY_DN113613_c0_g1 -0.0019094895 TRINITY_DN113613_c0_g1 400 501 FALSE 469 470
TRINITY_DN113613_c0_g1_450 AAHH TRINITY_DN113613_c0_g1 -0.0019094895 TRINITY_DN113613_c0_g1 400 501 FALSE 498 499
TRINITY_DN113613_c0_g1_450 AAHH TRINITY_DN113613_c0_g1 -0.0019094895 TRINITY_DN113613_c0_g1 400 501 FALSE 462 463
TRINITY_DN113613_c0_g1_450 AAHH TRINITY_DN113613_c0_g1 -0.0019094895 TRINITY_DN113613_c0_g1 400 501 FALSE 472 473
TRINITY_DN113613_c0_g1_450 AAHH TRINITY_DN113613_c0_g1 -0.0019094895 TRINITY_DN113613_c0_g1 400 501 FALSE 402 403
TRINITY_DN113613_c0_g1_450 AAHH TRINITY_DN113613_c0_g1 -0.0019094895 TRINITY_DN113613_c0_g1 400 501 FALSE 407 408
TRINITY_DN113613_c0_g1_450 AAHH TRINITY_DN113613_c0_g1 -0.0019094895 TRINITY_DN113613_c0_g1 400 501 FALSE 403 404
TRINITY_DN113613_c0_g1_450 AAHH TRINITY_DN113613_c0_g1 -0.0019094895 TRINITY_DN113613_c0_g1 400 501 FALSE 487 488
TRINITY_DN113613_c0_g1_450 HHHH TRINITY_DN113613_c0_g1 0.00280660025 TRINITY_DN113613_c0_g1 400 501 FALSE 469 470
TRINITY_DN113613_c0_g1_450 HHHH TRINITY_DN113613_c0_g1 0.00280660025 TRINITY_DN113613_c0_g1 400 501 FALSE 498 499
TRINITY_DN113613_c0_g1_450 HHHH TRINITY_DN113613_c0_g1 0.00280660025 TRINITY_DN113613_c0_g1 400 501 FALSE 462 463
TRINITY_DN113613_c0_g1_450 HHHH TRINITY_DN113613_c0_g1 0.00280660025 TRINITY_DN113613_c0_g1 400 501 FALSE 472 473
TRINITY_DN113613_c0_g1_450 HHHH TRINITY_DN113613_c0_g1 0.00280660025 TRINITY_DN113613_c0_g1 400 501 FALSE 402 403
TRINITY_DN113613_c0_g1_450 HHHH TRINITY_DN113613_c0_g1 0.00280660025 TRINITY_DN113613_c0_g1 400 501 FALSE 407 408
TRINITY_DN113613_c0_g1_450 HHHH TRINITY_DN113613_c0_g1 0.00280660025 TRINITY_DN113613_c0_g1 400 501 FALSE 403 404
TRINITY_DN113613_c0_g1_450 HHHH TRINITY_DN113613_c0_g1 0.00280660025 TRINITY_DN113613_c0_g1 400 501 FALSE 487 488
TRINITY_DN113722_c0_g1_450 HHHH TRINITY_DN113722_c0_g1 0.0098079755 TRINITY_DN113722_c0_g1 400 501 FALSE 490 491
TRINITY_DN113722_c0_g1_450 HHHH TRINITY_DN113722_c0_g1 0.0098079755 TRINITY_DN113722_c0_g1 400 501 FALSE 499 500
TRINITY_DN113722_c0_g1_450 HHHH TRINITY_DN113722_c0_g1 0.0098079755 TRINITY_DN113722_c0_g1 400 501 TRUE 487 488
TRINITY_DN113722_c0_g1_450 HHHH TRINITY_DN113722_c0_g1 0.0098079755 TRINITY_DN113722_c0_g1 400 501 FALSE 481 482
TRINITY_DN113722_c0_g1_450 HHHH TRINITY_DN113722_c0_g1 0.0098079755 TRINITY_DN113722_c0_g1 400 501 FALSE 486 487
TRINITY_DN113722_c0_g1_450 HHHH TRINITY_DN113722_c0_g1 0.0098079755 TRINITY_DN113722_c0_g1 400 501 FALSE 489 490
TRINITY_DN113722_c0_g1_450 AAHH TRINITY_DN113722_c0_g1 -0.014987002 TRINITY_DN113722_c0_g1 400 501 FALSE 490 491
TRINITY_DN113722_c0_g1_450 AAHH TRINITY_DN113722_c0_g1 -0.014987002 TRINITY_DN113722_c0_g1 400 501 FALSE 499 500
TRINITY_DN113722_c0_g1_450 AAHH TRINITY_DN113722_c0_g1 -0.014987002 TRINITY_DN113722_c0_g1 400 501 TRUE 487 488
TRINITY_DN113722_c0_g1_450 AAHH TRINITY_DN113722_c0_g1 -0.014987002 TRINITY_DN113722_c0_g1 400 501 FALSE 481 482
TRINITY_DN113722_c0_g1_450 AAHH TRINITY_DN113722_c0_g1 -0.014987002 TRINITY_DN113722_c0_g1 400 501 FALSE 486 487
TRINITY_DN113722_c0_g1_450 AAHH TRINITY_DN113722_c0_g1 -0.014987002 TRINITY_DN113722_c0_g1 400 501 FALSE 489 490
TRINITY_DN113722_c0_g1_450 HHAA TRINITY_DN113722_c0_g1 0.0224103415 TRINITY_DN113722_c0_g1 400 501 FALSE 490 491
TRINITY_DN113722_c0_g1_450 HHAA TRINITY_DN113722_c0_g1 0.0224103415 TRINITY_DN113722_c0_g1 400 501 FALSE 499 500
TRINITY_DN113722_c0_g1_450 HHAA TRINITY_DN113722_c0_g1 0.0224103415 TRINITY_DN113722_c0_g1 400 501 TRUE 487 488
TRINITY_DN113722_c0_g1_450 HHAA TRINITY_DN113722_c0_g1 0.0224103415 TRINITY_DN113722_c0_g1 400 501 FALSE 481 482
TRINITY_DN113722_c0_g1_450 HHAA TRINITY_DN113722_c0_g1 0.0224103415 TRINITY_DN113722_c0_g1 400 501 FALSE 486 487
TRINITY_DN113722_c0_g1_450 HHAA TRINITY_DN113722_c0_g1 0.0224103415 TRINITY_DN113722_c0_g1 400 501 FALSE 489 490
TRINITY_DN113773_c0_g1_150 AAHH TRINITY_DN113773_c0_g1 -0.0017910455 TRINITY_DN113773_c0_g1 100 201 FALSE 135 136
TRINITY_DN113773_c0_g1_150 AAHH TRINITY_DN113773_c0_g1 -0.0017910455 TRINITY_DN113773_c0_g1 100 201 FALSE 132 133
TRINITY_DN113773_c0_g1_150 AAHH TRINITY_DN113773_c0_g1 -0.0017910455 TRINITY_DN113773_c0_g1 100 201 FALSE 120 121
TRINITY_DN113773_c0_g1_150 AAHH TRINITY_DN113773_c0_g1 -0.0017910455 TRINITY_DN113773_c0_g1 100 201 FALSE 105 106
TRINITY_DN113773_c0_g1_150 HHAA TRINITY_DN113773_c0_g1 0.00295004725 TRINITY_DN113773_c0_g1 100 201 FALSE 135 136
TRINITY_DN113773_c0_g1_150 HHAA TRINITY_DN113773_c0_g1 0.00295004725 TRINITY_DN113773_c0_g1 100 201 FALSE 132 133
TRINITY_DN113773_c0_g1_150 HHAA TRINITY_DN113773_c0_g1 0.00295004725 TRINITY_DN113773_c0_g1 100 201 FALSE 120 121
TRINITY_DN113773_c0_g1_150 HHAA TRINITY_DN113773_c0_g1 0.00295004725 TRINITY_DN113773_c0_g1 100 201 FALSE 105 106
TRINITY_DN113773_c0_g1_150 HHHH TRINITY_DN113773_c0_g1 0.00118217125 TRINITY_DN113773_c0_g1 100 201 FALSE 135 136
TRINITY_DN113773_c0_g1_150 HHHH TRINITY_DN113773_c0_g1 0.00118217125 TRINITY_DN113773_c0_g1 100 201 FALSE 132 133
TRINITY_DN113773_c0_g1_150 HHHH TRINITY_DN113773_c0_g1 0.00118217125 TRINITY_DN113773_c0_g1 100 201 FALSE 120 121
TRINITY_DN113773_c0_g1_150 HHHH TRINITY_DN113773_c0_g1 0.00118217125 TRINITY_DN113773_c0_g1 100 201 FALSE 105 106
TRINITY_DN113773_c0_g1_250 HHHH TRINITY_DN113773_c0_g1 0.00045876925 TRINITY_DN113773_c0_g1 200 301 FALSE 273 274
TRINITY_DN113773_c0_g1_250 AAHH TRINITY_DN113773_c0_g1 0.0033104445 TRINITY_DN113773_c0_g1 200 301 FALSE 273 274
TRINITY_DN113773_c0_g1_250 HHAA TRINITY_DN113773_c0_g1 0.0016437445 TRINITY_DN113773_c0_g1 200 301 FALSE 273 274
TRINITY_DN113992_c0_g1_250 HHHH TRINITY_DN113992_c0_g1 -0.000822397 TRINITY_DN113992_c0_g1 200 301 FALSE 208 209
TRINITY_DN113992_c0_g1_250 HHAA TRINITY_DN113992_c0_g1 0.000594761 TRINITY_DN113992_c0_g1 200 301 FALSE 208 209
TRINITY_DN113992_c0_g1_250 AAHH TRINITY_DN113992_c0_g1 -0.0015363195 TRINITY_DN113992_c0_g1 200 301 FALSE 208 209
TRINITY_DN113992_c0_g1_450 AAHH TRINITY_DN113992_c0_g1 0.00118946925 NA NA NA FALSE NA NA
TRINITY_DN113992_c0_g1_450 HHAA TRINITY_DN113992_c0_g1 0.0013263265 NA NA NA FALSE NA NA
TRINITY_DN113992_c0_g1_450 HHHH TRINITY_DN113992_c0_g1 0.00141132325 NA NA NA FALSE NA NA
TRINITY_DN114038_c0_g1_50 AAHH TRINITY_DN114038_c0_g1 -0.00028706275 TRINITY_DN114038_c0_g1 0 101 FALSE 6 7
TRINITY_DN114038_c0_g1_50 HHAA TRINITY_DN114038_c0_g1 -0.00064939325 TRINITY_DN114038_c0_g1 0 101 FALSE 6 7
TRINITY_DN114038_c0_g1_50 HHHH TRINITY_DN114038_c0_g1 0.00126148925 TRINITY_DN114038_c0_g1 0 101 FALSE 6 7
TRINITY_DN114085_c0_g1_450 AAHH TRINITY_DN114085_c0_g1 -0.0028090215 NA NA NA FALSE NA NA
TRINITY_DN114085_c0_g1_450 HHAA TRINITY_DN114085_c0_g1 -0.001347522 NA NA NA FALSE NA NA
TRINITY_DN114085_c0_g1_450 HHHH TRINITY_DN114085_c0_g1 0.00090599725 NA NA NA FALSE NA NA
TRINITY_DN114085_c0_g1_550 AAHH TRINITY_DN114085_c0_g1 0.000852731 NA NA NA FALSE NA NA
TRINITY_DN114085_c0_g1_550 HHAA TRINITY_DN114085_c0_g1 0.00307403175 NA NA NA FALSE NA NA
TRINITY_DN114085_c0_g1_550 HHHH TRINITY_DN114085_c0_g1 0.00159689775 NA NA NA FALSE NA NA
TRINITY_DN114085_c0_g1_650 AAHH TRINITY_DN114085_c0_g1 0.001520123 NA NA NA FALSE NA NA
TRINITY_DN114085_c0_g1_650 HHAA TRINITY_DN114085_c0_g1 0.0020452225 NA NA NA FALSE NA NA
TRINITY_DN114085_c0_g1_650 HHHH TRINITY_DN114085_c0_g1 6.96000000000008e-06 NA NA NA FALSE NA NA
TRINITY_DN114085_c0_g1_750 AAHH TRINITY_DN114085_c0_g1 -0.001174912 NA NA NA FALSE NA NA
TRINITY_DN114085_c0_g1_750 HHAA TRINITY_DN114085_c0_g1 -0.00016954575 NA NA NA FALSE NA NA
TRINITY_DN114085_c0_g1_750 HHHH TRINITY_DN114085_c0_g1 0.0020982925 NA NA NA FALSE NA NA
TRINITY_DN114085_c0_g1_850 AAHH TRINITY_DN114085_c0_g1 0.0004882005 NA NA NA FALSE NA NA
TRINITY_DN114085_c0_g1_850 HHAA TRINITY_DN114085_c0_g1 0.002160229 NA NA NA FALSE NA NA
TRINITY_DN114085_c0_g1_850 HHHH TRINITY_DN114085_c0_g1 -0.00013799425 NA NA NA FALSE NA NA
TRINITY_DN114085_c0_g1_950 AAHH TRINITY_DN114085_c0_g1 -0.00266693125 NA NA NA FALSE NA NA
TRINITY_DN114085_c0_g1_950 HHAA TRINITY_DN114085_c0_g1 -0.00110705225 NA NA NA FALSE NA NA
TRINITY_DN114085_c0_g1_950 HHHH TRINITY_DN114085_c0_g1 0.0025888865 NA NA NA FALSE NA NA
TRINITY_DN114119_c0_g1_550 HHHH TRINITY_DN114119_c0_g1 -0.00305242325 TRINITY_DN114119_c0_g1 500 601 FALSE 537 538
TRINITY_DN114119_c0_g1_550 HHHH TRINITY_DN114119_c0_g1 -0.00305242325 TRINITY_DN114119_c0_g1 500 601 FALSE 540 541
TRINITY_DN114119_c0_g1_550 HHHH TRINITY_DN114119_c0_g1 -0.00305242325 TRINITY_DN114119_c0_g1 500 601 FALSE 534 535
TRINITY_DN114119_c0_g1_550 HHHH TRINITY_DN114119_c0_g1 -0.00305242325 TRINITY_DN114119_c0_g1 500 601 TRUE 525 526
TRINITY_DN114119_c0_g1_550 HHHH TRINITY_DN114119_c0_g1 -0.00305242325 TRINITY_DN114119_c0_g1 500 601 TRUE 532 533
TRINITY_DN114119_c0_g1_550 HHHH TRINITY_DN114119_c0_g1 -0.00305242325 TRINITY_DN114119_c0_g1 500 601 TRUE 539 540
TRINITY_DN114119_c0_g1_550 HHAA TRINITY_DN114119_c0_g1 -0.000103362499999998 TRINITY_DN114119_c0_g1 500 601 FALSE 537 538
TRINITY_DN114119_c0_g1_550 HHAA TRINITY_DN114119_c0_g1 -0.000103362499999998 TRINITY_DN114119_c0_g1 500 601 FALSE 540 541
TRINITY_DN114119_c0_g1_550 HHAA TRINITY_DN114119_c0_g1 -0.000103362499999998 TRINITY_DN114119_c0_g1 500 601 FALSE 534 535
TRINITY_DN114119_c0_g1_550 HHAA TRINITY_DN114119_c0_g1 -0.000103362499999998 TRINITY_DN114119_c0_g1 500 601 TRUE 525 526
TRINITY_DN114119_c0_g1_550 HHAA TRINITY_DN114119_c0_g1 -0.000103362499999998 TRINITY_DN114119_c0_g1 500 601 TRUE 532 533
TRINITY_DN114119_c0_g1_550 HHAA TRINITY_DN114119_c0_g1 -0.000103362499999998 TRINITY_DN114119_c0_g1 500 601 TRUE 539 540
TRINITY_DN114119_c0_g1_550 AAHH TRINITY_DN114119_c0_g1 -0.000897925999999999 TRINITY_DN114119_c0_g1 500 601 FALSE 537 538
TRINITY_DN114119_c0_g1_550 AAHH TRINITY_DN114119_c0_g1 -0.000897925999999999 TRINITY_DN114119_c0_g1 500 601 FALSE 540 541
TRINITY_DN114119_c0_g1_550 AAHH TRINITY_DN114119_c0_g1 -0.000897925999999999 TRINITY_DN114119_c0_g1 500 601 FALSE 534 535
TRINITY_DN114119_c0_g1_550 AAHH TRINITY_DN114119_c0_g1 -0.000897925999999999 TRINITY_DN114119_c0_g1 500 601 TRUE 525 526
TRINITY_DN114119_c0_g1_550 AAHH TRINITY_DN114119_c0_g1 -0.000897925999999999 TRINITY_DN114119_c0_g1 500 601 TRUE 532 533
TRINITY_DN114119_c0_g1_550 AAHH TRINITY_DN114119_c0_g1 -0.000897925999999999 TRINITY_DN114119_c0_g1 500 601 TRUE 539 540
TRINITY_DN114119_c0_g1_650 AAHH TRINITY_DN114119_c0_g1 0.0011656755 NA NA NA FALSE NA NA
TRINITY_DN114119_c0_g1_650 HHAA TRINITY_DN114119_c0_g1 -8.94202500000001e-05 NA NA NA FALSE NA NA
TRINITY_DN114119_c0_g1_650 HHHH TRINITY_DN114119_c0_g1 -0.00211772075 NA NA NA FALSE NA NA
TRINITY_DN114119_c0_g1_750 HHAA TRINITY_DN114119_c0_g1 -0.00193529975 TRINITY_DN114119_c0_g1 700 801 FALSE 747 748
TRINITY_DN114119_c0_g1_750 HHAA TRINITY_DN114119_c0_g1 -0.00193529975 TRINITY_DN114119_c0_g1 700 801 TRUE 708 709
TRINITY_DN114119_c0_g1_750 HHAA TRINITY_DN114119_c0_g1 -0.00193529975 TRINITY_DN114119_c0_g1 700 801 FALSE 793 794
TRINITY_DN114119_c0_g1_750 HHAA TRINITY_DN114119_c0_g1 -0.00193529975 TRINITY_DN114119_c0_g1 700 801 FALSE 759 760
TRINITY_DN114119_c0_g1_750 HHAA TRINITY_DN114119_c0_g1 -0.00193529975 TRINITY_DN114119_c0_g1 700 801 FALSE 744 745
TRINITY_DN114119_c0_g1_750 HHAA TRINITY_DN114119_c0_g1 -0.00193529975 TRINITY_DN114119_c0_g1 700 801 FALSE 717 718
TRINITY_DN114119_c0_g1_750 HHAA TRINITY_DN114119_c0_g1 -0.00193529975 TRINITY_DN114119_c0_g1 700 801 FALSE 789 790
TRINITY_DN114119_c0_g1_750 HHAA TRINITY_DN114119_c0_g1 -0.00193529975 TRINITY_DN114119_c0_g1 700 801 FALSE 732 733
TRINITY_DN114119_c0_g1_750 HHAA TRINITY_DN114119_c0_g1 -0.00193529975 TRINITY_DN114119_c0_g1 700 801 FALSE 765 766
TRINITY_DN114119_c0_g1_750 HHHH TRINITY_DN114119_c0_g1 -0.0048586785 TRINITY_DN114119_c0_g1 700 801 FALSE 747 748
TRINITY_DN114119_c0_g1_750 HHHH TRINITY_DN114119_c0_g1 -0.0048586785 TRINITY_DN114119_c0_g1 700 801 TRUE 708 709
TRINITY_DN114119_c0_g1_750 HHHH TRINITY_DN114119_c0_g1 -0.0048586785 TRINITY_DN114119_c0_g1 700 801 FALSE 793 794
TRINITY_DN114119_c0_g1_750 HHHH TRINITY_DN114119_c0_g1 -0.0048586785 TRINITY_DN114119_c0_g1 700 801 FALSE 759 760
TRINITY_DN114119_c0_g1_750 HHHH TRINITY_DN114119_c0_g1 -0.0048586785 TRINITY_DN114119_c0_g1 700 801 FALSE 744 745
TRINITY_DN114119_c0_g1_750 HHHH TRINITY_DN114119_c0_g1 -0.0048586785 TRINITY_DN114119_c0_g1 700 801 FALSE 717 718
TRINITY_DN114119_c0_g1_750 HHHH TRINITY_DN114119_c0_g1 -0.0048586785 TRINITY_DN114119_c0_g1 700 801 FALSE 789 790
TRINITY_DN114119_c0_g1_750 HHHH TRINITY_DN114119_c0_g1 -0.0048586785 TRINITY_DN114119_c0_g1 700 801 FALSE 732 733
TRINITY_DN114119_c0_g1_750 HHHH TRINITY_DN114119_c0_g1 -0.0048586785 TRINITY_DN114119_c0_g1 700 801 FALSE 765 766
TRINITY_DN114119_c0_g1_750 AAHH TRINITY_DN114119_c0_g1 -0.00010824125 TRINITY_DN114119_c0_g1 700 801 FALSE 747 748
TRINITY_DN114119_c0_g1_750 AAHH TRINITY_DN114119_c0_g1 -0.00010824125 TRINITY_DN114119_c0_g1 700 801 TRUE 708 709
TRINITY_DN114119_c0_g1_750 AAHH TRINITY_DN114119_c0_g1 -0.00010824125 TRINITY_DN114119_c0_g1 700 801 FALSE 793 794
TRINITY_DN114119_c0_g1_750 AAHH TRINITY_DN114119_c0_g1 -0.00010824125 TRINITY_DN114119_c0_g1 700 801 FALSE 759 760
TRINITY_DN114119_c0_g1_750 AAHH TRINITY_DN114119_c0_g1 -0.00010824125 TRINITY_DN114119_c0_g1 700 801 FALSE 744 745
TRINITY_DN114119_c0_g1_750 AAHH TRINITY_DN114119_c0_g1 -0.00010824125 TRINITY_DN114119_c0_g1 700 801 FALSE 717 718
TRINITY_DN114119_c0_g1_750 AAHH TRINITY_DN114119_c0_g1 -0.00010824125 TRINITY_DN114119_c0_g1 700 801 FALSE 789 790
TRINITY_DN114119_c0_g1_750 AAHH TRINITY_DN114119_c0_g1 -0.00010824125 TRINITY_DN114119_c0_g1 700 801 FALSE 732 733
TRINITY_DN114119_c0_g1_750 AAHH TRINITY_DN114119_c0_g1 -0.00010824125 TRINITY_DN114119_c0_g1 700 801 FALSE 765 766
TRINITY_DN114327_c0_g1_50 AAHH TRINITY_DN114327_c0_g1 -0.000981862999999999 TRINITY_DN114327_c0_g1 0 101 FALSE 12 13
TRINITY_DN114327_c0_g1_50 AAHH TRINITY_DN114327_c0_g1 -0.000981862999999999 TRINITY_DN114327_c0_g1 0 101 FALSE 13 14
TRINITY_DN114327_c0_g1_50 HHHH TRINITY_DN114327_c0_g1 -0.00180398575 TRINITY_DN114327_c0_g1 0 101 FALSE 12 13
TRINITY_DN114327_c0_g1_50 HHHH TRINITY_DN114327_c0_g1 -0.00180398575 TRINITY_DN114327_c0_g1 0 101 FALSE 13 14
TRINITY_DN114327_c0_g1_50 HHAA TRINITY_DN114327_c0_g1 0.0008032975 TRINITY_DN114327_c0_g1 0 101 FALSE 12 13
TRINITY_DN114327_c0_g1_50 HHAA TRINITY_DN114327_c0_g1 0.0008032975 TRINITY_DN114327_c0_g1 0 101 FALSE 13 14
TRINITY_DN114370_c0_g1_250 HHHH TRINITY_DN114370_c0_g1 -0.00301324025 TRINITY_DN114370_c0_g1 200 301 FALSE 210 211
TRINITY_DN114370_c0_g1_250 HHHH TRINITY_DN114370_c0_g1 -0.00301324025 TRINITY_DN114370_c0_g1 200 301 TRUE 261 262
TRINITY_DN114370_c0_g1_250 HHHH TRINITY_DN114370_c0_g1 -0.00301324025 TRINITY_DN114370_c0_g1 200 301 FALSE 264 265
TRINITY_DN114370_c0_g1_250 HHHH TRINITY_DN114370_c0_g1 -0.00301324025 TRINITY_DN114370_c0_g1 200 301 FALSE 215 216
TRINITY_DN114370_c0_g1_250 HHHH TRINITY_DN114370_c0_g1 -0.00301324025 TRINITY_DN114370_c0_g1 200 301 FALSE 206 207
TRINITY_DN114370_c0_g1_250 HHHH TRINITY_DN114370_c0_g1 -0.00301324025 TRINITY_DN114370_c0_g1 200 301 FALSE 279 280
TRINITY_DN114370_c0_g1_250 AAHH TRINITY_DN114370_c0_g1 0.00120055575 TRINITY_DN114370_c0_g1 200 301 FALSE 210 211
TRINITY_DN114370_c0_g1_250 AAHH TRINITY_DN114370_c0_g1 0.00120055575 TRINITY_DN114370_c0_g1 200 301 TRUE 261 262
TRINITY_DN114370_c0_g1_250 AAHH TRINITY_DN114370_c0_g1 0.00120055575 TRINITY_DN114370_c0_g1 200 301 FALSE 264 265
TRINITY_DN114370_c0_g1_250 AAHH TRINITY_DN114370_c0_g1 0.00120055575 TRINITY_DN114370_c0_g1 200 301 FALSE 215 216
TRINITY_DN114370_c0_g1_250 AAHH TRINITY_DN114370_c0_g1 0.00120055575 TRINITY_DN114370_c0_g1 200 301 FALSE 206 207
TRINITY_DN114370_c0_g1_250 AAHH TRINITY_DN114370_c0_g1 0.00120055575 TRINITY_DN114370_c0_g1 200 301 FALSE 279 280
TRINITY_DN114370_c0_g1_250 HHAA TRINITY_DN114370_c0_g1 -0.001983365 TRINITY_DN114370_c0_g1 200 301 FALSE 210 211
TRINITY_DN114370_c0_g1_250 HHAA TRINITY_DN114370_c0_g1 -0.001983365 TRINITY_DN114370_c0_g1 200 301 TRUE 261 262
TRINITY_DN114370_c0_g1_250 HHAA TRINITY_DN114370_c0_g1 -0.001983365 TRINITY_DN114370_c0_g1 200 301 FALSE 264 265
TRINITY_DN114370_c0_g1_250 HHAA TRINITY_DN114370_c0_g1 -0.001983365 TRINITY_DN114370_c0_g1 200 301 FALSE 215 216
TRINITY_DN114370_c0_g1_250 HHAA TRINITY_DN114370_c0_g1 -0.001983365 TRINITY_DN114370_c0_g1 200 301 FALSE 206 207
TRINITY_DN114370_c0_g1_250 HHAA TRINITY_DN114370_c0_g1 -0.001983365 TRINITY_DN114370_c0_g1 200 301 FALSE 279 280
TRINITY_DN114370_c0_g1_350 HHHH TRINITY_DN114370_c0_g1 0.0017158215 TRINITY_DN114370_c0_g1 300 401 FALSE 372 373
TRINITY_DN114370_c0_g1_350 HHHH TRINITY_DN114370_c0_g1 0.0017158215 TRINITY_DN114370_c0_g1 300 401 FALSE 384 385
TRINITY_DN114370_c0_g1_350 HHHH TRINITY_DN114370_c0_g1 0.0017158215 TRINITY_DN114370_c0_g1 300 401 FALSE 309 310
TRINITY_DN114370_c0_g1_350 HHHH TRINITY_DN114370_c0_g1 0.0017158215 TRINITY_DN114370_c0_g1 300 401 FALSE 390 391
TRINITY_DN114370_c0_g1_350 HHHH TRINITY_DN114370_c0_g1 0.0017158215 TRINITY_DN114370_c0_g1 300 401 FALSE 330 331
TRINITY_DN114370_c0_g1_350 HHHH TRINITY_DN114370_c0_g1 0.0017158215 TRINITY_DN114370_c0_g1 300 401 FALSE 369 370
TRINITY_DN114370_c0_g1_350 AAHH TRINITY_DN114370_c0_g1 -0.00491614725 TRINITY_DN114370_c0_g1 300 401 FALSE 372 373
TRINITY_DN114370_c0_g1_350 AAHH TRINITY_DN114370_c0_g1 -0.00491614725 TRINITY_DN114370_c0_g1 300 401 FALSE 384 385
TRINITY_DN114370_c0_g1_350 AAHH TRINITY_DN114370_c0_g1 -0.00491614725 TRINITY_DN114370_c0_g1 300 401 FALSE 309 310
TRINITY_DN114370_c0_g1_350 AAHH TRINITY_DN114370_c0_g1 -0.00491614725 TRINITY_DN114370_c0_g1 300 401 FALSE 390 391
TRINITY_DN114370_c0_g1_350 AAHH TRINITY_DN114370_c0_g1 -0.00491614725 TRINITY_DN114370_c0_g1 300 401 FALSE 330 331
TRINITY_DN114370_c0_g1_350 AAHH TRINITY_DN114370_c0_g1 -0.00491614725 TRINITY_DN114370_c0_g1 300 401 FALSE 369 370
TRINITY_DN114370_c0_g1_350 HHAA TRINITY_DN114370_c0_g1 -0.0019341125 TRINITY_DN114370_c0_g1 300 401 FALSE 372 373
TRINITY_DN114370_c0_g1_350 HHAA TRINITY_DN114370_c0_g1 -0.0019341125 TRINITY_DN114370_c0_g1 300 401 FALSE 384 385
TRINITY_DN114370_c0_g1_350 HHAA TRINITY_DN114370_c0_g1 -0.0019341125 TRINITY_DN114370_c0_g1 300 401 FALSE 309 310
TRINITY_DN114370_c0_g1_350 HHAA TRINITY_DN114370_c0_g1 -0.0019341125 TRINITY_DN114370_c0_g1 300 401 FALSE 390 391
TRINITY_DN114370_c0_g1_350 HHAA TRINITY_DN114370_c0_g1 -0.0019341125 TRINITY_DN114370_c0_g1 300 401 FALSE 330 331
TRINITY_DN114370_c0_g1_350 HHAA TRINITY_DN114370_c0_g1 -0.0019341125 TRINITY_DN114370_c0_g1 300 401 FALSE 369 370
TRINITY_DN114370_c0_g1_450 HHHH TRINITY_DN114370_c0_g1 -0.0018140575 TRINITY_DN114370_c0_g1 400 501 FALSE 462 463
TRINITY_DN114370_c0_g1_450 HHHH TRINITY_DN114370_c0_g1 -0.0018140575 TRINITY_DN114370_c0_g1 400 501 FALSE 417 418
TRINITY_DN114370_c0_g1_450 HHHH TRINITY_DN114370_c0_g1 -0.0018140575 TRINITY_DN114370_c0_g1 400 501 FALSE 480 481
TRINITY_DN114370_c0_g1_450 HHHH TRINITY_DN114370_c0_g1 -0.0018140575 TRINITY_DN114370_c0_g1 400 501 FALSE 486 487
TRINITY_DN114370_c0_g1_450 HHHH TRINITY_DN114370_c0_g1 -0.0018140575 TRINITY_DN114370_c0_g1 400 501 FALSE 471 472
TRINITY_DN114370_c0_g1_450 HHHH TRINITY_DN114370_c0_g1 -0.0018140575 TRINITY_DN114370_c0_g1 400 501 FALSE 490 491
TRINITY_DN114370_c0_g1_450 AAHH TRINITY_DN114370_c0_g1 0.0016638805 TRINITY_DN114370_c0_g1 400 501 FALSE 462 463
TRINITY_DN114370_c0_g1_450 AAHH TRINITY_DN114370_c0_g1 0.0016638805 TRINITY_DN114370_c0_g1 400 501 FALSE 417 418
TRINITY_DN114370_c0_g1_450 AAHH TRINITY_DN114370_c0_g1 0.0016638805 TRINITY_DN114370_c0_g1 400 501 FALSE 480 481
TRINITY_DN114370_c0_g1_450 AAHH TRINITY_DN114370_c0_g1 0.0016638805 TRINITY_DN114370_c0_g1 400 501 FALSE 486 487
TRINITY_DN114370_c0_g1_450 AAHH TRINITY_DN114370_c0_g1 0.0016638805 TRINITY_DN114370_c0_g1 400 501 FALSE 471 472
TRINITY_DN114370_c0_g1_450 AAHH TRINITY_DN114370_c0_g1 0.0016638805 TRINITY_DN114370_c0_g1 400 501 FALSE 490 491
TRINITY_DN114370_c0_g1_450 HHAA TRINITY_DN114370_c0_g1 -0.001579014 TRINITY_DN114370_c0_g1 400 501 FALSE 462 463
TRINITY_DN114370_c0_g1_450 HHAA TRINITY_DN114370_c0_g1 -0.001579014 TRINITY_DN114370_c0_g1 400 501 FALSE 417 418
TRINITY_DN114370_c0_g1_450 HHAA TRINITY_DN114370_c0_g1 -0.001579014 TRINITY_DN114370_c0_g1 400 501 FALSE 480 481
TRINITY_DN114370_c0_g1_450 HHAA TRINITY_DN114370_c0_g1 -0.001579014 TRINITY_DN114370_c0_g1 400 501 FALSE 486 487
TRINITY_DN114370_c0_g1_450 HHAA TRINITY_DN114370_c0_g1 -0.001579014 TRINITY_DN114370_c0_g1 400 501 FALSE 471 472
TRINITY_DN114370_c0_g1_450 HHAA TRINITY_DN114370_c0_g1 -0.001579014 TRINITY_DN114370_c0_g1 400 501 FALSE 490 491
TRINITY_DN114593_c1_g1_1050 AAHH TRINITY_DN114593_c1_g1 -0.00040964375 NA NA NA FALSE NA NA
TRINITY_DN114593_c1_g1_1050 HHAA TRINITY_DN114593_c1_g1 0.0003620355 NA NA NA FALSE NA NA
TRINITY_DN114593_c1_g1_1050 HHHH TRINITY_DN114593_c1_g1 -0.00049808 NA NA NA FALSE NA NA
TRINITY_DN114593_c1_g1_1150 AAHH TRINITY_DN114593_c1_g1 -0.0010349385 TRINITY_DN114593_c1_g1 1100 1201 FALSE 1187 1188
TRINITY_DN114593_c1_g1_1150 HHHH TRINITY_DN114593_c1_g1 -0.0014167025 TRINITY_DN114593_c1_g1 1100 1201 FALSE 1187 1188
TRINITY_DN114593_c1_g1_1150 HHAA TRINITY_DN114593_c1_g1 -0.00093724175 TRINITY_DN114593_c1_g1 1100 1201 FALSE 1187 1188
TRINITY_DN114593_c1_g1_650 HHAA TRINITY_DN114593_c1_g1 -0.0010647495 TRINITY_DN114593_c1_g1 600 701 FALSE 610 611
TRINITY_DN114593_c1_g1_650 HHAA TRINITY_DN114593_c1_g1 -0.0010647495 TRINITY_DN114593_c1_g1 600 701 TRUE 637 638
TRINITY_DN114593_c1_g1_650 HHAA TRINITY_DN114593_c1_g1 -0.0010647495 TRINITY_DN114593_c1_g1 600 701 FALSE 688 689
TRINITY_DN114593_c1_g1_650 HHAA TRINITY_DN114593_c1_g1 -0.0010647495 TRINITY_DN114593_c1_g1 600 701 FALSE 670 671
TRINITY_DN114593_c1_g1_650 HHAA TRINITY_DN114593_c1_g1 -0.0010647495 TRINITY_DN114593_c1_g1 600 701 FALSE 622 623
TRINITY_DN114593_c1_g1_650 AAHH TRINITY_DN114593_c1_g1 -0.000840766 TRINITY_DN114593_c1_g1 600 701 FALSE 610 611
TRINITY_DN114593_c1_g1_650 AAHH TRINITY_DN114593_c1_g1 -0.000840766 TRINITY_DN114593_c1_g1 600 701 TRUE 637 638
TRINITY_DN114593_c1_g1_650 AAHH TRINITY_DN114593_c1_g1 -0.000840766 TRINITY_DN114593_c1_g1 600 701 FALSE 688 689
TRINITY_DN114593_c1_g1_650 AAHH TRINITY_DN114593_c1_g1 -0.000840766 TRINITY_DN114593_c1_g1 600 701 FALSE 670 671
TRINITY_DN114593_c1_g1_650 AAHH TRINITY_DN114593_c1_g1 -0.000840766 TRINITY_DN114593_c1_g1 600 701 FALSE 622 623
TRINITY_DN114593_c1_g1_650 HHHH TRINITY_DN114593_c1_g1 0.000412507 TRINITY_DN114593_c1_g1 600 701 FALSE 610 611
TRINITY_DN114593_c1_g1_650 HHHH TRINITY_DN114593_c1_g1 0.000412507 TRINITY_DN114593_c1_g1 600 701 TRUE 637 638
TRINITY_DN114593_c1_g1_650 HHHH TRINITY_DN114593_c1_g1 0.000412507 TRINITY_DN114593_c1_g1 600 701 FALSE 688 689
TRINITY_DN114593_c1_g1_650 HHHH TRINITY_DN114593_c1_g1 0.000412507 TRINITY_DN114593_c1_g1 600 701 FALSE 670 671
TRINITY_DN114593_c1_g1_650 HHHH TRINITY_DN114593_c1_g1 0.000412507 TRINITY_DN114593_c1_g1 600 701 FALSE 622 623
TRINITY_DN114593_c1_g1_750 AAHH TRINITY_DN114593_c1_g1 -0.000359658 TRINITY_DN114593_c1_g1 700 801 FALSE 733 734
TRINITY_DN114593_c1_g1_750 HHHH TRINITY_DN114593_c1_g1 -7.03064999999993e-05 TRINITY_DN114593_c1_g1 700 801 FALSE 733 734
TRINITY_DN114593_c1_g1_750 HHAA TRINITY_DN114593_c1_g1 -0.0017092045 TRINITY_DN114593_c1_g1 700 801 FALSE 733 734
TRINITY_DN114593_c1_g1_850 AAHH TRINITY_DN114593_c1_g1 0 NA NA NA FALSE NA NA
TRINITY_DN114593_c1_g1_850 HHAA TRINITY_DN114593_c1_g1 0 NA NA NA FALSE NA NA
TRINITY_DN114593_c1_g1_850 HHHH TRINITY_DN114593_c1_g1 0 NA NA NA FALSE NA NA
TRINITY_DN114593_c1_g1_950 AAHH TRINITY_DN114593_c1_g1 0 NA NA NA FALSE NA NA
TRINITY_DN114593_c1_g1_950 HHAA TRINITY_DN114593_c1_g1 0 NA NA NA FALSE NA NA
TRINITY_DN114593_c1_g1_950 HHHH TRINITY_DN114593_c1_g1 0 NA NA NA FALSE NA NA
TRINITY_DN114607_c0_g1_150 HHHH TRINITY_DN114607_c0_g1 -0.00070482725 TRINITY_DN114607_c0_g1 100 201 FALSE 111 112
TRINITY_DN114607_c0_g1_150 HHHH TRINITY_DN114607_c0_g1 -0.00070482725 TRINITY_DN114607_c0_g1 100 201 FALSE 118 119
TRINITY_DN114607_c0_g1_150 HHHH TRINITY_DN114607_c0_g1 -0.00070482725 TRINITY_DN114607_c0_g1 100 201 FALSE 109 110
TRINITY_DN114607_c0_g1_150 AAHH TRINITY_DN114607_c0_g1 0.00112290875 TRINITY_DN114607_c0_g1 100 201 FALSE 111 112
TRINITY_DN114607_c0_g1_150 AAHH TRINITY_DN114607_c0_g1 0.00112290875 TRINITY_DN114607_c0_g1 100 201 FALSE 118 119
TRINITY_DN114607_c0_g1_150 AAHH TRINITY_DN114607_c0_g1 0.00112290875 TRINITY_DN114607_c0_g1 100 201 FALSE 109 110
TRINITY_DN114607_c0_g1_150 HHAA TRINITY_DN114607_c0_g1 0.0032089365 TRINITY_DN114607_c0_g1 100 201 FALSE 111 112
TRINITY_DN114607_c0_g1_150 HHAA TRINITY_DN114607_c0_g1 0.0032089365 TRINITY_DN114607_c0_g1 100 201 FALSE 118 119
TRINITY_DN114607_c0_g1_150 HHAA TRINITY_DN114607_c0_g1 0.0032089365 TRINITY_DN114607_c0_g1 100 201 FALSE 109 110
TRINITY_DN114607_c0_g1_250 AAHH TRINITY_DN114607_c0_g1 -0.0014121855 NA NA NA FALSE NA NA
TRINITY_DN114607_c0_g1_250 HHAA TRINITY_DN114607_c0_g1 0.00200446425 NA NA NA FALSE NA NA
TRINITY_DN114607_c0_g1_250 HHHH TRINITY_DN114607_c0_g1 0.0047938775 NA NA NA FALSE NA NA
TRINITY_DN114654_c0_g1_450 AAHH TRINITY_DN114654_c0_g1 0.00127588325 TRINITY_DN114654_c0_g1 400 501 FALSE 426 427
TRINITY_DN114654_c0_g1_450 AAHH TRINITY_DN114654_c0_g1 0.00127588325 TRINITY_DN114654_c0_g1 400 501 FALSE 401 402
TRINITY_DN114654_c0_g1_450 AAHH TRINITY_DN114654_c0_g1 0.00127588325 TRINITY_DN114654_c0_g1 400 501 FALSE 452 453
TRINITY_DN114654_c0_g1_450 AAHH TRINITY_DN114654_c0_g1 0.00127588325 TRINITY_DN114654_c0_g1 400 501 FALSE 413 414
TRINITY_DN114654_c0_g1_450 HHAA TRINITY_DN114654_c0_g1 0.00160728175 TRINITY_DN114654_c0_g1 400 501 FALSE 426 427
TRINITY_DN114654_c0_g1_450 HHAA TRINITY_DN114654_c0_g1 0.00160728175 TRINITY_DN114654_c0_g1 400 501 FALSE 401 402
TRINITY_DN114654_c0_g1_450 HHAA TRINITY_DN114654_c0_g1 0.00160728175 TRINITY_DN114654_c0_g1 400 501 FALSE 452 453
TRINITY_DN114654_c0_g1_450 HHAA TRINITY_DN114654_c0_g1 0.00160728175 TRINITY_DN114654_c0_g1 400 501 FALSE 413 414
TRINITY_DN114654_c0_g1_450 HHHH TRINITY_DN114654_c0_g1 -0.000887165 TRINITY_DN114654_c0_g1 400 501 FALSE 426 427
TRINITY_DN114654_c0_g1_450 HHHH TRINITY_DN114654_c0_g1 -0.000887165 TRINITY_DN114654_c0_g1 400 501 FALSE 401 402
TRINITY_DN114654_c0_g1_450 HHHH TRINITY_DN114654_c0_g1 -0.000887165 TRINITY_DN114654_c0_g1 400 501 FALSE 452 453
TRINITY_DN114654_c0_g1_450 HHHH TRINITY_DN114654_c0_g1 -0.000887165 TRINITY_DN114654_c0_g1 400 501 FALSE 413 414
TRINITY_DN114693_c0_g1_450 AAHH TRINITY_DN114693_c0_g1 -0.00598933425 TRINITY_DN114693_c0_g1 400 501 FALSE 495 496
TRINITY_DN114693_c0_g1_450 AAHH TRINITY_DN114693_c0_g1 -0.00598933425 TRINITY_DN114693_c0_g1 400 501 FALSE 494 495
TRINITY_DN114693_c0_g1_450 AAHH TRINITY_DN114693_c0_g1 -0.00598933425 TRINITY_DN114693_c0_g1 400 501 FALSE 468 469
TRINITY_DN114693_c0_g1_450 AAHH TRINITY_DN114693_c0_g1 -0.00598933425 TRINITY_DN114693_c0_g1 400 501 FALSE 473 474
TRINITY_DN114693_c0_g1_450 AAHH TRINITY_DN114693_c0_g1 -0.00598933425 TRINITY_DN114693_c0_g1 400 501 FALSE 492 493
TRINITY_DN114693_c0_g1_450 AAHH TRINITY_DN114693_c0_g1 -0.00598933425 TRINITY_DN114693_c0_g1 400 501 FALSE 498 499
TRINITY_DN114693_c0_g1_450 AAHH TRINITY_DN114693_c0_g1 -0.00598933425 TRINITY_DN114693_c0_g1 400 501 FALSE 474 475
TRINITY_DN114693_c0_g1_450 HHAA TRINITY_DN114693_c0_g1 0.000184299750000002 TRINITY_DN114693_c0_g1 400 501 FALSE 495 496
TRINITY_DN114693_c0_g1_450 HHAA TRINITY_DN114693_c0_g1 0.000184299750000002 TRINITY_DN114693_c0_g1 400 501 FALSE 494 495
TRINITY_DN114693_c0_g1_450 HHAA TRINITY_DN114693_c0_g1 0.000184299750000002 TRINITY_DN114693_c0_g1 400 501 FALSE 468 469
TRINITY_DN114693_c0_g1_450 HHAA TRINITY_DN114693_c0_g1 0.000184299750000002 TRINITY_DN114693_c0_g1 400 501 FALSE 473 474
TRINITY_DN114693_c0_g1_450 HHAA TRINITY_DN114693_c0_g1 0.000184299750000002 TRINITY_DN114693_c0_g1 400 501 FALSE 492 493
TRINITY_DN114693_c0_g1_450 HHAA TRINITY_DN114693_c0_g1 0.000184299750000002 TRINITY_DN114693_c0_g1 400 501 FALSE 498 499
TRINITY_DN114693_c0_g1_450 HHAA TRINITY_DN114693_c0_g1 0.000184299750000002 TRINITY_DN114693_c0_g1 400 501 FALSE 474 475
TRINITY_DN114693_c0_g1_450 HHHH TRINITY_DN114693_c0_g1 0.006929514 TRINITY_DN114693_c0_g1 400 501 FALSE 495 496
TRINITY_DN114693_c0_g1_450 HHHH TRINITY_DN114693_c0_g1 0.006929514 TRINITY_DN114693_c0_g1 400 501 FALSE 494 495
TRINITY_DN114693_c0_g1_450 HHHH TRINITY_DN114693_c0_g1 0.006929514 TRINITY_DN114693_c0_g1 400 501 FALSE 468 469
TRINITY_DN114693_c0_g1_450 HHHH TRINITY_DN114693_c0_g1 0.006929514 TRINITY_DN114693_c0_g1 400 501 FALSE 473 474
TRINITY_DN114693_c0_g1_450 HHHH TRINITY_DN114693_c0_g1 0.006929514 TRINITY_DN114693_c0_g1 400 501 FALSE 492 493
TRINITY_DN114693_c0_g1_450 HHHH TRINITY_DN114693_c0_g1 0.006929514 TRINITY_DN114693_c0_g1 400 501 FALSE 498 499
TRINITY_DN114693_c0_g1_450 HHHH TRINITY_DN114693_c0_g1 0.006929514 TRINITY_DN114693_c0_g1 400 501 FALSE 474 475
TRINITY_DN114887_c0_g1_750 HHHH TRINITY_DN114887_c0_g1 -0.0003186715 TRINITY_DN114887_c0_g1 700 801 FALSE 713 714
TRINITY_DN114887_c0_g1_750 HHHH TRINITY_DN114887_c0_g1 -0.0003186715 TRINITY_DN114887_c0_g1 700 801 FALSE 787 788
TRINITY_DN114887_c0_g1_750 HHHH TRINITY_DN114887_c0_g1 -0.0003186715 TRINITY_DN114887_c0_g1 700 801 TRUE 704 705
TRINITY_DN114887_c0_g1_750 HHHH TRINITY_DN114887_c0_g1 -0.0003186715 TRINITY_DN114887_c0_g1 700 801 FALSE 719 720
TRINITY_DN114887_c0_g1_750 HHHH TRINITY_DN114887_c0_g1 -0.0003186715 TRINITY_DN114887_c0_g1 700 801 FALSE 714 715
TRINITY_DN114887_c0_g1_750 AAHH TRINITY_DN114887_c0_g1 0.00016412875 TRINITY_DN114887_c0_g1 700 801 FALSE 713 714
TRINITY_DN114887_c0_g1_750 AAHH TRINITY_DN114887_c0_g1 0.00016412875 TRINITY_DN114887_c0_g1 700 801 FALSE 787 788
TRINITY_DN114887_c0_g1_750 AAHH TRINITY_DN114887_c0_g1 0.00016412875 TRINITY_DN114887_c0_g1 700 801 TRUE 704 705
TRINITY_DN114887_c0_g1_750 AAHH TRINITY_DN114887_c0_g1 0.00016412875 TRINITY_DN114887_c0_g1 700 801 FALSE 719 720
TRINITY_DN114887_c0_g1_750 AAHH TRINITY_DN114887_c0_g1 0.00016412875 TRINITY_DN114887_c0_g1 700 801 FALSE 714 715
TRINITY_DN114887_c0_g1_750 HHAA TRINITY_DN114887_c0_g1 0.00106010775 TRINITY_DN114887_c0_g1 700 801 FALSE 713 714
TRINITY_DN114887_c0_g1_750 HHAA TRINITY_DN114887_c0_g1 0.00106010775 TRINITY_DN114887_c0_g1 700 801 FALSE 787 788
TRINITY_DN114887_c0_g1_750 HHAA TRINITY_DN114887_c0_g1 0.00106010775 TRINITY_DN114887_c0_g1 700 801 TRUE 704 705
TRINITY_DN114887_c0_g1_750 HHAA TRINITY_DN114887_c0_g1 0.00106010775 TRINITY_DN114887_c0_g1 700 801 FALSE 719 720
TRINITY_DN114887_c0_g1_750 HHAA TRINITY_DN114887_c0_g1 0.00106010775 TRINITY_DN114887_c0_g1 700 801 FALSE 714 715
TRINITY_DN114958_c0_g1_250 AAHH TRINITY_DN114958_c0_g1 0.01272907425 NA NA NA FALSE NA NA
TRINITY_DN114958_c0_g1_250 HHAA TRINITY_DN114958_c0_g1 -0.00451409825 NA NA NA FALSE NA NA
TRINITY_DN114958_c0_g1_250 HHHH TRINITY_DN114958_c0_g1 -0.01609783625 NA NA NA FALSE NA NA
TRINITY_DN114958_c0_g1_350 AAHH TRINITY_DN114958_c0_g1 0.00975496675 NA NA NA FALSE NA NA
TRINITY_DN114958_c0_g1_350 HHAA TRINITY_DN114958_c0_g1 -0.0028083865 NA NA NA FALSE NA NA
TRINITY_DN114958_c0_g1_350 HHHH TRINITY_DN114958_c0_g1 -0.0098935855 NA NA NA FALSE NA NA
TRINITY_DN114958_c0_g1_450 HHAA TRINITY_DN114958_c0_g1 0.0013807445 TRINITY_DN114958_c0_g1 400 501 FALSE 489 490
TRINITY_DN114958_c0_g1_450 AAHH TRINITY_DN114958_c0_g1 0.00081407475 TRINITY_DN114958_c0_g1 400 501 FALSE 489 490
TRINITY_DN114958_c0_g1_450 HHHH TRINITY_DN114958_c0_g1 -0.0003551305 TRINITY_DN114958_c0_g1 400 501 FALSE 489 490
TRINITY_DN114958_c0_g1_550 AAHH TRINITY_DN114958_c0_g1 0.004903435 TRINITY_DN114958_c0_g1 500 601 FALSE 545 546
TRINITY_DN114958_c0_g1_550 AAHH TRINITY_DN114958_c0_g1 0.004903435 TRINITY_DN114958_c0_g1 500 601 TRUE 519 520
TRINITY_DN114958_c0_g1_550 AAHH TRINITY_DN114958_c0_g1 0.004903435 TRINITY_DN114958_c0_g1 500 601 FALSE 565 566
TRINITY_DN114958_c0_g1_550 AAHH TRINITY_DN114958_c0_g1 0.004903435 TRINITY_DN114958_c0_g1 500 601 FALSE 512 513
TRINITY_DN114958_c0_g1_550 AAHH TRINITY_DN114958_c0_g1 0.004903435 TRINITY_DN114958_c0_g1 500 601 FALSE 551 552
TRINITY_DN114958_c0_g1_550 AAHH TRINITY_DN114958_c0_g1 0.004903435 TRINITY_DN114958_c0_g1 500 601 FALSE 593 594
TRINITY_DN114958_c0_g1_550 AAHH TRINITY_DN114958_c0_g1 0.004903435 TRINITY_DN114958_c0_g1 500 601 TRUE 599 600
TRINITY_DN114958_c0_g1_550 AAHH TRINITY_DN114958_c0_g1 0.004903435 TRINITY_DN114958_c0_g1 500 601 FALSE 514 515
TRINITY_DN114958_c0_g1_550 AAHH TRINITY_DN114958_c0_g1 0.004903435 TRINITY_DN114958_c0_g1 500 601 FALSE 558 559
TRINITY_DN114958_c0_g1_550 AAHH TRINITY_DN114958_c0_g1 0.004903435 TRINITY_DN114958_c0_g1 500 601 FALSE 547 548
TRINITY_DN114958_c0_g1_550 HHAA TRINITY_DN114958_c0_g1 -0.0004296495 TRINITY_DN114958_c0_g1 500 601 FALSE 545 546
TRINITY_DN114958_c0_g1_550 HHAA TRINITY_DN114958_c0_g1 -0.0004296495 TRINITY_DN114958_c0_g1 500 601 TRUE 519 520
TRINITY_DN114958_c0_g1_550 HHAA TRINITY_DN114958_c0_g1 -0.0004296495 TRINITY_DN114958_c0_g1 500 601 FALSE 565 566
TRINITY_DN114958_c0_g1_550 HHAA TRINITY_DN114958_c0_g1 -0.0004296495 TRINITY_DN114958_c0_g1 500 601 FALSE 512 513
TRINITY_DN114958_c0_g1_550 HHAA TRINITY_DN114958_c0_g1 -0.0004296495 TRINITY_DN114958_c0_g1 500 601 FALSE 551 552
TRINITY_DN114958_c0_g1_550 HHAA TRINITY_DN114958_c0_g1 -0.0004296495 TRINITY_DN114958_c0_g1 500 601 FALSE 593 594
TRINITY_DN114958_c0_g1_550 HHAA TRINITY_DN114958_c0_g1 -0.0004296495 TRINITY_DN114958_c0_g1 500 601 TRUE 599 600
TRINITY_DN114958_c0_g1_550 HHAA TRINITY_DN114958_c0_g1 -0.0004296495 TRINITY_DN114958_c0_g1 500 601 FALSE 514 515
TRINITY_DN114958_c0_g1_550 HHAA TRINITY_DN114958_c0_g1 -0.0004296495 TRINITY_DN114958_c0_g1 500 601 FALSE 558 559
TRINITY_DN114958_c0_g1_550 HHAA TRINITY_DN114958_c0_g1 -0.0004296495 TRINITY_DN114958_c0_g1 500 601 FALSE 547 548
TRINITY_DN114958_c0_g1_550 HHHH TRINITY_DN114958_c0_g1 -0.00893544475 TRINITY_DN114958_c0_g1 500 601 FALSE 545 546
TRINITY_DN114958_c0_g1_550 HHHH TRINITY_DN114958_c0_g1 -0.00893544475 TRINITY_DN114958_c0_g1 500 601 TRUE 519 520
TRINITY_DN114958_c0_g1_550 HHHH TRINITY_DN114958_c0_g1 -0.00893544475 TRINITY_DN114958_c0_g1 500 601 FALSE 565 566
TRINITY_DN114958_c0_g1_550 HHHH TRINITY_DN114958_c0_g1 -0.00893544475 TRINITY_DN114958_c0_g1 500 601 FALSE 512 513
TRINITY_DN114958_c0_g1_550 HHHH TRINITY_DN114958_c0_g1 -0.00893544475 TRINITY_DN114958_c0_g1 500 601 FALSE 551 552
TRINITY_DN114958_c0_g1_550 HHHH TRINITY_DN114958_c0_g1 -0.00893544475 TRINITY_DN114958_c0_g1 500 601 FALSE 593 594
TRINITY_DN114958_c0_g1_550 HHHH TRINITY_DN114958_c0_g1 -0.00893544475 TRINITY_DN114958_c0_g1 500 601 TRUE 599 600
TRINITY_DN114958_c0_g1_550 HHHH TRINITY_DN114958_c0_g1 -0.00893544475 TRINITY_DN114958_c0_g1 500 601 FALSE 514 515
TRINITY_DN114958_c0_g1_550 HHHH TRINITY_DN114958_c0_g1 -0.00893544475 TRINITY_DN114958_c0_g1 500 601 FALSE 558 559
TRINITY_DN114958_c0_g1_550 HHHH TRINITY_DN114958_c0_g1 -0.00893544475 TRINITY_DN114958_c0_g1 500 601 FALSE 547 548
TRINITY_DN115019_c0_g1_350 AAHH TRINITY_DN115019_c0_g1 0.00187015775 NA NA NA FALSE NA NA
TRINITY_DN115019_c0_g1_350 HHAA TRINITY_DN115019_c0_g1 -0.00276737025 NA NA NA FALSE NA NA
TRINITY_DN115019_c0_g1_350 HHHH TRINITY_DN115019_c0_g1 -0.005122344 NA NA NA FALSE NA NA
TRINITY_DN115019_c0_g1_450 AAHH TRINITY_DN115019_c0_g1 0.0036383375 NA NA NA FALSE NA NA
TRINITY_DN115019_c0_g1_450 HHAA TRINITY_DN115019_c0_g1 -0.001084107 NA NA NA FALSE NA NA
TRINITY_DN115019_c0_g1_450 HHHH TRINITY_DN115019_c0_g1 -0.00363674275 NA NA NA FALSE NA NA
TRINITY_DN115226_c0_g2_250 HHAA TRINITY_DN115226_c0_g2 0.0002584415 TRINITY_DN115226_c0_g2 200 301 FALSE 230 231
TRINITY_DN115226_c0_g2_250 HHAA TRINITY_DN115226_c0_g2 0.0002584415 TRINITY_DN115226_c0_g2 200 301 TRUE 212 213
TRINITY_DN115226_c0_g2_250 HHHH TRINITY_DN115226_c0_g2 -0.0025947935 TRINITY_DN115226_c0_g2 200 301 FALSE 230 231
TRINITY_DN115226_c0_g2_250 HHHH TRINITY_DN115226_c0_g2 -0.0025947935 TRINITY_DN115226_c0_g2 200 301 TRUE 212 213
TRINITY_DN115226_c0_g2_250 AAHH TRINITY_DN115226_c0_g2 -0.00047789525 TRINITY_DN115226_c0_g2 200 301 FALSE 230 231
TRINITY_DN115226_c0_g2_250 AAHH TRINITY_DN115226_c0_g2 -0.00047789525 TRINITY_DN115226_c0_g2 200 301 TRUE 212 213
TRINITY_DN115244_c1_g1_250 AAHH TRINITY_DN115244_c1_g1 0.000475436 TRINITY_DN115244_c1_g1 200 301 FALSE 204 205
TRINITY_DN115244_c1_g1_250 HHHH TRINITY_DN115244_c1_g1 0.00050538275 TRINITY_DN115244_c1_g1 200 301 FALSE 204 205
TRINITY_DN115244_c1_g1_250 HHAA TRINITY_DN115244_c1_g1 0.0023436605 TRINITY_DN115244_c1_g1 200 301 FALSE 204 205
TRINITY_DN115244_c1_g1_350 AAHH TRINITY_DN115244_c1_g1 2.57024999999999e-06 NA NA NA FALSE NA NA
TRINITY_DN115244_c1_g1_350 HHAA TRINITY_DN115244_c1_g1 -0.00025498925 NA NA NA FALSE NA NA
TRINITY_DN115244_c1_g1_350 HHHH TRINITY_DN115244_c1_g1 -0.00029407 NA NA NA FALSE NA NA
TRINITY_DN115244_c1_g1_450 AAHH TRINITY_DN115244_c1_g1 -0.00371686475 TRINITY_DN115244_c1_g1 400 501 FALSE 471 472
TRINITY_DN115244_c1_g1_450 HHAA TRINITY_DN115244_c1_g1 0.00082671975 TRINITY_DN115244_c1_g1 400 501 FALSE 471 472
TRINITY_DN115244_c1_g1_450 HHHH TRINITY_DN115244_c1_g1 0.0063359805 TRINITY_DN115244_c1_g1 400 501 FALSE 471 472
TRINITY_DN115315_c0_g1_150 HHAA TRINITY_DN115315_c0_g1 0.0005018545 TRINITY_DN115315_c0_g1 100 201 FALSE 170 171
TRINITY_DN115315_c0_g1_150 HHAA TRINITY_DN115315_c0_g1 0.0005018545 TRINITY_DN115315_c0_g1 100 201 FALSE 164 165
TRINITY_DN115315_c0_g1_150 HHAA TRINITY_DN115315_c0_g1 0.0005018545 TRINITY_DN115315_c0_g1 100 201 FALSE 134 135
TRINITY_DN115315_c0_g1_150 AAHH TRINITY_DN115315_c0_g1 -0.000593435 TRINITY_DN115315_c0_g1 100 201 FALSE 170 171
TRINITY_DN115315_c0_g1_150 AAHH TRINITY_DN115315_c0_g1 -0.000593435 TRINITY_DN115315_c0_g1 100 201 FALSE 164 165
TRINITY_DN115315_c0_g1_150 AAHH TRINITY_DN115315_c0_g1 -0.000593435 TRINITY_DN115315_c0_g1 100 201 FALSE 134 135
TRINITY_DN115315_c0_g1_150 HHHH TRINITY_DN115315_c0_g1 0.0003218335 TRINITY_DN115315_c0_g1 100 201 FALSE 170 171
TRINITY_DN115315_c0_g1_150 HHHH TRINITY_DN115315_c0_g1 0.0003218335 TRINITY_DN115315_c0_g1 100 201 FALSE 164 165
TRINITY_DN115315_c0_g1_150 HHHH TRINITY_DN115315_c0_g1 0.0003218335 TRINITY_DN115315_c0_g1 100 201 FALSE 134 135
TRINITY_DN115315_c0_g1_250 AAHH TRINITY_DN115315_c0_g1 -0.0043670605 NA NA NA FALSE NA NA
TRINITY_DN115315_c0_g1_250 HHAA TRINITY_DN115315_c0_g1 0.00509820175 NA NA NA FALSE NA NA
TRINITY_DN115315_c0_g1_250 HHHH TRINITY_DN115315_c0_g1 0.0050234005 NA NA NA FALSE NA NA
TRINITY_DN115315_c0_g1_350 AAHH TRINITY_DN115315_c0_g1 -0.0012644385 NA NA NA FALSE NA NA
TRINITY_DN115315_c0_g1_350 HHAA TRINITY_DN115315_c0_g1 0.00413568225 NA NA NA FALSE NA NA
TRINITY_DN115315_c0_g1_350 HHHH TRINITY_DN115315_c0_g1 0.002938697 NA NA NA FALSE NA NA
TRINITY_DN115315_c0_g1_450 HHHH TRINITY_DN115315_c0_g1 3.023525e-05 TRINITY_DN115315_c0_g1 400 501 FALSE 499 500
TRINITY_DN115315_c0_g1_450 HHHH TRINITY_DN115315_c0_g1 3.023525e-05 TRINITY_DN115315_c0_g1 400 501 TRUE 458 459
TRINITY_DN115315_c0_g1_450 HHHH TRINITY_DN115315_c0_g1 3.023525e-05 TRINITY_DN115315_c0_g1 400 501 FALSE 426 427
TRINITY_DN115315_c0_g1_450 HHHH TRINITY_DN115315_c0_g1 3.023525e-05 TRINITY_DN115315_c0_g1 400 501 FALSE 495 496
TRINITY_DN115315_c0_g1_450 HHHH TRINITY_DN115315_c0_g1 3.023525e-05 TRINITY_DN115315_c0_g1 400 501 FALSE 476 477
TRINITY_DN115315_c0_g1_450 HHHH TRINITY_DN115315_c0_g1 3.023525e-05 TRINITY_DN115315_c0_g1 400 501 FALSE 498 499
TRINITY_DN115315_c0_g1_450 HHHH TRINITY_DN115315_c0_g1 3.023525e-05 TRINITY_DN115315_c0_g1 400 501 FALSE 500 501
TRINITY_DN115315_c0_g1_450 HHHH TRINITY_DN115315_c0_g1 3.023525e-05 TRINITY_DN115315_c0_g1 400 501 FALSE 452 453
TRINITY_DN115315_c0_g1_450 HHHH TRINITY_DN115315_c0_g1 3.023525e-05 TRINITY_DN115315_c0_g1 400 501 FALSE 473 474
TRINITY_DN115315_c0_g1_450 AAHH TRINITY_DN115315_c0_g1 0.001303612 TRINITY_DN115315_c0_g1 400 501 FALSE 499 500
TRINITY_DN115315_c0_g1_450 AAHH TRINITY_DN115315_c0_g1 0.001303612 TRINITY_DN115315_c0_g1 400 501 TRUE 458 459
TRINITY_DN115315_c0_g1_450 AAHH TRINITY_DN115315_c0_g1 0.001303612 TRINITY_DN115315_c0_g1 400 501 FALSE 426 427
TRINITY_DN115315_c0_g1_450 AAHH TRINITY_DN115315_c0_g1 0.001303612 TRINITY_DN115315_c0_g1 400 501 FALSE 495 496
TRINITY_DN115315_c0_g1_450 AAHH TRINITY_DN115315_c0_g1 0.001303612 TRINITY_DN115315_c0_g1 400 501 FALSE 476 477
TRINITY_DN115315_c0_g1_450 AAHH TRINITY_DN115315_c0_g1 0.001303612 TRINITY_DN115315_c0_g1 400 501 FALSE 498 499
TRINITY_DN115315_c0_g1_450 AAHH TRINITY_DN115315_c0_g1 0.001303612 TRINITY_DN115315_c0_g1 400 501 FALSE 500 501
TRINITY_DN115315_c0_g1_450 AAHH TRINITY_DN115315_c0_g1 0.001303612 TRINITY_DN115315_c0_g1 400 501 FALSE 452 453
TRINITY_DN115315_c0_g1_450 AAHH TRINITY_DN115315_c0_g1 0.001303612 TRINITY_DN115315_c0_g1 400 501 FALSE 473 474
TRINITY_DN115315_c0_g1_450 HHAA TRINITY_DN115315_c0_g1 -0.001354538 TRINITY_DN115315_c0_g1 400 501 FALSE 499 500
TRINITY_DN115315_c0_g1_450 HHAA TRINITY_DN115315_c0_g1 -0.001354538 TRINITY_DN115315_c0_g1 400 501 TRUE 458 459
TRINITY_DN115315_c0_g1_450 HHAA TRINITY_DN115315_c0_g1 -0.001354538 TRINITY_DN115315_c0_g1 400 501 FALSE 426 427
TRINITY_DN115315_c0_g1_450 HHAA TRINITY_DN115315_c0_g1 -0.001354538 TRINITY_DN115315_c0_g1 400 501 FALSE 495 496
TRINITY_DN115315_c0_g1_450 HHAA TRINITY_DN115315_c0_g1 -0.001354538 TRINITY_DN115315_c0_g1 400 501 FALSE 476 477
TRINITY_DN115315_c0_g1_450 HHAA TRINITY_DN115315_c0_g1 -0.001354538 TRINITY_DN115315_c0_g1 400 501 FALSE 498 499
TRINITY_DN115315_c0_g1_450 HHAA TRINITY_DN115315_c0_g1 -0.001354538 TRINITY_DN115315_c0_g1 400 501 FALSE 500 501
TRINITY_DN115315_c0_g1_450 HHAA TRINITY_DN115315_c0_g1 -0.001354538 TRINITY_DN115315_c0_g1 400 501 FALSE 452 453
TRINITY_DN115315_c0_g1_450 HHAA TRINITY_DN115315_c0_g1 -0.001354538 TRINITY_DN115315_c0_g1 400 501 FALSE 473 474
TRINITY_DN115322_c0_g1_450 HHAA TRINITY_DN115322_c0_g1 0.000472791 TRINITY_DN115322_c0_g1 400 501 FALSE 448 449
TRINITY_DN115322_c0_g1_450 HHAA TRINITY_DN115322_c0_g1 0.000472791 TRINITY_DN115322_c0_g1 400 501 FALSE 430 431
TRINITY_DN115322_c0_g1_450 HHAA TRINITY_DN115322_c0_g1 0.000472791 TRINITY_DN115322_c0_g1 400 501 FALSE 406 407
TRINITY_DN115322_c0_g1_450 HHAA TRINITY_DN115322_c0_g1 0.000472791 TRINITY_DN115322_c0_g1 400 501 FALSE 418 419
TRINITY_DN115322_c0_g1_450 HHAA TRINITY_DN115322_c0_g1 0.000472791 TRINITY_DN115322_c0_g1 400 501 FALSE 442 443
TRINITY_DN115322_c0_g1_450 HHAA TRINITY_DN115322_c0_g1 0.000472791 TRINITY_DN115322_c0_g1 400 501 FALSE 463 464
TRINITY_DN115322_c0_g1_450 AAHH TRINITY_DN115322_c0_g1 0.0007270415 TRINITY_DN115322_c0_g1 400 501 FALSE 448 449
TRINITY_DN115322_c0_g1_450 AAHH TRINITY_DN115322_c0_g1 0.0007270415 TRINITY_DN115322_c0_g1 400 501 FALSE 430 431
TRINITY_DN115322_c0_g1_450 AAHH TRINITY_DN115322_c0_g1 0.0007270415 TRINITY_DN115322_c0_g1 400 501 FALSE 406 407
TRINITY_DN115322_c0_g1_450 AAHH TRINITY_DN115322_c0_g1 0.0007270415 TRINITY_DN115322_c0_g1 400 501 FALSE 418 419
TRINITY_DN115322_c0_g1_450 AAHH TRINITY_DN115322_c0_g1 0.0007270415 TRINITY_DN115322_c0_g1 400 501 FALSE 442 443
TRINITY_DN115322_c0_g1_450 AAHH TRINITY_DN115322_c0_g1 0.0007270415 TRINITY_DN115322_c0_g1 400 501 FALSE 463 464
TRINITY_DN115322_c0_g1_450 HHHH TRINITY_DN115322_c0_g1 0.0001013575 TRINITY_DN115322_c0_g1 400 501 FALSE 448 449
TRINITY_DN115322_c0_g1_450 HHHH TRINITY_DN115322_c0_g1 0.0001013575 TRINITY_DN115322_c0_g1 400 501 FALSE 430 431
TRINITY_DN115322_c0_g1_450 HHHH TRINITY_DN115322_c0_g1 0.0001013575 TRINITY_DN115322_c0_g1 400 501 FALSE 406 407
TRINITY_DN115322_c0_g1_450 HHHH TRINITY_DN115322_c0_g1 0.0001013575 TRINITY_DN115322_c0_g1 400 501 FALSE 418 419
TRINITY_DN115322_c0_g1_450 HHHH TRINITY_DN115322_c0_g1 0.0001013575 TRINITY_DN115322_c0_g1 400 501 FALSE 442 443
TRINITY_DN115322_c0_g1_450 HHHH TRINITY_DN115322_c0_g1 0.0001013575 TRINITY_DN115322_c0_g1 400 501 FALSE 463 464
TRINITY_DN115329_c0_g1_250 HHHH TRINITY_DN115329_c0_g1 0.0039981545 TRINITY_DN115329_c0_g1 200 301 FALSE 203 204
TRINITY_DN115329_c0_g1_250 HHHH TRINITY_DN115329_c0_g1 0.0039981545 TRINITY_DN115329_c0_g1 200 301 FALSE 222 223
TRINITY_DN115329_c0_g1_250 HHHH TRINITY_DN115329_c0_g1 0.0039981545 TRINITY_DN115329_c0_g1 200 301 FALSE 205 206
TRINITY_DN115329_c0_g1_250 AAHH TRINITY_DN115329_c0_g1 0.00663490475 TRINITY_DN115329_c0_g1 200 301 FALSE 203 204
TRINITY_DN115329_c0_g1_250 AAHH TRINITY_DN115329_c0_g1 0.00663490475 TRINITY_DN115329_c0_g1 200 301 FALSE 222 223
TRINITY_DN115329_c0_g1_250 AAHH TRINITY_DN115329_c0_g1 0.00663490475 TRINITY_DN115329_c0_g1 200 301 FALSE 205 206
TRINITY_DN115329_c0_g1_250 HHAA TRINITY_DN115329_c0_g1 0.000208771 TRINITY_DN115329_c0_g1 200 301 FALSE 203 204
TRINITY_DN115329_c0_g1_250 HHAA TRINITY_DN115329_c0_g1 0.000208771 TRINITY_DN115329_c0_g1 200 301 FALSE 222 223
TRINITY_DN115329_c0_g1_250 HHAA TRINITY_DN115329_c0_g1 0.000208771 TRINITY_DN115329_c0_g1 200 301 FALSE 205 206
TRINITY_DN115329_c0_g1_350 AAHH TRINITY_DN115329_c0_g1 0.002599041 NA NA NA FALSE NA NA
TRINITY_DN115329_c0_g1_350 HHAA TRINITY_DN115329_c0_g1 0.0021275735 NA NA NA FALSE NA NA
TRINITY_DN115329_c0_g1_350 HHHH TRINITY_DN115329_c0_g1 0.00206415375 NA NA NA FALSE NA NA
TRINITY_DN115344_c0_g2_950 HHAA TRINITY_DN115344_c0_g2 0.00150253625 TRINITY_DN115344_c0_g2 900 1001 FALSE 901 902
TRINITY_DN115344_c0_g2_950 HHAA TRINITY_DN115344_c0_g2 0.00150253625 TRINITY_DN115344_c0_g2 900 1001 FALSE 906 907
TRINITY_DN115344_c0_g2_950 HHAA TRINITY_DN115344_c0_g2 0.00150253625 TRINITY_DN115344_c0_g2 900 1001 FALSE 904 905
TRINITY_DN115344_c0_g2_950 HHHH TRINITY_DN115344_c0_g2 -0.00472336375 TRINITY_DN115344_c0_g2 900 1001 FALSE 901 902
TRINITY_DN115344_c0_g2_950 HHHH TRINITY_DN115344_c0_g2 -0.00472336375 TRINITY_DN115344_c0_g2 900 1001 FALSE 906 907
TRINITY_DN115344_c0_g2_950 HHHH TRINITY_DN115344_c0_g2 -0.00472336375 TRINITY_DN115344_c0_g2 900 1001 FALSE 904 905
TRINITY_DN115344_c0_g2_950 AAHH TRINITY_DN115344_c0_g2 0.00340273475 TRINITY_DN115344_c0_g2 900 1001 FALSE 901 902
TRINITY_DN115344_c0_g2_950 AAHH TRINITY_DN115344_c0_g2 0.00340273475 TRINITY_DN115344_c0_g2 900 1001 FALSE 906 907
TRINITY_DN115344_c0_g2_950 AAHH TRINITY_DN115344_c0_g2 0.00340273475 TRINITY_DN115344_c0_g2 900 1001 FALSE 904 905
TRINITY_DN115359_c0_g1_550 AAHH TRINITY_DN115359_c0_g1 -0.00099528925 TRINITY_DN115359_c0_g1 500 601 FALSE 581 582
TRINITY_DN115359_c0_g1_550 HHHH TRINITY_DN115359_c0_g1 0.00013129475 TRINITY_DN115359_c0_g1 500 601 FALSE 581 582
TRINITY_DN115359_c0_g1_550 HHAA TRINITY_DN115359_c0_g1 0.00039531375 TRINITY_DN115359_c0_g1 500 601 FALSE 581 582
TRINITY_DN115359_c0_g1_650 HHAA TRINITY_DN115359_c0_g1 0.00042841525 TRINITY_DN115359_c0_g1 600 701 FALSE 699 700
TRINITY_DN115359_c0_g1_650 AAHH TRINITY_DN115359_c0_g1 -0.0009375495 TRINITY_DN115359_c0_g1 600 701 FALSE 699 700
TRINITY_DN115359_c0_g1_650 HHHH TRINITY_DN115359_c0_g1 0.0009375495 TRINITY_DN115359_c0_g1 600 701 FALSE 699 700
TRINITY_DN115361_c2_g1_1150 AAHH TRINITY_DN115361_c2_g1 -0.002470282 NA NA NA FALSE NA NA
TRINITY_DN115361_c2_g1_1150 HHAA TRINITY_DN115361_c2_g1 -0.000643543249999999 NA NA NA FALSE NA NA
TRINITY_DN115361_c2_g1_1150 HHHH TRINITY_DN115361_c2_g1 -0.00336818125 NA NA NA FALSE NA NA
TRINITY_DN115361_c2_g1_650 AAHH TRINITY_DN115361_c2_g1 -0.001860741 NA NA NA FALSE NA NA
TRINITY_DN115361_c2_g1_650 HHAA TRINITY_DN115361_c2_g1 -0.00145642325 NA NA NA FALSE NA NA
TRINITY_DN115361_c2_g1_650 HHHH TRINITY_DN115361_c2_g1 -0.0003079525 NA NA NA FALSE NA NA
TRINITY_DN115370_c0_g1_450 AAHH TRINITY_DN115370_c0_g1 -0.003238987 TRINITY_DN115370_c0_g1 400 501 FALSE 436 437
TRINITY_DN115370_c0_g1_450 AAHH TRINITY_DN115370_c0_g1 -0.003238987 TRINITY_DN115370_c0_g1 400 501 FALSE 415 416
TRINITY_DN115370_c0_g1_450 HHAA TRINITY_DN115370_c0_g1 0.00111656825 TRINITY_DN115370_c0_g1 400 501 FALSE 436 437
TRINITY_DN115370_c0_g1_450 HHAA TRINITY_DN115370_c0_g1 0.00111656825 TRINITY_DN115370_c0_g1 400 501 FALSE 415 416
TRINITY_DN115370_c0_g1_450 HHHH TRINITY_DN115370_c0_g1 0.00372782 TRINITY_DN115370_c0_g1 400 501 FALSE 436 437
TRINITY_DN115370_c0_g1_450 HHHH TRINITY_DN115370_c0_g1 0.00372782 TRINITY_DN115370_c0_g1 400 501 FALSE 415 416
TRINITY_DN115370_c0_g2_450 AAHH TRINITY_DN115370_c0_g2 -0.002534984 NA NA NA FALSE NA NA
TRINITY_DN115370_c0_g2_450 HHAA TRINITY_DN115370_c0_g2 0.002096711 NA NA NA FALSE NA NA
TRINITY_DN115370_c0_g2_450 HHHH TRINITY_DN115370_c0_g2 0.0046525425 NA NA NA FALSE NA NA
TRINITY_DN115395_c0_g1_650 AAHH TRINITY_DN115395_c0_g1 7.082925e-05 NA NA NA FALSE NA NA
TRINITY_DN115395_c0_g1_650 HHAA TRINITY_DN115395_c0_g1 -0.0001257205 NA NA NA FALSE NA NA
TRINITY_DN115395_c0_g1_650 HHHH TRINITY_DN115395_c0_g1 -0.0001257205 NA NA NA FALSE NA NA
TRINITY_DN115395_c0_g1_750 AAHH TRINITY_DN115395_c0_g1 -0.000123973 NA NA NA FALSE NA NA
TRINITY_DN115395_c0_g1_750 HHAA TRINITY_DN115395_c0_g1 0.00014458825 NA NA NA FALSE NA NA
TRINITY_DN115395_c0_g1_750 HHHH TRINITY_DN115395_c0_g1 0.00068188925 NA NA NA FALSE NA NA
TRINITY_DN115395_c0_g1_850 HHAA TRINITY_DN115395_c0_g1 -0.000604789 TRINITY_DN115395_c0_g1 800 901 FALSE 860 861
TRINITY_DN115395_c0_g1_850 HHHH TRINITY_DN115395_c0_g1 0.000490184 TRINITY_DN115395_c0_g1 800 901 FALSE 860 861
TRINITY_DN115395_c0_g1_850 AAHH TRINITY_DN115395_c0_g1 -0.0004222385 TRINITY_DN115395_c0_g1 800 901 FALSE 860 861
TRINITY_DN115444_c0_g1_1050 AAHH TRINITY_DN115444_c0_g1 0.000282231 NA NA NA FALSE NA NA
TRINITY_DN115444_c0_g1_1050 HHAA TRINITY_DN115444_c0_g1 -0.00115923725 NA NA NA FALSE NA NA
TRINITY_DN115444_c0_g1_1050 HHHH TRINITY_DN115444_c0_g1 -0.002392809 NA NA NA FALSE NA NA
TRINITY_DN115444_c0_g1_1150 AAHH TRINITY_DN115444_c0_g1 -0.00108358825 NA NA NA FALSE NA NA
TRINITY_DN115444_c0_g1_1150 HHHH TRINITY_DN115444_c0_g1 -0.00046899925 NA NA NA FALSE NA NA
TRINITY_DN115444_c0_g1_1150 HHAA TRINITY_DN115444_c0_g1 6.299925e-05 NA NA NA FALSE NA NA
TRINITY_DN115444_c0_g1_1250 AAHH TRINITY_DN115444_c0_g1 -0.00137629275 NA NA NA FALSE NA NA
TRINITY_DN115444_c0_g1_1250 HHAA TRINITY_DN115444_c0_g1 0.0005431845 NA NA NA FALSE NA NA
TRINITY_DN115444_c0_g1_1250 HHHH TRINITY_DN115444_c0_g1 0.00087298775 NA NA NA FALSE NA NA
TRINITY_DN115444_c0_g1_350 AAHH TRINITY_DN115444_c0_g1 -8.6195e-05 NA NA NA FALSE NA NA
TRINITY_DN115444_c0_g1_350 HHAA TRINITY_DN115444_c0_g1 0.0005821405 NA NA NA FALSE NA NA
TRINITY_DN115444_c0_g1_350 HHHH TRINITY_DN115444_c0_g1 0.00114362225 NA NA NA FALSE NA NA
TRINITY_DN115444_c0_g1_550 AAHH TRINITY_DN115444_c0_g1 -0.00135312075 NA NA NA FALSE NA NA
TRINITY_DN115444_c0_g1_550 HHAA TRINITY_DN115444_c0_g1 0 NA NA NA FALSE NA NA
TRINITY_DN115444_c0_g1_550 HHHH TRINITY_DN115444_c0_g1 0.00135312075 NA NA NA FALSE NA NA
TRINITY_DN115444_c0_g1_850 AAHH TRINITY_DN115444_c0_g1 -0.00154966375 NA NA NA FALSE NA NA
TRINITY_DN115444_c0_g1_850 HHAA TRINITY_DN115444_c0_g1 0.001339049 NA NA NA FALSE NA NA
TRINITY_DN115444_c0_g1_850 HHHH TRINITY_DN115444_c0_g1 3.55380000000005e-05 NA NA NA FALSE NA NA
TRINITY_DN115444_c0_g1_950 AAHH TRINITY_DN115444_c0_g1 -0.001317661 NA NA NA FALSE NA NA
TRINITY_DN115444_c0_g1_950 HHAA TRINITY_DN115444_c0_g1 0.00138726125 NA NA NA FALSE NA NA
TRINITY_DN115444_c0_g1_950 HHHH TRINITY_DN115444_c0_g1 0.0004244465 NA NA NA FALSE NA NA
TRINITY_DN115480_c0_g1_150 HHAA TRINITY_DN115480_c0_g1 0.001983161 TRINITY_DN115480_c0_g1 100 201 FALSE 101 102
TRINITY_DN115480_c0_g1_150 HHAA TRINITY_DN115480_c0_g1 0.001983161 TRINITY_DN115480_c0_g1 100 201 FALSE 122 123
TRINITY_DN115480_c0_g1_150 HHAA TRINITY_DN115480_c0_g1 0.001983161 TRINITY_DN115480_c0_g1 100 201 FALSE 191 192
TRINITY_DN115480_c0_g1_150 HHAA TRINITY_DN115480_c0_g1 0.001983161 TRINITY_DN115480_c0_g1 100 201 FALSE 140 141
TRINITY_DN115480_c0_g1_150 HHAA TRINITY_DN115480_c0_g1 0.001983161 TRINITY_DN115480_c0_g1 100 201 FALSE 125 126
TRINITY_DN115480_c0_g1_150 HHAA TRINITY_DN115480_c0_g1 0.001983161 TRINITY_DN115480_c0_g1 100 201 FALSE 146 147
TRINITY_DN115480_c0_g1_150 HHAA TRINITY_DN115480_c0_g1 0.001983161 TRINITY_DN115480_c0_g1 100 201 FALSE 137 138
TRINITY_DN115480_c0_g1_150 HHAA TRINITY_DN115480_c0_g1 0.001983161 TRINITY_DN115480_c0_g1 100 201 FALSE 188 189
TRINITY_DN115480_c0_g1_150 HHAA TRINITY_DN115480_c0_g1 0.001983161 TRINITY_DN115480_c0_g1 100 201 FALSE 143 144
TRINITY_DN115480_c0_g1_150 HHHH TRINITY_DN115480_c0_g1 0.0024097015 TRINITY_DN115480_c0_g1 100 201 FALSE 101 102
TRINITY_DN115480_c0_g1_150 HHHH TRINITY_DN115480_c0_g1 0.0024097015 TRINITY_DN115480_c0_g1 100 201 FALSE 122 123
TRINITY_DN115480_c0_g1_150 HHHH TRINITY_DN115480_c0_g1 0.0024097015 TRINITY_DN115480_c0_g1 100 201 FALSE 191 192
TRINITY_DN115480_c0_g1_150 HHHH TRINITY_DN115480_c0_g1 0.0024097015 TRINITY_DN115480_c0_g1 100 201 FALSE 140 141
TRINITY_DN115480_c0_g1_150 HHHH TRINITY_DN115480_c0_g1 0.0024097015 TRINITY_DN115480_c0_g1 100 201 FALSE 125 126
TRINITY_DN115480_c0_g1_150 HHHH TRINITY_DN115480_c0_g1 0.0024097015 TRINITY_DN115480_c0_g1 100 201 FALSE 146 147
TRINITY_DN115480_c0_g1_150 HHHH TRINITY_DN115480_c0_g1 0.0024097015 TRINITY_DN115480_c0_g1 100 201 FALSE 137 138
TRINITY_DN115480_c0_g1_150 HHHH TRINITY_DN115480_c0_g1 0.0024097015 TRINITY_DN115480_c0_g1 100 201 FALSE 188 189
TRINITY_DN115480_c0_g1_150 HHHH TRINITY_DN115480_c0_g1 0.0024097015 TRINITY_DN115480_c0_g1 100 201 FALSE 143 144
TRINITY_DN115480_c0_g1_150 AAHH TRINITY_DN115480_c0_g1 -0.00341140825 TRINITY_DN115480_c0_g1 100 201 FALSE 101 102
TRINITY_DN115480_c0_g1_150 AAHH TRINITY_DN115480_c0_g1 -0.00341140825 TRINITY_DN115480_c0_g1 100 201 FALSE 122 123
TRINITY_DN115480_c0_g1_150 AAHH TRINITY_DN115480_c0_g1 -0.00341140825 TRINITY_DN115480_c0_g1 100 201 FALSE 191 192
TRINITY_DN115480_c0_g1_150 AAHH TRINITY_DN115480_c0_g1 -0.00341140825 TRINITY_DN115480_c0_g1 100 201 FALSE 140 141
TRINITY_DN115480_c0_g1_150 AAHH TRINITY_DN115480_c0_g1 -0.00341140825 TRINITY_DN115480_c0_g1 100 201 FALSE 125 126
TRINITY_DN115480_c0_g1_150 AAHH TRINITY_DN115480_c0_g1 -0.00341140825 TRINITY_DN115480_c0_g1 100 201 FALSE 146 147
TRINITY_DN115480_c0_g1_150 AAHH TRINITY_DN115480_c0_g1 -0.00341140825 TRINITY_DN115480_c0_g1 100 201 FALSE 137 138
TRINITY_DN115480_c0_g1_150 AAHH TRINITY_DN115480_c0_g1 -0.00341140825 TRINITY_DN115480_c0_g1 100 201 FALSE 188 189
TRINITY_DN115480_c0_g1_150 AAHH TRINITY_DN115480_c0_g1 -0.00341140825 TRINITY_DN115480_c0_g1 100 201 FALSE 143 144
TRINITY_DN115480_c0_g1_50 AAHH TRINITY_DN115480_c0_g1 0.00397856775 TRINITY_DN115480_c0_g1 0 101 FALSE 84 85
TRINITY_DN115480_c0_g1_50 AAHH TRINITY_DN115480_c0_g1 0.00397856775 TRINITY_DN115480_c0_g1 0 101 FALSE 68 69
TRINITY_DN115480_c0_g1_50 AAHH TRINITY_DN115480_c0_g1 0.00397856775 TRINITY_DN115480_c0_g1 0 101 FALSE 20 21
TRINITY_DN115480_c0_g1_50 AAHH TRINITY_DN115480_c0_g1 0.00397856775 TRINITY_DN115480_c0_g1 0 101 FALSE 11 12
TRINITY_DN115480_c0_g1_50 AAHH TRINITY_DN115480_c0_g1 0.00397856775 TRINITY_DN115480_c0_g1 0 101 FALSE 89 90
TRINITY_DN115480_c0_g1_50 AAHH TRINITY_DN115480_c0_g1 0.00397856775 TRINITY_DN115480_c0_g1 0 101 FALSE 83 84
TRINITY_DN115480_c0_g1_50 AAHH TRINITY_DN115480_c0_g1 0.00397856775 TRINITY_DN115480_c0_g1 0 101 FALSE 71 72
TRINITY_DN115480_c0_g1_50 AAHH TRINITY_DN115480_c0_g1 0.00397856775 TRINITY_DN115480_c0_g1 0 101 FALSE 5 6
TRINITY_DN115480_c0_g1_50 AAHH TRINITY_DN115480_c0_g1 0.00397856775 TRINITY_DN115480_c0_g1 0 101 FALSE 86 87
TRINITY_DN115480_c0_g1_50 AAHH TRINITY_DN115480_c0_g1 0.00397856775 TRINITY_DN115480_c0_g1 0 101 FALSE 47 48
TRINITY_DN115480_c0_g1_50 AAHH TRINITY_DN115480_c0_g1 0.00397856775 TRINITY_DN115480_c0_g1 0 101 FALSE 32 33
TRINITY_DN115480_c0_g1_50 AAHH TRINITY_DN115480_c0_g1 0.00397856775 TRINITY_DN115480_c0_g1 0 101 FALSE 77 78
TRINITY_DN115480_c0_g1_50 AAHH TRINITY_DN115480_c0_g1 0.00397856775 TRINITY_DN115480_c0_g1 0 101 FALSE 95 96
TRINITY_DN115480_c0_g1_50 AAHH TRINITY_DN115480_c0_g1 0.00397856775 TRINITY_DN115480_c0_g1 0 101 FALSE 92 93
TRINITY_DN115480_c0_g1_50 HHAA TRINITY_DN115480_c0_g1 -0.00368737475 TRINITY_DN115480_c0_g1 0 101 FALSE 84 85
TRINITY_DN115480_c0_g1_50 HHAA TRINITY_DN115480_c0_g1 -0.00368737475 TRINITY_DN115480_c0_g1 0 101 FALSE 68 69
TRINITY_DN115480_c0_g1_50 HHAA TRINITY_DN115480_c0_g1 -0.00368737475 TRINITY_DN115480_c0_g1 0 101 FALSE 20 21
TRINITY_DN115480_c0_g1_50 HHAA TRINITY_DN115480_c0_g1 -0.00368737475 TRINITY_DN115480_c0_g1 0 101 FALSE 11 12
TRINITY_DN115480_c0_g1_50 HHAA TRINITY_DN115480_c0_g1 -0.00368737475 TRINITY_DN115480_c0_g1 0 101 FALSE 89 90
TRINITY_DN115480_c0_g1_50 HHAA TRINITY_DN115480_c0_g1 -0.00368737475 TRINITY_DN115480_c0_g1 0 101 FALSE 83 84
TRINITY_DN115480_c0_g1_50 HHAA TRINITY_DN115480_c0_g1 -0.00368737475 TRINITY_DN115480_c0_g1 0 101 FALSE 71 72
TRINITY_DN115480_c0_g1_50 HHAA TRINITY_DN115480_c0_g1 -0.00368737475 TRINITY_DN115480_c0_g1 0 101 FALSE 5 6
TRINITY_DN115480_c0_g1_50 HHAA TRINITY_DN115480_c0_g1 -0.00368737475 TRINITY_DN115480_c0_g1 0 101 FALSE 86 87
TRINITY_DN115480_c0_g1_50 HHAA TRINITY_DN115480_c0_g1 -0.00368737475 TRINITY_DN115480_c0_g1 0 101 FALSE 47 48
TRINITY_DN115480_c0_g1_50 HHAA TRINITY_DN115480_c0_g1 -0.00368737475 TRINITY_DN115480_c0_g1 0 101 FALSE 32 33
TRINITY_DN115480_c0_g1_50 HHAA TRINITY_DN115480_c0_g1 -0.00368737475 TRINITY_DN115480_c0_g1 0 101 FALSE 77 78
TRINITY_DN115480_c0_g1_50 HHAA TRINITY_DN115480_c0_g1 -0.00368737475 TRINITY_DN115480_c0_g1 0 101 FALSE 95 96
TRINITY_DN115480_c0_g1_50 HHAA TRINITY_DN115480_c0_g1 -0.00368737475 TRINITY_DN115480_c0_g1 0 101 FALSE 92 93
TRINITY_DN115480_c0_g1_50 HHHH TRINITY_DN115480_c0_g1 -0.003755869 TRINITY_DN115480_c0_g1 0 101 FALSE 84 85
TRINITY_DN115480_c0_g1_50 HHHH TRINITY_DN115480_c0_g1 -0.003755869 TRINITY_DN115480_c0_g1 0 101 FALSE 68 69
TRINITY_DN115480_c0_g1_50 HHHH TRINITY_DN115480_c0_g1 -0.003755869 TRINITY_DN115480_c0_g1 0 101 FALSE 20 21
TRINITY_DN115480_c0_g1_50 HHHH TRINITY_DN115480_c0_g1 -0.003755869 TRINITY_DN115480_c0_g1 0 101 FALSE 11 12
TRINITY_DN115480_c0_g1_50 HHHH TRINITY_DN115480_c0_g1 -0.003755869 TRINITY_DN115480_c0_g1 0 101 FALSE 89 90
TRINITY_DN115480_c0_g1_50 HHHH TRINITY_DN115480_c0_g1 -0.003755869 TRINITY_DN115480_c0_g1 0 101 FALSE 83 84
TRINITY_DN115480_c0_g1_50 HHHH TRINITY_DN115480_c0_g1 -0.003755869 TRINITY_DN115480_c0_g1 0 101 FALSE 71 72
TRINITY_DN115480_c0_g1_50 HHHH TRINITY_DN115480_c0_g1 -0.003755869 TRINITY_DN115480_c0_g1 0 101 FALSE 5 6
TRINITY_DN115480_c0_g1_50 HHHH TRINITY_DN115480_c0_g1 -0.003755869 TRINITY_DN115480_c0_g1 0 101 FALSE 86 87
TRINITY_DN115480_c0_g1_50 HHHH TRINITY_DN115480_c0_g1 -0.003755869 TRINITY_DN115480_c0_g1 0 101 FALSE 47 48
TRINITY_DN115480_c0_g1_50 HHHH TRINITY_DN115480_c0_g1 -0.003755869 TRINITY_DN115480_c0_g1 0 101 FALSE 32 33
TRINITY_DN115480_c0_g1_50 HHHH TRINITY_DN115480_c0_g1 -0.003755869 TRINITY_DN115480_c0_g1 0 101 FALSE 77 78
TRINITY_DN115480_c0_g1_50 HHHH TRINITY_DN115480_c0_g1 -0.003755869 TRINITY_DN115480_c0_g1 0 101 FALSE 95 96
TRINITY_DN115480_c0_g1_50 HHHH TRINITY_DN115480_c0_g1 -0.003755869 TRINITY_DN115480_c0_g1 0 101 FALSE 92 93
TRINITY_DN115669_c0_g1_150 AAHH TRINITY_DN115669_c0_g1 -0.0049668925 NA NA NA FALSE NA NA
TRINITY_DN115669_c0_g1_150 HHHH TRINITY_DN115669_c0_g1 0.000870963250000001 NA NA NA FALSE NA NA
TRINITY_DN115669_c0_g1_150 HHAA TRINITY_DN115669_c0_g1 0.000157111000000001 NA NA NA FALSE NA NA
TRINITY_DN115669_c0_g1_250 AAHH TRINITY_DN115669_c0_g1 -0.00163938225 NA NA NA FALSE NA NA
TRINITY_DN115669_c0_g1_250 HHHH TRINITY_DN115669_c0_g1 -0.00173009425 NA NA NA FALSE NA NA
TRINITY_DN115669_c0_g1_250 HHAA TRINITY_DN115669_c0_g1 0.00206942225 NA NA NA FALSE NA NA
TRINITY_DN115745_c0_g1_150 HHHH TRINITY_DN115745_c0_g1 0.003078611 TRINITY_DN115745_c0_g1 100 201 FALSE 158 159
TRINITY_DN115745_c0_g1_150 HHHH TRINITY_DN115745_c0_g1 0.003078611 TRINITY_DN115745_c0_g1 100 201 FALSE 101 102
TRINITY_DN115745_c0_g1_150 HHHH TRINITY_DN115745_c0_g1 0.003078611 TRINITY_DN115745_c0_g1 100 201 FALSE 164 165
TRINITY_DN115745_c0_g1_150 HHHH TRINITY_DN115745_c0_g1 0.003078611 TRINITY_DN115745_c0_g1 100 201 TRUE 110 111
TRINITY_DN115745_c0_g1_150 HHHH TRINITY_DN115745_c0_g1 0.003078611 TRINITY_DN115745_c0_g1 100 201 FALSE 119 120
TRINITY_DN115745_c0_g1_150 HHHH TRINITY_DN115745_c0_g1 0.003078611 TRINITY_DN115745_c0_g1 100 201 FALSE 116 117
TRINITY_DN115745_c0_g1_150 HHAA TRINITY_DN115745_c0_g1 0.00331167675 TRINITY_DN115745_c0_g1 100 201 FALSE 158 159
TRINITY_DN115745_c0_g1_150 HHAA TRINITY_DN115745_c0_g1 0.00331167675 TRINITY_DN115745_c0_g1 100 201 FALSE 101 102
TRINITY_DN115745_c0_g1_150 HHAA TRINITY_DN115745_c0_g1 0.00331167675 TRINITY_DN115745_c0_g1 100 201 FALSE 164 165
TRINITY_DN115745_c0_g1_150 HHAA TRINITY_DN115745_c0_g1 0.00331167675 TRINITY_DN115745_c0_g1 100 201 TRUE 110 111
TRINITY_DN115745_c0_g1_150 HHAA TRINITY_DN115745_c0_g1 0.00331167675 TRINITY_DN115745_c0_g1 100 201 FALSE 119 120
TRINITY_DN115745_c0_g1_150 HHAA TRINITY_DN115745_c0_g1 0.00331167675 TRINITY_DN115745_c0_g1 100 201 FALSE 116 117
TRINITY_DN115745_c0_g1_150 AAHH TRINITY_DN115745_c0_g1 -0.0019687555 TRINITY_DN115745_c0_g1 100 201 FALSE 158 159
TRINITY_DN115745_c0_g1_150 AAHH TRINITY_DN115745_c0_g1 -0.0019687555 TRINITY_DN115745_c0_g1 100 201 FALSE 101 102
TRINITY_DN115745_c0_g1_150 AAHH TRINITY_DN115745_c0_g1 -0.0019687555 TRINITY_DN115745_c0_g1 100 201 FALSE 164 165
TRINITY_DN115745_c0_g1_150 AAHH TRINITY_DN115745_c0_g1 -0.0019687555 TRINITY_DN115745_c0_g1 100 201 TRUE 110 111
TRINITY_DN115745_c0_g1_150 AAHH TRINITY_DN115745_c0_g1 -0.0019687555 TRINITY_DN115745_c0_g1 100 201 FALSE 119 120
TRINITY_DN115745_c0_g1_150 AAHH TRINITY_DN115745_c0_g1 -0.0019687555 TRINITY_DN115745_c0_g1 100 201 FALSE 116 117
TRINITY_DN115745_c0_g1_350 HHAA TRINITY_DN115745_c0_g1 -0.0027812475 TRINITY_DN115745_c0_g1 300 401 FALSE 325 326
TRINITY_DN115745_c0_g1_350 HHAA TRINITY_DN115745_c0_g1 -0.0027812475 TRINITY_DN115745_c0_g1 300 401 FALSE 342 343
TRINITY_DN115745_c0_g1_350 HHAA TRINITY_DN115745_c0_g1 -0.0027812475 TRINITY_DN115745_c0_g1 300 401 FALSE 322 323
TRINITY_DN115745_c0_g1_350 HHAA TRINITY_DN115745_c0_g1 -0.0027812475 TRINITY_DN115745_c0_g1 300 401 FALSE 332 333
TRINITY_DN115745_c0_g1_350 HHAA TRINITY_DN115745_c0_g1 -0.0027812475 TRINITY_DN115745_c0_g1 300 401 FALSE 348 349
TRINITY_DN115745_c0_g1_350 HHAA TRINITY_DN115745_c0_g1 -0.0027812475 TRINITY_DN115745_c0_g1 300 401 FALSE 323 324
TRINITY_DN115745_c0_g1_350 HHAA TRINITY_DN115745_c0_g1 -0.0027812475 TRINITY_DN115745_c0_g1 300 401 FALSE 328 329
TRINITY_DN115745_c0_g1_350 HHAA TRINITY_DN115745_c0_g1 -0.0027812475 TRINITY_DN115745_c0_g1 300 401 FALSE 319 320
TRINITY_DN115745_c0_g1_350 HHAA TRINITY_DN115745_c0_g1 -0.0027812475 TRINITY_DN115745_c0_g1 300 401 FALSE 350 351
TRINITY_DN115745_c0_g1_350 HHAA TRINITY_DN115745_c0_g1 -0.0027812475 TRINITY_DN115745_c0_g1 300 401 FALSE 377 378
TRINITY_DN115745_c0_g1_350 HHAA TRINITY_DN115745_c0_g1 -0.0027812475 TRINITY_DN115745_c0_g1 300 401 FALSE 390 391
TRINITY_DN115745_c0_g1_350 HHHH TRINITY_DN115745_c0_g1 -0.0016139365 TRINITY_DN115745_c0_g1 300 401 FALSE 325 326
TRINITY_DN115745_c0_g1_350 HHHH TRINITY_DN115745_c0_g1 -0.0016139365 TRINITY_DN115745_c0_g1 300 401 FALSE 342 343
TRINITY_DN115745_c0_g1_350 HHHH TRINITY_DN115745_c0_g1 -0.0016139365 TRINITY_DN115745_c0_g1 300 401 FALSE 322 323
TRINITY_DN115745_c0_g1_350 HHHH TRINITY_DN115745_c0_g1 -0.0016139365 TRINITY_DN115745_c0_g1 300 401 FALSE 332 333
TRINITY_DN115745_c0_g1_350 HHHH TRINITY_DN115745_c0_g1 -0.0016139365 TRINITY_DN115745_c0_g1 300 401 FALSE 348 349
TRINITY_DN115745_c0_g1_350 HHHH TRINITY_DN115745_c0_g1 -0.0016139365 TRINITY_DN115745_c0_g1 300 401 FALSE 323 324
TRINITY_DN115745_c0_g1_350 HHHH TRINITY_DN115745_c0_g1 -0.0016139365 TRINITY_DN115745_c0_g1 300 401 FALSE 328 329
TRINITY_DN115745_c0_g1_350 HHHH TRINITY_DN115745_c0_g1 -0.0016139365 TRINITY_DN115745_c0_g1 300 401 FALSE 319 320
TRINITY_DN115745_c0_g1_350 HHHH TRINITY_DN115745_c0_g1 -0.0016139365 TRINITY_DN115745_c0_g1 300 401 FALSE 350 351
TRINITY_DN115745_c0_g1_350 HHHH TRINITY_DN115745_c0_g1 -0.0016139365 TRINITY_DN115745_c0_g1 300 401 FALSE 377 378
TRINITY_DN115745_c0_g1_350 HHHH TRINITY_DN115745_c0_g1 -0.0016139365 TRINITY_DN115745_c0_g1 300 401 FALSE 390 391
TRINITY_DN115745_c0_g1_350 AAHH TRINITY_DN115745_c0_g1 -0.00702472025 TRINITY_DN115745_c0_g1 300 401 FALSE 325 326
TRINITY_DN115745_c0_g1_350 AAHH TRINITY_DN115745_c0_g1 -0.00702472025 TRINITY_DN115745_c0_g1 300 401 FALSE 342 343
TRINITY_DN115745_c0_g1_350 AAHH TRINITY_DN115745_c0_g1 -0.00702472025 TRINITY_DN115745_c0_g1 300 401 FALSE 322 323
TRINITY_DN115745_c0_g1_350 AAHH TRINITY_DN115745_c0_g1 -0.00702472025 TRINITY_DN115745_c0_g1 300 401 FALSE 332 333
TRINITY_DN115745_c0_g1_350 AAHH TRINITY_DN115745_c0_g1 -0.00702472025 TRINITY_DN115745_c0_g1 300 401 FALSE 348 349
TRINITY_DN115745_c0_g1_350 AAHH TRINITY_DN115745_c0_g1 -0.00702472025 TRINITY_DN115745_c0_g1 300 401 FALSE 323 324
TRINITY_DN115745_c0_g1_350 AAHH TRINITY_DN115745_c0_g1 -0.00702472025 TRINITY_DN115745_c0_g1 300 401 FALSE 328 329
TRINITY_DN115745_c0_g1_350 AAHH TRINITY_DN115745_c0_g1 -0.00702472025 TRINITY_DN115745_c0_g1 300 401 FALSE 319 320
TRINITY_DN115745_c0_g1_350 AAHH TRINITY_DN115745_c0_g1 -0.00702472025 TRINITY_DN115745_c0_g1 300 401 FALSE 350 351
TRINITY_DN115745_c0_g1_350 AAHH TRINITY_DN115745_c0_g1 -0.00702472025 TRINITY_DN115745_c0_g1 300 401 FALSE 377 378
TRINITY_DN115745_c0_g1_350 AAHH TRINITY_DN115745_c0_g1 -0.00702472025 TRINITY_DN115745_c0_g1 300 401 FALSE 390 391
TRINITY_DN115810_c0_g1_250 AAHH TRINITY_DN115810_c0_g1 0.0007095835 TRINITY_DN115810_c0_g1 200 301 FALSE 248 249
TRINITY_DN115810_c0_g1_250 AAHH TRINITY_DN115810_c0_g1 0.0007095835 TRINITY_DN115810_c0_g1 200 301 FALSE 263 264
TRINITY_DN115810_c0_g1_250 AAHH TRINITY_DN115810_c0_g1 0.0007095835 TRINITY_DN115810_c0_g1 200 301 FALSE 275 276
TRINITY_DN115810_c0_g1_250 AAHH TRINITY_DN115810_c0_g1 0.0007095835 TRINITY_DN115810_c0_g1 200 301 FALSE 266 267
TRINITY_DN115810_c0_g1_250 AAHH TRINITY_DN115810_c0_g1 0.0007095835 TRINITY_DN115810_c0_g1 200 301 FALSE 287 288
TRINITY_DN115810_c0_g1_250 AAHH TRINITY_DN115810_c0_g1 0.0007095835 TRINITY_DN115810_c0_g1 200 301 FALSE 224 225
TRINITY_DN115810_c0_g1_250 AAHH TRINITY_DN115810_c0_g1 0.0007095835 TRINITY_DN115810_c0_g1 200 301 FALSE 239 240
TRINITY_DN115810_c0_g1_250 AAHH TRINITY_DN115810_c0_g1 0.0007095835 TRINITY_DN115810_c0_g1 200 301 FALSE 254 255
TRINITY_DN115810_c0_g1_250 AAHH TRINITY_DN115810_c0_g1 0.0007095835 TRINITY_DN115810_c0_g1 200 301 FALSE 221 222
TRINITY_DN115810_c0_g1_250 AAHH TRINITY_DN115810_c0_g1 0.0007095835 TRINITY_DN115810_c0_g1 200 301 FALSE 236 237
TRINITY_DN115810_c0_g1_250 AAHH TRINITY_DN115810_c0_g1 0.0007095835 TRINITY_DN115810_c0_g1 200 301 FALSE 257 258
TRINITY_DN115810_c0_g1_250 AAHH TRINITY_DN115810_c0_g1 0.0007095835 TRINITY_DN115810_c0_g1 200 301 FALSE 206 207
TRINITY_DN115810_c0_g1_250 HHAA TRINITY_DN115810_c0_g1 0.005261355 TRINITY_DN115810_c0_g1 200 301 FALSE 248 249
TRINITY_DN115810_c0_g1_250 HHAA TRINITY_DN115810_c0_g1 0.005261355 TRINITY_DN115810_c0_g1 200 301 FALSE 263 264
TRINITY_DN115810_c0_g1_250 HHAA TRINITY_DN115810_c0_g1 0.005261355 TRINITY_DN115810_c0_g1 200 301 FALSE 275 276
TRINITY_DN115810_c0_g1_250 HHAA TRINITY_DN115810_c0_g1 0.005261355 TRINITY_DN115810_c0_g1 200 301 FALSE 266 267
TRINITY_DN115810_c0_g1_250 HHAA TRINITY_DN115810_c0_g1 0.005261355 TRINITY_DN115810_c0_g1 200 301 FALSE 287 288
TRINITY_DN115810_c0_g1_250 HHAA TRINITY_DN115810_c0_g1 0.005261355 TRINITY_DN115810_c0_g1 200 301 FALSE 224 225
TRINITY_DN115810_c0_g1_250 HHAA TRINITY_DN115810_c0_g1 0.005261355 TRINITY_DN115810_c0_g1 200 301 FALSE 239 240
TRINITY_DN115810_c0_g1_250 HHAA TRINITY_DN115810_c0_g1 0.005261355 TRINITY_DN115810_c0_g1 200 301 FALSE 254 255
TRINITY_DN115810_c0_g1_250 HHAA TRINITY_DN115810_c0_g1 0.005261355 TRINITY_DN115810_c0_g1 200 301 FALSE 221 222
TRINITY_DN115810_c0_g1_250 HHAA TRINITY_DN115810_c0_g1 0.005261355 TRINITY_DN115810_c0_g1 200 301 FALSE 236 237
TRINITY_DN115810_c0_g1_250 HHAA TRINITY_DN115810_c0_g1 0.005261355 TRINITY_DN115810_c0_g1 200 301 FALSE 257 258
TRINITY_DN115810_c0_g1_250 HHAA TRINITY_DN115810_c0_g1 0.005261355 TRINITY_DN115810_c0_g1 200 301 FALSE 206 207
TRINITY_DN115810_c0_g1_250 HHHH TRINITY_DN115810_c0_g1 0.001834936 TRINITY_DN115810_c0_g1 200 301 FALSE 248 249
TRINITY_DN115810_c0_g1_250 HHHH TRINITY_DN115810_c0_g1 0.001834936 TRINITY_DN115810_c0_g1 200 301 FALSE 263 264
TRINITY_DN115810_c0_g1_250 HHHH TRINITY_DN115810_c0_g1 0.001834936 TRINITY_DN115810_c0_g1 200 301 FALSE 275 276
TRINITY_DN115810_c0_g1_250 HHHH TRINITY_DN115810_c0_g1 0.001834936 TRINITY_DN115810_c0_g1 200 301 FALSE 266 267
TRINITY_DN115810_c0_g1_250 HHHH TRINITY_DN115810_c0_g1 0.001834936 TRINITY_DN115810_c0_g1 200 301 FALSE 287 288
TRINITY_DN115810_c0_g1_250 HHHH TRINITY_DN115810_c0_g1 0.001834936 TRINITY_DN115810_c0_g1 200 301 FALSE 224 225
TRINITY_DN115810_c0_g1_250 HHHH TRINITY_DN115810_c0_g1 0.001834936 TRINITY_DN115810_c0_g1 200 301 FALSE 239 240
TRINITY_DN115810_c0_g1_250 HHHH TRINITY_DN115810_c0_g1 0.001834936 TRINITY_DN115810_c0_g1 200 301 FALSE 254 255
TRINITY_DN115810_c0_g1_250 HHHH TRINITY_DN115810_c0_g1 0.001834936 TRINITY_DN115810_c0_g1 200 301 FALSE 221 222
TRINITY_DN115810_c0_g1_250 HHHH TRINITY_DN115810_c0_g1 0.001834936 TRINITY_DN115810_c0_g1 200 301 FALSE 236 237
TRINITY_DN115810_c0_g1_250 HHHH TRINITY_DN115810_c0_g1 0.001834936 TRINITY_DN115810_c0_g1 200 301 FALSE 257 258
TRINITY_DN115810_c0_g1_250 HHHH TRINITY_DN115810_c0_g1 0.001834936 TRINITY_DN115810_c0_g1 200 301 FALSE 206 207
TRINITY_DN115926_c0_g1_450 HHHH TRINITY_DN115926_c0_g1 0.0030223525 TRINITY_DN115926_c0_g1 400 501 FALSE 411 412
TRINITY_DN115926_c0_g1_450 HHHH TRINITY_DN115926_c0_g1 0.0030223525 TRINITY_DN115926_c0_g1 400 501 FALSE 412 413
TRINITY_DN115926_c0_g1_450 HHHH TRINITY_DN115926_c0_g1 0.0030223525 TRINITY_DN115926_c0_g1 400 501 FALSE 468 469
TRINITY_DN115926_c0_g1_450 HHHH TRINITY_DN115926_c0_g1 0.0030223525 TRINITY_DN115926_c0_g1 400 501 FALSE 447 448
TRINITY_DN115926_c0_g1_450 HHHH TRINITY_DN115926_c0_g1 0.0030223525 TRINITY_DN115926_c0_g1 400 501 TRUE 498 499
TRINITY_DN115926_c0_g1_450 HHHH TRINITY_DN115926_c0_g1 0.0030223525 TRINITY_DN115926_c0_g1 400 501 FALSE 426 427
TRINITY_DN115926_c0_g1_450 HHHH TRINITY_DN115926_c0_g1 0.0030223525 TRINITY_DN115926_c0_g1 400 501 FALSE 459 460
TRINITY_DN115926_c0_g1_450 HHHH TRINITY_DN115926_c0_g1 0.0030223525 TRINITY_DN115926_c0_g1 400 501 TRUE 453 454
TRINITY_DN115926_c0_g1_450 AAHH TRINITY_DN115926_c0_g1 0.0006583395 TRINITY_DN115926_c0_g1 400 501 FALSE 411 412
TRINITY_DN115926_c0_g1_450 AAHH TRINITY_DN115926_c0_g1 0.0006583395 TRINITY_DN115926_c0_g1 400 501 FALSE 412 413
TRINITY_DN115926_c0_g1_450 AAHH TRINITY_DN115926_c0_g1 0.0006583395 TRINITY_DN115926_c0_g1 400 501 FALSE 468 469
TRINITY_DN115926_c0_g1_450 AAHH TRINITY_DN115926_c0_g1 0.0006583395 TRINITY_DN115926_c0_g1 400 501 FALSE 447 448
TRINITY_DN115926_c0_g1_450 AAHH TRINITY_DN115926_c0_g1 0.0006583395 TRINITY_DN115926_c0_g1 400 501 TRUE 498 499
TRINITY_DN115926_c0_g1_450 AAHH TRINITY_DN115926_c0_g1 0.0006583395 TRINITY_DN115926_c0_g1 400 501 FALSE 426 427
TRINITY_DN115926_c0_g1_450 AAHH TRINITY_DN115926_c0_g1 0.0006583395 TRINITY_DN115926_c0_g1 400 501 FALSE 459 460
TRINITY_DN115926_c0_g1_450 AAHH TRINITY_DN115926_c0_g1 0.0006583395 TRINITY_DN115926_c0_g1 400 501 TRUE 453 454
TRINITY_DN115926_c0_g1_450 HHAA TRINITY_DN115926_c0_g1 -0.00020724075 TRINITY_DN115926_c0_g1 400 501 FALSE 411 412
TRINITY_DN115926_c0_g1_450 HHAA TRINITY_DN115926_c0_g1 -0.00020724075 TRINITY_DN115926_c0_g1 400 501 FALSE 412 413
TRINITY_DN115926_c0_g1_450 HHAA TRINITY_DN115926_c0_g1 -0.00020724075 TRINITY_DN115926_c0_g1 400 501 FALSE 468 469
TRINITY_DN115926_c0_g1_450 HHAA TRINITY_DN115926_c0_g1 -0.00020724075 TRINITY_DN115926_c0_g1 400 501 FALSE 447 448
TRINITY_DN115926_c0_g1_450 HHAA TRINITY_DN115926_c0_g1 -0.00020724075 TRINITY_DN115926_c0_g1 400 501 TRUE 498 499
TRINITY_DN115926_c0_g1_450 HHAA TRINITY_DN115926_c0_g1 -0.00020724075 TRINITY_DN115926_c0_g1 400 501 FALSE 426 427
TRINITY_DN115926_c0_g1_450 HHAA TRINITY_DN115926_c0_g1 -0.00020724075 TRINITY_DN115926_c0_g1 400 501 FALSE 459 460
TRINITY_DN115926_c0_g1_450 HHAA TRINITY_DN115926_c0_g1 -0.00020724075 TRINITY_DN115926_c0_g1 400 501 TRUE 453 454
TRINITY_DN115926_c0_g1_550 HHAA TRINITY_DN115926_c0_g1 0.0036570085 TRINITY_DN115926_c0_g1 500 601 FALSE 558 559
TRINITY_DN115926_c0_g1_550 HHAA TRINITY_DN115926_c0_g1 0.0036570085 TRINITY_DN115926_c0_g1 500 601 FALSE 510 511
TRINITY_DN115926_c0_g1_550 HHAA TRINITY_DN115926_c0_g1 0.0036570085 TRINITY_DN115926_c0_g1 500 601 FALSE 543 544
TRINITY_DN115926_c0_g1_550 HHAA TRINITY_DN115926_c0_g1 0.0036570085 TRINITY_DN115926_c0_g1 500 601 FALSE 561 562
TRINITY_DN115926_c0_g1_550 HHAA TRINITY_DN115926_c0_g1 0.0036570085 TRINITY_DN115926_c0_g1 500 601 FALSE 549 550
TRINITY_DN115926_c0_g1_550 HHAA TRINITY_DN115926_c0_g1 0.0036570085 TRINITY_DN115926_c0_g1 500 601 FALSE 507 508
TRINITY_DN115926_c0_g1_550 HHAA TRINITY_DN115926_c0_g1 0.0036570085 TRINITY_DN115926_c0_g1 500 601 FALSE 567 568
TRINITY_DN115926_c0_g1_550 AAHH TRINITY_DN115926_c0_g1 0.0007921245 TRINITY_DN115926_c0_g1 500 601 FALSE 558 559
TRINITY_DN115926_c0_g1_550 AAHH TRINITY_DN115926_c0_g1 0.0007921245 TRINITY_DN115926_c0_g1 500 601 FALSE 510 511
TRINITY_DN115926_c0_g1_550 AAHH TRINITY_DN115926_c0_g1 0.0007921245 TRINITY_DN115926_c0_g1 500 601 FALSE 543 544
TRINITY_DN115926_c0_g1_550 AAHH TRINITY_DN115926_c0_g1 0.0007921245 TRINITY_DN115926_c0_g1 500 601 FALSE 561 562
TRINITY_DN115926_c0_g1_550 AAHH TRINITY_DN115926_c0_g1 0.0007921245 TRINITY_DN115926_c0_g1 500 601 FALSE 549 550
TRINITY_DN115926_c0_g1_550 AAHH TRINITY_DN115926_c0_g1 0.0007921245 TRINITY_DN115926_c0_g1 500 601 FALSE 507 508
TRINITY_DN115926_c0_g1_550 AAHH TRINITY_DN115926_c0_g1 0.0007921245 TRINITY_DN115926_c0_g1 500 601 FALSE 567 568
TRINITY_DN115926_c0_g1_550 HHHH TRINITY_DN115926_c0_g1 -0.000393064000000001 TRINITY_DN115926_c0_g1 500 601 FALSE 558 559
TRINITY_DN115926_c0_g1_550 HHHH TRINITY_DN115926_c0_g1 -0.000393064000000001 TRINITY_DN115926_c0_g1 500 601 FALSE 510 511
TRINITY_DN115926_c0_g1_550 HHHH TRINITY_DN115926_c0_g1 -0.000393064000000001 TRINITY_DN115926_c0_g1 500 601 FALSE 543 544
TRINITY_DN115926_c0_g1_550 HHHH TRINITY_DN115926_c0_g1 -0.000393064000000001 TRINITY_DN115926_c0_g1 500 601 FALSE 561 562
TRINITY_DN115926_c0_g1_550 HHHH TRINITY_DN115926_c0_g1 -0.000393064000000001 TRINITY_DN115926_c0_g1 500 601 FALSE 549 550
TRINITY_DN115926_c0_g1_550 HHHH TRINITY_DN115926_c0_g1 -0.000393064000000001 TRINITY_DN115926_c0_g1 500 601 FALSE 507 508
TRINITY_DN115926_c0_g1_550 HHHH TRINITY_DN115926_c0_g1 -0.000393064000000001 TRINITY_DN115926_c0_g1 500 601 FALSE 567 568
TRINITY_DN116028_c0_g20_150 HHAA TRINITY_DN116028_c0_g20 0.000215595250000001 TRINITY_DN116028_c0_g20 100 201 FALSE 164 165
TRINITY_DN116028_c0_g20_150 HHAA TRINITY_DN116028_c0_g20 0.000215595250000001 TRINITY_DN116028_c0_g20 100 201 FALSE 119 120
TRINITY_DN116028_c0_g20_150 HHAA TRINITY_DN116028_c0_g20 0.000215595250000001 TRINITY_DN116028_c0_g20 100 201 FALSE 134 135
TRINITY_DN116028_c0_g20_150 HHAA TRINITY_DN116028_c0_g20 0.000215595250000001 TRINITY_DN116028_c0_g20 100 201 TRUE 194 195
TRINITY_DN116028_c0_g20_150 HHAA TRINITY_DN116028_c0_g20 0.000215595250000001 TRINITY_DN116028_c0_g20 100 201 FALSE 185 186
TRINITY_DN116028_c0_g20_150 HHAA TRINITY_DN116028_c0_g20 0.000215595250000001 TRINITY_DN116028_c0_g20 100 201 FALSE 117 118
TRINITY_DN116028_c0_g20_150 HHAA TRINITY_DN116028_c0_g20 0.000215595250000001 TRINITY_DN116028_c0_g20 100 201 TRUE 192 193
TRINITY_DN116028_c0_g20_150 HHAA TRINITY_DN116028_c0_g20 0.000215595250000001 TRINITY_DN116028_c0_g20 100 201 FALSE 155 156
TRINITY_DN116028_c0_g20_150 HHAA TRINITY_DN116028_c0_g20 0.000215595250000001 TRINITY_DN116028_c0_g20 100 201 FALSE 193 194
TRINITY_DN116028_c0_g20_150 HHAA TRINITY_DN116028_c0_g20 0.000215595250000001 TRINITY_DN116028_c0_g20 100 201 FALSE 114 115
TRINITY_DN116028_c0_g20_150 HHAA TRINITY_DN116028_c0_g20 0.000215595250000001 TRINITY_DN116028_c0_g20 100 201 FALSE 138 139
TRINITY_DN116028_c0_g20_150 HHAA TRINITY_DN116028_c0_g20 0.000215595250000001 TRINITY_DN116028_c0_g20 100 201 FALSE 169 170
TRINITY_DN116028_c0_g20_150 HHAA TRINITY_DN116028_c0_g20 0.000215595250000001 TRINITY_DN116028_c0_g20 100 201 FALSE 101 102
TRINITY_DN116028_c0_g20_150 HHAA TRINITY_DN116028_c0_g20 0.000215595250000001 TRINITY_DN116028_c0_g20 100 201 FALSE 165 166
TRINITY_DN116028_c0_g20_150 HHAA TRINITY_DN116028_c0_g20 0.000215595250000001 TRINITY_DN116028_c0_g20 100 201 FALSE 154 155
TRINITY_DN116028_c0_g20_150 HHAA TRINITY_DN116028_c0_g20 0.000215595250000001 TRINITY_DN116028_c0_g20 100 201 FALSE 171 172
TRINITY_DN116028_c0_g20_150 AAHH TRINITY_DN116028_c0_g20 -0.00554643675 TRINITY_DN116028_c0_g20 100 201 FALSE 164 165
TRINITY_DN116028_c0_g20_150 AAHH TRINITY_DN116028_c0_g20 -0.00554643675 TRINITY_DN116028_c0_g20 100 201 FALSE 119 120
TRINITY_DN116028_c0_g20_150 AAHH TRINITY_DN116028_c0_g20 -0.00554643675 TRINITY_DN116028_c0_g20 100 201 FALSE 134 135
TRINITY_DN116028_c0_g20_150 AAHH TRINITY_DN116028_c0_g20 -0.00554643675 TRINITY_DN116028_c0_g20 100 201 TRUE 194 195
TRINITY_DN116028_c0_g20_150 AAHH TRINITY_DN116028_c0_g20 -0.00554643675 TRINITY_DN116028_c0_g20 100 201 FALSE 185 186
TRINITY_DN116028_c0_g20_150 AAHH TRINITY_DN116028_c0_g20 -0.00554643675 TRINITY_DN116028_c0_g20 100 201 FALSE 117 118
TRINITY_DN116028_c0_g20_150 AAHH TRINITY_DN116028_c0_g20 -0.00554643675 TRINITY_DN116028_c0_g20 100 201 TRUE 192 193
TRINITY_DN116028_c0_g20_150 AAHH TRINITY_DN116028_c0_g20 -0.00554643675 TRINITY_DN116028_c0_g20 100 201 FALSE 155 156
TRINITY_DN116028_c0_g20_150 AAHH TRINITY_DN116028_c0_g20 -0.00554643675 TRINITY_DN116028_c0_g20 100 201 FALSE 193 194
TRINITY_DN116028_c0_g20_150 AAHH TRINITY_DN116028_c0_g20 -0.00554643675 TRINITY_DN116028_c0_g20 100 201 FALSE 114 115
TRINITY_DN116028_c0_g20_150 AAHH TRINITY_DN116028_c0_g20 -0.00554643675 TRINITY_DN116028_c0_g20 100 201 FALSE 138 139
TRINITY_DN116028_c0_g20_150 AAHH TRINITY_DN116028_c0_g20 -0.00554643675 TRINITY_DN116028_c0_g20 100 201 FALSE 169 170
TRINITY_DN116028_c0_g20_150 AAHH TRINITY_DN116028_c0_g20 -0.00554643675 TRINITY_DN116028_c0_g20 100 201 FALSE 101 102
TRINITY_DN116028_c0_g20_150 AAHH TRINITY_DN116028_c0_g20 -0.00554643675 TRINITY_DN116028_c0_g20 100 201 FALSE 165 166
TRINITY_DN116028_c0_g20_150 AAHH TRINITY_DN116028_c0_g20 -0.00554643675 TRINITY_DN116028_c0_g20 100 201 FALSE 154 155
TRINITY_DN116028_c0_g20_150 AAHH TRINITY_DN116028_c0_g20 -0.00554643675 TRINITY_DN116028_c0_g20 100 201 FALSE 171 172
TRINITY_DN116028_c0_g20_150 HHHH TRINITY_DN116028_c0_g20 0.0084222475 TRINITY_DN116028_c0_g20 100 201 FALSE 164 165
TRINITY_DN116028_c0_g20_150 HHHH TRINITY_DN116028_c0_g20 0.0084222475 TRINITY_DN116028_c0_g20 100 201 FALSE 119 120
TRINITY_DN116028_c0_g20_150 HHHH TRINITY_DN116028_c0_g20 0.0084222475 TRINITY_DN116028_c0_g20 100 201 FALSE 134 135
TRINITY_DN116028_c0_g20_150 HHHH TRINITY_DN116028_c0_g20 0.0084222475 TRINITY_DN116028_c0_g20 100 201 TRUE 194 195
TRINITY_DN116028_c0_g20_150 HHHH TRINITY_DN116028_c0_g20 0.0084222475 TRINITY_DN116028_c0_g20 100 201 FALSE 185 186
TRINITY_DN116028_c0_g20_150 HHHH TRINITY_DN116028_c0_g20 0.0084222475 TRINITY_DN116028_c0_g20 100 201 FALSE 117 118
TRINITY_DN116028_c0_g20_150 HHHH TRINITY_DN116028_c0_g20 0.0084222475 TRINITY_DN116028_c0_g20 100 201 TRUE 192 193
TRINITY_DN116028_c0_g20_150 HHHH TRINITY_DN116028_c0_g20 0.0084222475 TRINITY_DN116028_c0_g20 100 201 FALSE 155 156
TRINITY_DN116028_c0_g20_150 HHHH TRINITY_DN116028_c0_g20 0.0084222475 TRINITY_DN116028_c0_g20 100 201 FALSE 193 194
TRINITY_DN116028_c0_g20_150 HHHH TRINITY_DN116028_c0_g20 0.0084222475 TRINITY_DN116028_c0_g20 100 201 FALSE 114 115
TRINITY_DN116028_c0_g20_150 HHHH TRINITY_DN116028_c0_g20 0.0084222475 TRINITY_DN116028_c0_g20 100 201 FALSE 138 139
TRINITY_DN116028_c0_g20_150 HHHH TRINITY_DN116028_c0_g20 0.0084222475 TRINITY_DN116028_c0_g20 100 201 FALSE 169 170
TRINITY_DN116028_c0_g20_150 HHHH TRINITY_DN116028_c0_g20 0.0084222475 TRINITY_DN116028_c0_g20 100 201 FALSE 101 102
TRINITY_DN116028_c0_g20_150 HHHH TRINITY_DN116028_c0_g20 0.0084222475 TRINITY_DN116028_c0_g20 100 201 FALSE 165 166
TRINITY_DN116028_c0_g20_150 HHHH TRINITY_DN116028_c0_g20 0.0084222475 TRINITY_DN116028_c0_g20 100 201 FALSE 154 155
TRINITY_DN116028_c0_g20_150 HHHH TRINITY_DN116028_c0_g20 0.0084222475 TRINITY_DN116028_c0_g20 100 201 FALSE 171 172
TRINITY_DN116079_c0_g1_150 HHAA TRINITY_DN116079_c0_g1 -0.00231005275 TRINITY_DN116079_c0_g1 100 201 FALSE 100 101
TRINITY_DN116079_c0_g1_150 HHAA TRINITY_DN116079_c0_g1 -0.00231005275 TRINITY_DN116079_c0_g1 100 201 FALSE 142 143
TRINITY_DN116079_c0_g1_150 HHAA TRINITY_DN116079_c0_g1 -0.00231005275 TRINITY_DN116079_c0_g1 100 201 FALSE 133 134
TRINITY_DN116079_c0_g1_150 HHAA TRINITY_DN116079_c0_g1 -0.00231005275 TRINITY_DN116079_c0_g1 100 201 FALSE 121 122
TRINITY_DN116079_c0_g1_150 HHAA TRINITY_DN116079_c0_g1 -0.00231005275 TRINITY_DN116079_c0_g1 100 201 FALSE 190 191
TRINITY_DN116079_c0_g1_150 HHAA TRINITY_DN116079_c0_g1 -0.00231005275 TRINITY_DN116079_c0_g1 100 201 FALSE 106 107
TRINITY_DN116079_c0_g1_150 HHAA TRINITY_DN116079_c0_g1 -0.00231005275 TRINITY_DN116079_c0_g1 100 201 FALSE 160 161
TRINITY_DN116079_c0_g1_150 HHAA TRINITY_DN116079_c0_g1 -0.00231005275 TRINITY_DN116079_c0_g1 100 201 FALSE 199 200
TRINITY_DN116079_c0_g1_150 HHAA TRINITY_DN116079_c0_g1 -0.00231005275 TRINITY_DN116079_c0_g1 100 201 FALSE 187 188
TRINITY_DN116079_c0_g1_150 HHAA TRINITY_DN116079_c0_g1 -0.00231005275 TRINITY_DN116079_c0_g1 100 201 FALSE 109 110
TRINITY_DN116079_c0_g1_150 HHAA TRINITY_DN116079_c0_g1 -0.00231005275 TRINITY_DN116079_c0_g1 100 201 FALSE 166 167
TRINITY_DN116079_c0_g1_150 HHAA TRINITY_DN116079_c0_g1 -0.00231005275 TRINITY_DN116079_c0_g1 100 201 FALSE 139 140
TRINITY_DN116079_c0_g1_150 HHAA TRINITY_DN116079_c0_g1 -0.00231005275 TRINITY_DN116079_c0_g1 100 201 FALSE 118 119
TRINITY_DN116079_c0_g1_150 HHAA TRINITY_DN116079_c0_g1 -0.00231005275 TRINITY_DN116079_c0_g1 100 201 FALSE 103 104
TRINITY_DN116079_c0_g1_150 HHAA TRINITY_DN116079_c0_g1 -0.00231005275 TRINITY_DN116079_c0_g1 100 201 FALSE 130 131
TRINITY_DN116079_c0_g1_150 HHAA TRINITY_DN116079_c0_g1 -0.00231005275 TRINITY_DN116079_c0_g1 100 201 FALSE 127 128
TRINITY_DN116079_c0_g1_150 HHAA TRINITY_DN116079_c0_g1 -0.00231005275 TRINITY_DN116079_c0_g1 100 201 FALSE 162 163
TRINITY_DN116079_c0_g1_150 HHAA TRINITY_DN116079_c0_g1 -0.00231005275 TRINITY_DN116079_c0_g1 100 201 FALSE 157 158
TRINITY_DN116079_c0_g1_150 HHAA TRINITY_DN116079_c0_g1 -0.00231005275 TRINITY_DN116079_c0_g1 100 201 FALSE 184 185
TRINITY_DN116079_c0_g1_150 HHHH TRINITY_DN116079_c0_g1 -0.00156427775 TRINITY_DN116079_c0_g1 100 201 FALSE 100 101
TRINITY_DN116079_c0_g1_150 HHHH TRINITY_DN116079_c0_g1 -0.00156427775 TRINITY_DN116079_c0_g1 100 201 FALSE 142 143
TRINITY_DN116079_c0_g1_150 HHHH TRINITY_DN116079_c0_g1 -0.00156427775 TRINITY_DN116079_c0_g1 100 201 FALSE 133 134
TRINITY_DN116079_c0_g1_150 HHHH TRINITY_DN116079_c0_g1 -0.00156427775 TRINITY_DN116079_c0_g1 100 201 FALSE 121 122
TRINITY_DN116079_c0_g1_150 HHHH TRINITY_DN116079_c0_g1 -0.00156427775 TRINITY_DN116079_c0_g1 100 201 FALSE 190 191
TRINITY_DN116079_c0_g1_150 HHHH TRINITY_DN116079_c0_g1 -0.00156427775 TRINITY_DN116079_c0_g1 100 201 FALSE 106 107
TRINITY_DN116079_c0_g1_150 HHHH TRINITY_DN116079_c0_g1 -0.00156427775 TRINITY_DN116079_c0_g1 100 201 FALSE 160 161
TRINITY_DN116079_c0_g1_150 HHHH TRINITY_DN116079_c0_g1 -0.00156427775 TRINITY_DN116079_c0_g1 100 201 FALSE 199 200
TRINITY_DN116079_c0_g1_150 HHHH TRINITY_DN116079_c0_g1 -0.00156427775 TRINITY_DN116079_c0_g1 100 201 FALSE 187 188
TRINITY_DN116079_c0_g1_150 HHHH TRINITY_DN116079_c0_g1 -0.00156427775 TRINITY_DN116079_c0_g1 100 201 FALSE 109 110
TRINITY_DN116079_c0_g1_150 HHHH TRINITY_DN116079_c0_g1 -0.00156427775 TRINITY_DN116079_c0_g1 100 201 FALSE 166 167
TRINITY_DN116079_c0_g1_150 HHHH TRINITY_DN116079_c0_g1 -0.00156427775 TRINITY_DN116079_c0_g1 100 201 FALSE 139 140
TRINITY_DN116079_c0_g1_150 HHHH TRINITY_DN116079_c0_g1 -0.00156427775 TRINITY_DN116079_c0_g1 100 201 FALSE 118 119
TRINITY_DN116079_c0_g1_150 HHHH TRINITY_DN116079_c0_g1 -0.00156427775 TRINITY_DN116079_c0_g1 100 201 FALSE 103 104
TRINITY_DN116079_c0_g1_150 HHHH TRINITY_DN116079_c0_g1 -0.00156427775 TRINITY_DN116079_c0_g1 100 201 FALSE 130 131
TRINITY_DN116079_c0_g1_150 HHHH TRINITY_DN116079_c0_g1 -0.00156427775 TRINITY_DN116079_c0_g1 100 201 FALSE 127 128
TRINITY_DN116079_c0_g1_150 HHHH TRINITY_DN116079_c0_g1 -0.00156427775 TRINITY_DN116079_c0_g1 100 201 FALSE 162 163
TRINITY_DN116079_c0_g1_150 HHHH TRINITY_DN116079_c0_g1 -0.00156427775 TRINITY_DN116079_c0_g1 100 201 FALSE 157 158
TRINITY_DN116079_c0_g1_150 HHHH TRINITY_DN116079_c0_g1 -0.00156427775 TRINITY_DN116079_c0_g1 100 201 FALSE 184 185
TRINITY_DN116079_c0_g1_150 AAHH TRINITY_DN116079_c0_g1 -7.31144999999989e-05 TRINITY_DN116079_c0_g1 100 201 FALSE 100 101
TRINITY_DN116079_c0_g1_150 AAHH TRINITY_DN116079_c0_g1 -7.31144999999989e-05 TRINITY_DN116079_c0_g1 100 201 FALSE 142 143
TRINITY_DN116079_c0_g1_150 AAHH TRINITY_DN116079_c0_g1 -7.31144999999989e-05 TRINITY_DN116079_c0_g1 100 201 FALSE 133 134
TRINITY_DN116079_c0_g1_150 AAHH TRINITY_DN116079_c0_g1 -7.31144999999989e-05 TRINITY_DN116079_c0_g1 100 201 FALSE 121 122
TRINITY_DN116079_c0_g1_150 AAHH TRINITY_DN116079_c0_g1 -7.31144999999989e-05 TRINITY_DN116079_c0_g1 100 201 FALSE 190 191
TRINITY_DN116079_c0_g1_150 AAHH TRINITY_DN116079_c0_g1 -7.31144999999989e-05 TRINITY_DN116079_c0_g1 100 201 FALSE 106 107
TRINITY_DN116079_c0_g1_150 AAHH TRINITY_DN116079_c0_g1 -7.31144999999989e-05 TRINITY_DN116079_c0_g1 100 201 FALSE 160 161
TRINITY_DN116079_c0_g1_150 AAHH TRINITY_DN116079_c0_g1 -7.31144999999989e-05 TRINITY_DN116079_c0_g1 100 201 FALSE 199 200
TRINITY_DN116079_c0_g1_150 AAHH TRINITY_DN116079_c0_g1 -7.31144999999989e-05 TRINITY_DN116079_c0_g1 100 201 FALSE 187 188
TRINITY_DN116079_c0_g1_150 AAHH TRINITY_DN116079_c0_g1 -7.31144999999989e-05 TRINITY_DN116079_c0_g1 100 201 FALSE 109 110
TRINITY_DN116079_c0_g1_150 AAHH TRINITY_DN116079_c0_g1 -7.31144999999989e-05 TRINITY_DN116079_c0_g1 100 201 FALSE 166 167
TRINITY_DN116079_c0_g1_150 AAHH TRINITY_DN116079_c0_g1 -7.31144999999989e-05 TRINITY_DN116079_c0_g1 100 201 FALSE 139 140
TRINITY_DN116079_c0_g1_150 AAHH TRINITY_DN116079_c0_g1 -7.31144999999989e-05 TRINITY_DN116079_c0_g1 100 201 FALSE 118 119
TRINITY_DN116079_c0_g1_150 AAHH TRINITY_DN116079_c0_g1 -7.31144999999989e-05 TRINITY_DN116079_c0_g1 100 201 FALSE 103 104
TRINITY_DN116079_c0_g1_150 AAHH TRINITY_DN116079_c0_g1 -7.31144999999989e-05 TRINITY_DN116079_c0_g1 100 201 FALSE 130 131
TRINITY_DN116079_c0_g1_150 AAHH TRINITY_DN116079_c0_g1 -7.31144999999989e-05 TRINITY_DN116079_c0_g1 100 201 FALSE 127 128
TRINITY_DN116079_c0_g1_150 AAHH TRINITY_DN116079_c0_g1 -7.31144999999989e-05 TRINITY_DN116079_c0_g1 100 201 FALSE 162 163
TRINITY_DN116079_c0_g1_150 AAHH TRINITY_DN116079_c0_g1 -7.31144999999989e-05 TRINITY_DN116079_c0_g1 100 201 FALSE 157 158
TRINITY_DN116079_c0_g1_150 AAHH TRINITY_DN116079_c0_g1 -7.31144999999989e-05 TRINITY_DN116079_c0_g1 100 201 FALSE 184 185
TRINITY_DN116079_c0_g1_250 AAHH TRINITY_DN116079_c0_g1 0.00217072525 TRINITY_DN116079_c0_g1 200 301 FALSE 202 203
TRINITY_DN116079_c0_g1_250 AAHH TRINITY_DN116079_c0_g1 0.00217072525 TRINITY_DN116079_c0_g1 200 301 FALSE 214 215
TRINITY_DN116079_c0_g1_250 AAHH TRINITY_DN116079_c0_g1 0.00217072525 TRINITY_DN116079_c0_g1 200 301 FALSE 238 239
TRINITY_DN116079_c0_g1_250 AAHH TRINITY_DN116079_c0_g1 0.00217072525 TRINITY_DN116079_c0_g1 200 301 FALSE 283 284
TRINITY_DN116079_c0_g1_250 AAHH TRINITY_DN116079_c0_g1 0.00217072525 TRINITY_DN116079_c0_g1 200 301 FALSE 298 299
TRINITY_DN116079_c0_g1_250 AAHH TRINITY_DN116079_c0_g1 0.00217072525 TRINITY_DN116079_c0_g1 200 301 FALSE 292 293
TRINITY_DN116079_c0_g1_250 AAHH TRINITY_DN116079_c0_g1 0.00217072525 TRINITY_DN116079_c0_g1 200 301 FALSE 295 296
TRINITY_DN116079_c0_g1_250 AAHH TRINITY_DN116079_c0_g1 0.00217072525 TRINITY_DN116079_c0_g1 200 301 FALSE 208 209
TRINITY_DN116079_c0_g1_250 AAHH TRINITY_DN116079_c0_g1 0.00217072525 TRINITY_DN116079_c0_g1 200 301 FALSE 211 212
TRINITY_DN116079_c0_g1_250 AAHH TRINITY_DN116079_c0_g1 0.00217072525 TRINITY_DN116079_c0_g1 200 301 FALSE 232 233
TRINITY_DN116079_c0_g1_250 HHHH TRINITY_DN116079_c0_g1 0.00070508225 TRINITY_DN116079_c0_g1 200 301 FALSE 202 203
TRINITY_DN116079_c0_g1_250 HHHH TRINITY_DN116079_c0_g1 0.00070508225 TRINITY_DN116079_c0_g1 200 301 FALSE 214 215
TRINITY_DN116079_c0_g1_250 HHHH TRINITY_DN116079_c0_g1 0.00070508225 TRINITY_DN116079_c0_g1 200 301 FALSE 238 239
TRINITY_DN116079_c0_g1_250 HHHH TRINITY_DN116079_c0_g1 0.00070508225 TRINITY_DN116079_c0_g1 200 301 FALSE 283 284
TRINITY_DN116079_c0_g1_250 HHHH TRINITY_DN116079_c0_g1 0.00070508225 TRINITY_DN116079_c0_g1 200 301 FALSE 298 299
TRINITY_DN116079_c0_g1_250 HHHH TRINITY_DN116079_c0_g1 0.00070508225 TRINITY_DN116079_c0_g1 200 301 FALSE 292 293
TRINITY_DN116079_c0_g1_250 HHHH TRINITY_DN116079_c0_g1 0.00070508225 TRINITY_DN116079_c0_g1 200 301 FALSE 295 296
TRINITY_DN116079_c0_g1_250 HHHH TRINITY_DN116079_c0_g1 0.00070508225 TRINITY_DN116079_c0_g1 200 301 FALSE 208 209
TRINITY_DN116079_c0_g1_250 HHHH TRINITY_DN116079_c0_g1 0.00070508225 TRINITY_DN116079_c0_g1 200 301 FALSE 211 212
TRINITY_DN116079_c0_g1_250 HHHH TRINITY_DN116079_c0_g1 0.00070508225 TRINITY_DN116079_c0_g1 200 301 FALSE 232 233
TRINITY_DN116079_c0_g1_250 HHAA TRINITY_DN116079_c0_g1 0.0022290785 TRINITY_DN116079_c0_g1 200 301 FALSE 202 203
TRINITY_DN116079_c0_g1_250 HHAA TRINITY_DN116079_c0_g1 0.0022290785 TRINITY_DN116079_c0_g1 200 301 FALSE 214 215
TRINITY_DN116079_c0_g1_250 HHAA TRINITY_DN116079_c0_g1 0.0022290785 TRINITY_DN116079_c0_g1 200 301 FALSE 238 239
TRINITY_DN116079_c0_g1_250 HHAA TRINITY_DN116079_c0_g1 0.0022290785 TRINITY_DN116079_c0_g1 200 301 FALSE 283 284
TRINITY_DN116079_c0_g1_250 HHAA TRINITY_DN116079_c0_g1 0.0022290785 TRINITY_DN116079_c0_g1 200 301 FALSE 298 299
TRINITY_DN116079_c0_g1_250 HHAA TRINITY_DN116079_c0_g1 0.0022290785 TRINITY_DN116079_c0_g1 200 301 FALSE 292 293
TRINITY_DN116079_c0_g1_250 HHAA TRINITY_DN116079_c0_g1 0.0022290785 TRINITY_DN116079_c0_g1 200 301 FALSE 295 296
TRINITY_DN116079_c0_g1_250 HHAA TRINITY_DN116079_c0_g1 0.0022290785 TRINITY_DN116079_c0_g1 200 301 FALSE 208 209
TRINITY_DN116079_c0_g1_250 HHAA TRINITY_DN116079_c0_g1 0.0022290785 TRINITY_DN116079_c0_g1 200 301 FALSE 211 212
TRINITY_DN116079_c0_g1_250 HHAA TRINITY_DN116079_c0_g1 0.0022290785 TRINITY_DN116079_c0_g1 200 301 FALSE 232 233
TRINITY_DN116079_c0_g1_350 HHAA TRINITY_DN116079_c0_g1 0.0049007525 TRINITY_DN116079_c0_g1 300 401 FALSE 301 302
TRINITY_DN116079_c0_g1_350 HHAA TRINITY_DN116079_c0_g1 0.0049007525 TRINITY_DN116079_c0_g1 300 401 FALSE 379 380
TRINITY_DN116079_c0_g1_350 HHAA TRINITY_DN116079_c0_g1 0.0049007525 TRINITY_DN116079_c0_g1 300 401 FALSE 391 392
TRINITY_DN116079_c0_g1_350 HHAA TRINITY_DN116079_c0_g1 0.0049007525 TRINITY_DN116079_c0_g1 300 401 FALSE 304 305
TRINITY_DN116079_c0_g1_350 HHAA TRINITY_DN116079_c0_g1 0.0049007525 TRINITY_DN116079_c0_g1 300 401 FALSE 370 371
TRINITY_DN116079_c0_g1_350 HHAA TRINITY_DN116079_c0_g1 0.0049007525 TRINITY_DN116079_c0_g1 300 401 FALSE 382 383
TRINITY_DN116079_c0_g1_350 HHAA TRINITY_DN116079_c0_g1 0.0049007525 TRINITY_DN116079_c0_g1 300 401 FALSE 388 389
TRINITY_DN116079_c0_g1_350 HHAA TRINITY_DN116079_c0_g1 0.0049007525 TRINITY_DN116079_c0_g1 300 401 FALSE 400 401
TRINITY_DN116079_c0_g1_350 HHHH TRINITY_DN116079_c0_g1 -0.0038683115 TRINITY_DN116079_c0_g1 300 401 FALSE 301 302
TRINITY_DN116079_c0_g1_350 HHHH TRINITY_DN116079_c0_g1 -0.0038683115 TRINITY_DN116079_c0_g1 300 401 FALSE 379 380
TRINITY_DN116079_c0_g1_350 HHHH TRINITY_DN116079_c0_g1 -0.0038683115 TRINITY_DN116079_c0_g1 300 401 FALSE 391 392
TRINITY_DN116079_c0_g1_350 HHHH TRINITY_DN116079_c0_g1 -0.0038683115 TRINITY_DN116079_c0_g1 300 401 FALSE 304 305
TRINITY_DN116079_c0_g1_350 HHHH TRINITY_DN116079_c0_g1 -0.0038683115 TRINITY_DN116079_c0_g1 300 401 FALSE 370 371
TRINITY_DN116079_c0_g1_350 HHHH TRINITY_DN116079_c0_g1 -0.0038683115 TRINITY_DN116079_c0_g1 300 401 FALSE 382 383
TRINITY_DN116079_c0_g1_350 HHHH TRINITY_DN116079_c0_g1 -0.0038683115 TRINITY_DN116079_c0_g1 300 401 FALSE 388 389
TRINITY_DN116079_c0_g1_350 HHHH TRINITY_DN116079_c0_g1 -0.0038683115 TRINITY_DN116079_c0_g1 300 401 FALSE 400 401
TRINITY_DN116079_c0_g1_350 AAHH TRINITY_DN116079_c0_g1 0.01219862575 TRINITY_DN116079_c0_g1 300 401 FALSE 301 302
TRINITY_DN116079_c0_g1_350 AAHH TRINITY_DN116079_c0_g1 0.01219862575 TRINITY_DN116079_c0_g1 300 401 FALSE 379 380
TRINITY_DN116079_c0_g1_350 AAHH TRINITY_DN116079_c0_g1 0.01219862575 TRINITY_DN116079_c0_g1 300 401 FALSE 391 392
TRINITY_DN116079_c0_g1_350 AAHH TRINITY_DN116079_c0_g1 0.01219862575 TRINITY_DN116079_c0_g1 300 401 FALSE 304 305
TRINITY_DN116079_c0_g1_350 AAHH TRINITY_DN116079_c0_g1 0.01219862575 TRINITY_DN116079_c0_g1 300 401 FALSE 370 371
TRINITY_DN116079_c0_g1_350 AAHH TRINITY_DN116079_c0_g1 0.01219862575 TRINITY_DN116079_c0_g1 300 401 FALSE 382 383
TRINITY_DN116079_c0_g1_350 AAHH TRINITY_DN116079_c0_g1 0.01219862575 TRINITY_DN116079_c0_g1 300 401 FALSE 388 389
TRINITY_DN116079_c0_g1_350 AAHH TRINITY_DN116079_c0_g1 0.01219862575 TRINITY_DN116079_c0_g1 300 401 FALSE 400 401
TRINITY_DN116079_c0_g1_450 HHAA TRINITY_DN116079_c0_g1 1.68442500000018e-05 TRINITY_DN116079_c0_g1 400 501 FALSE 463 464
TRINITY_DN116079_c0_g1_450 HHAA TRINITY_DN116079_c0_g1 1.68442500000018e-05 TRINITY_DN116079_c0_g1 400 501 FALSE 448 449
TRINITY_DN116079_c0_g1_450 HHAA TRINITY_DN116079_c0_g1 1.68442500000018e-05 TRINITY_DN116079_c0_g1 400 501 FALSE 436 437
TRINITY_DN116079_c0_g1_450 HHAA TRINITY_DN116079_c0_g1 1.68442500000018e-05 TRINITY_DN116079_c0_g1 400 501 FALSE 430 431
TRINITY_DN116079_c0_g1_450 HHAA TRINITY_DN116079_c0_g1 1.68442500000018e-05 TRINITY_DN116079_c0_g1 400 501 FALSE 444 445
TRINITY_DN116079_c0_g1_450 HHAA TRINITY_DN116079_c0_g1 1.68442500000018e-05 TRINITY_DN116079_c0_g1 400 501 FALSE 490 491
TRINITY_DN116079_c0_g1_450 HHAA TRINITY_DN116079_c0_g1 1.68442500000018e-05 TRINITY_DN116079_c0_g1 400 501 FALSE 403 404
TRINITY_DN116079_c0_g1_450 HHAA TRINITY_DN116079_c0_g1 1.68442500000018e-05 TRINITY_DN116079_c0_g1 400 501 FALSE 421 422
TRINITY_DN116079_c0_g1_450 HHAA TRINITY_DN116079_c0_g1 1.68442500000018e-05 TRINITY_DN116079_c0_g1 400 501 FALSE 406 407
TRINITY_DN116079_c0_g1_450 HHAA TRINITY_DN116079_c0_g1 1.68442500000018e-05 TRINITY_DN116079_c0_g1 400 501 FALSE 433 434
TRINITY_DN116079_c0_g1_450 HHAA TRINITY_DN116079_c0_g1 1.68442500000018e-05 TRINITY_DN116079_c0_g1 400 501 FALSE 454 455
TRINITY_DN116079_c0_g1_450 HHAA TRINITY_DN116079_c0_g1 1.68442500000018e-05 TRINITY_DN116079_c0_g1 400 501 FALSE 445 446
TRINITY_DN116079_c0_g1_450 HHAA TRINITY_DN116079_c0_g1 1.68442500000018e-05 TRINITY_DN116079_c0_g1 400 501 FALSE 457 458
TRINITY_DN116079_c0_g1_450 HHAA TRINITY_DN116079_c0_g1 1.68442500000018e-05 TRINITY_DN116079_c0_g1 400 501 FALSE 469 470
TRINITY_DN116079_c0_g1_450 HHAA TRINITY_DN116079_c0_g1 1.68442500000018e-05 TRINITY_DN116079_c0_g1 400 501 FALSE 400 401
TRINITY_DN116079_c0_g1_450 HHAA TRINITY_DN116079_c0_g1 1.68442500000018e-05 TRINITY_DN116079_c0_g1 400 501 FALSE 426 427
TRINITY_DN116079_c0_g1_450 HHAA TRINITY_DN116079_c0_g1 1.68442500000018e-05 TRINITY_DN116079_c0_g1 400 501 FALSE 499 500
TRINITY_DN116079_c0_g1_450 HHAA TRINITY_DN116079_c0_g1 1.68442500000018e-05 TRINITY_DN116079_c0_g1 400 501 FALSE 498 499
TRINITY_DN116079_c0_g1_450 HHAA TRINITY_DN116079_c0_g1 1.68442500000018e-05 TRINITY_DN116079_c0_g1 400 501 FALSE 484 485
TRINITY_DN116079_c0_g1_450 HHAA TRINITY_DN116079_c0_g1 1.68442500000018e-05 TRINITY_DN116079_c0_g1 400 501 FALSE 496 497
TRINITY_DN116079_c0_g1_450 AAHH TRINITY_DN116079_c0_g1 0.000737580000000002 TRINITY_DN116079_c0_g1 400 501 FALSE 463 464
TRINITY_DN116079_c0_g1_450 AAHH TRINITY_DN116079_c0_g1 0.000737580000000002 TRINITY_DN116079_c0_g1 400 501 FALSE 448 449
TRINITY_DN116079_c0_g1_450 AAHH TRINITY_DN116079_c0_g1 0.000737580000000002 TRINITY_DN116079_c0_g1 400 501 FALSE 436 437
TRINITY_DN116079_c0_g1_450 AAHH TRINITY_DN116079_c0_g1 0.000737580000000002 TRINITY_DN116079_c0_g1 400 501 FALSE 430 431
TRINITY_DN116079_c0_g1_450 AAHH TRINITY_DN116079_c0_g1 0.000737580000000002 TRINITY_DN116079_c0_g1 400 501 FALSE 444 445
TRINITY_DN116079_c0_g1_450 AAHH TRINITY_DN116079_c0_g1 0.000737580000000002 TRINITY_DN116079_c0_g1 400 501 FALSE 490 491
TRINITY_DN116079_c0_g1_450 AAHH TRINITY_DN116079_c0_g1 0.000737580000000002 TRINITY_DN116079_c0_g1 400 501 FALSE 403 404
TRINITY_DN116079_c0_g1_450 AAHH TRINITY_DN116079_c0_g1 0.000737580000000002 TRINITY_DN116079_c0_g1 400 501 FALSE 421 422
TRINITY_DN116079_c0_g1_450 AAHH TRINITY_DN116079_c0_g1 0.000737580000000002 TRINITY_DN116079_c0_g1 400 501 FALSE 406 407
TRINITY_DN116079_c0_g1_450 AAHH TRINITY_DN116079_c0_g1 0.000737580000000002 TRINITY_DN116079_c0_g1 400 501 FALSE 433 434
TRINITY_DN116079_c0_g1_450 AAHH TRINITY_DN116079_c0_g1 0.000737580000000002 TRINITY_DN116079_c0_g1 400 501 FALSE 454 455
TRINITY_DN116079_c0_g1_450 AAHH TRINITY_DN116079_c0_g1 0.000737580000000002 TRINITY_DN116079_c0_g1 400 501 FALSE 445 446
TRINITY_DN116079_c0_g1_450 AAHH TRINITY_DN116079_c0_g1 0.000737580000000002 TRINITY_DN116079_c0_g1 400 501 FALSE 457 458
TRINITY_DN116079_c0_g1_450 AAHH TRINITY_DN116079_c0_g1 0.000737580000000002 TRINITY_DN116079_c0_g1 400 501 FALSE 469 470
TRINITY_DN116079_c0_g1_450 AAHH TRINITY_DN116079_c0_g1 0.000737580000000002 TRINITY_DN116079_c0_g1 400 501 FALSE 400 401
TRINITY_DN116079_c0_g1_450 AAHH TRINITY_DN116079_c0_g1 0.000737580000000002 TRINITY_DN116079_c0_g1 400 501 FALSE 426 427
TRINITY_DN116079_c0_g1_450 AAHH TRINITY_DN116079_c0_g1 0.000737580000000002 TRINITY_DN116079_c0_g1 400 501 FALSE 499 500
TRINITY_DN116079_c0_g1_450 AAHH TRINITY_DN116079_c0_g1 0.000737580000000002 TRINITY_DN116079_c0_g1 400 501 FALSE 498 499
TRINITY_DN116079_c0_g1_450 AAHH TRINITY_DN116079_c0_g1 0.000737580000000002 TRINITY_DN116079_c0_g1 400 501 FALSE 484 485
TRINITY_DN116079_c0_g1_450 AAHH TRINITY_DN116079_c0_g1 0.000737580000000002 TRINITY_DN116079_c0_g1 400 501 FALSE 496 497
TRINITY_DN116079_c0_g1_450 HHHH TRINITY_DN116079_c0_g1 0.00250370875 TRINITY_DN116079_c0_g1 400 501 FALSE 463 464
TRINITY_DN116079_c0_g1_450 HHHH TRINITY_DN116079_c0_g1 0.00250370875 TRINITY_DN116079_c0_g1 400 501 FALSE 448 449
TRINITY_DN116079_c0_g1_450 HHHH TRINITY_DN116079_c0_g1 0.00250370875 TRINITY_DN116079_c0_g1 400 501 FALSE 436 437
TRINITY_DN116079_c0_g1_450 HHHH TRINITY_DN116079_c0_g1 0.00250370875 TRINITY_DN116079_c0_g1 400 501 FALSE 430 431
TRINITY_DN116079_c0_g1_450 HHHH TRINITY_DN116079_c0_g1 0.00250370875 TRINITY_DN116079_c0_g1 400 501 FALSE 444 445
TRINITY_DN116079_c0_g1_450 HHHH TRINITY_DN116079_c0_g1 0.00250370875 TRINITY_DN116079_c0_g1 400 501 FALSE 490 491
TRINITY_DN116079_c0_g1_450 HHHH TRINITY_DN116079_c0_g1 0.00250370875 TRINITY_DN116079_c0_g1 400 501 FALSE 403 404
TRINITY_DN116079_c0_g1_450 HHHH TRINITY_DN116079_c0_g1 0.00250370875 TRINITY_DN116079_c0_g1 400 501 FALSE 421 422
TRINITY_DN116079_c0_g1_450 HHHH TRINITY_DN116079_c0_g1 0.00250370875 TRINITY_DN116079_c0_g1 400 501 FALSE 406 407
TRINITY_DN116079_c0_g1_450 HHHH TRINITY_DN116079_c0_g1 0.00250370875 TRINITY_DN116079_c0_g1 400 501 FALSE 433 434
TRINITY_DN116079_c0_g1_450 HHHH TRINITY_DN116079_c0_g1 0.00250370875 TRINITY_DN116079_c0_g1 400 501 FALSE 454 455
TRINITY_DN116079_c0_g1_450 HHHH TRINITY_DN116079_c0_g1 0.00250370875 TRINITY_DN116079_c0_g1 400 501 FALSE 445 446
TRINITY_DN116079_c0_g1_450 HHHH TRINITY_DN116079_c0_g1 0.00250370875 TRINITY_DN116079_c0_g1 400 501 FALSE 457 458
TRINITY_DN116079_c0_g1_450 HHHH TRINITY_DN116079_c0_g1 0.00250370875 TRINITY_DN116079_c0_g1 400 501 FALSE 469 470
TRINITY_DN116079_c0_g1_450 HHHH TRINITY_DN116079_c0_g1 0.00250370875 TRINITY_DN116079_c0_g1 400 501 FALSE 400 401
TRINITY_DN116079_c0_g1_450 HHHH TRINITY_DN116079_c0_g1 0.00250370875 TRINITY_DN116079_c0_g1 400 501 FALSE 426 427
TRINITY_DN116079_c0_g1_450 HHHH TRINITY_DN116079_c0_g1 0.00250370875 TRINITY_DN116079_c0_g1 400 501 FALSE 499 500
TRINITY_DN116079_c0_g1_450 HHHH TRINITY_DN116079_c0_g1 0.00250370875 TRINITY_DN116079_c0_g1 400 501 FALSE 498 499
TRINITY_DN116079_c0_g1_450 HHHH TRINITY_DN116079_c0_g1 0.00250370875 TRINITY_DN116079_c0_g1 400 501 FALSE 484 485
TRINITY_DN116079_c0_g1_450 HHHH TRINITY_DN116079_c0_g1 0.00250370875 TRINITY_DN116079_c0_g1 400 501 FALSE 496 497
TRINITY_DN116107_c1_g2_1050 AAHH TRINITY_DN116107_c1_g2 0.001309641 NA NA NA FALSE NA NA
TRINITY_DN116107_c1_g2_1050 HHAA TRINITY_DN116107_c1_g2 -0.00038532425 NA NA NA FALSE NA NA
TRINITY_DN116107_c1_g2_1050 HHHH TRINITY_DN116107_c1_g2 -0.00097633075 NA NA NA FALSE NA NA
TRINITY_DN116107_c1_g2_1250 AAHH TRINITY_DN116107_c1_g2 0 NA NA NA FALSE NA NA
TRINITY_DN116107_c1_g2_1250 HHAA TRINITY_DN116107_c1_g2 -0.0002511335 NA NA NA FALSE NA NA
TRINITY_DN116107_c1_g2_1250 HHHH TRINITY_DN116107_c1_g2 -0.0002511335 NA NA NA FALSE NA NA
TRINITY_DN116107_c1_g2_1450 AAHH TRINITY_DN116107_c1_g2 -0.000334335 NA NA NA FALSE NA NA
TRINITY_DN116107_c1_g2_1450 HHAA TRINITY_DN116107_c1_g2 -9.4232e-05 NA NA NA FALSE NA NA
TRINITY_DN116107_c1_g2_1450 HHHH TRINITY_DN116107_c1_g2 -0.00151300025 NA NA NA FALSE NA NA
TRINITY_DN116107_c1_g2_750 AAHH TRINITY_DN116107_c1_g2 0.0007681625 NA NA NA FALSE NA NA
TRINITY_DN116107_c1_g2_750 HHAA TRINITY_DN116107_c1_g2 -0.00032677125 NA NA NA FALSE NA NA
TRINITY_DN116107_c1_g2_750 HHHH TRINITY_DN116107_c1_g2 -4.386225e-05 NA NA NA FALSE NA NA
TRINITY_DN116107_c1_g2_950 AAHH TRINITY_DN116107_c1_g2 0.001504963 NA NA NA FALSE NA NA
TRINITY_DN116107_c1_g2_950 HHAA TRINITY_DN116107_c1_g2 -0.00492366775 NA NA NA FALSE NA NA
TRINITY_DN116107_c1_g2_950 HHHH TRINITY_DN116107_c1_g2 -0.00492366775 NA NA NA FALSE NA NA
TRINITY_DN116229_c0_g1_950 HHAA TRINITY_DN116229_c0_g1 0.00020554175 TRINITY_DN116229_c0_g1 900 1001 FALSE 992 993
TRINITY_DN116229_c0_g1_950 HHAA TRINITY_DN116229_c0_g1 0.00020554175 TRINITY_DN116229_c0_g1 900 1001 FALSE 956 957
TRINITY_DN116229_c0_g1_950 AAHH TRINITY_DN116229_c0_g1 0.002985741 TRINITY_DN116229_c0_g1 900 1001 FALSE 992 993
TRINITY_DN116229_c0_g1_950 AAHH TRINITY_DN116229_c0_g1 0.002985741 TRINITY_DN116229_c0_g1 900 1001 FALSE 956 957
TRINITY_DN116229_c0_g1_950 HHHH TRINITY_DN116229_c0_g1 -0.0004684145 TRINITY_DN116229_c0_g1 900 1001 FALSE 992 993
TRINITY_DN116229_c0_g1_950 HHHH TRINITY_DN116229_c0_g1 -0.0004684145 TRINITY_DN116229_c0_g1 900 1001 FALSE 956 957
TRINITY_DN116247_c0_g2_150 HHAA TRINITY_DN116247_c0_g2 0.0033715325 TRINITY_DN116247_c0_g2 100 201 FALSE 130 131
TRINITY_DN116247_c0_g2_150 HHAA TRINITY_DN116247_c0_g2 0.0033715325 TRINITY_DN116247_c0_g2 100 201 FALSE 163 164
TRINITY_DN116247_c0_g2_150 HHAA TRINITY_DN116247_c0_g2 0.0033715325 TRINITY_DN116247_c0_g2 100 201 FALSE 148 149
TRINITY_DN116247_c0_g2_150 HHAA TRINITY_DN116247_c0_g2 0.0033715325 TRINITY_DN116247_c0_g2 100 201 FALSE 106 107
TRINITY_DN116247_c0_g2_150 HHAA TRINITY_DN116247_c0_g2 0.0033715325 TRINITY_DN116247_c0_g2 100 201 FALSE 109 110
TRINITY_DN116247_c0_g2_150 HHAA TRINITY_DN116247_c0_g2 0.0033715325 TRINITY_DN116247_c0_g2 100 201 TRUE 160 161
TRINITY_DN116247_c0_g2_150 HHAA TRINITY_DN116247_c0_g2 0.0033715325 TRINITY_DN116247_c0_g2 100 201 TRUE 133 134
TRINITY_DN116247_c0_g2_150 HHAA TRINITY_DN116247_c0_g2 0.0033715325 TRINITY_DN116247_c0_g2 100 201 FALSE 151 152
TRINITY_DN116247_c0_g2_150 AAHH TRINITY_DN116247_c0_g2 -0.0013493875 TRINITY_DN116247_c0_g2 100 201 FALSE 130 131
TRINITY_DN116247_c0_g2_150 AAHH TRINITY_DN116247_c0_g2 -0.0013493875 TRINITY_DN116247_c0_g2 100 201 FALSE 163 164
TRINITY_DN116247_c0_g2_150 AAHH TRINITY_DN116247_c0_g2 -0.0013493875 TRINITY_DN116247_c0_g2 100 201 FALSE 148 149
TRINITY_DN116247_c0_g2_150 AAHH TRINITY_DN116247_c0_g2 -0.0013493875 TRINITY_DN116247_c0_g2 100 201 FALSE 106 107
TRINITY_DN116247_c0_g2_150 AAHH TRINITY_DN116247_c0_g2 -0.0013493875 TRINITY_DN116247_c0_g2 100 201 FALSE 109 110
TRINITY_DN116247_c0_g2_150 AAHH TRINITY_DN116247_c0_g2 -0.0013493875 TRINITY_DN116247_c0_g2 100 201 TRUE 160 161
TRINITY_DN116247_c0_g2_150 AAHH TRINITY_DN116247_c0_g2 -0.0013493875 TRINITY_DN116247_c0_g2 100 201 TRUE 133 134
TRINITY_DN116247_c0_g2_150 AAHH TRINITY_DN116247_c0_g2 -0.0013493875 TRINITY_DN116247_c0_g2 100 201 FALSE 151 152
TRINITY_DN116247_c0_g2_150 HHHH TRINITY_DN116247_c0_g2 0.002239705 TRINITY_DN116247_c0_g2 100 201 FALSE 130 131
TRINITY_DN116247_c0_g2_150 HHHH TRINITY_DN116247_c0_g2 0.002239705 TRINITY_DN116247_c0_g2 100 201 FALSE 163 164
TRINITY_DN116247_c0_g2_150 HHHH TRINITY_DN116247_c0_g2 0.002239705 TRINITY_DN116247_c0_g2 100 201 FALSE 148 149
TRINITY_DN116247_c0_g2_150 HHHH TRINITY_DN116247_c0_g2 0.002239705 TRINITY_DN116247_c0_g2 100 201 FALSE 106 107
TRINITY_DN116247_c0_g2_150 HHHH TRINITY_DN116247_c0_g2 0.002239705 TRINITY_DN116247_c0_g2 100 201 FALSE 109 110
TRINITY_DN116247_c0_g2_150 HHHH TRINITY_DN116247_c0_g2 0.002239705 TRINITY_DN116247_c0_g2 100 201 TRUE 160 161
TRINITY_DN116247_c0_g2_150 HHHH TRINITY_DN116247_c0_g2 0.002239705 TRINITY_DN116247_c0_g2 100 201 TRUE 133 134
TRINITY_DN116247_c0_g2_150 HHHH TRINITY_DN116247_c0_g2 0.002239705 TRINITY_DN116247_c0_g2 100 201 FALSE 151 152
TRINITY_DN116247_c0_g2_250 AAHH TRINITY_DN116247_c0_g2 -0.002295017 NA NA NA FALSE NA NA
TRINITY_DN116247_c0_g2_250 HHHH TRINITY_DN116247_c0_g2 0.0015700655 NA NA NA FALSE NA NA
TRINITY_DN116247_c0_g2_250 HHAA TRINITY_DN116247_c0_g2 -0.00314596925 NA NA NA FALSE NA NA
TRINITY_DN116247_c0_g2_350 AAHH TRINITY_DN116247_c0_g2 0.0014155715 NA NA NA FALSE NA NA
TRINITY_DN116247_c0_g2_350 HHAA TRINITY_DN116247_c0_g2 0.00522822925 NA NA NA FALSE NA NA
TRINITY_DN116247_c0_g2_350 HHHH TRINITY_DN116247_c0_g2 -0.00113246375 NA NA NA FALSE NA NA
TRINITY_DN116247_c0_g2_450 AAHH TRINITY_DN116247_c0_g2 -0.000479094499999999 NA NA NA FALSE NA NA
TRINITY_DN116247_c0_g2_450 HHHH TRINITY_DN116247_c0_g2 -0.00102737725 NA NA NA FALSE NA NA
TRINITY_DN116247_c0_g2_450 HHAA TRINITY_DN116247_c0_g2 0.00452381125 NA NA NA FALSE NA NA
TRINITY_DN116247_c0_g2_550 HHAA TRINITY_DN116247_c0_g2 -0.0014108865 TRINITY_DN116247_c0_g2 500 601 TRUE 568 569
TRINITY_DN116247_c0_g2_550 HHAA TRINITY_DN116247_c0_g2 -0.0014108865 TRINITY_DN116247_c0_g2 500 601 FALSE 589 590
TRINITY_DN116247_c0_g2_550 AAHH TRINITY_DN116247_c0_g2 0.00334833475 TRINITY_DN116247_c0_g2 500 601 TRUE 568 569
TRINITY_DN116247_c0_g2_550 AAHH TRINITY_DN116247_c0_g2 0.00334833475 TRINITY_DN116247_c0_g2 500 601 FALSE 589 590
TRINITY_DN116247_c0_g2_550 HHHH TRINITY_DN116247_c0_g2 -0.011171655 TRINITY_DN116247_c0_g2 500 601 TRUE 568 569
TRINITY_DN116247_c0_g2_550 HHHH TRINITY_DN116247_c0_g2 -0.011171655 TRINITY_DN116247_c0_g2 500 601 FALSE 589 590
TRINITY_DN116322_c0_g1_450 HHHH TRINITY_DN116322_c0_g1 -0.0036120965 TRINITY_DN116322_c0_g1 400 501 FALSE 478 479
TRINITY_DN116322_c0_g1_450 HHHH TRINITY_DN116322_c0_g1 -0.0036120965 TRINITY_DN116322_c0_g1 400 501 FALSE 463 464
TRINITY_DN116322_c0_g1_450 HHHH TRINITY_DN116322_c0_g1 -0.0036120965 TRINITY_DN116322_c0_g1 400 501 FALSE 436 437
TRINITY_DN116322_c0_g1_450 HHHH TRINITY_DN116322_c0_g1 -0.0036120965 TRINITY_DN116322_c0_g1 400 501 FALSE 490 491
TRINITY_DN116322_c0_g1_450 HHHH TRINITY_DN116322_c0_g1 -0.0036120965 TRINITY_DN116322_c0_g1 400 501 TRUE 472 473
TRINITY_DN116322_c0_g1_450 HHHH TRINITY_DN116322_c0_g1 -0.0036120965 TRINITY_DN116322_c0_g1 400 501 FALSE 451 452
TRINITY_DN116322_c0_g1_450 HHAA TRINITY_DN116322_c0_g1 -0.000128737 TRINITY_DN116322_c0_g1 400 501 FALSE 478 479
TRINITY_DN116322_c0_g1_450 HHAA TRINITY_DN116322_c0_g1 -0.000128737 TRINITY_DN116322_c0_g1 400 501 FALSE 463 464
TRINITY_DN116322_c0_g1_450 HHAA TRINITY_DN116322_c0_g1 -0.000128737 TRINITY_DN116322_c0_g1 400 501 FALSE 436 437
TRINITY_DN116322_c0_g1_450 HHAA TRINITY_DN116322_c0_g1 -0.000128737 TRINITY_DN116322_c0_g1 400 501 FALSE 490 491
TRINITY_DN116322_c0_g1_450 HHAA TRINITY_DN116322_c0_g1 -0.000128737 TRINITY_DN116322_c0_g1 400 501 TRUE 472 473
TRINITY_DN116322_c0_g1_450 HHAA TRINITY_DN116322_c0_g1 -0.000128737 TRINITY_DN116322_c0_g1 400 501 FALSE 451 452
TRINITY_DN116322_c0_g1_450 AAHH TRINITY_DN116322_c0_g1 0.0009310835 TRINITY_DN116322_c0_g1 400 501 FALSE 478 479
TRINITY_DN116322_c0_g1_450 AAHH TRINITY_DN116322_c0_g1 0.0009310835 TRINITY_DN116322_c0_g1 400 501 FALSE 463 464
TRINITY_DN116322_c0_g1_450 AAHH TRINITY_DN116322_c0_g1 0.0009310835 TRINITY_DN116322_c0_g1 400 501 FALSE 436 437
TRINITY_DN116322_c0_g1_450 AAHH TRINITY_DN116322_c0_g1 0.0009310835 TRINITY_DN116322_c0_g1 400 501 FALSE 490 491
TRINITY_DN116322_c0_g1_450 AAHH TRINITY_DN116322_c0_g1 0.0009310835 TRINITY_DN116322_c0_g1 400 501 TRUE 472 473
TRINITY_DN116322_c0_g1_450 AAHH TRINITY_DN116322_c0_g1 0.0009310835 TRINITY_DN116322_c0_g1 400 501 FALSE 451 452
TRINITY_DN116427_c0_g1_1250 AAHH TRINITY_DN116427_c0_g1 0.00473810825 NA NA NA FALSE NA NA
TRINITY_DN116427_c0_g1_1250 HHAA TRINITY_DN116427_c0_g1 0.0030960885 NA NA NA FALSE NA NA
TRINITY_DN116427_c0_g1_1250 HHHH TRINITY_DN116427_c0_g1 6.64025000000001e-06 NA NA NA FALSE NA NA
TRINITY_DN116427_c0_g1_1550 AAHH TRINITY_DN116427_c0_g1 -0.00418418625 NA NA NA FALSE NA NA
TRINITY_DN116427_c0_g1_1550 HHHH TRINITY_DN116427_c0_g1 -0.0006268595 NA NA NA FALSE NA NA
TRINITY_DN116427_c0_g1_1550 HHAA TRINITY_DN116427_c0_g1 -0.00237038475 NA NA NA FALSE NA NA
TRINITY_DN116427_c0_g1_1650 AAHH TRINITY_DN116427_c0_g1 0.00074429225 NA NA NA FALSE NA NA
TRINITY_DN116427_c0_g1_1650 HHAA TRINITY_DN116427_c0_g1 -0.0018795555 NA NA NA FALSE NA NA
TRINITY_DN116427_c0_g1_1650 HHHH TRINITY_DN116427_c0_g1 -5.488275e-05 NA NA NA FALSE NA NA
TRINITY_DN116496_c0_g1_1050 AAHH TRINITY_DN116496_c0_g1 -0.00227242175 NA NA NA FALSE NA NA
TRINITY_DN116496_c0_g1_1050 HHAA TRINITY_DN116496_c0_g1 -0.004829823 NA NA NA FALSE NA NA
TRINITY_DN116496_c0_g1_1050 HHHH TRINITY_DN116496_c0_g1 -0.001326563 NA NA NA FALSE NA NA
TRINITY_DN116651_c1_g1_250 AAHH TRINITY_DN116651_c1_g1 -0.0024874735 NA NA NA FALSE NA NA
TRINITY_DN116651_c1_g1_250 HHAA TRINITY_DN116651_c1_g1 0.00398847275 NA NA NA FALSE NA NA
TRINITY_DN116651_c1_g1_250 HHHH TRINITY_DN116651_c1_g1 -7.11570000000005e-05 NA NA NA FALSE NA NA
TRINITY_DN116651_c1_g1_350 AAHH TRINITY_DN116651_c1_g1 -0.00421873425 NA NA NA FALSE NA NA
TRINITY_DN116651_c1_g1_350 HHAA TRINITY_DN116651_c1_g1 -0.00286531725 NA NA NA FALSE NA NA
TRINITY_DN116651_c1_g1_350 HHHH TRINITY_DN116651_c1_g1 -0.003409458 NA NA NA FALSE NA NA
TRINITY_DN116651_c1_g1_450 AAHH TRINITY_DN116651_c1_g1 -0.0032746605 TRINITY_DN116651_c1_g1 400 501 TRUE 472 473
TRINITY_DN116651_c1_g1_450 HHAA TRINITY_DN116651_c1_g1 0.0006980245 TRINITY_DN116651_c1_g1 400 501 TRUE 472 473
TRINITY_DN116651_c1_g1_450 HHHH TRINITY_DN116651_c1_g1 -0.00111535925 TRINITY_DN116651_c1_g1 400 501 TRUE 472 473
TRINITY_DN116664_c0_g2_250 HHHH TRINITY_DN116664_c0_g2 0.0053286995 TRINITY_DN116664_c0_g2 200 301 FALSE 201 202
TRINITY_DN116664_c0_g2_250 HHHH TRINITY_DN116664_c0_g2 0.0053286995 TRINITY_DN116664_c0_g2 200 301 FALSE 255 256
TRINITY_DN116664_c0_g2_250 HHHH TRINITY_DN116664_c0_g2 0.0053286995 TRINITY_DN116664_c0_g2 200 301 FALSE 264 265
TRINITY_DN116664_c0_g2_250 HHHH TRINITY_DN116664_c0_g2 0.0053286995 TRINITY_DN116664_c0_g2 200 301 TRUE 300 301
TRINITY_DN116664_c0_g2_250 HHHH TRINITY_DN116664_c0_g2 0.0053286995 TRINITY_DN116664_c0_g2 200 301 FALSE 257 258
TRINITY_DN116664_c0_g2_250 HHHH TRINITY_DN116664_c0_g2 0.0053286995 TRINITY_DN116664_c0_g2 200 301 FALSE 285 286
TRINITY_DN116664_c0_g2_250 HHHH TRINITY_DN116664_c0_g2 0.0053286995 TRINITY_DN116664_c0_g2 200 301 FALSE 234 235
TRINITY_DN116664_c0_g2_250 HHHH TRINITY_DN116664_c0_g2 0.0053286995 TRINITY_DN116664_c0_g2 200 301 FALSE 247 248
TRINITY_DN116664_c0_g2_250 HHHH TRINITY_DN116664_c0_g2 0.0053286995 TRINITY_DN116664_c0_g2 200 301 FALSE 243 244
TRINITY_DN116664_c0_g2_250 HHHH TRINITY_DN116664_c0_g2 0.0053286995 TRINITY_DN116664_c0_g2 200 301 FALSE 204 205
TRINITY_DN116664_c0_g2_250 HHHH TRINITY_DN116664_c0_g2 0.0053286995 TRINITY_DN116664_c0_g2 200 301 FALSE 279 280
TRINITY_DN116664_c0_g2_250 HHHH TRINITY_DN116664_c0_g2 0.0053286995 TRINITY_DN116664_c0_g2 200 301 FALSE 258 259
TRINITY_DN116664_c0_g2_250 HHAA TRINITY_DN116664_c0_g2 0.00697901875 TRINITY_DN116664_c0_g2 200 301 FALSE 201 202
TRINITY_DN116664_c0_g2_250 HHAA TRINITY_DN116664_c0_g2 0.00697901875 TRINITY_DN116664_c0_g2 200 301 FALSE 255 256
TRINITY_DN116664_c0_g2_250 HHAA TRINITY_DN116664_c0_g2 0.00697901875 TRINITY_DN116664_c0_g2 200 301 FALSE 264 265
TRINITY_DN116664_c0_g2_250 HHAA TRINITY_DN116664_c0_g2 0.00697901875 TRINITY_DN116664_c0_g2 200 301 TRUE 300 301
TRINITY_DN116664_c0_g2_250 HHAA TRINITY_DN116664_c0_g2 0.00697901875 TRINITY_DN116664_c0_g2 200 301 FALSE 257 258
TRINITY_DN116664_c0_g2_250 HHAA TRINITY_DN116664_c0_g2 0.00697901875 TRINITY_DN116664_c0_g2 200 301 FALSE 285 286
TRINITY_DN116664_c0_g2_250 HHAA TRINITY_DN116664_c0_g2 0.00697901875 TRINITY_DN116664_c0_g2 200 301 FALSE 234 235
TRINITY_DN116664_c0_g2_250 HHAA TRINITY_DN116664_c0_g2 0.00697901875 TRINITY_DN116664_c0_g2 200 301 FALSE 247 248
TRINITY_DN116664_c0_g2_250 HHAA TRINITY_DN116664_c0_g2 0.00697901875 TRINITY_DN116664_c0_g2 200 301 FALSE 243 244
TRINITY_DN116664_c0_g2_250 HHAA TRINITY_DN116664_c0_g2 0.00697901875 TRINITY_DN116664_c0_g2 200 301 FALSE 204 205
TRINITY_DN116664_c0_g2_250 HHAA TRINITY_DN116664_c0_g2 0.00697901875 TRINITY_DN116664_c0_g2 200 301 FALSE 279 280
TRINITY_DN116664_c0_g2_250 HHAA TRINITY_DN116664_c0_g2 0.00697901875 TRINITY_DN116664_c0_g2 200 301 FALSE 258 259
TRINITY_DN116664_c0_g2_250 AAHH TRINITY_DN116664_c0_g2 -0.000216298 TRINITY_DN116664_c0_g2 200 301 FALSE 201 202
TRINITY_DN116664_c0_g2_250 AAHH TRINITY_DN116664_c0_g2 -0.000216298 TRINITY_DN116664_c0_g2 200 301 FALSE 255 256
TRINITY_DN116664_c0_g2_250 AAHH TRINITY_DN116664_c0_g2 -0.000216298 TRINITY_DN116664_c0_g2 200 301 FALSE 264 265
TRINITY_DN116664_c0_g2_250 AAHH TRINITY_DN116664_c0_g2 -0.000216298 TRINITY_DN116664_c0_g2 200 301 TRUE 300 301
TRINITY_DN116664_c0_g2_250 AAHH TRINITY_DN116664_c0_g2 -0.000216298 TRINITY_DN116664_c0_g2 200 301 FALSE 257 258
TRINITY_DN116664_c0_g2_250 AAHH TRINITY_DN116664_c0_g2 -0.000216298 TRINITY_DN116664_c0_g2 200 301 FALSE 285 286
TRINITY_DN116664_c0_g2_250 AAHH TRINITY_DN116664_c0_g2 -0.000216298 TRINITY_DN116664_c0_g2 200 301 FALSE 234 235
TRINITY_DN116664_c0_g2_250 AAHH TRINITY_DN116664_c0_g2 -0.000216298 TRINITY_DN116664_c0_g2 200 301 FALSE 247 248
TRINITY_DN116664_c0_g2_250 AAHH TRINITY_DN116664_c0_g2 -0.000216298 TRINITY_DN116664_c0_g2 200 301 FALSE 243 244
TRINITY_DN116664_c0_g2_250 AAHH TRINITY_DN116664_c0_g2 -0.000216298 TRINITY_DN116664_c0_g2 200 301 FALSE 204 205
TRINITY_DN116664_c0_g2_250 AAHH TRINITY_DN116664_c0_g2 -0.000216298 TRINITY_DN116664_c0_g2 200 301 FALSE 279 280
TRINITY_DN116664_c0_g2_250 AAHH TRINITY_DN116664_c0_g2 -0.000216298 TRINITY_DN116664_c0_g2 200 301 FALSE 258 259
TRINITY_DN116664_c0_g2_350 AAHH TRINITY_DN116664_c0_g2 0.010779831 TRINITY_DN116664_c0_g2 300 401 FALSE 318 319
TRINITY_DN116664_c0_g2_350 AAHH TRINITY_DN116664_c0_g2 0.010779831 TRINITY_DN116664_c0_g2 300 401 TRUE 300 301
TRINITY_DN116664_c0_g2_350 AAHH TRINITY_DN116664_c0_g2 0.010779831 TRINITY_DN116664_c0_g2 300 401 TRUE 303 304
TRINITY_DN116664_c0_g2_350 HHAA TRINITY_DN116664_c0_g2 0.00978710475 TRINITY_DN116664_c0_g2 300 401 FALSE 318 319
TRINITY_DN116664_c0_g2_350 HHAA TRINITY_DN116664_c0_g2 0.00978710475 TRINITY_DN116664_c0_g2 300 401 TRUE 300 301
TRINITY_DN116664_c0_g2_350 HHAA TRINITY_DN116664_c0_g2 0.00978710475 TRINITY_DN116664_c0_g2 300 401 TRUE 303 304
TRINITY_DN116664_c0_g2_350 HHHH TRINITY_DN116664_c0_g2 -0.0067423825 TRINITY_DN116664_c0_g2 300 401 FALSE 318 319
TRINITY_DN116664_c0_g2_350 HHHH TRINITY_DN116664_c0_g2 -0.0067423825 TRINITY_DN116664_c0_g2 300 401 TRUE 300 301
TRINITY_DN116664_c0_g2_350 HHHH TRINITY_DN116664_c0_g2 -0.0067423825 TRINITY_DN116664_c0_g2 300 401 TRUE 303 304
TRINITY_DN116664_c0_g2_450 AAHH TRINITY_DN116664_c0_g2 -0.00142100975 NA NA NA FALSE NA NA
TRINITY_DN116664_c0_g2_450 HHAA TRINITY_DN116664_c0_g2 0.006439302 NA NA NA FALSE NA NA
TRINITY_DN116664_c0_g2_450 HHHH TRINITY_DN116664_c0_g2 -0.00052848875 NA NA NA FALSE NA NA
TRINITY_DN116664_c0_g2_550 AAHH TRINITY_DN116664_c0_g2 -0.000598534 NA NA NA FALSE NA NA
TRINITY_DN116664_c0_g2_550 HHAA TRINITY_DN116664_c0_g2 0.00171684925 NA NA NA FALSE NA NA
TRINITY_DN116664_c0_g2_550 HHHH TRINITY_DN116664_c0_g2 -0.00218227575 NA NA NA FALSE NA NA
TRINITY_DN116770_c0_g1_150 AAHH TRINITY_DN116770_c0_g1 -0.002235286 NA NA NA FALSE NA NA
TRINITY_DN116770_c0_g1_150 HHAA TRINITY_DN116770_c0_g1 -0.0010602895 NA NA NA FALSE NA NA
TRINITY_DN116770_c0_g1_150 HHHH TRINITY_DN116770_c0_g1 -0.0003106865 NA NA NA FALSE NA NA
TRINITY_DN116770_c0_g1_250 HHAA TRINITY_DN116770_c0_g1 0.00046975 TRINITY_DN116770_c0_g1 200 301 FALSE 295 296
TRINITY_DN116770_c0_g1_250 AAHH TRINITY_DN116770_c0_g1 9.238675e-05 TRINITY_DN116770_c0_g1 200 301 FALSE 295 296
TRINITY_DN116770_c0_g1_250 HHHH TRINITY_DN116770_c0_g1 0.0002732825 TRINITY_DN116770_c0_g1 200 301 FALSE 295 296
TRINITY_DN116776_c0_g1_250 AAHH TRINITY_DN116776_c0_g1 0.00178328125 NA NA NA FALSE NA NA
TRINITY_DN116776_c0_g1_250 HHAA TRINITY_DN116776_c0_g1 0.0013180775 NA NA NA FALSE NA NA
TRINITY_DN116776_c0_g1_250 HHHH TRINITY_DN116776_c0_g1 0.000327281999999999 NA NA NA FALSE NA NA
TRINITY_DN116776_c0_g1_350 AAHH TRINITY_DN116776_c0_g1 -0.00220715475 NA NA NA FALSE NA NA
TRINITY_DN116776_c0_g1_350 HHAA TRINITY_DN116776_c0_g1 0.00448562925 NA NA NA FALSE NA NA
TRINITY_DN116776_c0_g1_350 HHHH TRINITY_DN116776_c0_g1 0.007071843 NA NA NA FALSE NA NA
TRINITY_DN116804_c0_g1_550 AAHH TRINITY_DN116804_c0_g1 -0.001081271 NA NA NA FALSE NA NA
TRINITY_DN116804_c0_g1_550 HHAA TRINITY_DN116804_c0_g1 3.995925e-05 NA NA NA FALSE NA NA
TRINITY_DN116804_c0_g1_550 HHHH TRINITY_DN116804_c0_g1 0.00058605225 NA NA NA FALSE NA NA
TRINITY_DN116903_c0_g1_150 HHAA TRINITY_DN116903_c0_g1 -0.00579918375 TRINITY_DN116903_c0_g1 100 201 FALSE 178 179
TRINITY_DN116903_c0_g1_150 HHAA TRINITY_DN116903_c0_g1 -0.00579918375 TRINITY_DN116903_c0_g1 100 201 FALSE 148 149
TRINITY_DN116903_c0_g1_150 HHAA TRINITY_DN116903_c0_g1 -0.00579918375 TRINITY_DN116903_c0_g1 100 201 FALSE 200 201
TRINITY_DN116903_c0_g1_150 HHAA TRINITY_DN116903_c0_g1 -0.00579918375 TRINITY_DN116903_c0_g1 100 201 FALSE 194 195
TRINITY_DN116903_c0_g1_150 HHAA TRINITY_DN116903_c0_g1 -0.00579918375 TRINITY_DN116903_c0_g1 100 201 FALSE 151 152
TRINITY_DN116903_c0_g1_150 HHAA TRINITY_DN116903_c0_g1 -0.00579918375 TRINITY_DN116903_c0_g1 100 201 FALSE 169 170
TRINITY_DN116903_c0_g1_150 HHAA TRINITY_DN116903_c0_g1 -0.00579918375 TRINITY_DN116903_c0_g1 100 201 FALSE 196 197
TRINITY_DN116903_c0_g1_150 AAHH TRINITY_DN116903_c0_g1 -0.00119335225 TRINITY_DN116903_c0_g1 100 201 FALSE 178 179
TRINITY_DN116903_c0_g1_150 AAHH TRINITY_DN116903_c0_g1 -0.00119335225 TRINITY_DN116903_c0_g1 100 201 FALSE 148 149
TRINITY_DN116903_c0_g1_150 AAHH TRINITY_DN116903_c0_g1 -0.00119335225 TRINITY_DN116903_c0_g1 100 201 FALSE 200 201
TRINITY_DN116903_c0_g1_150 AAHH TRINITY_DN116903_c0_g1 -0.00119335225 TRINITY_DN116903_c0_g1 100 201 FALSE 194 195
TRINITY_DN116903_c0_g1_150 AAHH TRINITY_DN116903_c0_g1 -0.00119335225 TRINITY_DN116903_c0_g1 100 201 FALSE 151 152
TRINITY_DN116903_c0_g1_150 AAHH TRINITY_DN116903_c0_g1 -0.00119335225 TRINITY_DN116903_c0_g1 100 201 FALSE 169 170
TRINITY_DN116903_c0_g1_150 AAHH TRINITY_DN116903_c0_g1 -0.00119335225 TRINITY_DN116903_c0_g1 100 201 FALSE 196 197
TRINITY_DN116903_c0_g1_150 HHHH TRINITY_DN116903_c0_g1 -0.00454623125 TRINITY_DN116903_c0_g1 100 201 FALSE 178 179
TRINITY_DN116903_c0_g1_150 HHHH TRINITY_DN116903_c0_g1 -0.00454623125 TRINITY_DN116903_c0_g1 100 201 FALSE 148 149
TRINITY_DN116903_c0_g1_150 HHHH TRINITY_DN116903_c0_g1 -0.00454623125 TRINITY_DN116903_c0_g1 100 201 FALSE 200 201
TRINITY_DN116903_c0_g1_150 HHHH TRINITY_DN116903_c0_g1 -0.00454623125 TRINITY_DN116903_c0_g1 100 201 FALSE 194 195
TRINITY_DN116903_c0_g1_150 HHHH TRINITY_DN116903_c0_g1 -0.00454623125 TRINITY_DN116903_c0_g1 100 201 FALSE 151 152
TRINITY_DN116903_c0_g1_150 HHHH TRINITY_DN116903_c0_g1 -0.00454623125 TRINITY_DN116903_c0_g1 100 201 FALSE 169 170
TRINITY_DN116903_c0_g1_150 HHHH TRINITY_DN116903_c0_g1 -0.00454623125 TRINITY_DN116903_c0_g1 100 201 FALSE 196 197
TRINITY_DN116903_c0_g1_250 HHAA TRINITY_DN116903_c0_g1 -0.0037388045 TRINITY_DN116903_c0_g1 200 301 FALSE 225 226
TRINITY_DN116903_c0_g1_250 HHAA TRINITY_DN116903_c0_g1 -0.0037388045 TRINITY_DN116903_c0_g1 200 301 FALSE 224 225
TRINITY_DN116903_c0_g1_250 HHAA TRINITY_DN116903_c0_g1 -0.0037388045 TRINITY_DN116903_c0_g1 200 301 FALSE 271 272
TRINITY_DN116903_c0_g1_250 HHAA TRINITY_DN116903_c0_g1 -0.0037388045 TRINITY_DN116903_c0_g1 200 301 FALSE 295 296
TRINITY_DN116903_c0_g1_250 HHAA TRINITY_DN116903_c0_g1 -0.0037388045 TRINITY_DN116903_c0_g1 200 301 FALSE 253 254
TRINITY_DN116903_c0_g1_250 HHAA TRINITY_DN116903_c0_g1 -0.0037388045 TRINITY_DN116903_c0_g1 200 301 FALSE 244 245
TRINITY_DN116903_c0_g1_250 HHAA TRINITY_DN116903_c0_g1 -0.0037388045 TRINITY_DN116903_c0_g1 200 301 FALSE 287 288
TRINITY_DN116903_c0_g1_250 HHAA TRINITY_DN116903_c0_g1 -0.0037388045 TRINITY_DN116903_c0_g1 200 301 FALSE 200 201
TRINITY_DN116903_c0_g1_250 AAHH TRINITY_DN116903_c0_g1 0.00012180225 TRINITY_DN116903_c0_g1 200 301 FALSE 225 226
TRINITY_DN116903_c0_g1_250 AAHH TRINITY_DN116903_c0_g1 0.00012180225 TRINITY_DN116903_c0_g1 200 301 FALSE 224 225
TRINITY_DN116903_c0_g1_250 AAHH TRINITY_DN116903_c0_g1 0.00012180225 TRINITY_DN116903_c0_g1 200 301 FALSE 271 272
TRINITY_DN116903_c0_g1_250 AAHH TRINITY_DN116903_c0_g1 0.00012180225 TRINITY_DN116903_c0_g1 200 301 FALSE 295 296
TRINITY_DN116903_c0_g1_250 AAHH TRINITY_DN116903_c0_g1 0.00012180225 TRINITY_DN116903_c0_g1 200 301 FALSE 253 254
TRINITY_DN116903_c0_g1_250 AAHH TRINITY_DN116903_c0_g1 0.00012180225 TRINITY_DN116903_c0_g1 200 301 FALSE 244 245
TRINITY_DN116903_c0_g1_250 AAHH TRINITY_DN116903_c0_g1 0.00012180225 TRINITY_DN116903_c0_g1 200 301 FALSE 287 288
TRINITY_DN116903_c0_g1_250 AAHH TRINITY_DN116903_c0_g1 0.00012180225 TRINITY_DN116903_c0_g1 200 301 FALSE 200 201
TRINITY_DN116903_c0_g1_250 HHHH TRINITY_DN116903_c0_g1 -0.0006595165 TRINITY_DN116903_c0_g1 200 301 FALSE 225 226
TRINITY_DN116903_c0_g1_250 HHHH TRINITY_DN116903_c0_g1 -0.0006595165 TRINITY_DN116903_c0_g1 200 301 FALSE 224 225
TRINITY_DN116903_c0_g1_250 HHHH TRINITY_DN116903_c0_g1 -0.0006595165 TRINITY_DN116903_c0_g1 200 301 FALSE 271 272
TRINITY_DN116903_c0_g1_250 HHHH TRINITY_DN116903_c0_g1 -0.0006595165 TRINITY_DN116903_c0_g1 200 301 FALSE 295 296
TRINITY_DN116903_c0_g1_250 HHHH TRINITY_DN116903_c0_g1 -0.0006595165 TRINITY_DN116903_c0_g1 200 301 FALSE 253 254
TRINITY_DN116903_c0_g1_250 HHHH TRINITY_DN116903_c0_g1 -0.0006595165 TRINITY_DN116903_c0_g1 200 301 FALSE 244 245
TRINITY_DN116903_c0_g1_250 HHHH TRINITY_DN116903_c0_g1 -0.0006595165 TRINITY_DN116903_c0_g1 200 301 FALSE 287 288
TRINITY_DN116903_c0_g1_250 HHHH TRINITY_DN116903_c0_g1 -0.0006595165 TRINITY_DN116903_c0_g1 200 301 FALSE 200 201
TRINITY_DN116920_c0_g2_150 AAHH TRINITY_DN116920_c0_g2 -0.002814265 NA NA NA FALSE NA NA
TRINITY_DN116920_c0_g2_150 HHAA TRINITY_DN116920_c0_g2 0.00211282125 NA NA NA FALSE NA NA
TRINITY_DN116920_c0_g2_150 HHHH TRINITY_DN116920_c0_g2 0.00203048125 NA NA NA FALSE NA NA
TRINITY_DN116920_c0_g2_350 AAHH TRINITY_DN116920_c0_g2 0.0011918495 NA NA NA FALSE NA NA
TRINITY_DN116920_c0_g2_350 HHAA TRINITY_DN116920_c0_g2 -5.68919999999997e-05 NA NA NA FALSE NA NA
TRINITY_DN116920_c0_g2_350 HHHH TRINITY_DN116920_c0_g2 -0.003019494 NA NA NA FALSE NA NA
TRINITY_DN116920_c0_g3_150 AAHH TRINITY_DN116920_c0_g3 -0.002843015 NA NA NA FALSE NA NA
TRINITY_DN116920_c0_g3_150 HHAA TRINITY_DN116920_c0_g3 0.001712619 NA NA NA FALSE NA NA
TRINITY_DN116920_c0_g3_150 HHHH TRINITY_DN116920_c0_g3 0.0014928645 NA NA NA FALSE NA NA
TRINITY_DN116920_c0_g3_550 AAHH TRINITY_DN116920_c0_g3 -0.002323526 NA NA NA FALSE NA NA
TRINITY_DN116920_c0_g3_550 HHAA TRINITY_DN116920_c0_g3 0.00073339975 NA NA NA FALSE NA NA
TRINITY_DN116920_c0_g3_550 HHHH TRINITY_DN116920_c0_g3 0.001504364 NA NA NA FALSE NA NA
TRINITY_DN116920_c0_g3_850 AAHH TRINITY_DN116920_c0_g3 0.00436476175 NA NA NA FALSE NA NA
TRINITY_DN116920_c0_g3_850 HHAA TRINITY_DN116920_c0_g3 -0.0002183915 NA NA NA FALSE NA NA
TRINITY_DN116920_c0_g3_850 HHHH TRINITY_DN116920_c0_g3 -0.001100751 NA NA NA FALSE NA NA
TRINITY_DN116995_c1_g1_350 HHAA TRINITY_DN116995_c1_g1 0.0014291435 TRINITY_DN116995_c1_g1 300 401 FALSE 310 311
TRINITY_DN116995_c1_g1_350 HHAA TRINITY_DN116995_c1_g1 0.0014291435 TRINITY_DN116995_c1_g1 300 401 FALSE 309 310
TRINITY_DN116995_c1_g1_350 HHAA TRINITY_DN116995_c1_g1 0.0014291435 TRINITY_DN116995_c1_g1 300 401 TRUE 335 336
TRINITY_DN116995_c1_g1_350 HHAA TRINITY_DN116995_c1_g1 0.0014291435 TRINITY_DN116995_c1_g1 300 401 FALSE 340 341
TRINITY_DN116995_c1_g1_350 HHAA TRINITY_DN116995_c1_g1 0.0014291435 TRINITY_DN116995_c1_g1 300 401 FALSE 342 343
TRINITY_DN116995_c1_g1_350 HHHH TRINITY_DN116995_c1_g1 -0.00523142125 TRINITY_DN116995_c1_g1 300 401 FALSE 310 311
TRINITY_DN116995_c1_g1_350 HHHH TRINITY_DN116995_c1_g1 -0.00523142125 TRINITY_DN116995_c1_g1 300 401 FALSE 309 310
TRINITY_DN116995_c1_g1_350 HHHH TRINITY_DN116995_c1_g1 -0.00523142125 TRINITY_DN116995_c1_g1 300 401 TRUE 335 336
TRINITY_DN116995_c1_g1_350 HHHH TRINITY_DN116995_c1_g1 -0.00523142125 TRINITY_DN116995_c1_g1 300 401 FALSE 340 341
TRINITY_DN116995_c1_g1_350 HHHH TRINITY_DN116995_c1_g1 -0.00523142125 TRINITY_DN116995_c1_g1 300 401 FALSE 342 343
TRINITY_DN116995_c1_g1_350 AAHH TRINITY_DN116995_c1_g1 0.00481271325 TRINITY_DN116995_c1_g1 300 401 FALSE 310 311
TRINITY_DN116995_c1_g1_350 AAHH TRINITY_DN116995_c1_g1 0.00481271325 TRINITY_DN116995_c1_g1 300 401 FALSE 309 310
TRINITY_DN116995_c1_g1_350 AAHH TRINITY_DN116995_c1_g1 0.00481271325 TRINITY_DN116995_c1_g1 300 401 TRUE 335 336
TRINITY_DN116995_c1_g1_350 AAHH TRINITY_DN116995_c1_g1 0.00481271325 TRINITY_DN116995_c1_g1 300 401 FALSE 340 341
TRINITY_DN116995_c1_g1_350 AAHH TRINITY_DN116995_c1_g1 0.00481271325 TRINITY_DN116995_c1_g1 300 401 FALSE 342 343
TRINITY_DN116995_c1_g1_550 AAHH TRINITY_DN116995_c1_g1 0.0140523835 NA NA NA FALSE NA NA
TRINITY_DN116995_c1_g1_550 HHAA TRINITY_DN116995_c1_g1 -0.0034960835 NA NA NA FALSE NA NA
TRINITY_DN116995_c1_g1_550 HHHH TRINITY_DN116995_c1_g1 -0.01781855975 NA NA NA FALSE NA NA
TRINITY_DN116995_c1_g1_650 AAHH TRINITY_DN116995_c1_g1 0.004844807 NA NA NA FALSE NA NA
TRINITY_DN116995_c1_g1_650 HHAA TRINITY_DN116995_c1_g1 0.001299595 NA NA NA FALSE NA NA
TRINITY_DN116995_c1_g1_650 HHHH TRINITY_DN116995_c1_g1 -0.0048474825 NA NA NA FALSE NA NA
TRINITY_DN117080_c0_g1_450 AAHH TRINITY_DN117080_c0_g1 -0.00213213825 TRINITY_DN117080_c0_g1 400 501 FALSE 450 451
TRINITY_DN117080_c0_g1_450 AAHH TRINITY_DN117080_c0_g1 -0.00213213825 TRINITY_DN117080_c0_g1 400 501 FALSE 405 406
TRINITY_DN117080_c0_g1_450 AAHH TRINITY_DN117080_c0_g1 -0.00213213825 TRINITY_DN117080_c0_g1 400 501 FALSE 474 475
TRINITY_DN117080_c0_g1_450 AAHH TRINITY_DN117080_c0_g1 -0.00213213825 TRINITY_DN117080_c0_g1 400 501 FALSE 492 493
TRINITY_DN117080_c0_g1_450 AAHH TRINITY_DN117080_c0_g1 -0.00213213825 TRINITY_DN117080_c0_g1 400 501 TRUE 432 433
TRINITY_DN117080_c0_g1_450 AAHH TRINITY_DN117080_c0_g1 -0.00213213825 TRINITY_DN117080_c0_g1 400 501 TRUE 438 439
TRINITY_DN117080_c0_g1_450 AAHH TRINITY_DN117080_c0_g1 -0.00213213825 TRINITY_DN117080_c0_g1 400 501 FALSE 441 442
TRINITY_DN117080_c0_g1_450 AAHH TRINITY_DN117080_c0_g1 -0.00213213825 TRINITY_DN117080_c0_g1 400 501 TRUE 411 412
TRINITY_DN117080_c0_g1_450 AAHH TRINITY_DN117080_c0_g1 -0.00213213825 TRINITY_DN117080_c0_g1 400 501 FALSE 459 460
TRINITY_DN117080_c0_g1_450 HHAA TRINITY_DN117080_c0_g1 0.004100053 TRINITY_DN117080_c0_g1 400 501 FALSE 450 451
TRINITY_DN117080_c0_g1_450 HHAA TRINITY_DN117080_c0_g1 0.004100053 TRINITY_DN117080_c0_g1 400 501 FALSE 405 406
TRINITY_DN117080_c0_g1_450 HHAA TRINITY_DN117080_c0_g1 0.004100053 TRINITY_DN117080_c0_g1 400 501 FALSE 474 475
TRINITY_DN117080_c0_g1_450 HHAA TRINITY_DN117080_c0_g1 0.004100053 TRINITY_DN117080_c0_g1 400 501 FALSE 492 493
TRINITY_DN117080_c0_g1_450 HHAA TRINITY_DN117080_c0_g1 0.004100053 TRINITY_DN117080_c0_g1 400 501 TRUE 432 433
TRINITY_DN117080_c0_g1_450 HHAA TRINITY_DN117080_c0_g1 0.004100053 TRINITY_DN117080_c0_g1 400 501 TRUE 438 439
TRINITY_DN117080_c0_g1_450 HHAA TRINITY_DN117080_c0_g1 0.004100053 TRINITY_DN117080_c0_g1 400 501 FALSE 441 442
TRINITY_DN117080_c0_g1_450 HHAA TRINITY_DN117080_c0_g1 0.004100053 TRINITY_DN117080_c0_g1 400 501 TRUE 411 412
TRINITY_DN117080_c0_g1_450 HHAA TRINITY_DN117080_c0_g1 0.004100053 TRINITY_DN117080_c0_g1 400 501 FALSE 459 460
TRINITY_DN117080_c0_g1_450 HHHH TRINITY_DN117080_c0_g1 0.00658542775 TRINITY_DN117080_c0_g1 400 501 FALSE 450 451
TRINITY_DN117080_c0_g1_450 HHHH TRINITY_DN117080_c0_g1 0.00658542775 TRINITY_DN117080_c0_g1 400 501 FALSE 405 406
TRINITY_DN117080_c0_g1_450 HHHH TRINITY_DN117080_c0_g1 0.00658542775 TRINITY_DN117080_c0_g1 400 501 FALSE 474 475
TRINITY_DN117080_c0_g1_450 HHHH TRINITY_DN117080_c0_g1 0.00658542775 TRINITY_DN117080_c0_g1 400 501 FALSE 492 493
TRINITY_DN117080_c0_g1_450 HHHH TRINITY_DN117080_c0_g1 0.00658542775 TRINITY_DN117080_c0_g1 400 501 TRUE 432 433
TRINITY_DN117080_c0_g1_450 HHHH TRINITY_DN117080_c0_g1 0.00658542775 TRINITY_DN117080_c0_g1 400 501 TRUE 438 439
TRINITY_DN117080_c0_g1_450 HHHH TRINITY_DN117080_c0_g1 0.00658542775 TRINITY_DN117080_c0_g1 400 501 FALSE 441 442
TRINITY_DN117080_c0_g1_450 HHHH TRINITY_DN117080_c0_g1 0.00658542775 TRINITY_DN117080_c0_g1 400 501 TRUE 411 412
TRINITY_DN117080_c0_g1_450 HHHH TRINITY_DN117080_c0_g1 0.00658542775 TRINITY_DN117080_c0_g1 400 501 FALSE 459 460
TRINITY_DN117087_c0_g1_250 HHAA TRINITY_DN117087_c0_g1 -0.0008232195 TRINITY_DN117087_c0_g1 200 301 TRUE 213 214
TRINITY_DN117087_c0_g1_250 HHHH TRINITY_DN117087_c0_g1 -0.00182392725 TRINITY_DN117087_c0_g1 200 301 TRUE 213 214
TRINITY_DN117087_c0_g1_250 AAHH TRINITY_DN117087_c0_g1 0.000292875 TRINITY_DN117087_c0_g1 200 301 TRUE 213 214
TRINITY_DN117087_c0_g1_750 AAHH TRINITY_DN117087_c0_g1 0.00239167175 NA NA NA FALSE NA NA
TRINITY_DN117087_c0_g1_750 HHHH TRINITY_DN117087_c0_g1 -0.00080517475 NA NA NA FALSE NA NA
TRINITY_DN117087_c0_g1_750 HHAA TRINITY_DN117087_c0_g1 -0.0015668985 NA NA NA FALSE NA NA
TRINITY_DN117091_c0_g1_150 HHHH TRINITY_DN117091_c0_g1 0.00083958425 TRINITY_DN117091_c0_g1 100 201 FALSE 141 142
TRINITY_DN117091_c0_g1_150 HHHH TRINITY_DN117091_c0_g1 0.00083958425 TRINITY_DN117091_c0_g1 100 201 FALSE 137 138
TRINITY_DN117091_c0_g1_150 HHHH TRINITY_DN117091_c0_g1 0.00083958425 TRINITY_DN117091_c0_g1 100 201 FALSE 103 104
TRINITY_DN117091_c0_g1_150 HHHH TRINITY_DN117091_c0_g1 0.00083958425 TRINITY_DN117091_c0_g1 100 201 FALSE 139 140
TRINITY_DN117091_c0_g1_150 AAHH TRINITY_DN117091_c0_g1 -0.00215819725 TRINITY_DN117091_c0_g1 100 201 FALSE 141 142
TRINITY_DN117091_c0_g1_150 AAHH TRINITY_DN117091_c0_g1 -0.00215819725 TRINITY_DN117091_c0_g1 100 201 FALSE 137 138
TRINITY_DN117091_c0_g1_150 AAHH TRINITY_DN117091_c0_g1 -0.00215819725 TRINITY_DN117091_c0_g1 100 201 FALSE 103 104
TRINITY_DN117091_c0_g1_150 AAHH TRINITY_DN117091_c0_g1 -0.00215819725 TRINITY_DN117091_c0_g1 100 201 FALSE 139 140
TRINITY_DN117091_c0_g1_150 HHAA TRINITY_DN117091_c0_g1 0.0032756465 TRINITY_DN117091_c0_g1 100 201 FALSE 141 142
TRINITY_DN117091_c0_g1_150 HHAA TRINITY_DN117091_c0_g1 0.0032756465 TRINITY_DN117091_c0_g1 100 201 FALSE 137 138
TRINITY_DN117091_c0_g1_150 HHAA TRINITY_DN117091_c0_g1 0.0032756465 TRINITY_DN117091_c0_g1 100 201 FALSE 103 104
TRINITY_DN117091_c0_g1_150 HHAA TRINITY_DN117091_c0_g1 0.0032756465 TRINITY_DN117091_c0_g1 100 201 FALSE 139 140
TRINITY_DN117091_c0_g1_250 AAHH TRINITY_DN117091_c0_g1 -0.002320735 NA NA NA FALSE NA NA
TRINITY_DN117091_c0_g1_250 HHHH TRINITY_DN117091_c0_g1 -0.003448067 NA NA NA FALSE NA NA
TRINITY_DN117091_c0_g1_250 HHAA TRINITY_DN117091_c0_g1 -0.0053234235 NA NA NA FALSE NA NA
TRINITY_DN117091_c0_g1_350 AAHH TRINITY_DN117091_c0_g1 0.000367911 NA NA NA FALSE NA NA
TRINITY_DN117091_c0_g1_350 HHAA TRINITY_DN117091_c0_g1 0.0012283325 NA NA NA FALSE NA NA
TRINITY_DN117091_c0_g1_350 HHHH TRINITY_DN117091_c0_g1 -0.000983836 NA NA NA FALSE NA NA
TRINITY_DN117091_c0_g1_450 AAHH TRINITY_DN117091_c0_g1 -0.001518469 NA NA NA FALSE NA NA
TRINITY_DN117091_c0_g1_450 HHAA TRINITY_DN117091_c0_g1 -0.0001072065 NA NA NA FALSE NA NA
TRINITY_DN117091_c0_g1_450 HHHH TRINITY_DN117091_c0_g1 0.0019495605 NA NA NA FALSE NA NA
TRINITY_DN117091_c0_g1_550 AAHH TRINITY_DN117091_c0_g1 -0.00066451675 NA NA NA FALSE NA NA
TRINITY_DN117091_c0_g1_550 HHAA TRINITY_DN117091_c0_g1 0.00265964825 NA NA NA FALSE NA NA
TRINITY_DN117091_c0_g1_550 HHHH TRINITY_DN117091_c0_g1 0.00045395825 NA NA NA FALSE NA NA
TRINITY_DN117113_c0_g1_1050 HHAA TRINITY_DN117113_c0_g1 0.001172546 TRINITY_DN117113_c0_g1 1000 1101 FALSE 1092 1093
TRINITY_DN117113_c0_g1_1050 HHAA TRINITY_DN117113_c0_g1 0.001172546 TRINITY_DN117113_c0_g1 1000 1101 FALSE 1086 1087
TRINITY_DN117113_c0_g1_1050 AAHH TRINITY_DN117113_c0_g1 0.000436942 TRINITY_DN117113_c0_g1 1000 1101 FALSE 1092 1093
TRINITY_DN117113_c0_g1_1050 AAHH TRINITY_DN117113_c0_g1 0.000436942 TRINITY_DN117113_c0_g1 1000 1101 FALSE 1086 1087
TRINITY_DN117113_c0_g1_1050 HHHH TRINITY_DN117113_c0_g1 0.00052553725 TRINITY_DN117113_c0_g1 1000 1101 FALSE 1092 1093
TRINITY_DN117113_c0_g1_1050 HHHH TRINITY_DN117113_c0_g1 0.00052553725 TRINITY_DN117113_c0_g1 1000 1101 FALSE 1086 1087
TRINITY_DN117113_c0_g1_1150 AAHH TRINITY_DN117113_c0_g1 -0.00036835825 NA NA NA FALSE NA NA
TRINITY_DN117113_c0_g1_1150 HHHH TRINITY_DN117113_c0_g1 -7.98627499999998e-05 NA NA NA FALSE NA NA
TRINITY_DN117113_c0_g1_1150 HHAA TRINITY_DN117113_c0_g1 -0.001457772 NA NA NA FALSE NA NA
TRINITY_DN117113_c0_g1_1250 AAHH TRINITY_DN117113_c0_g1 0 NA NA NA FALSE NA NA
TRINITY_DN117113_c0_g1_1250 HHHH TRINITY_DN117113_c0_g1 0 NA NA NA FALSE NA NA
TRINITY_DN117113_c0_g1_1250 HHAA TRINITY_DN117113_c0_g1 0.00128225125 NA NA NA FALSE NA NA
TRINITY_DN117113_c0_g1_750 HHHH TRINITY_DN117113_c0_g1 0.003181716 TRINITY_DN117113_c0_g1 700 801 FALSE 702 703
TRINITY_DN117113_c0_g1_750 HHHH TRINITY_DN117113_c0_g1 0.003181716 TRINITY_DN117113_c0_g1 700 801 FALSE 747 748
TRINITY_DN117113_c0_g1_750 HHHH TRINITY_DN117113_c0_g1 0.003181716 TRINITY_DN117113_c0_g1 700 801 FALSE 771 772
TRINITY_DN117113_c0_g1_750 HHHH TRINITY_DN117113_c0_g1 0.003181716 TRINITY_DN117113_c0_g1 700 801 FALSE 741 742
TRINITY_DN117113_c0_g1_750 HHHH TRINITY_DN117113_c0_g1 0.003181716 TRINITY_DN117113_c0_g1 700 801 FALSE 711 712
TRINITY_DN117113_c0_g1_750 AAHH TRINITY_DN117113_c0_g1 -0.00235462775 TRINITY_DN117113_c0_g1 700 801 FALSE 702 703
TRINITY_DN117113_c0_g1_750 AAHH TRINITY_DN117113_c0_g1 -0.00235462775 TRINITY_DN117113_c0_g1 700 801 FALSE 747 748
TRINITY_DN117113_c0_g1_750 AAHH TRINITY_DN117113_c0_g1 -0.00235462775 TRINITY_DN117113_c0_g1 700 801 FALSE 771 772
TRINITY_DN117113_c0_g1_750 AAHH TRINITY_DN117113_c0_g1 -0.00235462775 TRINITY_DN117113_c0_g1 700 801 FALSE 741 742
TRINITY_DN117113_c0_g1_750 AAHH TRINITY_DN117113_c0_g1 -0.00235462775 TRINITY_DN117113_c0_g1 700 801 FALSE 711 712
TRINITY_DN117113_c0_g1_750 HHAA TRINITY_DN117113_c0_g1 0.00354883125 TRINITY_DN117113_c0_g1 700 801 FALSE 702 703
TRINITY_DN117113_c0_g1_750 HHAA TRINITY_DN117113_c0_g1 0.00354883125 TRINITY_DN117113_c0_g1 700 801 FALSE 747 748
TRINITY_DN117113_c0_g1_750 HHAA TRINITY_DN117113_c0_g1 0.00354883125 TRINITY_DN117113_c0_g1 700 801 FALSE 771 772
TRINITY_DN117113_c0_g1_750 HHAA TRINITY_DN117113_c0_g1 0.00354883125 TRINITY_DN117113_c0_g1 700 801 FALSE 741 742
TRINITY_DN117113_c0_g1_750 HHAA TRINITY_DN117113_c0_g1 0.00354883125 TRINITY_DN117113_c0_g1 700 801 FALSE 711 712
TRINITY_DN117113_c0_g1_850 AAHH TRINITY_DN117113_c0_g1 -0.00049504625 NA NA NA FALSE NA NA
TRINITY_DN117113_c0_g1_850 HHAA TRINITY_DN117113_c0_g1 0.0011481735 NA NA NA FALSE NA NA
TRINITY_DN117113_c0_g1_850 HHHH TRINITY_DN117113_c0_g1 -0.00160850125 NA NA NA FALSE NA NA
TRINITY_DN117113_c0_g1_950 AAHH TRINITY_DN117113_c0_g1 -0.00095555875 NA NA NA FALSE NA NA
TRINITY_DN117113_c0_g1_950 HHAA TRINITY_DN117113_c0_g1 -0.00191075975 NA NA NA FALSE NA NA
TRINITY_DN117113_c0_g1_950 HHHH TRINITY_DN117113_c0_g1 -0.001807555 NA NA NA FALSE NA NA
TRINITY_DN117117_c0_g1_450 HHAA TRINITY_DN117117_c0_g1 0.001018569 TRINITY_DN117117_c0_g1 400 501 FALSE 429 430
TRINITY_DN117117_c0_g1_450 HHAA TRINITY_DN117117_c0_g1 0.001018569 TRINITY_DN117117_c0_g1 400 501 FALSE 486 487
TRINITY_DN117117_c0_g1_450 HHAA TRINITY_DN117117_c0_g1 0.001018569 TRINITY_DN117117_c0_g1 400 501 FALSE 402 403
TRINITY_DN117117_c0_g1_450 HHHH TRINITY_DN117117_c0_g1 0.00111146725 TRINITY_DN117117_c0_g1 400 501 FALSE 429 430
TRINITY_DN117117_c0_g1_450 HHHH TRINITY_DN117117_c0_g1 0.00111146725 TRINITY_DN117117_c0_g1 400 501 FALSE 486 487
TRINITY_DN117117_c0_g1_450 HHHH TRINITY_DN117117_c0_g1 0.00111146725 TRINITY_DN117117_c0_g1 400 501 FALSE 402 403
TRINITY_DN117117_c0_g1_450 AAHH TRINITY_DN117117_c0_g1 -5.71999999999953e-07 TRINITY_DN117117_c0_g1 400 501 FALSE 429 430
TRINITY_DN117117_c0_g1_450 AAHH TRINITY_DN117117_c0_g1 -5.71999999999953e-07 TRINITY_DN117117_c0_g1 400 501 FALSE 486 487
TRINITY_DN117117_c0_g1_450 AAHH TRINITY_DN117117_c0_g1 -5.71999999999953e-07 TRINITY_DN117117_c0_g1 400 501 FALSE 402 403
TRINITY_DN117117_c0_g1_550 AAHH TRINITY_DN117117_c0_g1 -0.0004784235 NA NA NA FALSE NA NA
TRINITY_DN117117_c0_g1_550 HHAA TRINITY_DN117117_c0_g1 -0.00057553125 NA NA NA FALSE NA NA
TRINITY_DN117117_c0_g1_550 HHHH TRINITY_DN117117_c0_g1 -2.30772499999999e-05 NA NA NA FALSE NA NA
TRINITY_DN117117_c0_g1_650 AAHH TRINITY_DN117117_c0_g1 -0.0021468445 TRINITY_DN117117_c0_g1 600 701 FALSE 648 649
TRINITY_DN117117_c0_g1_650 AAHH TRINITY_DN117117_c0_g1 -0.0021468445 TRINITY_DN117117_c0_g1 600 701 FALSE 645 646
TRINITY_DN117117_c0_g1_650 AAHH TRINITY_DN117117_c0_g1 -0.0021468445 TRINITY_DN117117_c0_g1 600 701 FALSE 624 625
TRINITY_DN117117_c0_g1_650 AAHH TRINITY_DN117117_c0_g1 -0.0021468445 TRINITY_DN117117_c0_g1 600 701 FALSE 672 673
TRINITY_DN117117_c0_g1_650 AAHH TRINITY_DN117117_c0_g1 -0.0021468445 TRINITY_DN117117_c0_g1 600 701 FALSE 618 619
TRINITY_DN117117_c0_g1_650 HHAA TRINITY_DN117117_c0_g1 8.41704999999999e-05 TRINITY_DN117117_c0_g1 600 701 FALSE 648 649
TRINITY_DN117117_c0_g1_650 HHAA TRINITY_DN117117_c0_g1 8.41704999999999e-05 TRINITY_DN117117_c0_g1 600 701 FALSE 645 646
TRINITY_DN117117_c0_g1_650 HHAA TRINITY_DN117117_c0_g1 8.41704999999999e-05 TRINITY_DN117117_c0_g1 600 701 FALSE 624 625
TRINITY_DN117117_c0_g1_650 HHAA TRINITY_DN117117_c0_g1 8.41704999999999e-05 TRINITY_DN117117_c0_g1 600 701 FALSE 672 673
TRINITY_DN117117_c0_g1_650 HHAA TRINITY_DN117117_c0_g1 8.41704999999999e-05 TRINITY_DN117117_c0_g1 600 701 FALSE 618 619
TRINITY_DN117117_c0_g1_650 HHHH TRINITY_DN117117_c0_g1 0.00120018625 TRINITY_DN117117_c0_g1 600 701 FALSE 648 649
TRINITY_DN117117_c0_g1_650 HHHH TRINITY_DN117117_c0_g1 0.00120018625 TRINITY_DN117117_c0_g1 600 701 FALSE 645 646
TRINITY_DN117117_c0_g1_650 HHHH TRINITY_DN117117_c0_g1 0.00120018625 TRINITY_DN117117_c0_g1 600 701 FALSE 624 625
TRINITY_DN117117_c0_g1_650 HHHH TRINITY_DN117117_c0_g1 0.00120018625 TRINITY_DN117117_c0_g1 600 701 FALSE 672 673
TRINITY_DN117117_c0_g1_650 HHHH TRINITY_DN117117_c0_g1 0.00120018625 TRINITY_DN117117_c0_g1 600 701 FALSE 618 619
TRINITY_DN117123_c0_g1_450 HHHH TRINITY_DN117123_c0_g1 0.000907297 TRINITY_DN117123_c0_g1 400 501 FALSE 481 482
TRINITY_DN117123_c0_g1_450 HHHH TRINITY_DN117123_c0_g1 0.000907297 TRINITY_DN117123_c0_g1 400 501 FALSE 415 416
TRINITY_DN117123_c0_g1_450 HHHH TRINITY_DN117123_c0_g1 0.000907297 TRINITY_DN117123_c0_g1 400 501 FALSE 431 432
TRINITY_DN117123_c0_g1_450 HHHH TRINITY_DN117123_c0_g1 0.000907297 TRINITY_DN117123_c0_g1 400 501 FALSE 409 410
TRINITY_DN117123_c0_g1_450 HHHH TRINITY_DN117123_c0_g1 0.000907297 TRINITY_DN117123_c0_g1 400 501 FALSE 496 497
TRINITY_DN117123_c0_g1_450 HHAA TRINITY_DN117123_c0_g1 0.00080587825 TRINITY_DN117123_c0_g1 400 501 FALSE 481 482
TRINITY_DN117123_c0_g1_450 HHAA TRINITY_DN117123_c0_g1 0.00080587825 TRINITY_DN117123_c0_g1 400 501 FALSE 415 416
TRINITY_DN117123_c0_g1_450 HHAA TRINITY_DN117123_c0_g1 0.00080587825 TRINITY_DN117123_c0_g1 400 501 FALSE 431 432
TRINITY_DN117123_c0_g1_450 HHAA TRINITY_DN117123_c0_g1 0.00080587825 TRINITY_DN117123_c0_g1 400 501 FALSE 409 410
TRINITY_DN117123_c0_g1_450 HHAA TRINITY_DN117123_c0_g1 0.00080587825 TRINITY_DN117123_c0_g1 400 501 FALSE 496 497
TRINITY_DN117123_c0_g1_450 AAHH TRINITY_DN117123_c0_g1 -0.0005204575 TRINITY_DN117123_c0_g1 400 501 FALSE 481 482
TRINITY_DN117123_c0_g1_450 AAHH TRINITY_DN117123_c0_g1 -0.0005204575 TRINITY_DN117123_c0_g1 400 501 FALSE 415 416
TRINITY_DN117123_c0_g1_450 AAHH TRINITY_DN117123_c0_g1 -0.0005204575 TRINITY_DN117123_c0_g1 400 501 FALSE 431 432
TRINITY_DN117123_c0_g1_450 AAHH TRINITY_DN117123_c0_g1 -0.0005204575 TRINITY_DN117123_c0_g1 400 501 FALSE 409 410
TRINITY_DN117123_c0_g1_450 AAHH TRINITY_DN117123_c0_g1 -0.0005204575 TRINITY_DN117123_c0_g1 400 501 FALSE 496 497
TRINITY_DN117123_c0_g1_550 AAHH TRINITY_DN117123_c0_g1 0.0051589465 TRINITY_DN117123_c0_g1 500 601 FALSE 544 545
TRINITY_DN117123_c0_g1_550 AAHH TRINITY_DN117123_c0_g1 0.0051589465 TRINITY_DN117123_c0_g1 500 601 FALSE 583 584
TRINITY_DN117123_c0_g1_550 AAHH TRINITY_DN117123_c0_g1 0.0051589465 TRINITY_DN117123_c0_g1 500 601 FALSE 541 542
TRINITY_DN117123_c0_g1_550 AAHH TRINITY_DN117123_c0_g1 0.0051589465 TRINITY_DN117123_c0_g1 500 601 FALSE 529 530
TRINITY_DN117123_c0_g1_550 AAHH TRINITY_DN117123_c0_g1 0.0051589465 TRINITY_DN117123_c0_g1 500 601 FALSE 507 508
TRINITY_DN117123_c0_g1_550 AAHH TRINITY_DN117123_c0_g1 0.0051589465 TRINITY_DN117123_c0_g1 500 601 TRUE 505 506
TRINITY_DN117123_c0_g1_550 AAHH TRINITY_DN117123_c0_g1 0.0051589465 TRINITY_DN117123_c0_g1 500 601 FALSE 506 507
TRINITY_DN117123_c0_g1_550 AAHH TRINITY_DN117123_c0_g1 0.0051589465 TRINITY_DN117123_c0_g1 500 601 FALSE 579 580
TRINITY_DN117123_c0_g1_550 AAHH TRINITY_DN117123_c0_g1 0.0051589465 TRINITY_DN117123_c0_g1 500 601 FALSE 508 509
TRINITY_DN117123_c0_g1_550 HHHH TRINITY_DN117123_c0_g1 0.00010493175 TRINITY_DN117123_c0_g1 500 601 FALSE 544 545
TRINITY_DN117123_c0_g1_550 HHHH TRINITY_DN117123_c0_g1 0.00010493175 TRINITY_DN117123_c0_g1 500 601 FALSE 583 584
TRINITY_DN117123_c0_g1_550 HHHH TRINITY_DN117123_c0_g1 0.00010493175 TRINITY_DN117123_c0_g1 500 601 FALSE 541 542
TRINITY_DN117123_c0_g1_550 HHHH TRINITY_DN117123_c0_g1 0.00010493175 TRINITY_DN117123_c0_g1 500 601 FALSE 529 530
TRINITY_DN117123_c0_g1_550 HHHH TRINITY_DN117123_c0_g1 0.00010493175 TRINITY_DN117123_c0_g1 500 601 FALSE 507 508
TRINITY_DN117123_c0_g1_550 HHHH TRINITY_DN117123_c0_g1 0.00010493175 TRINITY_DN117123_c0_g1 500 601 TRUE 505 506
TRINITY_DN117123_c0_g1_550 HHHH TRINITY_DN117123_c0_g1 0.00010493175 TRINITY_DN117123_c0_g1 500 601 FALSE 506 507
TRINITY_DN117123_c0_g1_550 HHHH TRINITY_DN117123_c0_g1 0.00010493175 TRINITY_DN117123_c0_g1 500 601 FALSE 579 580
TRINITY_DN117123_c0_g1_550 HHHH TRINITY_DN117123_c0_g1 0.00010493175 TRINITY_DN117123_c0_g1 500 601 FALSE 508 509
TRINITY_DN117123_c0_g1_550 HHAA TRINITY_DN117123_c0_g1 -0.00072172625 TRINITY_DN117123_c0_g1 500 601 FALSE 544 545
TRINITY_DN117123_c0_g1_550 HHAA TRINITY_DN117123_c0_g1 -0.00072172625 TRINITY_DN117123_c0_g1 500 601 FALSE 583 584
TRINITY_DN117123_c0_g1_550 HHAA TRINITY_DN117123_c0_g1 -0.00072172625 TRINITY_DN117123_c0_g1 500 601 FALSE 541 542
TRINITY_DN117123_c0_g1_550 HHAA TRINITY_DN117123_c0_g1 -0.00072172625 TRINITY_DN117123_c0_g1 500 601 FALSE 529 530
TRINITY_DN117123_c0_g1_550 HHAA TRINITY_DN117123_c0_g1 -0.00072172625 TRINITY_DN117123_c0_g1 500 601 FALSE 507 508
TRINITY_DN117123_c0_g1_550 HHAA TRINITY_DN117123_c0_g1 -0.00072172625 TRINITY_DN117123_c0_g1 500 601 TRUE 505 506
TRINITY_DN117123_c0_g1_550 HHAA TRINITY_DN117123_c0_g1 -0.00072172625 TRINITY_DN117123_c0_g1 500 601 FALSE 506 507
TRINITY_DN117123_c0_g1_550 HHAA TRINITY_DN117123_c0_g1 -0.00072172625 TRINITY_DN117123_c0_g1 500 601 FALSE 579 580
[truncated: 13,205,986 more chars]
