# Supplementary material for: Loss of transcriptional plasticity but sustained adaptive capacity after adaptation to global change conditions in a marine copepod
Source: Nat Commun. 2022 Mar 3;13:1147. doi: 10.1038/s41467-022-28742-6 (PMC8894427; doi:10.1038/s41467-022-28742-6)
Supplement: Supplementary file 8 — Source Data [file 41467_2022_28742_MOESM8_ESM.zip › SourceData/SourceData_Fig2_c.txt]

TRINITY_DN100154_c0_g1	18.144316173951
TRINITY_DN100163_c0_g1	5.27184906747571
TRINITY_DN100287_c0_g1	12.8152455506321
TRINITY_DN100299_c0_g1	16.7646475756663
TRINITY_DN100349_c0_g1	17.882140610055
TRINITY_DN100760_c0_g1	3.00303770963788
TRINITY_DN101142_c0_g1	3.89224074861697
TRINITY_DN101214_c0_g1	0.570066594636326
TRINITY_DN101335_c0_g1	13.1466396707268
TRINITY_DN101684_c0_g1	9.08664048652935
TRINITY_DN101693_c0_g1	13.8239333792898
TRINITY_DN101718_c0_g1	58.4052543167415
TRINITY_DN101788_c0_g1	19.9153059004609
TRINITY_DN101804_c0_g1	76.4535456615785
TRINITY_DN101825_c0_g1	29.2305828298325
TRINITY_DN101825_c0_g3	7.15423711419698
TRINITY_DN10184_c0_g1	4.83701658505618
TRINITY_DN101845_c0_g1	18.1712248743914
TRINITY_DN101933_c0_g1	6.04164122696512
TRINITY_DN102139_c0_g3	16.4453520020602
TRINITY_DN102368_c0_g1	19.0437702671611
TRINITY_DN102442_c0_g1	7.78022877024804
TRINITY_DN102606_c0_g1	3.156229869884
TRINITY_DN102654_c0_g1	52.3708693183135
TRINITY_DN103187_c0_g1	5.82720481253983
TRINITY_DN103378_c0_g1	15.7238067839561
TRINITY_DN103950_c0_g1	29.1351499625839
TRINITY_DN103965_c0_g1	21.4331510550142
TRINITY_DN104091_c0_g1	26.2619580929692
TRINITY_DN104111_c0_g1	6.45254954845284
TRINITY_DN104174_c0_g1	0.515682846251094
TRINITY_DN104545_c0_g1	2.77129975293427
TRINITY_DN104654_c0_g1	21.8953977951814
TRINITY_DN104690_c0_g1	5.94323402916886
TRINITY_DN104746_c0_g1	55.6298199788977
TRINITY_DN104752_c0_g1	9.6461909612438
TRINITY_DN104764_c0_g1	3.05175821548395
TRINITY_DN105101_c0_g1	17.7075557577467
TRINITY_DN105158_c0_g1	21.5590168350214
TRINITY_DN105291_c0_g1	25.5352071900237
TRINITY_DN105415_c0_g1	2.67868494256151
TRINITY_DN105862_c0_g1	25.7342013571127
TRINITY_DN105986_c0_g1	40.3667104981293
TRINITY_DN106050_c0_g1	26.7889160538285
TRINITY_DN106091_c0_g1	23.0071767543542
TRINITY_DN106200_c0_g1	10.2313597236606
TRINITY_DN106217_c0_g1	90.4658493287021
TRINITY_DN106493_c0_g1	93.5822797753747
TRINITY_DN106510_c0_g1	20.9344849943682
TRINITY_DN106719_c2_g1	9.7313861455317
TRINITY_DN106734_c0_g1	10.7714826617786
TRINITY_DN106755_c0_g1	6.14678947723306
TRINITY_DN106908_c0_g4	13.7244863738008
TRINITY_DN106908_c0_g5	2.38465059105519
TRINITY_DN106956_c1_g1	12.8806404349448
TRINITY_DN107067_c0_g1	10.0604021743988
TRINITY_DN107100_c0_g1	1.09035665221514
TRINITY_DN107119_c0_g1	17.6739811456651
TRINITY_DN107135_c0_g2	45.3389160970888
TRINITY_DN107420_c0_g1	0.184583030871769
TRINITY_DN107520_c0_g2	3.61021835782379
TRINITY_DN107663_c0_g1	12.5804466745972
TRINITY_DN107791_c0_g1	1.65588056663714
TRINITY_DN107846_c0_g1	0.317624725883417
TRINITY_DN107945_c0_g2	9.23523184161891
TRINITY_DN107993_c0_g1	3.19920508771469
TRINITY_DN108080_c0_g1	0.217322983415625
TRINITY_DN108081_c0_g1	12.4694971030876
TRINITY_DN108150_c0_g1	39.4707587254319
TRINITY_DN108181_c0_g1	3.57283136233639
TRINITY_DN108348_c0_g1	15.0247384216622
TRINITY_DN108471_c0_g1	15.9260467899757
TRINITY_DN108471_c0_g2	10.6656543301713
TRINITY_DN108525_c0_g1	14.432795329983
TRINITY_DN108643_c0_g5	5.0577931537095
TRINITY_DN108680_c0_g3	28.9644024698341
TRINITY_DN108696_c3_g2	0.691465148879198
TRINITY_DN108698_c0_g1	39.1857045729322
TRINITY_DN108788_c0_g1	11.2263758384026
TRINITY_DN108801_c0_g1	11.7755237009822
TRINITY_DN108945_c0_g1	45.2923600538967
TRINITY_DN108995_c0_g1	27.0394504093654
TRINITY_DN109093_c0_g1	8.37507234009256
TRINITY_DN109214_c0_g1	13.0141257599521
TRINITY_DN109239_c0_g1	1.55403797554261
TRINITY_DN109396_c0_g1	14.5601134859174
TRINITY_DN109406_c0_g1	3.97543437086567
TRINITY_DN109448_c3_g1	12.6550544566871
TRINITY_DN109618_c0_g1	10.663859148734
TRINITY_DN109697_c0_g1	1.3672943006068
TRINITY_DN109784_c1_g1	3.60660817241424
TRINITY_DN109808_c0_g1	8.75125489728473
TRINITY_DN109845_c3_g1	20.4826573385721
TRINITY_DN109950_c0_g1	29.2696105584839
TRINITY_DN109976_c3_g1	0.523459339032327
TRINITY_DN110073_c0_g2	12.3802941385553
TRINITY_DN110138_c0_g1	0.558716970532743
TRINITY_DN110225_c1_g1	23.1379481357757
TRINITY_DN110249_c0_g1	10.5724115400369
TRINITY_DN110307_c0_g1	7.66164484830027
TRINITY_DN110449_c0_g1	17.27991703789
TRINITY_DN110598_c0_g3	28.1745114971841
TRINITY_DN110635_c0_g1	20.0386402482389
TRINITY_DN110642_c0_g1	5.56539155664249
TRINITY_DN110709_c0_g1	24.3022584238064
TRINITY_DN110709_c0_g2	37.878596728382
TRINITY_DN110709_c0_g4	8.94376966452006
TRINITY_DN110765_c0_g1	13.8705683001315
TRINITY_DN110885_c1_g1	1.06405590249882
TRINITY_DN110893_c0_g1	28.1843594805639
TRINITY_DN111029_c0_g1	9.63081898006571
TRINITY_DN111103_c0_g1	40.0555668792915
TRINITY_DN111131_c0_g1	15.1697620068442
TRINITY_DN111245_c0_g1	6.06499937734027
TRINITY_DN111387_c0_g1	29.3986119968692
TRINITY_DN111478_c0_g1	37.5990780183339
TRINITY_DN111661_c0_g8	14.833187808314
TRINITY_DN111701_c0_g1	22.5362718428806
TRINITY_DN111704_c0_g1	28.6173791556822
TRINITY_DN111729_c0_g1	31.0713235252823
TRINITY_DN111757_c0_g1	2.78543487412861
TRINITY_DN111789_c0_g1	26.7452467416204
TRINITY_DN111836_c0_g1	5.90323812069534
TRINITY_DN111872_c0_g1	4.33381347633998
TRINITY_DN111881_c0_g1	6.33304452307937
TRINITY_DN111946_c0_g1	7.7832505894756
TRINITY_DN111951_c0_g1	15.0430190160665
TRINITY_DN111958_c0_g1	18.0459353198836
TRINITY_DN111962_c0_g4	2.17011261758798
TRINITY_DN112037_c0_g1	12.7794169944376
TRINITY_DN112072_c0_g1	30.0066351529751
TRINITY_DN112179_c0_g1	1.41550542136336
TRINITY_DN112264_c2_g2	14.4170477420513
TRINITY_DN112280_c0_g2	71.9892432949811
TRINITY_DN112353_c0_g1	17.2902889308482
TRINITY_DN112421_c0_g1	77.831482525902
TRINITY_DN112453_c0_g1	15.0859511988776
TRINITY_DN112651_c0_g1	7.06655502569561
TRINITY_DN112658_c0_g1	19.9678390962365
TRINITY_DN112662_c0_g1	5.74923110957074
TRINITY_DN112699_c0_g1	27.1924019314463
TRINITY_DN112967_c0_g1	1.94495440541027
TRINITY_DN112995_c0_g1	42.0156596129818
TRINITY_DN113020_c0_g5	13.2620375052308
TRINITY_DN113054_c0_g1	0.972516276529938
TRINITY_DN113076_c0_g1	13.6170860952105
TRINITY_DN113149_c0_g1	10.8043050535793
TRINITY_DN113243_c0_g1	14.3150692028314
TRINITY_DN113246_c0_g1	30.0569411408012
TRINITY_DN113258_c0_g1	15.3827516218263
TRINITY_DN113336_c0_g1	4.79754732706976
TRINITY_DN113368_c0_g1	13.2928093555933
TRINITY_DN113399_c0_g1	13.5377393648731
TRINITY_DN113429_c0_g1	17.1107098063073
TRINITY_DN113606_c0_g1	32.9312794128879
TRINITY_DN113613_c0_g1	11.8621286512088
TRINITY_DN113722_c0_g1	20.7703593596965
TRINITY_DN113773_c0_g1	12.3153057475601
TRINITY_DN113916_c0_g1	9.90666927773956
TRINITY_DN113992_c0_g1	3.91227723951016
TRINITY_DN114038_c0_g1	6.72072734143437
TRINITY_DN114085_c0_g1	34.8990231760516
TRINITY_DN114119_c0_g1	41.5254349310083
TRINITY_DN114276_c0_g3	7.53378787752098
TRINITY_DN114327_c0_g1	0.914103625801936
TRINITY_DN114360_c0_g1	1.24979218783889
TRINITY_DN114370_c0_g1	20.8519055816278
TRINITY_DN114376_c0_g1	6.70093656356552
TRINITY_DN114443_c0_g1	3.40595278510613
TRINITY_DN114462_c1_g2	0.499635013278875
TRINITY_DN114538_c0_g1	20.3695015840391
TRINITY_DN114593_c1_g1	17.9067088997684
TRINITY_DN114607_c0_g1	13.7328028434968
TRINITY_DN114654_c0_g1	26.4678093614593
TRINITY_DN114693_c0_g1	54.3390829695051
TRINITY_DN114716_c0_g1	0.530479326359238
TRINITY_DN114887_c0_g1	11.4137861006253
TRINITY_DN114930_c0_g1	5.3498468642473
TRINITY_DN114958_c0_g1	90.2320610975607
TRINITY_DN114962_c0_g3	2.76624332588386
TRINITY_DN114974_c0_g1	14.973983424105
TRINITY_DN115019_c0_g1	18.1401612325124
TRINITY_DN115020_c0_g2	6.20654475826068
TRINITY_DN115142_c0_g1	34.352068208651
TRINITY_DN115207_c0_g3	49.1193721754598
TRINITY_DN115226_c0_g1	21.1636582845064
TRINITY_DN115226_c0_g2	23.1594628721325
TRINITY_DN115244_c1_g1	16.5279403752785
TRINITY_DN115315_c0_g1	21.8694927689893
TRINITY_DN115322_c0_g1	68.2677996271272
TRINITY_DN115329_c0_g1	4.98263783417586
TRINITY_DN115341_c0_g1	8.16055677921305
TRINITY_DN115344_c0_g2	7.9700921670353
TRINITY_DN115359_c0_g1	4.51464957407657
TRINITY_DN115361_c2_g1	5.17455303217499
TRINITY_DN115370_c0_g1	35.8719906341122
TRINITY_DN115370_c0_g2	3.63715699690739
TRINITY_DN115370_c0_g4	16.7607635546143
TRINITY_DN115379_c0_g2	2.57275444934143
TRINITY_DN115395_c0_g1	7.33610809560491
TRINITY_DN115427_c0_g1	9.15149653045824
TRINITY_DN115444_c0_g1	23.046843285691
TRINITY_DN115447_c0_g1	16.178506718397
TRINITY_DN115480_c0_g1	18.2936992898843
TRINITY_DN115513_c0_g1	5.14367986044706
TRINITY_DN115612_c0_g1	11.7741679925709
TRINITY_DN115631_c1_g2	0.338658683815149
TRINITY_DN115669_c0_g1	22.3893835806469
TRINITY_DN115673_c0_g1	17.0272631650748
TRINITY_DN115728_c0_g1	0.641078161265258
TRINITY_DN115745_c0_g1	61.7010548979085
TRINITY_DN115810_c0_g1	19.008942412445
TRINITY_DN115890_c0_g1	0.292905766782167
TRINITY_DN115926_c0_g1	47.7462050822199
TRINITY_DN116028_c0_g20	34.1504893378267
TRINITY_DN116079_c0_g1	12.006383407559
TRINITY_DN116092_c0_g1	7.74644169435821
TRINITY_DN116094_c0_g1	4.74294584971262
TRINITY_DN116105_c0_g1	32.154948253863
TRINITY_DN116107_c1_g2	1.60907587360088
TRINITY_DN116110_c0_g1	2.85503048431857
TRINITY_DN116229_c0_g1	17.4581173921265
TRINITY_DN116247_c0_g2	73.871251084345
TRINITY_DN116322_c0_g1	32.1198553437795
TRINITY_DN116338_c0_g5	1.3128541449422
TRINITY_DN116427_c0_g1	8.8504837903403
TRINITY_DN116651_c1_g1	15.0560553487031
TRINITY_DN116664_c0_g2	40.4976623678494
TRINITY_DN116711_c0_g1	7.7050959842562
TRINITY_DN116747_c1_g1	6.94591229296453
TRINITY_DN116770_c0_g1	4.46078947772522
TRINITY_DN116776_c0_g1	21.0851568622343
TRINITY_DN116797_c0_g1	7.75683735654906
TRINITY_DN116804_c0_g1	9.55735591818829
TRINITY_DN116903_c0_g1	40.1814604093545
TRINITY_DN116910_c0_g3	3.88572506532064
TRINITY_DN116920_c0_g2	8.62742874913833
TRINITY_DN116920_c0_g3	16.6699377532809
TRINITY_DN116995_c1_g1	77.6506342019131
TRINITY_DN117007_c0_g1	0.0528174469599167
TRINITY_DN117021_c0_g1	1.43325273674229
TRINITY_DN117046_c0_g1	8.23423275655204
TRINITY_DN117080_c0_g1	40.8928086016274
TRINITY_DN117086_c0_g2	0.20977170975925
TRINITY_DN117087_c0_g1	8.40741850256646
TRINITY_DN117091_c0_g1	10.0873782600625
TRINITY_DN117094_c0_g1	8.67484954459381
TRINITY_DN117113_c0_g1	38.1049014927879
TRINITY_DN117117_c0_g1	25.3002555773738
TRINITY_DN117123_c0_g1	19.5396544745348
TRINITY_DN117125_c0_g1	6.22480597888208
TRINITY_DN117130_c1_g1	0.578500080383879
TRINITY_DN117133_c2_g1	17.9459154607947
TRINITY_DN117135_c11_g1	16.5626631503098
TRINITY_DN117145_c1_g1	22.1231380229948
TRINITY_DN117147_c0_g1	16.1478919239468
TRINITY_DN117150_c0_g1	44.6814726877121
TRINITY_DN117154_c9_g3	8.44213643912213
TRINITY_DN117175_c1_g1	19.2923946706436
TRINITY_DN117184_c0_g6	13.8664711424802
TRINITY_DN117241_c1_g1	31.3299056238197
TRINITY_DN117270_c0_g1	3.52223350338315
TRINITY_DN117274_c0_g1	1.51443487890045
TRINITY_DN117304_c0_g1	0.646315511231611
TRINITY_DN117312_c0_g1	25.0781133079863
TRINITY_DN117326_c0_g1	8.35347066199721
TRINITY_DN117328_c0_g1	38.1086870354278
TRINITY_DN117331_c0_g1	8.97911493176663
TRINITY_DN117339_c0_g1	14.5948059267575
TRINITY_DN117353_c0_g1	13.4202366933242
TRINITY_DN117418_c2_g1	14.2841787814497
TRINITY_DN117419_c0_g1	17.9191959988036
TRINITY_DN117430_c0_g1	18.3714983913399
TRINITY_DN117431_c0_g1	5.53725119590335
TRINITY_DN117556_c0_g1	17.6664245231735
TRINITY_DN117680_c0_g1	24.1575844881078
TRINITY_DN117724_c0_g1	7.6497972830603
TRINITY_DN117750_c0_g1	4.24518678323634
TRINITY_DN117824_c0_g1	12.9882478764486
TRINITY_DN117824_c0_g3	20.1032565483474
TRINITY_DN117858_c0_g1	26.8934048338598
TRINITY_DN117871_c0_g2	31.9119258116521
TRINITY_DN117906_c0_g1	9.15197478492459
TRINITY_DN117957_c0_g1	12.1784036568627
TRINITY_DN118071_c0_g1	7.69811383574438
TRINITY_DN118075_c0_g3	16.7941686731621
TRINITY_DN118080_c0_g1	6.668472586629
TRINITY_DN118130_c0_g1	11.649870087843
TRINITY_DN118137_c0_g1	2.10074279034388
TRINITY_DN118140_c0_g1	17.534414400224
TRINITY_DN118163_c0_g1	15.4322486774974
TRINITY_DN118185_c3_g1	31.3148616865066
TRINITY_DN118189_c0_g1	4.85835945117639
TRINITY_DN118193_c1_g1	5.80485404076166
TRINITY_DN118207_c0_g1	20.2047190066967
TRINITY_DN118208_c0_g1	9.13314940847937
TRINITY_DN118216_c0_g1	7.52651110576598
TRINITY_DN118234_c3_g1	55.2725230930627
TRINITY_DN118239_c0_g1	0.55818710907643
TRINITY_DN118252_c0_g1	15.3775231750234
TRINITY_DN118269_c0_g2	11.4341714498502
TRINITY_DN118275_c2_g1	2.03521392244361
TRINITY_DN118278_c0_g2	14.6221961586545
TRINITY_DN118280_c0_g1	22.8693365097474
TRINITY_DN118284_c0_g2	22.0756052758134
TRINITY_DN118292_c0_g1	1.32603721865969
TRINITY_DN118338_c0_g1	0.670591998853313
TRINITY_DN118341_c0_g1	1.19880138058399
TRINITY_DN118409_c0_g1	21.9837495083128
TRINITY_DN118424_c0_g2	22.0797088412403
TRINITY_DN118548_c0_g1	17.5812990443341
TRINITY_DN118614_c0_g1	18.1752268975655
TRINITY_DN118622_c1_g3	1.63862811201438
TRINITY_DN118869_c0_g2	8.89283466846065
TRINITY_DN118887_c0_g1	7.14500863465885
TRINITY_DN118898_c0_g3	4.79269241347865
TRINITY_DN118962_c0_g1	28.0737740223359
TRINITY_DN119066_c0_g1	41.2498522442519
TRINITY_DN119123_c0_g1	4.59440799244619
TRINITY_DN119197_c0_g1	25.717197076966
TRINITY_DN119217_c0_g3	18.2875928711301
TRINITY_DN119281_c0_g1	6.02286969405203
TRINITY_DN119441_c0_g1	15.2185172067121
TRINITY_DN119583_c0_g1	48.3060254365885
TRINITY_DN119707_c0_g3	16.142586698874
TRINITY_DN119743_c0_g1	3.50885605873336
TRINITY_DN119886_c0_g1	19.1799146297947
TRINITY_DN119902_c0_g1	7.63377126296208
TRINITY_DN119910_c0_g1	31.0356438367174
TRINITY_DN119967_c0_g3	28.44666678716
TRINITY_DN119991_c0_g1	10.8885821894307
TRINITY_DN119993_c2_g1	0.948860901715677
TRINITY_DN119996_c0_g1	22.2953252759999
TRINITY_DN120025_c0_g1	15.6727483989027
TRINITY_DN120059_c0_g1	15.8443407290499
TRINITY_DN120176_c0_g1	32.3700640767264
TRINITY_DN120179_c1_g1	17.1716885619599
TRINITY_DN120190_c0_g1	8.75118570619244
TRINITY_DN120218_c0_g1	31.7124412685224
TRINITY_DN120257_c0_g1	13.64570770513
TRINITY_DN120363_c1_g1	9.60680802352334
TRINITY_DN120610_c0_g1	0.0185179179821047
TRINITY_DN120621_c0_g1	29.3998339490241
TRINITY_DN120655_c0_g2	9.7175484044893
TRINITY_DN120670_c0_g1	0.867806779108858
TRINITY_DN120681_c0_g1	26.5078754902909
TRINITY_DN120739_c0_g1	41.1019821353483
TRINITY_DN120754_c0_g2	0.805549291010524
TRINITY_DN120762_c0_g1	14.553088908402
TRINITY_DN120776_c2_g12	7.6606639787358
TRINITY_DN120779_c1_g1	0.725149530858866
TRINITY_DN120797_c0_g1	13.1205758600978
TRINITY_DN120810_c8_g5	8.51972780494938
TRINITY_DN120811_c0_g1	1.0923241539479
TRINITY_DN120815_c1_g1	10.4203701264736
TRINITY_DN120816_c3_g4	4.74712160082072
TRINITY_DN120823_c0_g1	13.2665401806259
TRINITY_DN120824_c1_g1	10.3632742277165
TRINITY_DN120826_c0_g1	1.71790462085616
TRINITY_DN120839_c0_g1	19.6805740870587
TRINITY_DN120861_c0_g1	19.4425498154973
TRINITY_DN120873_c3_g1	5.14405240966437
TRINITY_DN120876_c1_g1	10.0788253285634
TRINITY_DN120932_c0_g2	16.2421590055116
TRINITY_DN120938_c0_g1	16.9580438264816
TRINITY_DN120965_c0_g1	26.4674036849686
TRINITY_DN120970_c0_g1	0.328973996950424
TRINITY_DN121044_c1_g1	6.29851277079248
TRINITY_DN121057_c0_g1	4.59696594660236
TRINITY_DN121089_c0_g2	8.09883314728209
TRINITY_DN121105_c0_g1	6.74103543246325
TRINITY_DN121136_c0_g2	6.62567469597769
TRINITY_DN121136_c0_g3	41.2638939160071
TRINITY_DN121137_c1_g1	39.8297738327692
TRINITY_DN121151_c0_g1	6.24104032829199
TRINITY_DN121198_c0_g1	19.4032862564854
TRINITY_DN121245_c0_g1	3.17121425513522
TRINITY_DN121258_c0_g1	14.1813239078847
TRINITY_DN121266_c0_g1	24.4556192597352
TRINITY_DN121316_c0_g1	20.0576497156371
TRINITY_DN121325_c1_g1	4.90444565189212
TRINITY_DN121397_c1_g1	29.377094018139
TRINITY_DN121461_c0_g1	15.1804652397832
TRINITY_DN121469_c0_g2	12.2274849267816
TRINITY_DN121471_c0_g1	17.6090180877158
TRINITY_DN121478_c0_g1	11.7149526065152
TRINITY_DN121496_c0_g1	12.3436707621622
TRINITY_DN121531_c0_g1	6.44531225661559
TRINITY_DN121543_c0_g1	18.7611147770556
TRINITY_DN121590_c0_g1	16.6594382337821
TRINITY_DN121594_c0_g1	10.2617570254978
TRINITY_DN121595_c0_g1	2.66489708953868
TRINITY_DN121596_c0_g1	2.71329975556711
TRINITY_DN121599_c1_g1	0.328221891092862
TRINITY_DN121604_c0_g1	15.9675500064545
TRINITY_DN121607_c0_g5	5.67163659034002
TRINITY_DN121612_c0_g1	27.8170770389786
TRINITY_DN121613_c1_g1	21.2598131053252
TRINITY_DN121637_c0_g1	12.6010233710152
TRINITY_DN121647_c1_g1	2.86210788640172
TRINITY_DN121688_c0_g2	40.833528083487
TRINITY_DN121703_c0_g1	28.137223571564
TRINITY_DN121747_c0_g1	34.8063218658421
TRINITY_DN121772_c0_g1	7.75831689178151
TRINITY_DN121792_c0_g1	21.8633933760803
TRINITY_DN121878_c0_g1	0.744109595261489
TRINITY_DN121879_c0_g1	8.0909717896536
TRINITY_DN121881_c0_g1	62.211026874467
TRINITY_DN121893_c0_g1	4.36562744149591
TRINITY_DN121952_c0_g1	48.9251334514193
TRINITY_DN122013_c0_g1	20.2023827492757
TRINITY_DN122015_c0_g1	17.7634876861015
TRINITY_DN122019_c0_g1	1.61432952257755
TRINITY_DN122025_c2_g1	1.68289060209755
TRINITY_DN122028_c0_g1	4.52515632032049
TRINITY_DN122042_c0_g1	3.09079460878738
TRINITY_DN122045_c1_g1	35.0972694930448
TRINITY_DN122048_c0_g1	14.8443543019941
TRINITY_DN122074_c0_g1	15.0759593242569
TRINITY_DN122081_c0_g1	0.918095323421789
TRINITY_DN122093_c0_g1	0.235637928495857
TRINITY_DN122101_c0_g2	66.5349567207026
TRINITY_DN122142_c0_g3	0.738911169509032
TRINITY_DN122143_c0_g1	9.29742013038502
TRINITY_DN122155_c0_g1	3.94146917069383
TRINITY_DN122165_c0_g3	12.7531959876544
TRINITY_DN122167_c0_g1	12.540492605974
TRINITY_DN122175_c0_g1	10.8193241510411
TRINITY_DN122178_c1_g7	13.3916288002413
TRINITY_DN122186_c1_g5	10.3490677776761
TRINITY_DN122192_c0_g1	2.20503007389088
TRINITY_DN122203_c0_g1	24.7073598073708
TRINITY_DN122212_c0_g4	2.26330913943752
TRINITY_DN122216_c5_g1	0.211127017458677
TRINITY_DN122220_c1_g2	24.5271386430857
TRINITY_DN122231_c0_g1	17.837398430172
TRINITY_DN122232_c0_g1	9.77871716189152
TRINITY_DN122251_c0_g1	9.8610218155243
TRINITY_DN122284_c0_g1	0.628983728355132
TRINITY_DN122289_c0_g1	38.8146492554346
TRINITY_DN122298_c0_g1	6.11135476753238
TRINITY_DN122335_c0_g1	15.9147525277173
TRINITY_DN122346_c0_g1	1.55159651730356
TRINITY_DN122347_c0_g1	8.79328943764985
TRINITY_DN122352_c0_g1	30.1633362670888
TRINITY_DN122411_c0_g1	22.0443047382651
TRINITY_DN122422_c0_g1	25.6871693979204
TRINITY_DN122436_c0_g1	29.4567094817432
TRINITY_DN122476_c0_g1	5.59033301558409
TRINITY_DN122538_c0_g1	22.9247950148809
TRINITY_DN122557_c2_g1	28.2622559783736
TRINITY_DN122587_c0_g2	3.67498446246783
TRINITY_DN122591_c1_g1	6.39886292044705
TRINITY_DN122591_c2_g1	1.27966716055467
TRINITY_DN122661_c0_g1	4.18565743304609
TRINITY_DN122696_c0_g1	10.9196988268185
TRINITY_DN122721_c0_g1	19.7702962487884
TRINITY_DN122765_c0_g1	26.8995188784285
TRINITY_DN122869_c2_g8	7.04112916703429
TRINITY_DN122898_c0_g1	10.7649871927334
TRINITY_DN122908_c0_g1	9.57235348506146
TRINITY_DN122979_c0_g5	36.8476305396902
TRINITY_DN123014_c0_g1	27.224920085303
TRINITY_DN123041_c0_g1	5.61964399763886
TRINITY_DN123049_c0_g1	19.7007959754784
TRINITY_DN123055_c0_g2	13.5847351461197
TRINITY_DN123086_c0_g1	1.20655400666966
TRINITY_DN123120_c0_g1	0.230534075659722
TRINITY_DN123132_c0_g1	3.09511498717703
TRINITY_DN123224_c1_g1	0.581635768465639
TRINITY_DN123232_c0_g1	1.06178350040426
TRINITY_DN123267_c0_g1	16.3963693649035
TRINITY_DN123279_c0_g1	4.27013457041287
TRINITY_DN123280_c1_g1	19.1124447626373
TRINITY_DN123319_c0_g3	17.6147595243286
TRINITY_DN123344_c0_g1	18.4177519550052
TRINITY_DN123349_c0_g1	8.74717572127974
TRINITY_DN123366_c0_g1	5.00051739852469
TRINITY_DN123366_c0_g13	7.60606211157456
TRINITY_DN123366_c0_g4	4.32302290158142
TRINITY_DN123366_c0_g5	9.25308539516798
TRINITY_DN123379_c0_g1	23.3500209391015
TRINITY_DN123431_c0_g1	40.4565578147696
TRINITY_DN123467_c0_g1	12.031542882871
TRINITY_DN123478_c0_g1	14.1835485049679
TRINITY_DN123509_c0_g1	10.3895621767001
TRINITY_DN123512_c0_g1	1.61621788410727
TRINITY_DN123555_c0_g1	6.19839387547535
TRINITY_DN123561_c0_g1	16.6185617692378
TRINITY_DN123635_c0_g1	5.37977032067004
TRINITY_DN123637_c1_g1	11.9721243129991
TRINITY_DN123699_c0_g2	10.822290743674
TRINITY_DN123745_c0_g1	1.85654396848613
TRINITY_DN123760_c0_g1	26.9116141132898
TRINITY_DN123769_c0_g2	15.4970453898939
TRINITY_DN123832_c0_g1	7.66590626040121
TRINITY_DN123858_c0_g1	12.2359470815776
TRINITY_DN123883_c0_g1	8.84291892535074
TRINITY_DN123916_c0_g1	6.42243852348805
TRINITY_DN123925_c1_g2	90.5536726754904
TRINITY_DN123932_c0_g1	18.669644774454
TRINITY_DN123954_c1_g35	21.1518121289115
TRINITY_DN123963_c0_g1	35.2093540395107
TRINITY_DN123966_c2_g1	7.06318888207089
TRINITY_DN123976_c4_g2	5.18834296750428
TRINITY_DN123976_c4_g3	3.89403833637953
TRINITY_DN123976_c4_g4	8.56766468592297
TRINITY_DN123976_c4_g5	2.6812109671063
TRINITY_DN123976_c4_g6	4.67802438475156
TRINITY_DN123986_c0_g1	15.7682257009863
TRINITY_DN124004_c1_g2	19.3710687174835
TRINITY_DN124014_c0_g1	20.5281809038394
TRINITY_DN124060_c0_g1	7.71131816269781
TRINITY_DN124113_c0_g1	0.164808747405717
TRINITY_DN124118_c0_g1	7.60146661077976
TRINITY_DN124140_c0_g1	0.382416222989635
TRINITY_DN124155_c0_g1	10.8925778504769
TRINITY_DN124166_c0_g1	2.38561847789888
TRINITY_DN124170_c1_g1	20.1604162624463
TRINITY_DN124180_c0_g1	22.3983018391398
TRINITY_DN124193_c0_g1	24.3443753400573
TRINITY_DN124196_c0_g1	40.4892736415739
TRINITY_DN124201_c0_g1	38.5819265764496
TRINITY_DN124215_c0_g1	2.35517271283797
TRINITY_DN124234_c0_g1	3.93982820222885
TRINITY_DN124263_c0_g1	6.70271179437078
TRINITY_DN124273_c0_g2	35.5986350368812
TRINITY_DN124287_c0_g1	42.0168652180087
TRINITY_DN124296_c0_g1	13.9077617708647
TRINITY_DN124313_c1_g8	10.4724703185784
TRINITY_DN124347_c0_g1	0.778912477124597
TRINITY_DN124348_c0_g2	21.0003587736238
TRINITY_DN124351_c0_g1	27.2827699668145
TRINITY_DN124380_c0_g1	1.60176171071974
TRINITY_DN124405_c0_g1	15.4592823009683
TRINITY_DN124410_c0_g8	38.7466159291257
TRINITY_DN124432_c2_g3	52.8922811923901
TRINITY_DN124434_c0_g1	11.2334244022475
TRINITY_DN124440_c0_g3	25.1772883412802
TRINITY_DN124456_c2_g1	9.8101765205717
TRINITY_DN124461_c1_g16	38.4350912016895
TRINITY_DN124463_c0_g1	13.8970940318407
TRINITY_DN124484_c0_g1	24.6874999648611
TRINITY_DN124486_c0_g1	5.28591820945305
TRINITY_DN124514_c0_g1	29.3355934531005
TRINITY_DN124529_c0_g1	0.635265351606735
TRINITY_DN124566_c0_g1	18.5421688341921
TRINITY_DN124568_c0_g3	35.5883543550535
TRINITY_DN124570_c0_g1	9.33151379146809
TRINITY_DN124616_c0_g1	8.17821256048151
TRINITY_DN124631_c0_g2	20.4023674828466
TRINITY_DN124657_c0_g1	3.09507924587144
TRINITY_DN124657_c0_g4	84.733097405538
TRINITY_DN124657_c0_g5	65.2201516796886
TRINITY_DN124702_c0_g3	10.4170976354315
TRINITY_DN124711_c0_g1	26.6291470508172
TRINITY_DN124722_c0_g2	13.534089645111
TRINITY_DN124746_c1_g1	83.5285193109595
TRINITY_DN124754_c0_g1	27.6684698421691
TRINITY_DN124790_c0_g1	10.5993747217055
TRINITY_DN124823_c0_g1	35.8558854964148
TRINITY_DN124845_c0_g1	51.2956230191061
TRINITY_DN124850_c0_g1	24.4241038281812
TRINITY_DN124862_c0_g1	26.8638486212618
TRINITY_DN124867_c0_g1	27.5835137683637
TRINITY_DN124870_c0_g1	10.8728200909305
TRINITY_DN124872_c2_g1	42.6732878171316
TRINITY_DN124874_c0_g2	24.9918103478556
TRINITY_DN124890_c0_g4	56.5587400674599
TRINITY_DN124922_c0_g2	40.7679030384497
TRINITY_DN124961_c0_g1	22.0580774663685
TRINITY_DN124964_c0_g4	25.2682697406196
TRINITY_DN124965_c0_g1	41.3211071377013
TRINITY_DN125003_c0_g1	1.88451729563206
TRINITY_DN125096_c0_g1	38.5175005875577
TRINITY_DN125100_c0_g1	5.34910666733549
TRINITY_DN125119_c1_g1	1.14631063792405
TRINITY_DN125154_c0_g1	23.3099753840123
TRINITY_DN125163_c0_g1	19.8998705249843
TRINITY_DN125170_c2_g3	0.0375092843276816
TRINITY_DN125180_c0_g1	16.7387227321974
TRINITY_DN125188_c0_g1	1.84504029386613
TRINITY_DN125197_c1_g1	17.9448586525906
TRINITY_DN125214_c1_g2	13.2545309626514
TRINITY_DN125230_c0_g4	13.1454367211028
TRINITY_DN125277_c0_g2	12.7858444853503
TRINITY_DN125310_c0_g1	11.4415782588707
TRINITY_DN125312_c0_g1	9.3655178769466
TRINITY_DN125330_c0_g11	38.178117325907
TRINITY_DN125333_c0_g1	24.2741591846635
TRINITY_DN125337_c0_g1	15.7623575729768
TRINITY_DN125340_c0_g1	18.7808321625393
TRINITY_DN125342_c1_g1	17.7796936247819
TRINITY_DN125348_c0_g2	46.4859874494624
TRINITY_DN125379_c0_g1	5.23824570683916
TRINITY_DN125414_c1_g11	3.38161972336092
TRINITY_DN125414_c1_g14	14.1876298972055
TRINITY_DN125414_c1_g15	3.20687922127363
TRINITY_DN125414_c1_g4	18.6434051674493
TRINITY_DN125423_c1_g2	30.5490202066113
TRINITY_DN125427_c0_g1	4.28577186890679
TRINITY_DN125428_c0_g1	0.649269272195748
TRINITY_DN125434_c0_g1	17.2589204497084
TRINITY_DN125436_c0_g1	48.3085064437474
TRINITY_DN125437_c0_g1	28.9630960890926
TRINITY_DN125438_c1_g1	16.1242011126335
TRINITY_DN125456_c0_g1	34.4740580521286
TRINITY_DN125457_c8_g18	17.7538986981251
TRINITY_DN125464_c0_g1	64.4293408625318
TRINITY_DN125465_c0_g1	15.9850593923664
TRINITY_DN125480_c0_g5	26.9686677921835
TRINITY_DN125484_c1_g1	12.7555271878054
TRINITY_DN125484_c1_g3	4.58977791504955
TRINITY_DN125484_c1_g36	14.9302785039183
TRINITY_DN125484_c1_g40	13.4123197322107
TRINITY_DN125540_c0_g1	27.9542736737247
TRINITY_DN125583_c0_g1	50.5449847204663
TRINITY_DN125596_c0_g1	16.3963957780388
TRINITY_DN125607_c0_g1	6.67752717601035
TRINITY_DN125613_c0_g2	31.5777923831928
TRINITY_DN125622_c0_g1	12.4569733014402
TRINITY_DN125623_c0_g1	19.3733574640984
TRINITY_DN125644_c0_g2	18.2827498170796
TRINITY_DN125669_c0_g2	15.1930876694656
TRINITY_DN125672_c0_g1	11.9129896393802
TRINITY_DN125689_c2_g1	16.8054478767048
TRINITY_DN125693_c0_g5	3.3337536618815
TRINITY_DN125706_c0_g1	4.47702125523483
TRINITY_DN125706_c0_g2	15.6484486750836
TRINITY_DN125714_c0_g3	18.5642807434045
TRINITY_DN125722_c0_g5	69.2530663648149
TRINITY_DN125727_c0_g1	4.83693523054985
TRINITY_DN125744_c1_g2	-Inf
TRINITY_DN125747_c1_g4	16.2617573403501
TRINITY_DN125753_c0_g3	26.2019025870878
TRINITY_DN125769_c1_g1	14.7024770251012
TRINITY_DN125791_c0_g1	23.5385301922478
TRINITY_DN125827_c0_g1	15.8965803004278
TRINITY_DN125842_c0_g1	74.1878582623107
TRINITY_DN125856_c0_g1	3.86308783585518
TRINITY_DN125858_c0_g5	39.9268142089894
TRINITY_DN125866_c0_g1	14.00324808495
TRINITY_DN125876_c0_g1	27.1439510682255
TRINITY_DN125885_c0_g1	3.9979531700099
TRINITY_DN125885_c0_g14	11.0368545323555
TRINITY_DN125885_c0_g20	2.48652853465295
TRINITY_DN125885_c0_g4	5.14510813004168
TRINITY_DN125886_c0_g1	43.5202740998002
TRINITY_DN125918_c0_g1	29.2146771228376
TRINITY_DN125967_c0_g1	44.4611242915586
TRINITY_DN125975_c0_g1	5.90398094233293
TRINITY_DN125986_c0_g1	11.8326772159256
TRINITY_DN125998_c0_g1	33.035498504717
TRINITY_DN126041_c5_g1	20.2955210477231
TRINITY_DN126046_c0_g1	5.4617000750668
TRINITY_DN126052_c0_g1	5.41714493783559
TRINITY_DN126072_c2_g2	2.13728831504724
TRINITY_DN126107_c2_g1	31.1584626288655
TRINITY_DN126109_c0_g1	8.84162944265572
TRINITY_DN126139_c0_g1	29.7897152747848
TRINITY_DN126149_c0_g1	10.4894262571156
TRINITY_DN126149_c0_g2	13.9882066516939
TRINITY_DN126159_c0_g1	26.1191213963039
TRINITY_DN126160_c0_g17	18.6737994190113
TRINITY_DN126160_c0_g6	17.3879965182048
TRINITY_DN126162_c0_g1	25.6803200871166
TRINITY_DN126186_c0_g1	27.7033289225102
TRINITY_DN126187_c0_g1	0.789709959248623
TRINITY_DN126214_c1_g1	12.7226795074383
TRINITY_DN126238_c0_g1	76.8841611432448
TRINITY_DN126307_c0_g1	7.61573975914635
TRINITY_DN126308_c0_g1	69.6999913753596
TRINITY_DN126354_c0_g1	49.6864540576298
TRINITY_DN126355_c0_g1	111.355844001127
TRINITY_DN126420_c0_g3	2.69932573105816
TRINITY_DN126424_c0_g5	14.5308538670237
TRINITY_DN126426_c0_g8	20.8642377307873
TRINITY_DN126442_c0_g2	16.0160376676103
TRINITY_DN126498_c0_g1	11.6664604656722
TRINITY_DN126499_c0_g1	11.8265799194464
TRINITY_DN126500_c0_g3	24.9744081305562
TRINITY_DN126553_c0_g3	11.353033507605
TRINITY_DN126555_c0_g1	4.82195501897802
TRINITY_DN126568_c2_g1	41.1420365876992
TRINITY_DN126581_c0_g1	19.403729916188
TRINITY_DN126588_c1_g1	13.5124886688768
TRINITY_DN126632_c0_g2	11.6360898021528
TRINITY_DN126646_c0_g1	2.53754124488693
TRINITY_DN126648_c0_g4	13.473777989455
TRINITY_DN126660_c0_g1	16.4247496486856
TRINITY_DN126676_c0_g1	2.17513739768265
TRINITY_DN126678_c1_g2	45.8090887766766
TRINITY_DN126687_c0_g1	37.6465885264269
TRINITY_DN126688_c1_g13	30.0482864916361
TRINITY_DN126688_c1_g2	58.1330480382695
TRINITY_DN126693_c1_g5	16.0499746390366
TRINITY_DN126702_c0_g3	26.5435619667054
TRINITY_DN126715_c0_g1	22.4652814796727
TRINITY_DN126719_c1_g1	43.5877816431948
TRINITY_DN126725_c0_g1	14.9871806557776
TRINITY_DN126736_c0_g6	30.305063401732
TRINITY_DN126750_c0_g5	9.41294167471629
TRINITY_DN126755_c0_g1	13.2957596421195
TRINITY_DN126799_c0_g1	24.3216071944184
TRINITY_DN126806_c0_g1	14.5469937181083
TRINITY_DN126819_c0_g1	21.2622046316241
TRINITY_DN126829_c1_g1	8.44186725268466
TRINITY_DN126839_c2_g1	12.3722285922475
TRINITY_DN126839_c2_g2	8.42045875497158
TRINITY_DN126839_c4_g1	11.0703062736301
TRINITY_DN126845_c0_g1	13.8956373580739
TRINITY_DN126846_c7_g2	17.2691174882643
TRINITY_DN126850_c0_g1	13.127629238933
TRINITY_DN126869_c0_g6	1.30078535231328
TRINITY_DN126918_c0_g4	54.0114520424376
TRINITY_DN126932_c1_g4	19.6284009205638
TRINITY_DN126934_c0_g17	15.8831739537005
TRINITY_DN126941_c0_g1	12.0048095243586
TRINITY_DN126953_c0_g10	5.29056816066405
TRINITY_DN126953_c0_g14	21.8878881253642
TRINITY_DN126984_c0_g1	2.97408033980917
TRINITY_DN126990_c0_g1	126.726773727956
TRINITY_DN126993_c0_g1	39.7814793349138
TRINITY_DN127084_c1_g10	7.70586922146401
TRINITY_DN127095_c1_g1	3.33985643493021
TRINITY_DN127116_c0_g1	22.0482829644699
TRINITY_DN127126_c0_g3	18.7198618470029
TRINITY_DN127141_c1_g12	5.50509508500636
TRINITY_DN127147_c0_g1	94.6728389384115
TRINITY_DN127179_c0_g1	63.9434465895117
TRINITY_DN127179_c1_g3	37.5564165109874
TRINITY_DN127191_c0_g1	27.4669681440746
TRINITY_DN127194_c2_g2	8.52551613378329
TRINITY_DN127203_c0_g1	6.76143645214961
TRINITY_DN127205_c0_g1	20.5045724003789
TRINITY_DN127208_c0_g1	17.7631327156334
TRINITY_DN127233_c0_g10	3.06481861188189
TRINITY_DN127302_c0_g1	24.1461327934252
TRINITY_DN127305_c0_g1	29.2939511280916
TRINITY_DN127341_c0_g1	37.148310084798
TRINITY_DN127349_c0_g1	11.8956856832827
TRINITY_DN127366_c0_g1	20.1557458256
TRINITY_DN127401_c0_g1	19.0101512023299
TRINITY_DN127419_c1_g1	17.1356619659773
TRINITY_DN127419_c1_g11	31.0458615555291
TRINITY_DN127419_c1_g12	27.676954783
TRINITY_DN127419_c1_g15	18.5774904664023
TRINITY_DN127419_c1_g6	14.2800972208578
TRINITY_DN127419_c1_g7	31.1408469325002
TRINITY_DN127419_c1_g9	28.30860034607
TRINITY_DN127422_c2_g2	19.6703534758842
TRINITY_DN127422_c2_g3	53.6979313238534
TRINITY_DN127422_c2_g4	16.3436323051496
TRINITY_DN127426_c0_g1	34.996630976272
TRINITY_DN127464_c0_g4	0.122385695193069
TRINITY_DN127520_c0_g1	30.8483358210312
TRINITY_DN127525_c1_g1	8.67886272038392
TRINITY_DN127566_c0_g1	22.7847453949763
TRINITY_DN127566_c1_g1	17.7381968194406
TRINITY_DN127576_c0_g1	22.2936573088685
TRINITY_DN127576_c0_g3	31.5204682721569
TRINITY_DN127582_c0_g3	7.12281834324679
TRINITY_DN127592_c0_g2	0.565790011701041
TRINITY_DN127593_c0_g1	37.3214435777898
TRINITY_DN127601_c0_g1	43.3081929181074
TRINITY_DN127602_c0_g1	9.80222084321235
TRINITY_DN127603_c0_g1	12.5157441624264
TRINITY_DN127616_c0_g2	2.72842986899679
TRINITY_DN127617_c6_g12	31.4277585749509
TRINITY_DN127627_c0_g1	9.85508846801474
TRINITY_DN127627_c0_g9	9.3083865506903
TRINITY_DN127648_c0_g1	6.44194756420738
TRINITY_DN127656_c0_g1	19.4409376293158
TRINITY_DN127667_c0_g1	35.4573016965527
TRINITY_DN127708_c0_g1	20.9199023330614
TRINITY_DN127713_c0_g1	14.4734824097804
TRINITY_DN127720_c0_g1	25.3075162983582
TRINITY_DN127726_c0_g1	5.82701998391623
TRINITY_DN127742_c1_g1	18.0741124132687
TRINITY_DN127762_c0_g1	3.58615276973915
TRINITY_DN127768_c0_g1	1.80244164712347
TRINITY_DN127795_c0_g1	32.0754069866793
TRINITY_DN127802_c0_g1	16.9247983768259
TRINITY_DN127814_c0_g1	19.1399338657962
TRINITY_DN127825_c0_g1	24.0996411600314
TRINITY_DN127854_c0_g4	23.2749916079084
TRINITY_DN127857_c0_g1	30.7754763330392
TRINITY_DN127878_c0_g1	11.6321661587634
TRINITY_DN127892_c0_g1	24.1070617002682
TRINITY_DN127907_c0_g1	30.2991767221993
TRINITY_DN127908_c0_g1	7.16978808348184
TRINITY_DN127908_c0_g2	34.0164727304303
TRINITY_DN127918_c2_g1	35.3043997092327
TRINITY_DN127920_c0_g1	5.39918134645295
TRINITY_DN127925_c2_g15	2.72592267065796
TRINITY_DN127933_c0_g1	18.5428108031221
TRINITY_DN127934_c0_g1	0.258636333097188
TRINITY_DN127939_c2_g1	9.23497397328039
TRINITY_DN127947_c0_g2	45.6365693048199
TRINITY_DN127951_c0_g1	0.164267143237827
TRINITY_DN127994_c4_g3	1.08302109638503
TRINITY_DN128032_c0_g4	30.0101318885355
TRINITY_DN128043_c0_g1	14.3415418077625
TRINITY_DN128046_c0_g1	9.61579145216574
TRINITY_DN128058_c0_g1	28.8535183907852
TRINITY_DN128066_c0_g5	20.2169983540843
TRINITY_DN128088_c1_g1	31.3373701449333
TRINITY_DN128097_c0_g1	15.3582269104274
TRINITY_DN128170_c1_g1	12.2791195447396
TRINITY_DN128230_c0_g2	21.4009543780506
TRINITY_DN128363_c0_g2	7.44781405343461
TRINITY_DN128392_c3_g8	4.18455216121131
TRINITY_DN128405_c0_g4	25.8622734601624
TRINITY_DN128416_c0_g3	42.0218552823432
TRINITY_DN128430_c0_g3	18.3300125814881
TRINITY_DN128430_c0_g7	25.2667846206501
TRINITY_DN128433_c0_g1	22.6603032475988
TRINITY_DN128447_c0_g1	1.34896930991772
TRINITY_DN128460_c0_g1	32.3309436193941
TRINITY_DN128461_c2_g12	12.6481741191536
TRINITY_DN128485_c0_g1	15.2574216536593
TRINITY_DN128497_c0_g1	22.108622313519
TRINITY_DN128503_c0_g1	0.722697120059573
TRINITY_DN128516_c0_g1	3.56240497404506
TRINITY_DN128525_c0_g2	4.8324662763317
TRINITY_DN128528_c0_g1	8.30951551416255
TRINITY_DN128547_c0_g1	25.532456051804
TRINITY_DN128552_c0_g1	12.0148752754748
TRINITY_DN128566_c0_g1	17.5885895027093
TRINITY_DN128570_c0_g1	8.15944561364092
TRINITY_DN128572_c8_g8	3.13558555906607
TRINITY_DN128576_c0_g1	2.37537857069478
TRINITY_DN128577_c1_g1	21.8310419507238
TRINITY_DN128584_c0_g2	19.7503872608094
TRINITY_DN128670_c2_g1	0.763543925899655
TRINITY_DN128678_c0_g6	12.7761332624978
TRINITY_DN128682_c0_g2	14.1608614632013
TRINITY_DN128692_c0_g1	12.146371631916
TRINITY_DN128707_c0_g1	18.1007613769841
TRINITY_DN128723_c0_g8	45.9273626584726
TRINITY_DN128734_c0_g1	0.123103811039066
TRINITY_DN128738_c0_g1	9.40980454731336
TRINITY_DN128747_c0_g1	17.6687799122071
TRINITY_DN128763_c0_g1	19.9756152123131
TRINITY_DN128773_c1_g1	2.51073170654419
TRINITY_DN128780_c0_g1	39.5975888488853
TRINITY_DN128781_c0_g1	2.2834697156023
TRINITY_DN128788_c1_g1	12.0976872797498
TRINITY_DN128796_c0_g2	13.954534776298
TRINITY_DN128809_c1_g1	32.7739668986604
TRINITY_DN128841_c2_g8	3.70301133954108
TRINITY_DN128874_c0_g1	5.46940824166873
TRINITY_DN128882_c0_g1	34.7353766316121
TRINITY_DN128885_c0_g1	10.8053134027739
TRINITY_DN128890_c0_g2	68.4051377698537
TRINITY_DN128905_c0_g1	16.722459890108
TRINITY_DN128920_c0_g1	8.04750773785301
TRINITY_DN128928_c0_g3	8.59882395007721
TRINITY_DN128937_c0_g1	8.44962705179434
TRINITY_DN128944_c0_g2	25.7921789607334
TRINITY_DN128947_c0_g1	14.2885150472791
TRINITY_DN128948_c1_g8	10.3271788892277
TRINITY_DN128979_c0_g2	5.72232685573471
TRINITY_DN128998_c0_g1	50.3063744422586
TRINITY_DN129001_c1_g2	10.0201003311914
TRINITY_DN129006_c0_g1	11.1558542541246
TRINITY_DN129036_c1_g1	13.2023005150378
TRINITY_DN129040_c0_g2	11.6694246869196
TRINITY_DN129045_c0_g5	25.056399811815
TRINITY_DN129046_c0_g1	41.5903492199807
TRINITY_DN129054_c3_g4	0.385336627224981
TRINITY_DN129065_c0_g3	9.5696095218321
TRINITY_DN129104_c0_g3	18.9013331875596
TRINITY_DN129146_c0_g2	13.9533436448546
TRINITY_DN129152_c0_g4	21.8846790519467
TRINITY_DN129157_c0_g1	9.05084713157963
TRINITY_DN129162_c2_g2	5.52762184351655
TRINITY_DN129170_c0_g1	22.6120533872124
TRINITY_DN129207_c0_g1	1.02651800234593
TRINITY_DN129216_c0_g10	24.1644342164445
TRINITY_DN129216_c0_g5	16.9590332326874
TRINITY_DN129239_c0_g2	13.5776202627969
TRINITY_DN129255_c0_g3	11.9450094755802
TRINITY_DN129258_c0_g2	3.31761327304452
TRINITY_DN129298_c0_g1	22.463569958633
TRINITY_DN129320_c2_g7	2.70623663523499
TRINITY_DN129322_c0_g1	27.3651215471926
TRINITY_DN129325_c3_g7	13.553655466446
TRINITY_DN129332_c1_g16	15.9493485239093
TRINITY_DN129356_c0_g1	33.3423640942251
TRINITY_DN129376_c1_g3	0.295922109696956
TRINITY_DN129401_c0_g5	3.98605823433609
TRINITY_DN129413_c1_g7	30.3718638603696
TRINITY_DN129416_c1_g1	32.1042125298005
TRINITY_DN129426_c2_g1	0.183371903139663
TRINITY_DN129426_c2_g8	1.33459681710408
TRINITY_DN129428_c1_g1	29.3713038238755
TRINITY_DN129435_c2_g4	14.7099985856126
TRINITY_DN129435_c3_g10	11.8894879013028
TRINITY_DN129436_c0_g3	5.77271649186888
TRINITY_DN129459_c0_g1	3.48658724783814
TRINITY_DN129479_c0_g3	10.1406449681728
TRINITY_DN129485_c1_g5	11.5942679210122
TRINITY_DN129493_c0_g1	11.5545666608267
TRINITY_DN129495_c1_g1	5.50184301695953
TRINITY_DN129533_c0_g1	13.9218620961371
TRINITY_DN129560_c0_g1	9.79265432606532
TRINITY_DN129569_c1_g4	36.3234782302055
TRINITY_DN129622_c8_g22	2.81213970306149
TRINITY_DN129630_c0_g1	1.0029530821479
TRINITY_DN129638_c0_g3	3.14274847768993
TRINITY_DN129638_c0_g5	6.89454010816436
TRINITY_DN129651_c0_g1	16.757457138292
TRINITY_DN129654_c0_g1	15.493176242095
TRINITY_DN129656_c5_g5	2.76382670273605
TRINITY_DN129682_c0_g2	0.0638972057546593
TRINITY_DN129682_c0_g3	3.39362507043867
TRINITY_DN129685_c0_g1	12.6131037296732
TRINITY_DN129694_c0_g1	3.13924954650534
TRINITY_DN129695_c0_g2	23.8535029330866
TRINITY_DN129709_c0_g4	17.313878225758
TRINITY_DN129722_c0_g4	22.1726936651808
TRINITY_DN129726_c0_g1	24.9413506777267
TRINITY_DN129743_c0_g1	10.6868762276217
TRINITY_DN129748_c0_g1	39.6549685030698
TRINITY_DN129749_c0_g1	16.2028036646765
TRINITY_DN129787_c0_g1	24.0772622522813
TRINITY_DN129794_c5_g3	0.992647895483778
TRINITY_DN129843_c0_g1	48.5634931659817
TRINITY_DN129846_c0_g1	38.6950528479934
TRINITY_DN129850_c0_g1	11.2087148974679
TRINITY_DN129857_c0_g1	5.00359709568219
TRINITY_DN129866_c2_g1	84.7744680311147
TRINITY_DN129878_c0_g2	17.5030921764082
TRINITY_DN129879_c0_g1	45.924551062351
TRINITY_DN129884_c0_g1	22.0763438282814
TRINITY_DN129891_c2_g1	21.1568804773822
TRINITY_DN129895_c1_g3	19.0464344972937
TRINITY_DN129896_c0_g1	15.2791141348113
TRINITY_DN129898_c0_g1	7.11751334407447
TRINITY_DN129908_c0_g1	15.0539039113838
TRINITY_DN129920_c0_g1	8.58191143609552
TRINITY_DN129922_c0_g1	0.519039225643156
TRINITY_DN129924_c0_g1	24.811975480515
TRINITY_DN129938_c0_g1	13.6358788609419
TRINITY_DN129939_c0_g1	1.00659445816228
TRINITY_DN129942_c0_g2	48.9549159881376
TRINITY_DN129965_c0_g1	13.6756909971538
TRINITY_DN129967_c3_g12	13.2545539855923
TRINITY_DN129967_c3_g37	55.9032494079256
TRINITY_DN129974_c0_g4	-Inf
TRINITY_DN129979_c0_g9	27.8841182372385
TRINITY_DN129981_c0_g1	13.2872684018688
TRINITY_DN130018_c1_g7	15.1616174048086
TRINITY_DN130031_c0_g1	48.826078216794
TRINITY_DN130039_c0_g1	6.97080905734341
TRINITY_DN130045_c0_g1	15.08461709012
TRINITY_DN130063_c1_g1	27.4479341370849
TRINITY_DN130065_c1_g1	0.537339064879554
TRINITY_DN130071_c0_g1	2.9998260712977
TRINITY_DN130090_c0_g1	1.07686918071963
TRINITY_DN130098_c0_g1	13.2616495615059
TRINITY_DN130105_c0_g9	49.685231336621
TRINITY_DN130110_c0_g1	10.8615348254816
TRINITY_DN130127_c3_g4	2.7835957046072
TRINITY_DN130131_c0_g1	37.4595634052701
TRINITY_DN130133_c0_g1	16.1980617221401
TRINITY_DN130136_c0_g3	9.3689413925212
TRINITY_DN130138_c0_g1	21.2737690329215
TRINITY_DN130179_c0_g15	12.0936198374713
TRINITY_DN130190_c1_g1	14.6034811054427
TRINITY_DN130202_c1_g1	15.9486108099473
TRINITY_DN130210_c0_g1	6.70839436563905
TRINITY_DN130216_c0_g1	10.1717550201311
TRINITY_DN130220_c0_g7	16.0142197151202
TRINITY_DN130222_c0_g8	23.9204863685742
TRINITY_DN130230_c0_g5	22.5355853658856
TRINITY_DN130241_c0_g1	16.7599533612988
TRINITY_DN130257_c0_g1	23.8394210695407
TRINITY_DN130265_c0_g1	10.0172515881251
TRINITY_DN130268_c0_g2	105.282165293691
TRINITY_DN130270_c0_g1	0.507426271347227
TRINITY_DN130281_c1_g4	52.2821578192219
TRINITY_DN130292_c0_g1	17.4828619067319
TRINITY_DN130301_c0_g11	50.6022554015757
TRINITY_DN130310_c0_g1	2.65212716449583
TRINITY_DN130330_c0_g1	14.0549751049448
TRINITY_DN130343_c0_g1	2.3755473397565
TRINITY_DN130355_c0_g11	8.42639414674646
TRINITY_DN130372_c0_g1	5.80033845319695
TRINITY_DN130387_c2_g7	1.98096593507883
TRINITY_DN130390_c1_g11	24.5687654516595
TRINITY_DN130397_c1_g2	55.4869200723965
TRINITY_DN130401_c1_g1	53.3366671389554
TRINITY_DN130412_c0_g2	7.62638063888874
TRINITY_DN130432_c0_g1	20.2234585520071
TRINITY_DN130448_c0_g2	19.6629420602255
TRINITY_DN130463_c0_g1	9.53270637424643
TRINITY_DN130487_c0_g1	0.937750007397884
TRINITY_DN130492_c5_g1	8.00113713106042
TRINITY_DN130509_c0_g7	18.2078352725121
TRINITY_DN130528_c0_g1	6.73802033274807
TRINITY_DN130557_c0_g1	19.7183985433268
TRINITY_DN130571_c1_g11	7.51115861353313
TRINITY_DN130571_c1_g4	19.7600947510873
TRINITY_DN130585_c0_g1	4.74354176753241
TRINITY_DN130597_c3_g7	1.90168556467603
TRINITY_DN130611_c0_g1	17.1335813441711
TRINITY_DN130616_c0_g1	4.48925970017082
TRINITY_DN130654_c0_g1	8.8916483253369
TRINITY_DN130656_c0_g4	5.68827909834867
TRINITY_DN130679_c0_g3	38.9120971489968
TRINITY_DN130682_c0_g1	13.8746307377759
TRINITY_DN130715_c0_g1	44.8019867358727
TRINITY_DN130729_c0_g1	5.96785138784193
TRINITY_DN130739_c0_g11	0.467903832387759
TRINITY_DN130740_c0_g1	11.8295725927358
TRINITY_DN130748_c1_g10	2.39316975797843
TRINITY_DN130753_c0_g2	33.9771479457603
TRINITY_DN130768_c1_g3	0.362557333236235
TRINITY_DN130778_c0_g1	21.1156399437435
TRINITY_DN130780_c0_g2	1.490211918386
TRINITY_DN130782_c2_g1	14.3497058609865
TRINITY_DN130782_c3_g1	20.7416436701853
TRINITY_DN130794_c0_g3	23.36720167145
TRINITY_DN130798_c1_g1	13.9730788247905
TRINITY_DN130828_c0_g1	21.8880693509044
TRINITY_DN130834_c1_g5	25.8707382750283
TRINITY_DN130866_c6_g8	6.63704931908525
TRINITY_DN130868_c3_g1	15.9978370374141
TRINITY_DN130895_c0_g4	9.54575376533464
TRINITY_DN130898_c0_g3	20.4522832272306
TRINITY_DN130902_c0_g2	14.3040319113534
TRINITY_DN130912_c0_g2	12.1067687216982
TRINITY_DN130940_c1_g3	34.2538270014552
TRINITY_DN130992_c0_g1	8.91189414689819
TRINITY_DN130992_c0_g5	22.7545234418545
TRINITY_DN130995_c2_g1	19.4483460647702
TRINITY_DN130995_c2_g7	20.4778005957214
TRINITY_DN130995_c2_g8	16.5584108597609
TRINITY_DN130997_c0_g1	42.982118565041
TRINITY_DN130999_c1_g8	19.2086544210702
TRINITY_DN131024_c0_g4	28.4006459728032
TRINITY_DN131029_c0_g4	66.5165010541669
TRINITY_DN131031_c0_g3	1.41188253156399
TRINITY_DN131035_c2_g3	12.1189675474432
TRINITY_DN131045_c0_g1	28.0008999855767
TRINITY_DN131049_c0_g1	8.3694465101845
TRINITY_DN131066_c0_g2	11.0419707653485
TRINITY_DN131068_c0_g1	21.4401870322828
TRINITY_DN131081_c0_g5	0.353774970894191
TRINITY_DN131086_c0_g1	24.2201635076104
TRINITY_DN131105_c10_g5	4.03863134146857
TRINITY_DN131107_c2_g1	12.5930884888719
TRINITY_DN131127_c0_g10	8.70087477737736
TRINITY_DN131128_c0_g2	11.5627726492979
TRINITY_DN131132_c0_g1	3.72558736348321
TRINITY_DN131134_c1_g7	6.33446140978853
TRINITY_DN131138_c0_g1	11.7192897268864
TRINITY_DN131148_c3_g1	9.11757362481844
TRINITY_DN131156_c1_g1	7.24181652370003
TRINITY_DN131168_c1_g1	13.774699304367
TRINITY_DN131177_c0_g1	34.7542127278688
TRINITY_DN131180_c0_g2	17.6143366002176
TRINITY_DN131183_c0_g1	22.2786179435031
TRINITY_DN131186_c4_g2	14.651392161277
TRINITY_DN131196_c6_g9	0.00824141178535847
TRINITY_DN131227_c0_g7	12.6793053262165
TRINITY_DN131228_c1_g4	2.09284064528118
TRINITY_DN131258_c0_g2	15.5060429255092
TRINITY_DN131259_c0_g1	19.0447788179401
TRINITY_DN131273_c1_g1	58.6036775197593
TRINITY_DN131280_c0_g1	10.7676585614192
TRINITY_DN131289_c0_g4	15.5822125209991
TRINITY_DN131290_c0_g3	38.7367341801891
TRINITY_DN131298_c2_g3	27.6271655361177
TRINITY_DN131316_c0_g1	8.81404628545211
TRINITY_DN131321_c0_g1	15.6431004442974
TRINITY_DN131329_c1_g1	12.1131477571461
TRINITY_DN131333_c1_g1	11.0606109636536
TRINITY_DN131352_c0_g1	1.88181954279681
TRINITY_DN131352_c0_g2	20.8836614696661
TRINITY_DN131352_c0_g3	2.74652178425329
TRINITY_DN131352_c0_g5	1.79902090572428
TRINITY_DN131366_c1_g9	46.5550061740473
TRINITY_DN131371_c4_g7	2.33884626631375
TRINITY_DN131382_c0_g1	18.4462441165594
TRINITY_DN131384_c0_g3	13.1785476014339
TRINITY_DN131388_c1_g1	1.05777895708603
TRINITY_DN131389_c1_g2	38.6843037482294
TRINITY_DN131396_c0_g8	16.4471920548517
TRINITY_DN131398_c0_g3	20.5274623562156
TRINITY_DN131416_c0_g1	15.4977183024185
TRINITY_DN131432_c0_g1	9.74031034849141
TRINITY_DN131439_c1_g2	29.2922337809811
TRINITY_DN131440_c0_g1	8.12040580873143
TRINITY_DN131444_c0_g1	12.2041811532235
TRINITY_DN131448_c0_g1	20.0049090750918
TRINITY_DN131449_c3_g1	18.407706155708
TRINITY_DN131456_c3_g16	0.50749638680216
TRINITY_DN131457_c0_g5	22.1215335098964
TRINITY_DN131475_c0_g1	21.5764280079997
TRINITY_DN131482_c0_g1	33.1930003608822
TRINITY_DN131486_c0_g3	32.8639980055022
TRINITY_DN131496_c1_g12	10.3927517607056
TRINITY_DN131501_c0_g1	8.67742572029809
TRINITY_DN131507_c0_g3	11.1942330942936
TRINITY_DN131509_c0_g1	6.53255508799557
TRINITY_DN131510_c0_g1	0.29719137808249
TRINITY_DN131515_c0_g1	37.4237220664702
TRINITY_DN131527_c0_g8	14.8909893763808
TRINITY_DN131538_c0_g1	11.8706288516872
TRINITY_DN131548_c0_g2	32.8581444325906
TRINITY_DN131555_c1_g3	60.3051545454123
TRINITY_DN131555_c1_g5	21.4316515507088
TRINITY_DN131569_c1_g1	15.0705713381845
TRINITY_DN131576_c1_g7	25.0213299214116
TRINITY_DN131577_c1_g1	11.5246923603679
TRINITY_DN131585_c3_g3	25.4941905292487
TRINITY_DN131590_c0_g1	9.6239635202945
TRINITY_DN131608_c1_g1	8.93322809914134
TRINITY_DN131620_c1_g11	15.6358084626923
TRINITY_DN131624_c0_g1	95.5289251805542
TRINITY_DN131641_c0_g1	25.9402031867853
TRINITY_DN131670_c0_g4	22.8345862680932
TRINITY_DN131678_c0_g1	2.01543542194018
TRINITY_DN131683_c0_g1	58.8662825805601
TRINITY_DN131689_c0_g1	38.8821902007543
TRINITY_DN131696_c0_g1	68.4896895222298
TRINITY_DN131698_c0_g1	25.8779371192123
TRINITY_DN131698_c0_g2	89.1075204187557
TRINITY_DN131699_c1_g3	26.5730466508016
TRINITY_DN131701_c0_g1	38.4374951006347
TRINITY_DN131705_c1_g2	2.9886726680914
TRINITY_DN131706_c0_g1	16.0451781174116
TRINITY_DN131715_c0_g1	17.0245776779144
TRINITY_DN131716_c1_g5	14.7991308600711
TRINITY_DN131719_c0_g3	24.956808872983
TRINITY_DN131750_c0_g2	20.8523014875233
TRINITY_DN131751_c0_g3	37.4124462873487
TRINITY_DN131755_c0_g1	18.4401281454313
TRINITY_DN131773_c0_g1	6.74497598052908
TRINITY_DN131814_c0_g1	15.6703354109025
TRINITY_DN131815_c0_g1	16.8294043906213
TRINITY_DN131822_c0_g2	43.3807036008486
TRINITY_DN131824_c0_g5	15.2798251734641
TRINITY_DN131827_c0_g1	27.6364582895379
TRINITY_DN131834_c1_g15	14.8518301548397
TRINITY_DN131849_c0_g1	19.4032712914715
TRINITY_DN131855_c1_g10	67.9947135020616
TRINITY_DN131861_c0_g1	28.4982206985859
TRINITY_DN131866_c0_g1	16.3379603572174
TRINITY_DN131869_c2_g1	5.59702040229641
TRINITY_DN131886_c5_g4	0.0945651727786637
TRINITY_DN131895_c0_g1	58.1499207699254
TRINITY_DN131896_c2_g7	25.7757238548147
TRINITY_DN131904_c0_g1	47.4433155599973
TRINITY_DN131925_c0_g7	13.8853688635195
TRINITY_DN131938_c6_g1	4.63357956329762
TRINITY_DN131954_c0_g1	27.5060095248871
TRINITY_DN131960_c0_g10	38.408697160235
TRINITY_DN131969_c0_g1	52.9507208106705
TRINITY_DN131976_c0_g1	13.28077565617
TRINITY_DN131980_c0_g1	4.25403867100921
TRINITY_DN131980_c0_g2	6.14981297819397
TRINITY_DN131983_c0_g1	36.9331860453548
TRINITY_DN131985_c0_g2	30.838909850778
TRINITY_DN132003_c0_g15	12.751847701304
TRINITY_DN132004_c0_g1	1.19404878015401
TRINITY_DN132014_c1_g17	35.9545639954824
TRINITY_DN132014_c1_g18	10.4037438656256
TRINITY_DN132023_c2_g2	9.33082837203984
TRINITY_DN132041_c0_g10	14.4531531220654
TRINITY_DN132042_c0_g1	67.8392818682073
TRINITY_DN132050_c1_g4	1.50126176875379
TRINITY_DN132056_c0_g1	57.1674573369112
TRINITY_DN132063_c0_g1	25.5590028656825
TRINITY_DN132065_c0_g1	22.260367874307
TRINITY_DN132066_c0_g1	47.2418213014096
TRINITY_DN132073_c0_g1	12.0950645821584
TRINITY_DN132081_c0_g1	23.199758506736
TRINITY_DN132083_c0_g1	101.794023606386
TRINITY_DN132086_c0_g1	12.1647685846648
TRINITY_DN132093_c0_g1	8.95867156457466
TRINITY_DN132100_c1_g1	29.8387484422821
TRINITY_DN132104_c1_g4	29.1641879404744
TRINITY_DN132105_c0_g3	13.5977498853478
TRINITY_DN132112_c0_g1	4.60699000001409
TRINITY_DN132143_c2_g1	40.3944530589347
TRINITY_DN132146_c0_g11	20.8347459766574
TRINITY_DN132156_c0_g4	10.4110384368502
TRINITY_DN132185_c12_g2	11.8692130769294
TRINITY_DN132194_c0_g1	41.5328254932611
TRINITY_DN132204_c0_g2	73.9177554940003
TRINITY_DN132214_c0_g2	9.31015361458085
TRINITY_DN132222_c1_g8	1.28437610032284
TRINITY_DN132223_c2_g1	29.8365238821757
TRINITY_DN132225_c0_g13	34.5689413243213
TRINITY_DN132252_c3_g3	45.056859714192
TRINITY_DN132275_c0_g1	42.5744123344675
TRINITY_DN132293_c2_g3	48.1620014369863
TRINITY_DN132307_c0_g2	5.42758496587186
TRINITY_DN132314_c0_g1	22.1889194586335
TRINITY_DN132322_c0_g1	29.587709514179
TRINITY_DN132342_c0_g2	40.9638678008802
TRINITY_DN132352_c0_g2	5.26932808061236
TRINITY_DN132352_c0_g3	37.4767105297457
TRINITY_DN132353_c0_g1	33.9783118776713
TRINITY_DN132354_c1_g14	19.9080667758907
TRINITY_DN132354_c1_g5	5.24795089604988
TRINITY_DN132354_c1_g8	7.90924680963353
TRINITY_DN132355_c0_g1	13.2475708153921
TRINITY_DN132405_c0_g2	15.3163580625499
TRINITY_DN132408_c0_g2	58.9772302303209
TRINITY_DN132408_c0_g6	37.6157060876694
TRINITY_DN132412_c0_g2	8.20912508062367
TRINITY_DN132417_c3_g14	30.7178094332511
TRINITY_DN132432_c1_g2	8.94680308635276
TRINITY_DN132452_c1_g1	21.4788352222305
TRINITY_DN132453_c0_g1	11.7527365986957
TRINITY_DN132453_c1_g2	15.0833079298791
TRINITY_DN132463_c0_g2	9.06302544536782
TRINITY_DN132468_c0_g1	6.95794375122688
TRINITY_DN132474_c0_g1	19.0396704331997
TRINITY_DN132477_c0_g1	11.0151513669313
TRINITY_DN132479_c1_g5	55.027793272629
TRINITY_DN132505_c0_g3	27.8829461591521
TRINITY_DN132508_c2_g3	2.0018580663061
TRINITY_DN132513_c0_g1	11.7704512737953
TRINITY_DN132514_c0_g1	12.2196543839849
TRINITY_DN132523_c0_g3	19.9964123442123
TRINITY_DN132530_c0_g2	14.9093257165053
TRINITY_DN132530_c0_g3	20.1647212354293
TRINITY_DN132533_c0_g1	27.2008757833736
TRINITY_DN132535_c1_g1	24.4598557653571
TRINITY_DN132543_c0_g1	8.60726617455726
TRINITY_DN132550_c0_g1	18.0244150564067
TRINITY_DN132554_c0_g4	20.6849878610391
TRINITY_DN132556_c0_g2	8.8063773880069
TRINITY_DN132566_c0_g3	26.1746631124067
TRINITY_DN132575_c0_g1	15.1069577981702
TRINITY_DN132575_c0_g3	13.3848672304918
TRINITY_DN132583_c0_g2	37.2874176087997
TRINITY_DN132586_c0_g1	2.87636749182238
TRINITY_DN132600_c2_g1	5.82006883124027
TRINITY_DN132600_c4_g1	14.3256873948959
TRINITY_DN132600_c4_g3	21.820077012386
TRINITY_DN132608_c0_g1	12.7106350237076
TRINITY_DN132612_c1_g11	3.55529206350555
TRINITY_DN132621_c0_g1	18.2384104931562
TRINITY_DN132627_c0_g3	0.16181036337137
TRINITY_DN132632_c3_g1	12.5324727179479
TRINITY_DN132642_c1_g20	13.4411870470033
TRINITY_DN132642_c1_g8	7.62318811124365
TRINITY_DN132652_c0_g2	27.0161734169161
TRINITY_DN132655_c0_g1	0.495043368938607
TRINITY_DN132666_c0_g1	32.1517876550375
TRINITY_DN132676_c0_g4	37.2727408956675
TRINITY_DN132682_c0_g2	42.5395666151506
TRINITY_DN132687_c0_g1	0.639429895564805
TRINITY_DN132712_c0_g6	17.6904197104609
TRINITY_DN132725_c1_g9	12.5629093149549
TRINITY_DN132732_c1_g1	26.5529675847533
TRINITY_DN132737_c8_g3	3.03343294424568
TRINITY_DN132741_c2_g1	25.1613036345665
TRINITY_DN132742_c0_g4	5.59525595800143
TRINITY_DN132753_c1_g1	6.20340332464968
TRINITY_DN132755_c0_g4	12.1464756433124
TRINITY_DN132756_c1_g13	34.3141426789549
TRINITY_DN132759_c0_g2	17.2156002352745
TRINITY_DN132777_c0_g2	21.5698155050976
TRINITY_DN132803_c1_g6	8.47799112127255
TRINITY_DN132804_c0_g4	106.378296609551
TRINITY_DN132816_c1_g1	5.80154328573992
TRINITY_DN132828_c0_g2	4.64435023640677
TRINITY_DN132846_c0_g1	17.9258289042403
TRINITY_DN132876_c0_g5	9.30356687091978
TRINITY_DN132897_c0_g2	19.7998302496268
TRINITY_DN132908_c6_g8	13.9413620238506
TRINITY_DN132916_c5_g22	1.91447515861336
TRINITY_DN132922_c0_g2	27.1956859814758
TRINITY_DN132927_c0_g3	23.7441844032712
TRINITY_DN132943_c3_g1	11.6925760455358
TRINITY_DN132948_c0_g2	6.34608719134488
TRINITY_DN132965_c1_g1	31.1874658517838
TRINITY_DN132965_c1_g4	1.79352330427968
TRINITY_DN132966_c1_g1	7.04708247766506
TRINITY_DN132970_c0_g1	11.0303353730991
TRINITY_DN132973_c0_g1	49.584832854838
TRINITY_DN132994_c0_g1	27.0433645855979
TRINITY_DN132999_c1_g9	4.9143614205148
TRINITY_DN133002_c1_g12	50.4710264636919
TRINITY_DN133002_c1_g15	52.4175450048582
TRINITY_DN133002_c1_g16	39.7631810151886
TRINITY_DN133002_c1_g17	52.7730829731958
TRINITY_DN133002_c1_g20	46.1783971807968
TRINITY_DN133002_c1_g3	48.28217677016
TRINITY_DN133002_c1_g7	71.0005725480073
TRINITY_DN133002_c1_g8	49.3366343538831
TRINITY_DN133002_c1_g9	56.9285952147638
TRINITY_DN133004_c0_g1	10.3803854569819
TRINITY_DN133004_c1_g1	38.8211986191404
TRINITY_DN133008_c0_g1	2.50495534564046
TRINITY_DN133014_c0_g1	14.1502257717958
TRINITY_DN133016_c0_g1	0.741604078643592
TRINITY_DN133017_c0_g1	9.34074037104835
TRINITY_DN133035_c0_g2	12.5508043097612
TRINITY_DN133037_c2_g1	18.2268167847111
TRINITY_DN133043_c0_g1	7.95098327287963
TRINITY_DN133056_c0_g13	39.9086744731302
TRINITY_DN133061_c1_g1	6.91488477539455
TRINITY_DN133073_c0_g2	3.56315699713601
TRINITY_DN133080_c0_g4	8.54790441737828
TRINITY_DN133088_c0_g16	9.25617346587974
TRINITY_DN133096_c0_g1	31.5191830845208
TRINITY_DN133101_c0_g3	2.6359481591362
TRINITY_DN133113_c0_g3	9.51655014449278
TRINITY_DN133118_c1_g1	7.48750357029312
TRINITY_DN133122_c0_g2	14.0361832659105
TRINITY_DN133133_c0_g1	47.4128347105508
TRINITY_DN133135_c5_g3	27.0877137120166
TRINITY_DN133137_c4_g1	12.7965503514356
TRINITY_DN133146_c1_g1	50.4116908827289
TRINITY_DN133155_c3_g3	-Inf
TRINITY_DN133157_c0_g3	19.5258343486387
TRINITY_DN133157_c0_g7	0.249157791506549
TRINITY_DN133174_c2_g14	49.7770439009283
TRINITY_DN133174_c2_g2	0.53580481057766
TRINITY_DN133178_c1_g5	41.3656057355397
TRINITY_DN133187_c0_g9	22.690142134364
TRINITY_DN133197_c12_g11	2.5850307558942
TRINITY_DN133203_c0_g4	20.3634842021072
TRINITY_DN133210_c0_g1	23.0762052779894
TRINITY_DN133224_c0_g1	24.4114804302032
TRINITY_DN133234_c0_g1	19.1200324588907
TRINITY_DN133237_c0_g1	20.7526412202141
TRINITY_DN133238_c0_g1	21.5327985657639
TRINITY_DN133241_c0_g5	14.6756395289874
TRINITY_DN133246_c3_g1	1.08340720934836
TRINITY_DN133254_c0_g1	43.5181957132129
TRINITY_DN133256_c0_g1	2.28555111264824
TRINITY_DN133268_c1_g5	36.6985978025112
TRINITY_DN133280_c15_g12	111.012278514124
TRINITY_DN133280_c15_g14	16.9989009974248
TRINITY_DN133280_c15_g2	11.9734422630526
TRINITY_DN133295_c0_g1	69.848964391172
TRINITY_DN133296_c1_g5	39.5952861647218
TRINITY_DN133300_c0_g11	9.79390620873363
TRINITY_DN133302_c0_g1	29.623059743569
TRINITY_DN133306_c0_g3	10.8895013057406
TRINITY_DN133325_c0_g6	16.3315904399421
TRINITY_DN13333_c0_g1	29.8543286878745
TRINITY_DN13333_c0_g2	22.7203898917562
TRINITY_DN133338_c1_g7	21.858147995931
TRINITY_DN133340_c0_g1	28.0064246252298
TRINITY_DN133356_c1_g3	5.88580214214035
TRINITY_DN133361_c1_g7	43.1670624282816
TRINITY_DN133363_c2_g11	20.4747637616246
TRINITY_DN133368_c0_g1	25.3333693757705
TRINITY_DN133383_c1_g5	1.88350715977379
TRINITY_DN133386_c12_g1	13.9046027496813
TRINITY_DN133390_c1_g3	30.8438909538394
TRINITY_DN133393_c0_g1	17.3572201196756
TRINITY_DN133397_c2_g3	69.3819986296131
TRINITY_DN133425_c0_g2	43.2145762127617
TRINITY_DN133435_c0_g1	29.2149996971161
TRINITY_DN133443_c0_g10	17.2546182208285
TRINITY_DN133443_c0_g5	15.23350982875
TRINITY_DN133444_c0_g2	14.3922016989145
TRINITY_DN133451_c2_g1	17.7496971372318
TRINITY_DN133451_c2_g14	18.5801589453898
TRINITY_DN133451_c2_g5	5.70985751684537
TRINITY_DN133452_c0_g4	44.5223526866242
TRINITY_DN133452_c0_g8	47.20054087575
TRINITY_DN133456_c0_g1	4.99020442508838
TRINITY_DN133457_c0_g8	20.5689503865254
TRINITY_DN133458_c0_g15	5.49257890529849
TRINITY_DN133458_c0_g17	15.1340925227889
TRINITY_DN133458_c0_g20	0.0877809970977896
TRINITY_DN133458_c0_g6	22.3942240522323
TRINITY_DN133460_c1_g3	8.40277926861081
TRINITY_DN133468_c0_g1	4.22523302902897
TRINITY_DN133469_c0_g1	12.6759385968734
TRINITY_DN133480_c0_g1	20.4097691882535
TRINITY_DN133486_c0_g1	6.38968661043554
TRINITY_DN133486_c0_g7	21.4192226892376
TRINITY_DN133490_c0_g1	20.4386487078099
TRINITY_DN133514_c1_g1	6.7298054761145
TRINITY_DN133519_c0_g1	11.1225467613441
TRINITY_DN133522_c1_g1	6.69020901903812
TRINITY_DN133527_c4_g17	6.49448282527864
TRINITY_DN133530_c4_g5	5.57086518552251
TRINITY_DN133540_c1_g3	39.4990845645574
TRINITY_DN133548_c0_g1	6.36617204808843
TRINITY_DN133555_c0_g1	32.5648719988773
TRINITY_DN133579_c0_g1	36.669972257408
TRINITY_DN133579_c1_g8	19.7908898199956
TRINITY_DN133580_c2_g6	6.00650805740737
TRINITY_DN133580_c2_g7	2.38656044799491
TRINITY_DN133582_c1_g5	24.015948580351
TRINITY_DN133582_c1_g6	10.9559551131438
TRINITY_DN133583_c0_g3	5.59917078479819
TRINITY_DN133586_c0_g1	8.03406020550785
TRINITY_DN133586_c0_g4	13.8352513139366
TRINITY_DN133586_c0_g5	20.1259189030707
TRINITY_DN133586_c0_g6	24.9766791683247
TRINITY_DN133589_c0_g1	24.0724648757543
TRINITY_DN133591_c2_g2	12.7632655588702
TRINITY_DN133608_c1_g7	79.9797841109554
TRINITY_DN133614_c0_g1	23.8250836864699
TRINITY_DN133646_c0_g2	8.34500257427903
TRINITY_DN133647_c0_g1	8.99910111384462
TRINITY_DN133661_c0_g5	15.1827936514858
TRINITY_DN133671_c0_g1	0.419221499867792
TRINITY_DN133674_c0_g1	20.8844321953866
TRINITY_DN133685_c0_g5	13.6379308326777
TRINITY_DN133719_c1_g2	26.8728666698255
TRINITY_DN133727_c1_g1	43.4979414380838
TRINITY_DN133728_c1_g1	9.93383094740417
TRINITY_DN133734_c2_g1	8.94882568619667
TRINITY_DN133747_c0_g4	43.3370325245446
TRINITY_DN133750_c1_g6	10.9497673267764
TRINITY_DN133774_c0_g1	5.75746363839984
TRINITY_DN133776_c0_g5	25.1380554959779
TRINITY_DN133778_c0_g4	15.5816941981483
TRINITY_DN133783_c0_g1	22.3781549750863
TRINITY_DN133784_c0_g3	22.2548763002045
TRINITY_DN133785_c1_g1	28.484162342018
TRINITY_DN133786_c0_g1	65.6382351108201
TRINITY_DN133789_c0_g2	13.4941310798538
TRINITY_DN133794_c0_g5	68.4821789611554
TRINITY_DN133803_c0_g1	13.5012119115046
TRINITY_DN133807_c0_g1	2.24467818016121
TRINITY_DN133810_c0_g2	12.1780361385104
TRINITY_DN133825_c0_g1	68.83463209817
TRINITY_DN133846_c0_g9	16.0811305710546
TRINITY_DN133861_c0_g1	18.0126328500552
TRINITY_DN133868_c5_g1	11.7142892991223
TRINITY_DN133882_c0_g11	37.1698326764947
TRINITY_DN133889_c2_g6	31.5066924253837
TRINITY_DN133892_c1_g2	19.5613609318962
TRINITY_DN133893_c0_g4	17.3872625693703
TRINITY_DN133905_c0_g3	7.50003357449789
TRINITY_DN133907_c4_g7	2.21827550390498
TRINITY_DN133916_c0_g3	9.40950349574013
TRINITY_DN133937_c0_g5	15.9914290066802
TRINITY_DN133942_c0_g16	17.6417281015297
TRINITY_DN133952_c0_g1	9.27080902917244
TRINITY_DN133961_c0_g2	35.0951322187472
TRINITY_DN133962_c0_g10	37.0683990815367
TRINITY_DN133962_c0_g7	29.3610770491737
TRINITY_DN133967_c0_g4	40.1600524938712
TRINITY_DN133967_c0_g7	18.9009992671021
TRINITY_DN133971_c0_g11	11.2253608976233
TRINITY_DN133971_c0_g14	3.10769085239534
TRINITY_DN133971_c0_g7	9.20554541181616
TRINITY_DN133976_c0_g4	37.9265499690381
TRINITY_DN133978_c0_g1	0.832447444073877
TRINITY_DN133981_c1_g3	21.8510009193803
TRINITY_DN133986_c0_g5	20.2150557698908
TRINITY_DN133991_c0_g1	9.22486659500835
TRINITY_DN133993_c0_g6	0.950366854453752
TRINITY_DN134005_c0_g1	44.2316988696164
TRINITY_DN134007_c0_g4	36.1819390881039
TRINITY_DN134017_c0_g3	15.1988081033939
TRINITY_DN134024_c1_g1	0.866669610165149
TRINITY_DN134026_c0_g4	42.82302620048
TRINITY_DN134030_c0_g10	13.444703807748
TRINITY_DN134030_c0_g6	22.8060457498248
TRINITY_DN134049_c0_g1	7.82430898154216
TRINITY_DN134053_c1_g2	19.6520993787443
TRINITY_DN134056_c0_g1	6.68534483805516
TRINITY_DN134056_c1_g4	4.32433253549637
TRINITY_DN134065_c5_g7	7.10595366125979
TRINITY_DN134067_c2_g3	10.1565813423555
TRINITY_DN134078_c0_g1	25.9346646811144
TRINITY_DN134079_c0_g5	4.01403085113886
TRINITY_DN134081_c0_g4	6.07087529963481
TRINITY_DN134091_c0_g1	73.6489448606413
TRINITY_DN134100_c5_g2	2.0180143435665
TRINITY_DN134114_c1_g5	43.633518080494
TRINITY_DN134116_c0_g1	54.7359224069702
TRINITY_DN134122_c0_g2	16.6733932641439
TRINITY_DN134130_c5_g1	5.89103627575237
TRINITY_DN134147_c0_g1	2.2364524592682
TRINITY_DN134165_c3_g1	17.4192757336823
TRINITY_DN134175_c1_g1	32.4268613206094
TRINITY_DN134183_c0_g1	48.435346964685
TRINITY_DN134199_c2_g17	21.4529781447165
TRINITY_DN134199_c2_g5	25.9051080391624
TRINITY_DN134206_c0_g2	14.631362783162
TRINITY_DN134208_c0_g10	6.62727492499767
TRINITY_DN134216_c0_g3	43.4174153637739
TRINITY_DN134248_c0_g2	1.66275021255399
TRINITY_DN134249_c5_g12	14.8300452023413
TRINITY_DN134251_c10_g1	10.0409216758584
TRINITY_DN134262_c0_g1	7.7865071069964
TRINITY_DN134270_c4_g5	17.7091308451645
TRINITY_DN134277_c0_g1	13.7310160309993
TRINITY_DN134284_c0_g2	16.6263380954998
TRINITY_DN134300_c3_g3	20.2109765522452
TRINITY_DN134306_c1_g15	34.3263436318384
TRINITY_DN134306_c1_g2	12.0740515487303
TRINITY_DN134310_c0_g7	41.8500886170261
TRINITY_DN134313_c2_g1	2.86869747884064
TRINITY_DN134313_c2_g9	87.0909741431741
TRINITY_DN134319_c0_g1	16.4843362654019
TRINITY_DN134326_c0_g6	2.66712898595393
TRINITY_DN134328_c0_g1	22.9435183363215
TRINITY_DN134330_c0_g3	2.09521689316393
TRINITY_DN134330_c0_g4	5.2143170452428
TRINITY_DN134362_c14_g3	0.569641645630159
TRINITY_DN134376_c0_g1	15.176616303983
TRINITY_DN134385_c2_g1	25.9540417702915
TRINITY_DN134386_c7_g1	35.8110217679275
TRINITY_DN134393_c0_g1	1.67707442850967
TRINITY_DN134394_c0_g1	10.9893554790567
TRINITY_DN134396_c0_g1	25.5766505643961
TRINITY_DN134404_c0_g1	8.59764300955014
TRINITY_DN134421_c2_g1	7.02119851975544
TRINITY_DN134426_c0_g1	8.22818184602429
TRINITY_DN134432_c0_g12	20.2129746618872
TRINITY_DN134434_c0_g9	19.5982048770899
TRINITY_DN134436_c0_g10	62.8791473543002
TRINITY_DN134443_c0_g1	5.01296118151071
TRINITY_DN134444_c0_g1	2.42491018141882
TRINITY_DN134447_c0_g1	25.0324088816451
TRINITY_DN134449_c0_g1	7.18268348288087
TRINITY_DN134451_c10_g1	3.60328631489216
TRINITY_DN134456_c0_g2	7.16507583183975
TRINITY_DN134470_c0_g2	37.8628349329265
TRINITY_DN134475_c1_g2	7.10140551005171
TRINITY_DN134487_c5_g3	44.8004115465211
TRINITY_DN134491_c0_g5	16.2608829695117
TRINITY_DN134502_c0_g1	18.1472013153571
TRINITY_DN134502_c0_g4	13.468370707429
TRINITY_DN134505_c1_g2	7.4688349479037
TRINITY_DN134510_c0_g7	72.1567444910808
TRINITY_DN134512_c2_g2	21.5290716816041
TRINITY_DN134512_c2_g4	26.8331089613226
TRINITY_DN134516_c2_g1	13.4137305631721
TRINITY_DN134517_c0_g4	2.18776452388335
TRINITY_DN134518_c0_g3	15.6200442748436
TRINITY_DN134519_c0_g7	8.81480819112687
TRINITY_DN134523_c3_g2	8.53181017884322
TRINITY_DN134535_c0_g7	22.380153372884
TRINITY_DN134540_c0_g2	19.3358932575199
TRINITY_DN134540_c0_g5	6.39625259088945
TRINITY_DN134541_c0_g1	10.9474181766385
TRINITY_DN134545_c0_g3	9.16503957652828
TRINITY_DN134563_c0_g1	2.72506346322609
TRINITY_DN134566_c1_g1	7.92968966894959
TRINITY_DN134578_c0_g1	14.1901215869101
TRINITY_DN134580_c0_g2	10.0423019778871
TRINITY_DN134601_c0_g11	13.4043467914765
TRINITY_DN134604_c1_g2	18.485035897298
TRINITY_DN134612_c0_g14	20.9901956599482
TRINITY_DN134630_c8_g3	2.22972385764003
TRINITY_DN134637_c0_g2	46.5817651385761
TRINITY_DN134642_c1_g1	13.8068575696781
TRINITY_DN134656_c0_g1	21.4287473302413
TRINITY_DN134663_c1_g2	21.0651914146872
TRINITY_DN134682_c1_g2	22.9896172419487
TRINITY_DN134690_c0_g2	22.8307171941925
TRINITY_DN134700_c0_g15	11.2303711661794
TRINITY_DN134705_c7_g1	0.783109340596449
TRINITY_DN134740_c0_g2	40.2010530822208
TRINITY_DN134741_c0_g6	27.5561016820453
TRINITY_DN134742_c0_g1	20.8328341134303
TRINITY_DN134753_c0_g1	32.5739379610122
TRINITY_DN134758_c0_g5	0.17611810223522
TRINITY_DN134770_c0_g1	6.1450606941653
TRINITY_DN134772_c0_g1	11.3895245165139
TRINITY_DN134786_c0_g5	22.0640754034415
TRINITY_DN134787_c1_g1	57.8816348079433
TRINITY_DN134797_c0_g1	57.4314849786772
TRINITY_DN134803_c0_g2	23.9657973044895
TRINITY_DN134804_c0_g1	2.42682953566465
TRINITY_DN134813_c1_g10	3.81402312252494
TRINITY_DN134813_c1_g12	52.8650662085571
TRINITY_DN134813_c1_g21	19.5202331865533
TRINITY_DN134813_c1_g5	44.7783907932505
TRINITY_DN134821_c1_g1	33.153454579894
TRINITY_DN134826_c0_g1	1.08251193798572
TRINITY_DN134830_c1_g1	43.8707073841739
TRINITY_DN134837_c1_g7	4.31387621701363
TRINITY_DN134845_c0_g1	1.43496925823893
TRINITY_DN134846_c0_g10	31.1144318064215
TRINITY_DN134858_c1_g19	23.2840122395421
TRINITY_DN134859_c2_g2	57.5068896134051
TRINITY_DN134868_c0_g1	27.1249709745655
TRINITY_DN134869_c2_g2	12.2562066254669
TRINITY_DN134874_c0_g2	6.31492237492856
TRINITY_DN134874_c0_g3	9.78526418263159
TRINITY_DN134889_c3_g2	24.18659714549
TRINITY_DN134904_c1_g1	7.38578842526768
TRINITY_DN134913_c0_g2	10.9665542094526
TRINITY_DN134920_c10_g2	5.78838398450224
TRINITY_DN134921_c0_g3	11.7333750915562
TRINITY_DN134923_c0_g1	10.2128753969305
TRINITY_DN134927_c0_g3	14.5546477384672
TRINITY_DN134940_c2_g31	1.23799943580104
TRINITY_DN134947_c0_g6	38.5422133230621
TRINITY_DN134960_c1_g11	14.0638796148917
TRINITY_DN134960_c1_g9	14.1841453535303
TRINITY_DN134964_c0_g1	32.4456463244603
TRINITY_DN134966_c2_g1	2.92666128978378
TRINITY_DN134969_c0_g1	18.2876119801229
TRINITY_DN134971_c0_g1	9.69855487207555
TRINITY_DN134979_c0_g2	20.6156067113663
TRINITY_DN134982_c0_g1	32.2422684669022
TRINITY_DN134986_c0_g1	16.7787849455095
TRINITY_DN134987_c6_g6	28.2459940096773
TRINITY_DN134988_c0_g1	25.2437965512431
TRINITY_DN134990_c0_g13	2.19400321434729
TRINITY_DN134990_c0_g6	37.239048325038
TRINITY_DN134996_c0_g1	30.1429628194863
TRINITY_DN135008_c3_g1	17.2991636121365
TRINITY_DN135012_c0_g1	8.22806020973703
TRINITY_DN135018_c2_g6	7.85138368189071
TRINITY_DN135030_c2_g1	1.22790738491658
TRINITY_DN135043_c0_g7	43.9943587699205
TRINITY_DN135045_c0_g4	59.5227573009832
TRINITY_DN135051_c0_g2	75.3433836262347
TRINITY_DN135062_c1_g5	1.25251690510826
TRINITY_DN135063_c1_g1	8.55407737841963
TRINITY_DN135064_c0_g1	18.927393756736
TRINITY_DN135067_c0_g1	19.888988660331
TRINITY_DN135085_c1_g1	18.3348354801837
TRINITY_DN135087_c0_g3	22.9460770259848
TRINITY_DN135107_c0_g2	23.9517872355759
TRINITY_DN135118_c1_g1	39.1527793758062
TRINITY_DN135143_c0_g2	2.27059436662864
TRINITY_DN135165_c1_g2	17.3178896765816
TRINITY_DN135177_c0_g1	52.2411235645965
TRINITY_DN135180_c0_g1	66.0532352668539
TRINITY_DN135185_c0_g2	2.92446411126606
TRINITY_DN135198_c1_g1	13.9941314771259
TRINITY_DN135200_c2_g2	21.3503577844808
TRINITY_DN135205_c3_g1	5.19096481293296
TRINITY_DN135215_c0_g1	18.7755361716342
TRINITY_DN135221_c0_g1	8.42088903042964
TRINITY_DN135237_c0_g1	17.3444380726405
TRINITY_DN135238_c0_g10	7.96707085581988
TRINITY_DN135250_c3_g1	20.286516068633
TRINITY_DN135254_c0_g1	13.9547604215669
TRINITY_DN135259_c0_g1	23.4210331300031
TRINITY_DN135262_c0_g5	7.64394579636563
TRINITY_DN135266_c1_g4	9.19274058978419
TRINITY_DN135267_c0_g3	28.6433489686981
TRINITY_DN135267_c0_g7	13.259349430883
TRINITY_DN135274_c0_g1	1.46501006601969
TRINITY_DN135309_c0_g3	16.288263503767
TRINITY_DN135310_c0_g2	139.568407114552
TRINITY_DN135311_c1_g1	34.6725028378594
TRINITY_DN135312_c1_g10	9.42122765765541
TRINITY_DN135320_c0_g1	32.7165339086957
TRINITY_DN135321_c1_g5	5.71439323523414
TRINITY_DN135322_c0_g1	14.6848614051436
TRINITY_DN135323_c6_g1	32.9150647296134
TRINITY_DN135324_c0_g2	32.0222729917755
TRINITY_DN135329_c1_g4	19.2912667799129
TRINITY_DN135340_c3_g1	12.6146116834587
TRINITY_DN135344_c3_g2	9.33522315598049
TRINITY_DN135347_c1_g4	12.328748995599
TRINITY_DN135351_c0_g1	6.22015357671472
TRINITY_DN135354_c0_g1	8.38429845513989
TRINITY_DN135355_c0_g1	11.9266147834836
TRINITY_DN135361_c0_g1	14.3663549144098
TRINITY_DN135365_c0_g1	18.8557844637532
TRINITY_DN135371_c2_g1	7.134720429296
TRINITY_DN135372_c0_g3	10.1686581813949
TRINITY_DN135379_c0_g2	56.3448900180347
TRINITY_DN135380_c1_g1	15.6534475635011
TRINITY_DN135382_c4_g1	7.37042786932824
TRINITY_DN135388_c1_g3	26.0485736917184
TRINITY_DN135391_c3_g4	27.1547778183112
TRINITY_DN135391_c3_g5	7.12450663294783
TRINITY_DN135394_c0_g5	3.46181827420263
TRINITY_DN135399_c0_g5	18.4551123013064
TRINITY_DN135403_c0_g1	2.3007111974312
TRINITY_DN135407_c10_g18	22.6725827583156
TRINITY_DN135424_c0_g1	14.0680183836876
TRINITY_DN135425_c1_g1	52.126460697545
TRINITY_DN135425_c1_g4	6.87256580092411
TRINITY_DN135442_c6_g10	0.0329184776869439
TRINITY_DN135442_c6_g13	7.98563639051166
TRINITY_DN135442_c6_g14	6.62238005302004
TRINITY_DN135442_c6_g22	3.91019461443468
TRINITY_DN135442_c6_g4	2.52131844729923
TRINITY_DN135442_c6_g41	1.9521771862375
TRINITY_DN135449_c7_g18	3.26698925920412
TRINITY_DN135453_c0_g9	19.0476475356929
TRINITY_DN135455_c0_g1	25.0702916037957
TRINITY_DN135470_c1_g2	8.51134504516539
TRINITY_DN135477_c1_g2	36.6580727488748
TRINITY_DN135477_c1_g3	46.9326348814011
TRINITY_DN135477_c1_g7	14.2731233749167
TRINITY_DN135486_c3_g1	3.91008132962528
TRINITY_DN135488_c0_g4	10.0147586461832
TRINITY_DN135493_c0_g1	15.8708258312455
TRINITY_DN135496_c0_g6	7.54334933505015
TRINITY_DN135496_c0_g8	25.7882350726222
TRINITY_DN135499_c0_g1	22.1893204305096
TRINITY_DN135509_c0_g2	1.26861016193334
TRINITY_DN135511_c5_g2	6.58075483665371
TRINITY_DN135516_c0_g2	13.6558772898615
TRINITY_DN135520_c0_g1	5.75662141888555
TRINITY_DN135522_c1_g1	15.2817187297413
TRINITY_DN135524_c1_g1	18.4848099800683
TRINITY_DN135535_c1_g1	23.3456108733064
TRINITY_DN135544_c1_g3	13.7996606326808
TRINITY_DN135545_c0_g7	21.0301888144361
TRINITY_DN135551_c0_g1	23.7645381952314
TRINITY_DN135577_c0_g1	1.78826555352368
TRINITY_DN135590_c0_g3	32.6754764973807
TRINITY_DN135592_c1_g9	23.3081812984876
TRINITY_DN135597_c0_g1	104.980496634756
TRINITY_DN135601_c5_g2	31.2642687959592
TRINITY_DN135604_c4_g2	7.29330456299798
TRINITY_DN135611_c0_g1	33.700263276473
TRINITY_DN135614_c1_g1	27.0578665428792
TRINITY_DN135614_c1_g2	14.8009910733225
TRINITY_DN135617_c0_g2	19.1859955249751
TRINITY_DN135623_c3_g1	7.81458077099959
TRINITY_DN135625_c1_g10	32.2152572683063
TRINITY_DN135629_c1_g1	28.4496107676801
TRINITY_DN135629_c1_g4	11.44762523112
TRINITY_DN135630_c73_g19	2.87855454981892
TRINITY_DN135630_c74_g1	2.74688690874368
TRINITY_DN135630_c74_g20	2.29075712056646
TRINITY_DN135630_c74_g26	11.5571935726828
TRINITY_DN135630_c74_g32	0.681804164527535
TRINITY_DN135630_c74_g34	2.55691407981305
TRINITY_DN135630_c74_g37	1.32739716871428
TRINITY_DN135630_c74_g5	0.971008854452039
TRINITY_DN135630_c74_g6	0.233628489655491
TRINITY_DN135639_c5_g1	16.2001624374434
TRINITY_DN135645_c4_g7	17.9752989148881
TRINITY_DN135669_c2_g4	10.4903419090712
TRINITY_DN135682_c1_g2	20.1873078856554
TRINITY_DN135698_c0_g2	21.3830372695547
TRINITY_DN135718_c0_g6	14.0704118439151
TRINITY_DN135726_c1_g2	23.0306432275835
TRINITY_DN135726_c2_g5	13.0196790601414
TRINITY_DN135727_c1_g1	75.3810151188539
TRINITY_DN135727_c1_g13	53.3217919030359
TRINITY_DN135727_c1_g14	11.7100873400698
TRINITY_DN135729_c0_g1	51.5120694358451
TRINITY_DN135747_c8_g3	2.32902011961962
TRINITY_DN135750_c3_g1	53.3897302554796
TRINITY_DN135752_c0_g1	44.9056403956813
TRINITY_DN135752_c0_g4	24.4574617674307
TRINITY_DN135754_c12_g2	1.35562647871655
TRINITY_DN135764_c0_g5	11.8389495160828
TRINITY_DN135768_c2_g1	6.85403167360075
TRINITY_DN135768_c2_g18	6.750821618304
TRINITY_DN135768_c2_g30	7.40239351668562
TRINITY_DN135768_c2_g35	10.6994197613788
TRINITY_DN135796_c1_g15	7.50686277007203
TRINITY_DN135796_c1_g17	2.82395590832048
TRINITY_DN135812_c0_g2	40.3952402045153
TRINITY_DN135821_c0_g2	3.90490956289438
TRINITY_DN135837_c8_g2	14.4557081273153
TRINITY_DN135842_c1_g9	10.1574614904676
TRINITY_DN135851_c1_g9	19.1006537564691
TRINITY_DN135852_c0_g7	16.4021983777818
TRINITY_DN135855_c0_g4	8.64790294866689
TRINITY_DN135869_c0_g8	16.6716935009064
TRINITY_DN135873_c0_g6	29.0973154926509
TRINITY_DN135880_c0_g10	42.1203329209508
TRINITY_DN135880_c0_g5	17.2273727945551
TRINITY_DN135884_c0_g1	14.6488214220025
TRINITY_DN135888_c1_g11	16.5194444699088
TRINITY_DN135892_c1_g3	38.8191711974863
TRINITY_DN135892_c1_g4	8.80982525569012
TRINITY_DN135893_c1_g1	25.8441851840478
TRINITY_DN135897_c0_g1	0.433804847647953
TRINITY_DN135897_c1_g16	22.5923041739041
TRINITY_DN135898_c1_g4	0.374223397153555
TRINITY_DN135905_c0_g12	64.5623795376858
TRINITY_DN135905_c0_g15	21.9179779298802
TRINITY_DN135905_c0_g6	10.2149173609858
TRINITY_DN135905_c0_g7	46.1275222049721
TRINITY_DN135905_c0_g9	0.214925707045846
TRINITY_DN135906_c0_g1	49.87535111548
TRINITY_DN135906_c0_g2	21.3540642226234
TRINITY_DN135909_c1_g1	14.5358750536697
TRINITY_DN135910_c0_g2	18.0339041692895
TRINITY_DN135911_c0_g3	33.0400535305176
TRINITY_DN135918_c0_g1	5.13304517237915
TRINITY_DN135920_c0_g1	0.0672285351602663
TRINITY_DN135925_c2_g1	6.42661076477495
TRINITY_DN135930_c1_g13	23.6165750703754
TRINITY_DN135938_c1_g2	0.209292123259539
TRINITY_DN135938_c2_g1	5.01567977113204
TRINITY_DN135939_c0_g1	22.6362889048885
TRINITY_DN135942_c0_g1	12.6437351330048
TRINITY_DN135945_c0_g1	5.01589502823793
TRINITY_DN135945_c0_g3	15.8189788642123
TRINITY_DN135949_c0_g1	16.9814780134261
TRINITY_DN135950_c0_g1	18.1933519805546
TRINITY_DN135950_c0_g7	5.42056894873409
TRINITY_DN135954_c0_g3	9.29247132272464
TRINITY_DN135956_c5_g4	22.2326706939493
TRINITY_DN135960_c1_g8	7.94216292478474
TRINITY_DN135961_c0_g1	10.7781748397195
TRINITY_DN135966_c0_g2	19.8180108653919
TRINITY_DN135980_c0_g3	38.0623080117387
TRINITY_DN135984_c1_g10	4.34186842003773
TRINITY_DN135990_c0_g4	17.0387745596741
TRINITY_DN135993_c0_g5	11.7200839179331
TRINITY_DN135995_c0_g1	21.6286457724832
TRINITY_DN135997_c12_g6	39.222489866243
TRINITY_DN135997_c13_g19	7.66767113522819
TRINITY_DN136008_c4_g45	37.1704309363032
TRINITY_DN136008_c4_g47	12.4094824780351
TRINITY_DN136008_c4_g49	22.0530611925
TRINITY_DN136008_c4_g8	61.4279027428316
TRINITY_DN136012_c1_g7	40.5281842536837
TRINITY_DN136029_c1_g8	26.2485389728753
TRINITY_DN136029_c1_g9	21.27886467085
TRINITY_DN136031_c0_g1	3.22886212604765
TRINITY_DN136036_c1_g2	16.4633129374951
TRINITY_DN136036_c1_g8	63.8459659767315
TRINITY_DN136042_c0_g1	12.6530531800115
TRINITY_DN136057_c0_g3	15.8072988527386
TRINITY_DN136059_c0_g1	9.95916091475635
TRINITY_DN136061_c0_g2	11.6411796550051
TRINITY_DN136066_c2_g2	35.9060152802988
TRINITY_DN136066_c2_g5	66.8087846855756
TRINITY_DN136070_c2_g6	34.3751542489286
TRINITY_DN136072_c0_g8	15.6002045696501
TRINITY_DN136073_c3_g7	35.6583035479512
TRINITY_DN136075_c0_g1	26.761347517985
TRINITY_DN136076_c0_g2	28.9285346319566
TRINITY_DN136080_c1_g5	22.1836143136379
TRINITY_DN136081_c1_g8	45.7248283524083
TRINITY_DN136082_c0_g1	3.60756589168367
TRINITY_DN136086_c1_g1	54.8534497356585
TRINITY_DN136091_c1_g3	3.59671989756129
TRINITY_DN136095_c0_g1	11.0131949817255
TRINITY_DN136097_c0_g3	5.29652620521401
TRINITY_DN136114_c1_g1	11.0936393792012
TRINITY_DN136123_c1_g9	1.21779593732021
TRINITY_DN136124_c0_g2	26.7775645894152
TRINITY_DN136129_c8_g3	11.5759875762714
TRINITY_DN136131_c0_g2	7.22158545710488
TRINITY_DN136145_c6_g6	60.6644904268184
TRINITY_DN136145_c6_g8	28.6372682495545
TRINITY_DN136150_c1_g18	47.5178490144249
TRINITY_DN136154_c0_g11	5.1250994824544
TRINITY_DN136163_c5_g5	1.49752441392385
TRINITY_DN136163_c6_g1	2.74259138397356
TRINITY_DN136170_c0_g17	10.888449054577
TRINITY_DN136171_c0_g1	37.7505834830492
TRINITY_DN136172_c0_g1	16.5549103499217
TRINITY_DN136178_c24_g14	7.32310754740084
TRINITY_DN136189_c0_g1	57.493515703355
TRINITY_DN136199_c0_g1	1.81945485318849
TRINITY_DN136201_c1_g1	10.0049166166861
TRINITY_DN136216_c0_g1	50.6279377726823
TRINITY_DN136217_c0_g2	34.4993343292559
TRINITY_DN136220_c0_g6	35.3127821981191
TRINITY_DN136223_c0_g1	9.00112183987983
TRINITY_DN136223_c0_g5	26.9880593588854
TRINITY_DN136228_c3_g19	6.4952201606028
TRINITY_DN136230_c0_g1	55.4637556853937
TRINITY_DN136230_c0_g9	38.5148803560074
TRINITY_DN136232_c2_g2	19.2408733263675
TRINITY_DN136248_c0_g1	4.76874706911623
TRINITY_DN136265_c0_g1	20.3127906951522
TRINITY_DN136270_c1_g1	28.418228241337
TRINITY_DN136277_c0_g2	19.8113738921845
TRINITY_DN136291_c2_g1	44.4318477223419
TRINITY_DN136300_c1_g3	28.503046283521
TRINITY_DN136305_c0_g1	28.7258098079054
TRINITY_DN136311_c6_g1	10.8854597196563
TRINITY_DN136312_c1_g2	52.0913589963933
TRINITY_DN136312_c1_g5	13.5481233108161
TRINITY_DN136314_c0_g1	24.0256993579147
TRINITY_DN136319_c2_g3	15.2560615574327
TRINITY_DN136328_c1_g1	16.7545676362505
TRINITY_DN136328_c1_g2	21.158187305351
TRINITY_DN136335_c1_g1	6.05712961621711
TRINITY_DN136337_c1_g1	26.616864074218
TRINITY_DN136339_c1_g1	2.83376275969971
TRINITY_DN136344_c9_g41	0.871605692107832
TRINITY_DN136348_c1_g11	5.16392252007592
TRINITY_DN136350_c1_g2	10.7636408962038
TRINITY_DN136353_c1_g3	31.5212153238393
TRINITY_DN136365_c0_g4	19.8053065126875
TRINITY_DN136389_c1_g10	3.96884273097798
TRINITY_DN136389_c1_g5	18.0784503435138
TRINITY_DN136398_c0_g3	10.777027713549
TRINITY_DN136398_c0_g5	41.5095179572341
TRINITY_DN136402_c1_g9	10.65898925124
TRINITY_DN136409_c1_g3	18.5255926986781
TRINITY_DN136412_c0_g3	35.5564627273939
TRINITY_DN136417_c2_g4	19.2619062591025
TRINITY_DN136418_c2_g5	10.6745209322242
TRINITY_DN136420_c0_g2	18.2820983647596
TRINITY_DN136431_c0_g1	2.80627573396851
TRINITY_DN136433_c1_g1	22.8158003198956
TRINITY_DN136437_c1_g2	29.7722446917954
TRINITY_DN136437_c1_g3	6.24988363842644
TRINITY_DN136440_c0_g3	22.6192638571419
TRINITY_DN136441_c10_g1	20.1767227703812
TRINITY_DN136449_c0_g1	20.5994422784191
TRINITY_DN136452_c4_g8	23.5864764422335
TRINITY_DN136455_c0_g1	9.4108218656224
TRINITY_DN136461_c0_g3	8.78126911282817
TRINITY_DN136462_c5_g2	3.72486277099059
TRINITY_DN136487_c0_g3	4.65898717320728
TRINITY_DN136500_c0_g5	25.28457167263
TRINITY_DN136509_c1_g3	30.7132718528296
TRINITY_DN136511_c0_g10	34.6487787273825
TRINITY_DN136532_c0_g1	11.7343499748771
TRINITY_DN136535_c0_g1	18.1509265901617
TRINITY_DN136535_c0_g5	14.6500396981286
TRINITY_DN136536_c2_g1	5.79912906512845
TRINITY_DN136536_c2_g30	18.0302824547489
TRINITY_DN136539_c1_g1	18.7341439340571
TRINITY_DN136543_c0_g1	10.6597755523795
TRINITY_DN136546_c0_g10	33.4797746871948
TRINITY_DN136547_c0_g3	17.9186867085516
TRINITY_DN136556_c0_g1	9.4678717330352
TRINITY_DN136566_c9_g1	17.6930152201357
TRINITY_DN136566_c9_g3	35.277784776827
TRINITY_DN136570_c0_g2	32.5037227505245
TRINITY_DN136571_c3_g8	2.46647983972322
TRINITY_DN136577_c0_g2	23.6900529035386
TRINITY_DN136580_c0_g1	21.3124543066724
TRINITY_DN136584_c0_g1	7.33985225311895
TRINITY_DN136593_c1_g18	39.4417509911312
TRINITY_DN136595_c1_g4	21.5171699491293
TRINITY_DN136599_c5_g3	16.6928244667867
TRINITY_DN136614_c0_g1	46.5563054464128
TRINITY_DN136619_c0_g5	55.5203407949014
TRINITY_DN136623_c1_g5	21.6309057839635
TRINITY_DN136624_c0_g2	16.7707664648157
TRINITY_DN136631_c5_g10	32.0412155135503
TRINITY_DN136638_c2_g5	13.548047053849
TRINITY_DN136640_c0_g1	34.1989566201152
TRINITY_DN136641_c0_g1	25.5263624173919
TRINITY_DN136642_c0_g3	13.7342784047005
TRINITY_DN136644_c0_g2	7.20599381770482
TRINITY_DN136647_c1_g1	19.2260704227824
TRINITY_DN136651_c0_g7	23.3787527298503
TRINITY_DN136653_c0_g1	71.4485187604009
TRINITY_DN136680_c0_g1	39.0247808955221
TRINITY_DN136683_c1_g1	17.631776869953
TRINITY_DN136685_c0_g7	19.3635194762987
TRINITY_DN136687_c0_g1	7.45300773443053
TRINITY_DN136692_c1_g7	5.34694868946808
TRINITY_DN136700_c0_g5	0.440195957073573
TRINITY_DN136707_c2_g1	14.8420898850469
TRINITY_DN136709_c0_g4	16.8053204800327
TRINITY_DN136724_c6_g5	24.8514154490322
TRINITY_DN136745_c0_g2	12.9656185919144
TRINITY_DN136751_c0_g1	24.4344515496463
TRINITY_DN136759_c0_g1	61.0691316778782
TRINITY_DN136762_c0_g13	10.1586845285525
TRINITY_DN136763_c1_g16	29.210729451221
TRINITY_DN136777_c0_g8	20.723157109013
TRINITY_DN136783_c0_g5	29.3874508835576
TRINITY_DN136794_c3_g5	3.35089971421562
TRINITY_DN136802_c1_g3	7.37670526214978
TRINITY_DN136805_c0_g1	21.879218093252
TRINITY_DN136814_c0_g1	5.59489330837288
TRINITY_DN136817_c0_g1	2.01741461881514
TRINITY_DN136823_c0_g3	16.139306958009
TRINITY_DN136825_c0_g1	13.4255463451586
TRINITY_DN136827_c0_g1	4.88497133438676
TRINITY_DN136828_c0_g1	20.8108877717278
TRINITY_DN136836_c1_g12	68.7756685493527
TRINITY_DN136843_c0_g2	6.48286065655574
TRINITY_DN136846_c0_g7	14.1268296623552
TRINITY_DN136847_c0_g8	2.38394803422082
TRINITY_DN136849_c7_g1	0.620336082325239
TRINITY_DN136853_c0_g5	10.0549569663325
TRINITY_DN136857_c0_g4	27.9113446794955
TRINITY_DN136867_c2_g3	13.1961670316455
TRINITY_DN136873_c0_g1	1.1121164780052
TRINITY_DN136875_c5_g8	16.3282751300574
TRINITY_DN136876_c0_g3	52.9059954067236
TRINITY_DN136881_c0_g1	14.5865589935256
TRINITY_DN136892_c0_g1	47.7079759048208
TRINITY_DN136899_c0_g6	9.34326805482274
TRINITY_DN136901_c0_g4	9.16600244401335
TRINITY_DN136908_c0_g1	26.9187200242555
TRINITY_DN136911_c0_g1	36.9417213800633
TRINITY_DN136922_c1_g13	10.3192389908205
TRINITY_DN136927_c0_g1	23.4919848318309
TRINITY_DN136929_c2_g2	2.70016273155897
TRINITY_DN136930_c0_g2	6.9266981623557
TRINITY_DN136932_c13_g28	20.8662122875538
TRINITY_DN136934_c0_g7	4.33707510508863
TRINITY_DN136935_c0_g2	19.3721456812651
TRINITY_DN136941_c0_g1	11.8945505221643
[truncated: 5,992 more rows]
