# Supplementary material for: Loss of transcriptional plasticity but sustained adaptive capacity after adaptation to global change conditions in a marine copepod
Source: Nat Commun. 2022 Mar 3;13:1147. doi: 10.1038/s41467-022-28742-6 (PMC8894427; doi:10.1038/s41467-022-28742-6)
Supplement: Supplementary file 8 — Source Data [file 41467_2022_28742_MOESM8_ESM.zip › SourceData/SourceData_Fig3_c1.txt]

direction proportion generation
forward 1.58407079646018 F1
reverse 0.199021207177814 F1
forward 0.475862068965517 F2
reverse 1.49090909090909 F2
forward 0.803921568627451 F3
reverse 4.67391304347826 F3
