# Supplementary material for: Loss of transcriptional plasticity but sustained adaptive capacity after adaptation to global change conditions in a marine copepod
Source: Nat Commun. 2022 Mar 3;13:1147. doi: 10.1038/s41467-022-28742-6 (PMC8894427; doi:10.1038/s41467-022-28742-6)
Supplement: Supplementary file 8 — Source Data [file 41467_2022_28742_MOESM8_ESM.zip › SourceData/SourceData_Fig3_c2.txt]

direction count generation class
forward 339 F1 GN
reverse 613 F1 GN
forward 537 F1 PO
reverse 122 F1 PO
forward 145 F2 GN
reverse 110 F2 GN
forward 69 F2 PO
reverse 164 F2 PO
forward 153 F3 GN
reverse 46 F3 GN
forward 123 F3 PO
reverse 215 F3 PO
