# Supplementary material for: Loss of transcriptional plasticity but sustained adaptive capacity after adaptation to global change conditions in a marine copepod
Source: Nat Commun. 2022 Mar 3;13:1147. doi: 10.1038/s41467-022-28742-6 (PMC8894427; doi:10.1038/s41467-022-28742-6)
Supplement: Supplementary file 8 — Source Data [file 41467_2022_28742_MOESM8_ESM.zip › SourceData/SourceData_Fig6_a.txt]

X	Food	Bin	Hatch1	Hatch2	Hatch3	Unhatch1	Unhatch2	Unhatch3	EPR	HF1	HF2	HF3	HF	Temp	pH	Treatment
1	800	1	40	39	35	5	0	0	39.66666667	0.888888889	1	1	0.962962963	22	7.5	4
2	800	1	33	37	44	0	0	0	38	1	1	1	1	22	7.5	4
3	800	1	19	43	36	0	0	0	32.66666667	1	1	1	1	22	7.5	4
4	250	1	3	10	20	0	0	0	11	1	1	1	1	22	7.5	4
5	250	1	8	4	17	0	0	0	9.666666667	1	1	1	1	22	7.5	4
6	250	1	19	7	0	0	0	0	8.666666667	1	1		1	22	7.5	4
7	0	1	2	1	0	0	0	0	1	1	1		1	22	7.5	4
8	0	1	2	3	0	1	0	0	2	0.666666667	1		0.833333333	22	7.5	4
9	0	1	2	0	0	0	0	0	0.666666667	1			1	22	7.5	4
10	800	2	17	24		7	0		24	0.708333333	1		0.854166667	22	7.5	4
11	800	2	1	0	0	41	33	48	41	0.023809524	0	0	0.007936508	22	7.5	4
12	800	2	11	18	14	0	0	0	14.33333333					22	7.5	4
13	250	2	3	3	6	0	0	0	4	1	1	1	1	22	7.5	4
14	250	2	0	0		0	7		3.5					22	7.5	4
15	250	2	0	0		0	0		0				0	22	7.5	4
16	0	2	2	0	0	0	0	0	0.666666667					22	7.5	4
17	0	2	2	0	0	0	1	0	1	1			1	22	7.5	4
18	0	2	0	0	0	1	2	1	1.333333333	0	0	0	0	22	7.5	4
19	800	3	3	10	0	2	2	0	5.666666667	0.6	0.833333333		0.716666667	22	7.5	4
20	800	3	19	17	2	1	0	0	13	0.95	1		0.975	22	7.5	4
21	800	3	21	15	1	0	0	0	12.33333333	1	1		1	22	7.5	4
22	250	3	3	11	6	1	0	0	7	0.75	1	1	0.916666667	22	7.5	4
23	250	3	4	5	2	0	0	0	3.666666667	1	1		1	22	7.5	4
24	250	3	8	8	3	0	0	0	6.333333333	1	1	1	1	22	7.5	4
25	0	3	0	1	0	0	0	0	0.333333333		1		1	22	7.5	4
26	0	3	2	0		0	0		1	1			1	22	7.5	4
27	0	3	0	0		0	0		0				0	22	7.5	4
28	800	4	41	30	40	0	0	0	37	1	1	1	1	22	7.5	4
29	800	4	18	41	26	0	1	0	28.66666667	1	0.976190476	1	0.992063492	22	7.5	4
30	800	4	27	33	20	9	6	16	37	0.75	0.846153846	0.555555556	0.717236467	22	7.5	4
31	250	4	3			0			3	1			1	22	7.5	4
32	250	4	10	15	8	0	0	0	11					22	7.5	4
33	250	4	3	2	8	2	0	2	5.666666667	0.6	1	0.8	0.8	22	7.5	4
34	0	4	2	1	0	0	0	0	1					22	7.5	4
35	0	4	0	2	1	0	0	0	1					22	7.5	4
36	0	4	3	0	1	0	1	0	1.666666667	1	0	1	0.666666667	22	7.5	4
1	800	1	13	20	32	0	0	1	22	1	1	0.96969697	0.98989899	18	8.2	5
2	800	1	1	8	10	0	0	1	6.666666667	1	1	0.909090909	0.96969697	18	8.2	5
3	800	1	6	8	22	0	0	0	12	1	1	1	1	18	8.2	5
4	800	1	0	0	0	0	5	10			0	0	0	18	8.2	5
5	250	1	1	0	2	0	0	0	1	1		1	1	18	8.2	5
8	250	1	14	4	7	0	0	0	8.333333333					18	8.2	5
9	0	1	1	0	0	0	0	0	0.333333333					18	8.2	5
10	0	1	3	1		0	0		2					18	8.2	5
11	0	1	1	8	0	0	0	1	3.333333333					18	8.2	5
12	0	1	2	0		0	0		1					18	8.2	5
13	800	3	1	10	18	0	0	1	10	1	1	0.947368421	0.98245614	18	8.2	5
14	800	3	2	3	18	0	0	2	8.333333333	1	1	0.9	0.966666667	18	8.2	5
15	800	3	7	8		0	0		7.5	1	1		1	18	8.2	5
16	800	3	1	4	10				5					18	8.2	5
17	800	4	8	7	24	11	24	25	33	0.421052632	0.225806452	0.489795918	0.378885001	18	8.2	5
18	800	4	15	27		0	0		21	1	1		1	18	8.2	5
19	800	4	8	7	24	0	0	2	13.66666667	1	1	0.923076923	0.974358974	18	8.2	5
21	250	4	2	2	2	0	0	1	2.333333333	1	1	0.666666667	0.888888889	18	8.2	5
22	250	4	11			0			11	1			1	18	8.2	5
23	250	4	7	4	0	0	0	1	4	1			1	18	8.2	5
24	250	4	3	2	5	0	0	0	3.333333333	1	1	1	1	18	8.2	5
25	0	4	0	2	2	0	0	1	1.666666667		1		1	18	8.2	5
26	0	4	3	2	0	0	0	0	1.666666667					18	8.2	5
27	0	4	0	1	0	0	0	1	0.666666667		1	0	0.5	18	8.2	5
28	0	4	0	0	0	0	0	0	0					18	8.2	5
3	800	1	7	26		0	0		16.5	1	1		1	18	8.2	1
4	250	1	2	1		0	0		1.5	1			1	18	8.2	1
5	250	1	8	15	14	0	0	0	12.33333333	1	1	1	1	18	8.2	1
6	250	1	5	13	19	0	0	0	12.33333333	1	1	1	1	18	8.2	1
7	0	1	1			0			1				1	18	8.2	1
10	800	2	4	21	23	0	0	0	16	1	1	1	1	18	8.2	1
11	800	2	27	28	33	1	0	2	30.33333333	0.964285714	1	0.942857143	0.969047619	18	8.2	1
12	800	2	27	28	22	0	0	0	25.66666667	1	1	1	1	18	8.2	1
13	250	2	18	37	34	0	0	0	29.66666667	1	1	1	1	18	8.2	1
14	250	2	9	21	17	1	0	0	16	0.9	1	1	0.966666667	18	8.2	1
15	250	2	44	44	45	0	0	0	44.33333333	1	1	1	1	18	8.2	1
16	0	2	8	2	8	0	0	0	6	1	1	1	1	18	8.2	1
17	0	2	4			0			4	1			1	18	8.2	1
18	0	2	4	0		0	0		2	1			1	18	8.2	1
19	800	3	19			0			19	1			1	18	8.2	1
20	800	3	11	23	39	0	0	2	25	1	1	0.951219512	0.983739837	18	8.2	1
22	250	3	3			0			3	1			1	18	8.2	1
25	0	3	0			0			0	0			0	18	8.2	1
27	0	3	1			0			1	1			1	18	8.2	1
28	800	4	30	44	48	0	0	0	40.66666667	1	1	1	1	18	8.2	1
29	800	4	24	47		0	0		35.5	1	1		1	18	8.2	1
30	800	4	17	26	34	0	0	0	25.66666667	1	1	1	1	18	8.2	1
31	250	4	7	3		0	3		6.5	1	0.5		0.75	18	8.2	1
32	250	4	0	3		1	0		2	0	1		0.5	18	8.2	1
33	250	4	10			0			10	1			1	18	8.2	1
34	0	4	0	0	4	0	0	0	1.333333333			1	1	18	8.2	1
35	0	4	0	0		1	0		0.5	0	0		0	18	8.2	1
36	0	4	1			0			1	1			1	18	8.2	1
1	800	1	16	30	29	1	0	0	25.33333333	0.941176471	1	1	0.980392157	22	7.5	6
2	800	1	0	25	28	5	0	0	19.33333333	0	1	1	0.666666667	22	7.5	6
3	800	1	15	40	46	2	0	0	34.33333333	0.882352941	1	1	0.960784314	22	7.5	6
4	250	1	29	22	38	1	0	0	30	0.966666667	1	1	0.988888889	22	7.5	6
5	250	1	18			8			26	0.692307692			0.692307692	22	7.5	6
6	250	1	28	41	32	0	0	1	34	1	1	0.96969697	0.98989899	22	7.5	6
7	0	1	3	0	0	0	0	0	1	1			1	22	7.5	6
9	0	1	16	6	0	0	0	0	7.333333333	1	1		1	22	7.5	6
10	800	2	54	30	55	0	1	0	46.66666667	1	0.967741935	1	0.989247312	22	7.5	6
11	800	2	53	55	50	0	0	0	52.66666667	1	1	1	1	22	7.5	6
12	800	2	0			0			0					22	7.5	6
13	250	2	0	0		0	0		0					22	7.5	6
14	250	2	1	0		9	6		8	0.1	0		0.05	22	7.5	6
15	250	2	0	0	1	6	23	12	14	0	0	0.076923077	0.025641026	22	7.5	6
16	0	2	4			0			4	1			1	22	7.5	6
17	0	2	10	4		1	0		7.5	0.909090909	1		0.954545455	22	7.5	6
18	0	2	1			1			2	0.5			0.5	22	7.5	6
19	800	3	27	31	24	0	0	0	27.33333333	1	1	1	1	22	7.5	6
20	800	3	6			0			6	1			1	22	7.5	6
21	800	3	10	21	33	1	0	0	21.66666667	0.909090909	1	1	0.96969697	22	7.5	6
22	250	3	17	25	33	0	0	0	25	1	1	1	1	22	7.5	6
23	250	3	12	22	24	0	0	0	19.33333333	1	1	1	1	22	7.5	6
24	250	3	24	40	47	0	0	0	37	1	1	1	1	22	7.5	6
25	0	3	7			0			7	1			1	22	7.5	6
26	0	3	3	0	0	0	0	0	1	1			1	22	7.5	6
27	0	3	5	0	0	0	0	0	1.666666667	1			1	22	7.5	6
28	800	4	65	49	60	0	1	1	58.66666667	1	0.98	0.983606557	0.987868852	22	7.5	6
29	800	4	58	61	50	0	1	0	56.66666667	1	0.983870968	1	0.994623656	22	7.5	6
30	800	4	54	52	45	0	0	1	50.66666667	1	1	0.97826087	0.992753623	22	7.5	6
31	250	4	7	24	36	3	0	0	23.33333333	0.7	1	1	0.9	22	7.5	6
32	250	4	32	29	24	0	0	0	28.33333333	1	1	1	1	22	7.5	6
33	250	4	11	11	15	1	2	0	13.33333333	0.916666667	0.846153846	1	0.920940171	22	7.5	6
34	0	4	6			0			6	1			1	22	7.5	6
35	0	4	11	2	2	0	0	0	5	1	1	1	1	22	7.5	6
36	0	4	3	0	0	1	0	0	1.333333333	0.75			0.75	22	7.5	6
