# Supplementary material for: Loss of transcriptional plasticity but sustained adaptive capacity after adaptation to global change conditions in a marine copepod
Source: Nat Commun. 2022 Mar 3;13:1147. doi: 10.1038/s41467-022-28742-6 (PMC8894427; doi:10.1038/s41467-022-28742-6)
Supplement: Supplementary file 8 — Source Data [file 41467_2022_28742_MOESM8_ESM.zip › SourceData/SourceData_Fig2_d.txt]

TRINITY_DN100115_c0_g1	1.42967690366052
TRINITY_DN100154_c0_g1	0.171710364568561
TRINITY_DN100163_c0_g1	0.376988615974728
TRINITY_DN100287_c0_g1	0.479334622228222
TRINITY_DN100291_c0_g1	1.90482910314143
TRINITY_DN100299_c0_g1	1.08292679086369
TRINITY_DN100325_c0_g1	1.21950296636995
TRINITY_DN100349_c0_g1	0.0596271519291685
TRINITY_DN100417_c0_g1	0.653835162141432
TRINITY_DN100672_c0_g1	0.312379086025045
TRINITY_DN100723_c0_g1	1.44599561532709
TRINITY_DN100746_c0_g1	2.67083728149122
TRINITY_DN100760_c0_g1	1.06110679684377
TRINITY_DN101019_c0_g1	0.777450588827235
TRINITY_DN101142_c0_g1	0.0186549235394201
TRINITY_DN101172_c0_g1	0.319863555103427
TRINITY_DN101194_c0_g1	0.0852478502658178
TRINITY_DN101214_c0_g1	3.4022948940862
TRINITY_DN101222_c0_g2	0.316428606041545
TRINITY_DN101335_c0_g1	2.01117415956667
TRINITY_DN101427_c0_g1	1.52726718236429
TRINITY_DN101684_c0_g1	1.65242069269521
TRINITY_DN101693_c0_g1	0.901981773342532
TRINITY_DN101718_c0_g1	1.23189545662324
TRINITY_DN101788_c0_g1	0.191503697857971
TRINITY_DN101804_c0_g1	0.807568417088365
TRINITY_DN101825_c0_g1	0.228007880950912
TRINITY_DN101828_c0_g3	0.906840670286893
TRINITY_DN10184_c0_g2	0.573863419349307
TRINITY_DN101845_c0_g1	0.505525524178094
TRINITY_DN101933_c0_g1	0.706573857486007
TRINITY_DN102044_c0_g2	0.0207686997220618
TRINITY_DN102101_c0_g1	0.0740488602174127
TRINITY_DN102102_c0_g1	1.374700578032
TRINITY_DN102135_c0_g2	0.0243246578267529
TRINITY_DN102139_c0_g3	0.576499418371308
TRINITY_DN102347_c0_g1	0.200689962066099
TRINITY_DN102368_c0_g1	0.547411244084658
TRINITY_DN102442_c0_g1	0.146956778184151
TRINITY_DN102506_c0_g1	0.870624294139833
TRINITY_DN102606_c0_g1	0.315110611918885
TRINITY_DN102654_c0_g1	0.0239625767975827
TRINITY_DN102809_c0_g1	0.201437433143264
TRINITY_DN103104_c0_g2	0.349840560841552
TRINITY_DN103187_c0_g1	0.854285565396668
TRINITY_DN103378_c0_g1	5.13605690927128
TRINITY_DN103529_c0_g1	0.163189721945116
TRINITY_DN103614_c0_g1	0.856813207471364
TRINITY_DN103809_c0_g1	0.244654113379383
TRINITY_DN103809_c0_g2	0.236425805633785
TRINITY_DN103835_c0_g1	1.60633612977443
TRINITY_DN103874_c0_g1	0.318016407461291
TRINITY_DN103899_c0_g4	0.0200516913704838
TRINITY_DN103950_c0_g1	1.43939817250488
TRINITY_DN103965_c0_g1	0.75073399830042
TRINITY_DN104091_c0_g1	1.23015587605578
TRINITY_DN104174_c0_g1	0.12038000090829
TRINITY_DN104251_c1_g1	0.98879602719377
TRINITY_DN104356_c0_g1	0.0717841685613241
TRINITY_DN104544_c0_g1	0.306875532528364
TRINITY_DN104544_c0_g2	0.303728709774126
TRINITY_DN104545_c0_g1	0.128157096525142
TRINITY_DN104654_c0_g1	0.314035657545845
TRINITY_DN104690_c0_g1	2.17653057615507
TRINITY_DN104728_c0_g1	0.114465787793805
TRINITY_DN104746_c0_g1	0.447558681132857
TRINITY_DN104752_c0_g1	0.259976145103748
TRINITY_DN104764_c0_g1	0.909978407856279
TRINITY_DN105006_c0_g1	0.28715473839332
TRINITY_DN105046_c0_g1	0.208609482658356
TRINITY_DN105101_c0_g1	1.01026421343555
TRINITY_DN105158_c0_g1	0.00609949659642996
TRINITY_DN105182_c0_g1	1.56503759429397
TRINITY_DN105291_c0_g1	0.641571996414636
TRINITY_DN105390_c0_g1	0.421586440112581
TRINITY_DN105395_c0_g2	0.319163684985118
TRINITY_DN105395_c0_g3	0.0807497045241728
TRINITY_DN105415_c0_g1	0.101455349251524
TRINITY_DN105532_c0_g1	0.330889718078957
TRINITY_DN105579_c0_g1	2.175044441193
TRINITY_DN105610_c0_g1	0.512772096037105
TRINITY_DN105654_c0_g1	0.175522462600667
TRINITY_DN105981_c1_g1	0.0489729189960828
TRINITY_DN105986_c0_g1	14.2492181193091
TRINITY_DN106050_c0_g1	1.52836526295308
TRINITY_DN106091_c0_g1	2.2444948769957
TRINITY_DN106117_c0_g1	0.295977905571942
TRINITY_DN106199_c0_g1	0.316659519654354
TRINITY_DN106200_c0_g1	0.355771617247133
TRINITY_DN106217_c0_g1	3.26471197706064
TRINITY_DN106265_c0_g2	0.0929753098772043
TRINITY_DN106279_c0_g1	0.403700123222511
TRINITY_DN106287_c0_g1	0.688203649400223
TRINITY_DN106313_c0_g2	0.234564254958975
TRINITY_DN106332_c0_g1	0.217360032717671
TRINITY_DN106342_c0_g1	0.467484471282016
TRINITY_DN106390_c0_g1	0.0642704093904897
TRINITY_DN106493_c0_g1	1.11367384023115
TRINITY_DN106510_c0_g1	0.0402462888826514
TRINITY_DN106644_c0_g5	0.189191303287491
TRINITY_DN106679_c0_g1	0.186034769409736
TRINITY_DN106719_c2_g1	0.54063384717363
TRINITY_DN106734_c0_g1	0.00356196010300327
TRINITY_DN106755_c0_g1	0.548345140013466
TRINITY_DN106788_c0_g1	1.93037834468829
TRINITY_DN106908_c0_g4	0.244631330229588
TRINITY_DN106908_c0_g5	2.84046898641778
TRINITY_DN106937_c0_g4	0.0564302529448942
TRINITY_DN106939_c0_g2	2.26734329257873
TRINITY_DN106956_c1_g1	0.35918235832294
TRINITY_DN106960_c0_g1	0.74073095644586
TRINITY_DN106991_c0_g1	0.744689725557321
TRINITY_DN107031_c0_g1	1.19035392320005
TRINITY_DN107067_c0_g1	0.50936642260103
TRINITY_DN107100_c0_g1	0.272662801028005
TRINITY_DN107119_c0_g1	0.629454771327617
TRINITY_DN107135_c0_g2	0.849302476013227
TRINITY_DN107150_c0_g1	1.5451164621427
TRINITY_DN107390_c0_g1	1.38894846734027
TRINITY_DN107420_c0_g1	0.438537700044233
TRINITY_DN107520_c0_g2	2.70385213362195
TRINITY_DN107636_c0_g2	0.600072305286747
TRINITY_DN107663_c0_g1	1.15885364399334
TRINITY_DN107741_c0_g1	0.904485538228371
TRINITY_DN107777_c0_g1	0.0974640992099174
TRINITY_DN107791_c0_g1	0.392578797099682
TRINITY_DN107840_c0_g1	0.0373982563587464
TRINITY_DN107840_c0_g6	1.40568845990551
TRINITY_DN107846_c0_g1	0.503270408682585
TRINITY_DN107870_c0_g3	1.47290635318818
TRINITY_DN107928_c0_g1	0.0202639065550144
TRINITY_DN107945_c0_g2	0.297562380494005
TRINITY_DN107993_c0_g1	0.0382163985127704
TRINITY_DN108080_c0_g1	0.24208812872326
TRINITY_DN108081_c0_g1	1.24289482417859
TRINITY_DN108143_c0_g1	0.108340829471094
TRINITY_DN108149_c0_g1	0.774567901379732
TRINITY_DN108150_c0_g1	0.0120416019719551
TRINITY_DN108157_c0_g1	0.117882765988734
TRINITY_DN108181_c0_g1	1.81818294055505
TRINITY_DN108224_c0_g1	1.32975514834255
TRINITY_DN108299_c0_g1	13.1030835778773
TRINITY_DN108311_c0_g1	4.35038838666544
TRINITY_DN108348_c0_g1	1.25799406405681
TRINITY_DN108416_c0_g1	0.241353084021399
TRINITY_DN108471_c0_g1	0.217589010643044
TRINITY_DN108471_c0_g2	0.720486160718273
TRINITY_DN108525_c0_g1	0.825999607025405
TRINITY_DN108643_c0_g5	1.96442963895624
TRINITY_DN108680_c0_g3	0.230346011651842
TRINITY_DN108696_c3_g2	0.744610387057642
TRINITY_DN108698_c0_g1	0.5218896556062
TRINITY_DN108788_c0_g1	0.983941557075937
TRINITY_DN108801_c0_g1	0.226806008471244
TRINITY_DN108945_c0_g1	0.333647921541722
TRINITY_DN109011_c0_g1	0.552204272253725
TRINITY_DN109034_c0_g8	0.595029761306952
TRINITY_DN109049_c0_g1	0.0182694066849092
TRINITY_DN109073_c0_g1	0.751754161686541
TRINITY_DN109093_c0_g1	0.0104200178850055
TRINITY_DN109111_c0_g14	0.721166951761736
TRINITY_DN109146_c0_g2	0.163638651124613
TRINITY_DN109163_c0_g1	3.84008630318091
TRINITY_DN109178_c0_g3	0.0713608292292853
TRINITY_DN109203_c0_g1	0.443746817467786
TRINITY_DN109214_c0_g1	0.395001875568426
TRINITY_DN109239_c0_g1	0.0816355932603792
TRINITY_DN109281_c0_g1	1.2568068830847
TRINITY_DN109310_c0_g1	0.137929511935288
TRINITY_DN109396_c0_g1	0.499506870747418
TRINITY_DN109406_c0_g1	1.05163358781626
TRINITY_DN109414_c2_g3	2.00932298637426
TRINITY_DN109448_c3_g1	2.082050258751
TRINITY_DN109475_c0_g1	1.55671703386164
TRINITY_DN109489_c0_g2	0.209143191572261
TRINITY_DN109618_c0_g1	1.28584841692642
TRINITY_DN109687_c0_g1	0.792996587004369
TRINITY_DN109697_c0_g1	1.39260695834263
TRINITY_DN109740_c0_g1	4.03723715250965
TRINITY_DN109784_c1_g1	1.02913156398039
TRINITY_DN109808_c0_g1	0.759994493276506
TRINITY_DN109845_c3_g1	0.490961675116827
TRINITY_DN109848_c0_g1	0.310573577955378
TRINITY_DN109944_c0_g2	0.000221393409379139
TRINITY_DN109950_c0_g1	0.0660497724888099
TRINITY_DN109976_c3_g1	0.4412387373351
TRINITY_DN110001_c0_g1	0.463560517168294
TRINITY_DN110011_c0_g1	1.10849300283284
TRINITY_DN110041_c0_g1	1.55401010086542
TRINITY_DN110042_c0_g1	0.0544435333927958
TRINITY_DN110073_c0_g1	1.88669674286058
TRINITY_DN110073_c0_g2	1.57609891081989
TRINITY_DN110138_c0_g1	0.41567015452217
TRINITY_DN110214_c0_g1	0.607644371716328
TRINITY_DN110225_c1_g1	0.406142122693994
TRINITY_DN110247_c0_g1	2.58388401137553
TRINITY_DN110307_c0_g1	1.04752167824768
TRINITY_DN110312_c0_g1	0.0102930759392092
TRINITY_DN110391_c0_g1	1.31362665964416
TRINITY_DN110449_c0_g1	0.146057977693205
TRINITY_DN110565_c0_g1	0.108288282611754
TRINITY_DN110598_c0_g3	1.23873365954474
TRINITY_DN110631_c0_g1	0.0192730448449046
TRINITY_DN110635_c0_g1	0.305188879091257
TRINITY_DN110642_c0_g1	1.80256572126219
TRINITY_DN110709_c0_g1	0.0311837041547447
TRINITY_DN110709_c0_g4	1.06487166777671
TRINITY_DN110765_c0_g1	0.045384429948216
TRINITY_DN110815_c0_g1	0.115159162497355
TRINITY_DN110860_c0_g1	1.89698888574032
TRINITY_DN110876_c0_g1	1.51913341578919
TRINITY_DN110885_c1_g1	0.416562489677889
TRINITY_DN110893_c0_g1	0.698365074787684
TRINITY_DN111017_c0_g1	0.429525537414825
TRINITY_DN111020_c0_g1	1.14150735212753
TRINITY_DN111029_c0_g1	0.112926035252324
TRINITY_DN111065_c0_g1	0.0122187404262353
TRINITY_DN111080_c0_g1	0.745556798730926
TRINITY_DN111103_c0_g1	0.122677966719267
TRINITY_DN111131_c0_g1	0.0898043524112755
TRINITY_DN111194_c0_g1	1.30347524602322
TRINITY_DN111198_c0_g1	6.85715829940204
TRINITY_DN111245_c0_g1	0.484573554308656
TRINITY_DN111345_c0_g1	0.172018858303259
TRINITY_DN111387_c0_g1	1.33388896032889
TRINITY_DN111394_c1_g3	0.423869239885961
TRINITY_DN111428_c0_g1	2.06813907637653
TRINITY_DN111464_c0_g1	5.99037327953108
TRINITY_DN111478_c0_g1	0.441171792418454
TRINITY_DN111505_c0_g1	0.0965208277502455
TRINITY_DN111510_c0_g1	0.136182110165267
TRINITY_DN111598_c0_g1	0.01991223116023
TRINITY_DN111606_c1_g1	0.0948084924257492
TRINITY_DN111661_c0_g8	0.356497602397309
TRINITY_DN111701_c0_g1	0.318044302922171
TRINITY_DN111704_c0_g1	0.107294313308206
TRINITY_DN111729_c0_g1	0.900305755932849
TRINITY_DN111757_c0_g1	0.199635274443862
TRINITY_DN111836_c0_g1	0.554943363712944
TRINITY_DN111872_c0_g1	0.194095893115143
TRINITY_DN111881_c0_g1	0.0414369984959584
TRINITY_DN111945_c0_g1	0.85662214909605
TRINITY_DN111946_c0_g1	3.11775171669108
TRINITY_DN111951_c0_g1	0.387156649502924
TRINITY_DN111958_c0_g1	1.48727156192946
TRINITY_DN111962_c0_g4	0.00551186185423326
TRINITY_DN111984_c0_g1	0.0300172999151733
TRINITY_DN112037_c0_g1	0.201956238269394
TRINITY_DN112072_c0_g1	0.404399568997997
TRINITY_DN112136_c0_g1	3.18119010988449
TRINITY_DN112179_c0_g1	0.746164740116888
TRINITY_DN112231_c0_g1	0.186741593632059
TRINITY_DN112242_c0_g1	0.769033000767996
TRINITY_DN112249_c0_g2	0.593910323181077
TRINITY_DN112264_c2_g2	0.454320554810868
TRINITY_DN112269_c0_g1	0.285000213934603
TRINITY_DN112280_c0_g2	0.0597842927897824
TRINITY_DN112282_c0_g1	1.1155685220768
TRINITY_DN112296_c0_g2	0.292176541799545
TRINITY_DN112353_c0_g1	0.319176119824628
TRINITY_DN112357_c0_g2	0.0562377906841884
TRINITY_DN112361_c0_g1	1.20204531552884
TRINITY_DN112421_c0_g1	1.0469218068516
TRINITY_DN112446_c0_g1	0.622686564175274
TRINITY_DN112453_c0_g1	0.295233443780816
TRINITY_DN112490_c0_g4	0.472935327717091
TRINITY_DN112544_c0_g1	0.0230232631815605
TRINITY_DN112606_c0_g1	1.48626490858571
TRINITY_DN112634_c0_g1	3.50586614892341
TRINITY_DN112651_c0_g1	0.829493044608797
TRINITY_DN112658_c0_g1	0.750595530895436
TRINITY_DN112661_c0_g1	0.67382383090194
TRINITY_DN112662_c0_g1	2.31211653532439
TRINITY_DN112677_c0_g1	0.0953005637219555
TRINITY_DN112699_c0_g1	0.0871800983819433
TRINITY_DN112758_c0_g1	0.688647357410866
TRINITY_DN112787_c0_g2	0.729705337990763
TRINITY_DN112842_c0_g1	0.180255864367554
TRINITY_DN112860_c0_g1	0.310911357677728
TRINITY_DN112887_c0_g1	1.84759918431525
TRINITY_DN112945_c0_g1	0.150074473705371
TRINITY_DN112967_c0_g1	0.233869118997488
TRINITY_DN112988_c0_g1	2.75215096850551
TRINITY_DN112995_c0_g1	0.225688331774707
TRINITY_DN113020_c0_g5	0.273955891021875
TRINITY_DN113054_c0_g1	0.181064125266896
TRINITY_DN113076_c0_g1	0.0105590600739168
TRINITY_DN113081_c0_g2	0.0526050324193349
TRINITY_DN113090_c0_g2	0.2272401913595
TRINITY_DN113104_c0_g1	0.0553785365481575
TRINITY_DN113137_c0_g1	0.0181768851111382
TRINITY_DN113149_c0_g1	1.43954949733891
TRINITY_DN113243_c0_g1	0.0803770494045073
TRINITY_DN113246_c0_g1	0.0641257474239971
TRINITY_DN113258_c0_g1	0.580695096877332
TRINITY_DN113278_c0_g1	0.275913724215831
TRINITY_DN113336_c0_g1	1.81234394908328
TRINITY_DN113355_c0_g1	0.264015702563125
TRINITY_DN113399_c0_g1	0.00257484888218058
TRINITY_DN113400_c1_g5	6.83544434816513
TRINITY_DN113429_c0_g1	0.635993421816971
TRINITY_DN113452_c0_g1	0.823389552361035
TRINITY_DN113531_c0_g1	0.215573216103043
TRINITY_DN113575_c2_g3	0.123426490762529
TRINITY_DN113606_c0_g1	0.0850431311622253
TRINITY_DN113613_c0_g1	2.15719475960577
TRINITY_DN113659_c0_g1	0.646907797180859
TRINITY_DN113704_c0_g1	0.297772282125419
TRINITY_DN113722_c0_g1	0.106413540217441
TRINITY_DN113773_c0_g1	0.339529597161134
TRINITY_DN113782_c0_g1	0.221477791679739
TRINITY_DN113787_c0_g1	0.19610847715276
TRINITY_DN113792_c0_g1	0.228545316796745
TRINITY_DN113853_c0_g2	0.834319999673041
TRINITY_DN113894_c0_g1	0.823710009047025
TRINITY_DN113906_c0_g2	0.383248794320216
TRINITY_DN113916_c0_g1	2.11085893891487
TRINITY_DN113921_c0_g1	0.532190789530504
TRINITY_DN113946_c0_g1	0.464989551776583
TRINITY_DN113992_c0_g1	1.43237735383209
TRINITY_DN114038_c0_g1	0.31475966245476
TRINITY_DN114040_c0_g1	0.185214753054237
TRINITY_DN114050_c0_g1	0.67588028702713
TRINITY_DN114085_c0_g1	2.0843890437961
TRINITY_DN114119_c0_g1	0.0513587980903711
TRINITY_DN114123_c0_g1	0.101626418773258
TRINITY_DN114233_c0_g2	0.884942103107703
TRINITY_DN114256_c1_g2	0.135387643467967
TRINITY_DN114276_c0_g3	0.0701543321732903
TRINITY_DN114327_c0_g1	0.696266940939998
TRINITY_DN114360_c0_g1	0.835666146744817
TRINITY_DN114370_c0_g1	0.186561149993752
TRINITY_DN114434_c0_g1	3.19760405814504
TRINITY_DN114443_c0_g1	0.480238690341648
TRINITY_DN114505_c0_g1	2.49345780333977
TRINITY_DN114507_c0_g1	0.760343869207826
TRINITY_DN114508_c0_g4	0.276266455485043
TRINITY_DN114538_c0_g1	0.345892016373324
TRINITY_DN114573_c0_g1	0.846060553141234
TRINITY_DN114593_c1_g1	0.625676503366188
TRINITY_DN114607_c0_g1	0.0467459428339363
TRINITY_DN114612_c0_g1	0.187392170267007
TRINITY_DN114651_c0_g1	0.495596424439532
TRINITY_DN114654_c0_g1	0.808706166707592
TRINITY_DN114681_c0_g1	2.43063092405107
TRINITY_DN114693_c0_g1	0.671179297908459
TRINITY_DN114696_c1_g1	0.0750751853579894
TRINITY_DN114698_c0_g2	0.376270723086256
TRINITY_DN114707_c0_g1	0.286214275448722
TRINITY_DN114716_c0_g1	0.474336433510042
TRINITY_DN114748_c0_g2	0.210673664226614
TRINITY_DN114770_c1_g1	1.20752975475643
TRINITY_DN114792_c0_g1	3.04798129824291
TRINITY_DN114798_c0_g1	0.605546869802459
TRINITY_DN114807_c0_g1	1.58079770810716
TRINITY_DN114836_c0_g1	1.68339649652418
TRINITY_DN114887_c0_g1	0.291547358211051
TRINITY_DN114930_c0_g1	0.314853824045234
TRINITY_DN114931_c0_g2	1.13141035006045
TRINITY_DN114958_c0_g1	0.0271122943968015
TRINITY_DN114962_c0_g3	0.155405368603599
TRINITY_DN114974_c0_g1	1.79893044742858
TRINITY_DN114995_c0_g1	0.0551471668918473
TRINITY_DN114999_c0_g1	0.66847940367513
TRINITY_DN115019_c0_g1	0.502848198474835
TRINITY_DN115020_c0_g2	1.07703081936606
TRINITY_DN115062_c0_g1	1.77570785473452
TRINITY_DN115071_c0_g1	0.278230355047901
TRINITY_DN115077_c0_g1	0.826965077750661
TRINITY_DN115111_c0_g1	0.149846549928373
TRINITY_DN115142_c0_g1	0.18946074296751
TRINITY_DN115156_c0_g1	0.453635769627192
TRINITY_DN115179_c0_g1	0.161424815156804
TRINITY_DN115192_c0_g1	0.521134311154889
TRINITY_DN115207_c0_g2	0.202995665373467
TRINITY_DN115207_c0_g3	1.48485562394018
TRINITY_DN115226_c0_g2	0.780339313226267
TRINITY_DN115233_c1_g1	0.664884749262257
TRINITY_DN115244_c1_g1	0.289987849825065
TRINITY_DN115315_c0_g1	0.0908282509603613
TRINITY_DN115322_c0_g1	0.0253981341663241
TRINITY_DN115329_c0_g1	0.349750583102127
TRINITY_DN115341_c0_g1	0.384169053600229
TRINITY_DN115344_c0_g2	0.598402927852916
TRINITY_DN115359_c0_g1	0.299947376674223
TRINITY_DN115360_c0_g1	0.233081657805299
TRINITY_DN115361_c2_g1	0.134744435330803
TRINITY_DN115365_c0_g2	0.168288534388492
TRINITY_DN115368_c0_g1	0.00179376632251526
TRINITY_DN115368_c1_g1	0.486018187745421
TRINITY_DN115370_c0_g2	2.79548482454413
TRINITY_DN115370_c0_g4	0.108021098346361
TRINITY_DN115375_c0_g2	1.27251373964575
TRINITY_DN115379_c0_g2	0.660673307234884
TRINITY_DN115381_c1_g1	1.02408219729501
TRINITY_DN115395_c0_g1	0.514939745722282
TRINITY_DN115403_c0_g1	1.90718480154597
TRINITY_DN115427_c0_g1	0.755835875640153
TRINITY_DN115444_c0_g1	0.298501324150402
TRINITY_DN115447_c0_g1	5.2952034328325
TRINITY_DN115462_c0_g1	0.242757424785302
TRINITY_DN115463_c0_g1	0.114660968764126
TRINITY_DN115470_c0_g4	0.161600371897694
TRINITY_DN115472_c0_g2	0.374895857520772
TRINITY_DN115480_c0_g1	0.0432883470162
TRINITY_DN115513_c0_g1	0.00982695469240484
TRINITY_DN115539_c0_g4	0.209497482153543
TRINITY_DN115548_c0_g2	0.850344940526301
TRINITY_DN115612_c0_g1	0.405038984520679
TRINITY_DN115631_c1_g2	0.0719043825389463
TRINITY_DN115669_c0_g1	0.491699327630454
TRINITY_DN115673_c0_g1	0.321682389626268
TRINITY_DN115675_c0_g2	0.0836395337145427
TRINITY_DN115711_c0_g1	0.368647814419178
TRINITY_DN115715_c0_g1	0.586569851473941
TRINITY_DN115728_c0_g1	0.70325411779826
TRINITY_DN115745_c0_g1	0.544388313057608
TRINITY_DN115810_c0_g1	0.57446900833608
TRINITY_DN115843_c0_g1	1.94711128586291
TRINITY_DN115890_c0_g1	0.0786433854120064
TRINITY_DN115902_c1_g1	0.00839776192504775
TRINITY_DN115918_c0_g1	0.45632149956385
TRINITY_DN115921_c1_g4	0.677134442078143
TRINITY_DN115926_c0_g1	1.43110724587315
TRINITY_DN115950_c0_g1	0.96131341091188
TRINITY_DN115959_c0_g1	1.15772985571637
TRINITY_DN116023_c1_g1	0.336781231153127
TRINITY_DN116028_c0_g20	0.540193165728418
TRINITY_DN116071_c0_g2	0.545671923632294
TRINITY_DN116079_c0_g1	0.545282876504263
TRINITY_DN116090_c6_g5	0.143539599081437
TRINITY_DN116092_c0_g1	0.827788834984461
TRINITY_DN116105_c0_g1	0.205080137974544
TRINITY_DN116107_c1_g2	0.0243221920659978
TRINITY_DN116110_c0_g1	0.420927520245438
TRINITY_DN116139_c0_g1	2.10260218655328
TRINITY_DN116159_c0_g2	0.258848651379466
TRINITY_DN116229_c0_g1	0.205104024354191
TRINITY_DN116246_c0_g1	1.63034519175796
TRINITY_DN116247_c0_g2	0.210124739652476
TRINITY_DN116292_c0_g1	1.41523766100179
TRINITY_DN116296_c0_g1	1.22342473304923
TRINITY_DN116322_c0_g1	0.891990562136118
TRINITY_DN116338_c0_g5	1.32768467229248
TRINITY_DN116343_c1_g2	0.054625634674968
TRINITY_DN116349_c0_g1	1.19685539910479
TRINITY_DN116401_c0_g1	0.17751029343464
TRINITY_DN116402_c0_g1	1.07765650314063
TRINITY_DN116412_c0_g2	0.0445940520717944
TRINITY_DN116427_c0_g1	0.0882829426731105
TRINITY_DN116477_c0_g1	1.00501494506688
TRINITY_DN116482_c0_g1	0.183252125157941
TRINITY_DN116490_c0_g1	0.46519867197866
TRINITY_DN116496_c0_g1	0.588305921391273
TRINITY_DN116533_c0_g1	18.4873890267195
TRINITY_DN116565_c0_g1	3.69214474513469
TRINITY_DN116603_c0_g3	0.618740718512398
TRINITY_DN116651_c1_g1	2.22699603196433
TRINITY_DN116664_c0_g2	0.217678262347723
TRINITY_DN116700_c0_g5	0.188507284224689
TRINITY_DN116711_c0_g1	0.28934711122567
TRINITY_DN116747_c1_g1	1.88677372853613
TRINITY_DN116770_c0_g1	3.25241616046551
TRINITY_DN116776_c0_g1	0.1441764547931
TRINITY_DN116785_c0_g1	0.442850528390404
TRINITY_DN116791_c0_g2	0.0345805687906008
TRINITY_DN116797_c0_g1	2.20603196228659
TRINITY_DN116804_c0_g1	0.696194400885444
TRINITY_DN116840_c0_g1	0.0863943919694018
TRINITY_DN116867_c1_g1	0.290425501539051
TRINITY_DN116893_c0_g1	1.16618119915818
TRINITY_DN116900_c0_g1	1.20682002361487
TRINITY_DN116903_c0_g1	0.0257923760163579
TRINITY_DN116904_c0_g1	0.10280752652564
TRINITY_DN116910_c0_g3	3.69616683966278
TRINITY_DN116914_c0_g1	0.376750508712024
TRINITY_DN116920_c0_g2	0.679231307714167
TRINITY_DN116920_c0_g3	1.90213440483356
TRINITY_DN116928_c0_g3	0.958933226235723
TRINITY_DN116931_c0_g2	3.44053798041222
TRINITY_DN116946_c0_g1	1.3121090681654
TRINITY_DN116954_c0_g1	0.414353612999297
TRINITY_DN116987_c0_g1	0.232491984324914
TRINITY_DN116995_c1_g1	0.205146121896823
TRINITY_DN116998_c0_g1	2.03357640785703
TRINITY_DN117004_c0_g1	0.0526317092131226
TRINITY_DN117009_c0_g1	0.585299034764215
TRINITY_DN117021_c0_g1	0.177648386004383
TRINITY_DN117025_c1_g1	0.227593090993198
TRINITY_DN117033_c0_g1	0.322931717586753
TRINITY_DN117034_c0_g1	0.191050488091314
TRINITY_DN117046_c0_g1	0.942896823087395
TRINITY_DN117051_c0_g1	0.451800147750674
TRINITY_DN117052_c0_g2	0.597243710054844
TRINITY_DN117078_c1_g1	1.25224563723807
TRINITY_DN117080_c0_g1	0.343332831147817
TRINITY_DN117087_c0_g1	0.745218030905554
TRINITY_DN117091_c0_g1	0.181368355669567
TRINITY_DN117094_c0_g1	0.49147079449226
TRINITY_DN117106_c1_g2	0.796697433103629
TRINITY_DN117113_c0_g1	1.63825397653105
TRINITY_DN117117_c0_g1	0.0536579543985684
TRINITY_DN117123_c0_g1	0.101541588239445
TRINITY_DN117125_c0_g1	0.169795486876034
TRINITY_DN117130_c1_g1	0.979935084199764
TRINITY_DN117133_c2_g1	0.394211995087734
TRINITY_DN117135_c11_g1	1.45609048862647
TRINITY_DN117144_c0_g1	2.00413739334957
TRINITY_DN117145_c1_g1	0.02957305725204
TRINITY_DN117147_c0_g1	0.0789177395697317
TRINITY_DN117150_c0_g1	1.57767127082943
TRINITY_DN117154_c9_g3	1.19141194094327
TRINITY_DN117175_c1_g1	0.191337264674559
TRINITY_DN117184_c0_g6	1.62259839890163
TRINITY_DN117193_c0_g1	2.06314502921951
TRINITY_DN117194_c0_g1	0.619128159346265
TRINITY_DN117201_c0_g1	0.0986116489042613
TRINITY_DN117212_c0_g1	0.285304583529195
TRINITY_DN117241_c1_g1	0.471983369446342
TRINITY_DN117270_c0_g1	0.860899524949259
TRINITY_DN117274_c0_g1	0.824254067959835
TRINITY_DN117282_c0_g2	0.256200588269855
TRINITY_DN117292_c0_g1	0.437703250039301
TRINITY_DN117304_c0_g1	0.167281041912098
TRINITY_DN117312_c0_g1	0.271176737056958
TRINITY_DN117326_c0_g1	1.11872740727587
TRINITY_DN117328_c0_g1	0.342202432726266
TRINITY_DN117331_c0_g1	0.882375857741349
TRINITY_DN117339_c0_g1	3.60701173309648
TRINITY_DN117343_c0_g1	0.78733152354502
TRINITY_DN117353_c0_g1	0.0275790806034641
TRINITY_DN117357_c0_g1	1.13797951294026
TRINITY_DN117387_c0_g1	1.11398204451724
TRINITY_DN117397_c1_g1	0.559645801945428
TRINITY_DN117406_c0_g1	2.33208398924905
TRINITY_DN117417_c0_g1	1.38474422040387
TRINITY_DN117418_c2_g1	1.87968753846203
TRINITY_DN117419_c0_g1	0.0379849135726889
TRINITY_DN117430_c0_g1	0.2775046249762
TRINITY_DN117431_c0_g1	0.667856292301156
TRINITY_DN117445_c0_g1	1.25452826623955
TRINITY_DN117445_c0_g4	1.35383510342189
TRINITY_DN117448_c1_g1	0.802263026337381
TRINITY_DN117453_c0_g2	1.36535533082646
TRINITY_DN117462_c0_g6	0.352685359008801
TRINITY_DN117464_c0_g1	0.746021041386868
TRINITY_DN117467_c0_g1	0.145544467132588
TRINITY_DN117516_c2_g1	1.82892001514321
TRINITY_DN117517_c0_g1	0.621109351266745
TRINITY_DN117530_c0_g1	0.991519213326002
TRINITY_DN117556_c0_g1	0.670191714167373
TRINITY_DN117579_c0_g2	1.62133019596386
TRINITY_DN117581_c1_g1	4.76525649363466
TRINITY_DN117581_c1_g2	0.613759945929761
TRINITY_DN117596_c0_g1	1.49497943052418
TRINITY_DN117597_c0_g2	1.38781698735446
TRINITY_DN117668_c0_g1	0.766979796086429
TRINITY_DN117680_c0_g1	0.888905368613006
TRINITY_DN117724_c0_g1	0.185353960993476
TRINITY_DN117750_c0_g1	0.177816732355884
TRINITY_DN117751_c1_g2	0.676991784661484
TRINITY_DN117775_c0_g1	0.0131930579147696
TRINITY_DN117824_c0_g1	0.987834340046368
TRINITY_DN117824_c0_g3	0.834185351692519
TRINITY_DN117888_c0_g1	0.316030670346647
TRINITY_DN117906_c0_g1	0.89769894357461
TRINITY_DN117907_c0_g1	2.40797585822493
TRINITY_DN117930_c0_g1	0.053744378955468
TRINITY_DN117957_c0_g1	0.444697053003098
TRINITY_DN118007_c0_g1	0.204369445004287
TRINITY_DN118016_c0_g1	2.76016565596335
TRINITY_DN118031_c0_g1	0.205601198334536
TRINITY_DN118048_c0_g1	1.07645538621854
TRINITY_DN118049_c0_g1	0.732999281853753
TRINITY_DN118056_c0_g1	1.10029582731176
TRINITY_DN118071_c0_g1	3.26233306814736
TRINITY_DN118075_c0_g3	0.0979998144570095
TRINITY_DN118080_c0_g1	0.293231049477017
TRINITY_DN118127_c0_g1	0.287023239537368
TRINITY_DN118130_c0_g1	0.951220449674653
TRINITY_DN118131_c0_g1	0.336604000944853
TRINITY_DN118137_c0_g1	0.514508980774774
TRINITY_DN118140_c0_g1	2.14834238745004
TRINITY_DN118142_c1_g1	0.462379397913092
TRINITY_DN118143_c0_g2	1.87655337512198
TRINITY_DN118147_c0_g2	0.10926073629425
TRINITY_DN118163_c0_g1	0.0133769158071911
TRINITY_DN118170_c0_g3	0.560506654749127
TRINITY_DN118185_c3_g1	5.07790262496985
TRINITY_DN118189_c0_g1	0.44120540132653
TRINITY_DN118191_c0_g1	0.400388969647147
TRINITY_DN118193_c1_g1	0.723955164527456
TRINITY_DN118207_c0_g1	0.502040396177631
TRINITY_DN118208_c0_g1	0.44662684949194
TRINITY_DN118216_c0_g1	0.464280487891914
TRINITY_DN118234_c3_g1	0.45385860049686
TRINITY_DN118239_c0_g1	0.314704753183627
TRINITY_DN118252_c0_g1	0.506935528851082
TRINITY_DN118262_c0_g4	0.21250016400457
TRINITY_DN118266_c0_g1	0.167817345864832
TRINITY_DN118269_c0_g2	0.820495409308963
TRINITY_DN118275_c2_g1	1.2950051347816
TRINITY_DN118278_c0_g2	0.0833694722006496
TRINITY_DN118280_c0_g1	0.0550372079679087
TRINITY_DN118282_c2_g4	0.217003654685714
TRINITY_DN118282_c2_g5	0.0510089867128008
TRINITY_DN118283_c0_g1	0.41596965397385
TRINITY_DN118284_c0_g2	1.45678490731236
TRINITY_DN118292_c0_g1	0.238502771528805
TRINITY_DN118338_c0_g1	0.82321802531865
TRINITY_DN118341_c0_g1	0.715434141834634
TRINITY_DN118364_c0_g1	0.164056509666668
TRINITY_DN118409_c0_g1	0.00692375872697427
TRINITY_DN118416_c0_g1	0.650573091243356
TRINITY_DN118419_c0_g2	0.266301273226721
TRINITY_DN118424_c0_g1	0.116629394194956
TRINITY_DN118424_c0_g2	0.281477977198262
TRINITY_DN118515_c0_g2	0.0456710843025215
TRINITY_DN118516_c0_g1	0.426018372893682
TRINITY_DN118525_c0_g1	0.875206860688677
TRINITY_DN118548_c0_g1	0.205840343365873
TRINITY_DN118614_c0_g1	0.39977109861259
TRINITY_DN118622_c1_g3	0.112642057016665
TRINITY_DN118644_c0_g1	0.106094631160815
TRINITY_DN118669_c0_g1	0.0766347319662314
TRINITY_DN118670_c0_g1	0.273939315680462
TRINITY_DN118869_c0_g2	4.07684349164613
TRINITY_DN118887_c0_g1	0.89574562153406
TRINITY_DN118896_c1_g1	0.39571965874305
TRINITY_DN118898_c0_g3	0.0678714723227048
TRINITY_DN118906_c0_g4	0.166090056784968
TRINITY_DN118962_c0_g1	0.481572390903752
TRINITY_DN118976_c0_g2	0.043819745285017
TRINITY_DN118989_c0_g1	0.0294880571423897
TRINITY_DN119037_c0_g1	0.572401631457245
TRINITY_DN119037_c0_g2	0.225576969732463
TRINITY_DN119066_c0_g1	0.825869867824688
TRINITY_DN119123_c0_g1	0.0345348489386558
TRINITY_DN119153_c0_g1	0.00659017688051798
TRINITY_DN119195_c0_g1	0.888072406400367
TRINITY_DN119197_c0_g1	2.0130220371382
TRINITY_DN119217_c0_g3	0.120395232674203
TRINITY_DN119237_c0_g2	0.482097520764529
TRINITY_DN119269_c0_g1	1.22619570702533
TRINITY_DN119281_c0_g1	0.203313861421213
TRINITY_DN119319_c0_g1	0.762556462784328
TRINITY_DN119386_c0_g1	1.66101231729063
TRINITY_DN119398_c0_g1	0.105110205920015
TRINITY_DN119406_c0_g3	0.422221938002689
TRINITY_DN119434_c0_g1	0.100471713469233
TRINITY_DN119441_c0_g1	0.575419082631493
TRINITY_DN119490_c0_g1	0.167753863635104
TRINITY_DN119496_c0_g1	0.0775275871455703
TRINITY_DN119541_c0_g2	0.190155453494101
TRINITY_DN119555_c0_g2	0.380789707782845
TRINITY_DN119558_c0_g3	0.390615341928309
TRINITY_DN119564_c0_g1	1.81650912568652
TRINITY_DN119570_c0_g1	0.0365949957503262
TRINITY_DN119579_c0_g1	1.05434655763968
TRINITY_DN119582_c0_g2	0.200841414749237
TRINITY_DN119583_c0_g1	1.13370448872286
TRINITY_DN119592_c1_g1	0.837168163295365
TRINITY_DN119603_c0_g1	0.206470954135564
TRINITY_DN119610_c0_g1	0.649238595215583
TRINITY_DN119613_c0_g1	1.49057571286299
TRINITY_DN119631_c0_g2	0.090787358262802
TRINITY_DN119673_c0_g2	0.195889865507315
TRINITY_DN119676_c0_g1	0.135618050172934
TRINITY_DN119707_c0_g3	0.00322616725831026
TRINITY_DN119713_c0_g1	1.08156492644453
TRINITY_DN119737_c0_g1	1.07344113186253
TRINITY_DN119743_c0_g1	0.88109090139597
TRINITY_DN119758_c0_g1	0.0762862056125565
TRINITY_DN119776_c0_g1	0.0804860736479366
TRINITY_DN119803_c0_g2	0.66914704638296
TRINITY_DN119808_c0_g1	2.98406314961709
TRINITY_DN119818_c0_g1	0.912505719597872
TRINITY_DN119825_c0_g2	0.655282228813315
TRINITY_DN119842_c0_g1	0.166929478660052
TRINITY_DN119886_c0_g1	0.0624201114376658
TRINITY_DN119887_c0_g1	0.0429410524444867
TRINITY_DN119890_c0_g1	1.40024246133386
TRINITY_DN119902_c0_g1	0.536116145791025
TRINITY_DN119910_c0_g1	0.932745595679139
TRINITY_DN119926_c0_g5	0.0394785162265933
TRINITY_DN119947_c1_g2	0.331407774608937
TRINITY_DN119950_c0_g1	0.683817621320481
TRINITY_DN119951_c0_g1	0.0931147992687973
TRINITY_DN119967_c0_g3	0.193754040334589
TRINITY_DN119991_c0_g1	1.03582243004276
TRINITY_DN119993_c2_g1	0.412388903613417
TRINITY_DN119996_c0_g1	0.510836584519208
TRINITY_DN120025_c0_g1	0.449106987369762
TRINITY_DN120029_c0_g1	0.401499668936028
TRINITY_DN120048_c1_g2	0.280256361743646
TRINITY_DN120059_c0_g1	1.53540744709923
TRINITY_DN120090_c1_g1	0.520089542334238
TRINITY_DN120092_c0_g2	1.36585314075004
TRINITY_DN120098_c0_g1	0.155255543639398
TRINITY_DN120099_c0_g1	0.0374619279902303
TRINITY_DN120109_c0_g2	0.873421854631355
TRINITY_DN120139_c0_g1	1.32430568305049
TRINITY_DN120176_c0_g1	0.320617085833866
TRINITY_DN120179_c1_g1	0.0554976937706057
TRINITY_DN120190_c0_g1	0.568943829241392
TRINITY_DN120216_c2_g1	0.973827523548788
TRINITY_DN120218_c0_g1	0.250580251514136
TRINITY_DN120230_c0_g1	0.368789055036149
TRINITY_DN120235_c0_g1	0.418753360951188
TRINITY_DN120247_c0_g1	0.373980856250726
TRINITY_DN120252_c0_g3	0.606253546241796
TRINITY_DN120257_c0_g1	1.80505171999051
TRINITY_DN120296_c0_g1	0.329175010843008
TRINITY_DN120356_c0_g1	0.856059167390814
TRINITY_DN120363_c1_g1	1.77310484093245
TRINITY_DN120403_c0_g1	1.47582677923967
TRINITY_DN120408_c1_g1	0.0461690226859436
TRINITY_DN120439_c0_g1	0.638969298253175
TRINITY_DN120474_c0_g1	0.524418706068732
TRINITY_DN120495_c0_g1	0.342949608479037
TRINITY_DN120521_c0_g1	0.0539917954602531
TRINITY_DN120582_c0_g1	0.216102122791469
TRINITY_DN120610_c0_g1	0.496679675606587
TRINITY_DN120614_c0_g1	1.01279035700635
TRINITY_DN120621_c0_g1	0.655482627848587
TRINITY_DN120627_c0_g1	1.70836256595859
TRINITY_DN120638_c0_g1	0.0285613933315103
TRINITY_DN120655_c0_g1	0.522664146361042
TRINITY_DN120655_c0_g2	0.589103437903064
TRINITY_DN120663_c0_g3	0.340659921152249
TRINITY_DN120670_c0_g1	0.0751586638823756
TRINITY_DN120671_c2_g1	1.65470524494008
TRINITY_DN120672_c0_g1	0.2279718222144
TRINITY_DN120678_c0_g2	1.00601617827763
TRINITY_DN120681_c0_g1	0.0450187968680257
TRINITY_DN120684_c0_g2	0.424771555365251
TRINITY_DN120718_c0_g2	0.00451095767552118
TRINITY_DN120726_c0_g1	0.420185444823636
TRINITY_DN120727_c0_g1	0.851332120381655
TRINITY_DN120737_c0_g1	2.06206136238092
TRINITY_DN120739_c0_g1	0.573381876136281
TRINITY_DN120753_c0_g1	3.03531447599062
TRINITY_DN120754_c0_g2	2.41839177423907
TRINITY_DN120762_c0_g1	0.323780561014107
TRINITY_DN120772_c0_g1	2.38004232303514
TRINITY_DN120773_c0_g1	1.10152678906157
TRINITY_DN120776_c2_g12	0.307067210892304
TRINITY_DN120779_c1_g1	1.2012225342922
TRINITY_DN120786_c0_g3	0.144149582204997
TRINITY_DN120797_c0_g1	3.19235638377617
TRINITY_DN120801_c0_g2	0.448628115810257
TRINITY_DN120809_c0_g1	0.0627583085687434
TRINITY_DN120810_c8_g5	1.17465456939205
TRINITY_DN120811_c0_g1	0.913285114313623
TRINITY_DN120815_c1_g1	0.795749099930702
TRINITY_DN120816_c3_g4	0.344414998435822
TRINITY_DN120823_c0_g1	0.736154456770426
TRINITY_DN120824_c1_g1	1.28389219333288
TRINITY_DN120828_c0_g1	0.306158328282773
TRINITY_DN120833_c2_g1	1.25065506004671
TRINITY_DN120833_c2_g2	0.589657232643223
TRINITY_DN120839_c0_g1	0.408243042427372
TRINITY_DN120849_c1_g4	0.609012213981319
TRINITY_DN120858_c1_g1	2.14292545338756
TRINITY_DN120861_c0_g1	0.276041582483405
TRINITY_DN120873_c3_g1	3.76914752225462
TRINITY_DN120876_c1_g1	0.184118722292945
TRINITY_DN120926_c1_g1	0.534991242433237
TRINITY_DN120930_c0_g1	0.124379885962785
TRINITY_DN120931_c0_g1	0.783996568746717
TRINITY_DN120932_c0_g2	0.509745759340287
TRINITY_DN120938_c0_g1	0.644342588338712
TRINITY_DN120965_c0_g1	0.840076843363936
TRINITY_DN120966_c0_g1	0.0674358710154602
TRINITY_DN120970_c0_g1	1.74243421481642
TRINITY_DN120977_c0_g1	0.184182026585746
TRINITY_DN120980_c0_g1	0.316711983507633
TRINITY_DN120986_c0_g1	2.30409906123864
TRINITY_DN121032_c1_g2	0.124989039773744
TRINITY_DN121044_c1_g1	0.0889286340842662
TRINITY_DN121054_c0_g1	4.13166651238208
TRINITY_DN121056_c0_g1	0.800143580854958
TRINITY_DN121057_c0_g1	0.201647326823606
TRINITY_DN121066_c0_g1	0.48928843013614
TRINITY_DN121075_c0_g1	0.304434671829391
TRINITY_DN121088_c0_g1	0.560718888559011
TRINITY_DN121089_c0_g2	4.04245009824712
TRINITY_DN121105_c0_g1	0.739897612306882
TRINITY_DN121112_c0_g5	0.110903644282215
TRINITY_DN121122_c0_g1	0.737757016247414
TRINITY_DN121136_c0_g2	0.654462929164113
TRINITY_DN121136_c0_g3	0.137297735583516
TRINITY_DN121137_c1_g1	0.304107363711325
TRINITY_DN121144_c0_g4	0.861094332169725
TRINITY_DN121144_c0_g6	0.00182461147375043
TRINITY_DN121151_c0_g1	1.71228983704939
TRINITY_DN121153_c0_g1	0.256373571514195
TRINITY_DN121161_c4_g1	0.54293094601762
TRINITY_DN121169_c0_g1	1.08714659545762
TRINITY_DN121195_c0_g2	0.414575582694675
TRINITY_DN121198_c0_g1	0.705547840256993
TRINITY_DN121243_c0_g1	0.590178862460755
TRINITY_DN121245_c0_g1	0.101932308633662
TRINITY_DN121258_c0_g1	0.0585244646827162
TRINITY_DN121262_c1_g1	0.232166579588528
TRINITY_DN121266_c0_g1	0.309164064102645
TRINITY_DN121267_c0_g2	0.17682726155231
TRINITY_DN121268_c0_g3	1.25453659920245
TRINITY_DN121274_c1_g2	0.412722858385993
TRINITY_DN121289_c0_g2	1.53877045447366
TRINITY_DN121296_c0_g2	0.0261429499032736
TRINITY_DN121302_c1_g1	0.114279424881467
TRINITY_DN121316_c0_g1	0.235245573965993
TRINITY_DN121318_c0_g1	0.713130509852648
TRINITY_DN121322_c0_g2	0.340665621710313
TRINITY_DN121325_c1_g1	0.277363378418159
TRINITY_DN121334_c0_g1	0.44019359137878
TRINITY_DN121345_c0_g2	0.431527947340689
TRINITY_DN121346_c0_g1	1.61638388374541
TRINITY_DN121350_c0_g3	1.38025421083524
TRINITY_DN121357_c0_g1	0.324127606900208
TRINITY_DN121358_c1_g2	0.511364429814136
TRINITY_DN121375_c3_g2	0.875695515688185
TRINITY_DN121382_c0_g1	0.350546284016654
TRINITY_DN121397_c1_g1	0.116991445047034
TRINITY_DN121421_c0_g1	0.740993334590333
TRINITY_DN121461_c0_g1	0.260280736261611
TRINITY_DN121469_c0_g2	4.5469610736407
TRINITY_DN121471_c0_g1	0.0692004868916673
TRINITY_DN121478_c0_g1	0.216627410768715
TRINITY_DN121489_c0_g1	0.0810808070090343
TRINITY_DN121490_c0_g1	1.73979330846344
TRINITY_DN121496_c0_g1	0.0801314130042343
TRINITY_DN121506_c0_g7	0.157979074412086
TRINITY_DN121521_c0_g1	0.079158807134103
TRINITY_DN121524_c0_g1	0.335013057959375
TRINITY_DN121531_c0_g1	2.38016068181994
TRINITY_DN121543_c0_g1	0.737365288525425
TRINITY_DN121544_c1_g5	0.770468139687835
TRINITY_DN121590_c0_g1	0.690114486339497
TRINITY_DN121594_c0_g1	1.86057178625964
TRINITY_DN121595_c0_g1	1.10194822846763
TRINITY_DN121596_c0_g1	0.223262013617238
TRINITY_DN121604_c0_g1	0.64739842607755
TRINITY_DN121606_c0_g1	0.628261283434894
TRINITY_DN121607_c0_g2	0.236294941759376
TRINITY_DN121607_c0_g5	0.0871723061409854
TRINITY_DN121607_c0_g6	0.184912020715359
TRINITY_DN121607_c0_g8	1.71850887689244
TRINITY_DN121612_c0_g1	0.145728989269923
TRINITY_DN121613_c1_g1	0.768613801115596
TRINITY_DN121637_c0_g1	1.86121731179453
TRINITY_DN121647_c1_g1	0.91764443701032
TRINITY_DN121671_c0_g1	1.21400752020598
TRINITY_DN121688_c0_g2	0.540421452601298
TRINITY_DN121691_c0_g1	0.171830516989041
TRINITY_DN121691_c0_g2	0.427690350929205
TRINITY_DN121696_c0_g1	0.184037959495068
TRINITY_DN121702_c0_g2	0.578574352991952
TRINITY_DN121703_c0_g1	1.2316983678366
TRINITY_DN121747_c0_g1	0.320929270415463
TRINITY_DN121759_c0_g4	1.19363032230746
TRINITY_DN121762_c0_g1	0.863875791538133
TRINITY_DN121763_c0_g1	0.397193603781164
TRINITY_DN121772_c0_g1	0.144336307476323
TRINITY_DN121780_c1_g4	0.017348819454605
TRINITY_DN121787_c0_g2	0.390486144440502
TRINITY_DN121792_c0_g1	0.385375686207678
TRINITY_DN121808_c1_g3	0.978531926823954
TRINITY_DN121828_c0_g1	0.196116319447952
TRINITY_DN121855_c0_g5	0.0435633965799407
TRINITY_DN121878_c0_g1	3.69253948592483
TRINITY_DN121879_c0_g1	0.657051394544622
TRINITY_DN121881_c0_g1	0.149696269739586
TRINITY_DN121883_c0_g1	0.179713050228717
TRINITY_DN121891_c1_g2	0.403233956953346
TRINITY_DN121893_c0_g1	0.494479912384846
TRINITY_DN121908_c0_g1	0.799751449285458
TRINITY_DN121909_c0_g1	2.31390608828904
TRINITY_DN121911_c0_g2	0.191460805526196
TRINITY_DN121916_c0_g1	0.133309302549109
TRINITY_DN121925_c2_g1	0.56972502505959
TRINITY_DN121935_c0_g2	0.350130887138454
TRINITY_DN121935_c0_g3	0.354625839643482
TRINITY_DN121938_c0_g4	0.0683845896588977
TRINITY_DN121942_c0_g1	0.944997111086331
TRINITY_DN121951_c0_g3	0.706429700595347
TRINITY_DN121952_c0_g1	0.755116383190606
TRINITY_DN121971_c0_g1	2.11870141311199
TRINITY_DN121972_c0_g1	1.12404735381566
TRINITY_DN121988_c0_g1	0.314368487365054
TRINITY_DN121989_c2_g1	0.922452018888614
TRINITY_DN122007_c0_g6	1.54305613530853
TRINITY_DN122013_c0_g1	1.05191004713146
TRINITY_DN122014_c0_g1	1.95825682194952
TRINITY_DN122015_c0_g1	5.40080637284092
TRINITY_DN122019_c0_g1	0.415089464051588
TRINITY_DN122021_c0_g1	5.08249241545856
TRINITY_DN122025_c2_g1	0.754878825968553
TRINITY_DN122026_c3_g1	2.83868472768012
TRINITY_DN122028_c0_g1	0.514825771410206
TRINITY_DN122035_c0_g1	0.989311638486223
TRINITY_DN122040_c0_g2	0.16541653572006
TRINITY_DN122042_c0_g1	0.00973370298583403
TRINITY_DN122045_c1_g1	3.36322160153818
TRINITY_DN122048_c0_g1	0.00739315336557285
TRINITY_DN122049_c0_g1	2.31373502505231
TRINITY_DN122053_c0_g3	0.243251331899633
TRINITY_DN122063_c0_g1	0.603416419795635
TRINITY_DN122074_c0_g1	0.800214047201719
TRINITY_DN122077_c0_g3	0.404267603896705
TRINITY_DN122081_c0_g1	0.808601644424687
TRINITY_DN122093_c0_g1	0.522793199602763
TRINITY_DN122101_c0_g2	0.69402901196581
TRINITY_DN122137_c0_g2	0.205442165331242
TRINITY_DN122142_c0_g3	2.87038520248537
TRINITY_DN122143_c0_g1	0.0965416169815246
TRINITY_DN122155_c0_g1	0.196366556515122
TRINITY_DN122165_c0_g3	0.259537752806291
TRINITY_DN122167_c0_g1	0.0641815697179398
TRINITY_DN122175_c0_g1	0.786058071501057
TRINITY_DN122178_c1_g7	0.380628170032865
TRINITY_DN122186_c1_g5	0.16983789843341
TRINITY_DN122192_c0_g1	0.197715625336267
TRINITY_DN122200_c0_g3	0.109696995706302
TRINITY_DN122203_c0_g1	0.349777198771422
TRINITY_DN122208_c0_g4	0.0745275077464307
TRINITY_DN122212_c0_g4	0.273396958387614
TRINITY_DN122216_c5_g1	1.00848825679961
TRINITY_DN122218_c0_g1	0.792767867888989
TRINITY_DN122220_c1_g2	0.219582925279247
TRINITY_DN122230_c1_g1	0.452837720646752
TRINITY_DN122231_c0_g1	7.65073363032153
TRINITY_DN122232_c0_g1	0.0281860395596921
TRINITY_DN122248_c0_g1	0.058141152797303
TRINITY_DN122251_c0_g1	0.0752788293342672
TRINITY_DN122253_c0_g1	0.876469965895079
TRINITY_DN122254_c0_g1	0.134324377062491
TRINITY_DN122266_c0_g2	1.45046202852012
TRINITY_DN122277_c0_g1	1.61421930956301
TRINITY_DN122284_c0_g1	2.07715702808693
TRINITY_DN122289_c0_g1	0.113229161232234
TRINITY_DN122291_c0_g1	0.0351812202879355
TRINITY_DN122295_c0_g4	0.267750739255401
TRINITY_DN122335_c0_g1	3.56176290211797e-05
TRINITY_DN122337_c0_g1	0.298360234456694
TRINITY_DN122346_c0_g1	0.124097842364202
TRINITY_DN122347_c0_g1	0.0613555826501018
TRINITY_DN122352_c0_g1	2.43826202158802
TRINITY_DN122372_c0_g1	0.708200130212756
TRINITY_DN122411_c0_g1	0.155827673686977
TRINITY_DN122420_c1_g1	0.0577291963333932
TRINITY_DN122422_c0_g1	0.58944182625466
TRINITY_DN122424_c0_g1	0.0655265642793122
TRINITY_DN122436_c0_g1	1.30969646502876
TRINITY_DN122445_c0_g1	0.379025403907144
TRINITY_DN122458_c0_g1	0.540156977766594
TRINITY_DN122475_c0_g1	0.443105695219032
TRINITY_DN122476_c0_g1	0.252657387225128
TRINITY_DN122489_c0_g1	0.32319635334785
TRINITY_DN122492_c0_g1	1.44896777620646
TRINITY_DN122516_c0_g3	1.69742656393943
TRINITY_DN122523_c0_g1	0.0898784239962554
TRINITY_DN122525_c0_g1	0.87358400431414
TRINITY_DN122538_c0_g1	0.093737218594838
TRINITY_DN122543_c0_g1	0.926115507278745
TRINITY_DN122546_c0_g1	0.457835480893085
TRINITY_DN122549_c2_g5	0.521019005311904
TRINITY_DN122557_c2_g1	1.93063125646252
TRINITY_DN122584_c0_g1	0.0681808881574688
TRINITY_DN122586_c0_g1	0.0747208667190494
TRINITY_DN122587_c0_g2	2.23928004771367
TRINITY_DN122591_c1_g1	0.0136363053999275
TRINITY_DN122591_c2_g1	2.31223375757846
TRINITY_DN122592_c0_g1	0.345212302921409
TRINITY_DN122608_c0_g2	0.101644954864003
TRINITY_DN122614_c0_g1	2.22064231542383
TRINITY_DN122630_c0_g1	1.24115990950286
TRINITY_DN122645_c0_g1	0.50080176120774
TRINITY_DN122661_c0_g1	1.60580370432917
TRINITY_DN122670_c0_g1	0.135396269788684
TRINITY_DN122673_c0_g1	0.0419490474532425
TRINITY_DN122691_c1_g1	0.00241533174168404
TRINITY_DN122696_c0_g1	0.0172533654769317
TRINITY_DN122699_c1_g1	3.09908540224453
TRINITY_DN122719_c2_g5	0.208914054331719
TRINITY_DN122721_c0_g1	0.819524749173202
TRINITY_DN122732_c0_g1	1.27872696920645
TRINITY_DN122741_c0_g1	0.111728259218761
TRINITY_DN122747_c0_g2	0.0590888912872623
TRINITY_DN122749_c0_g2	0.189255978287529
TRINITY_DN122765_c0_g1	0.422387925105461
TRINITY_DN122782_c0_g1	0.24410725638962
TRINITY_DN122785_c0_g1	0.802976596135637
TRINITY_DN122793_c2_g6	0.598635811598426
TRINITY_DN122824_c0_g4	0.357515771138699
TRINITY_DN122869_c2_g8	0.610204272635619
TRINITY_DN122871_c1_g1	0.495232204113408
TRINITY_DN122882_c0_g1	0.224400494588083
TRINITY_DN122886_c0_g9	0.311732003914007
TRINITY_DN122887_c0_g1	0.50751744681431
TRINITY_DN122894_c1_g1	0.977259472975289
TRINITY_DN122898_c0_g1	5.85134252730752
TRINITY_DN122908_c0_g1	0.92111476564826
TRINITY_DN122942_c0_g2	4.1085664426125
TRINITY_DN122945_c0_g1	0.225639686603366
TRINITY_DN122960_c0_g2	0.0321004665533511
TRINITY_DN122979_c0_g5	0.844956475810534
TRINITY_DN122997_c0_g1	0.573447270390766
TRINITY_DN123002_c0_g1	0.279166207573044
TRINITY_DN123014_c0_g1	0.233855912557441
TRINITY_DN123018_c0_g1	0.668315496519796
TRINITY_DN123029_c0_g2	0.160945661528678
TRINITY_DN123041_c0_g1	0.420941463826768
TRINITY_DN123046_c1_g1	0.0246856686587935
TRINITY_DN123051_c0_g1	1.21867962408868
TRINITY_DN123055_c0_g2	0.034372595482815
TRINITY_DN123059_c0_g1	0.0930075800889205
TRINITY_DN123060_c1_g4	0.173533977860702
TRINITY_DN123060_c1_g7	0.133872665677881
TRINITY_DN123061_c1_g2	0.526141048522122
TRINITY_DN123067_c0_g1	1.10801145696995
TRINITY_DN123068_c0_g2	0.164416685641844
TRINITY_DN123076_c0_g1	0.55118562198545
TRINITY_DN123086_c0_g1	0.453464653387518
TRINITY_DN123100_c0_g1	0.300956560598965
TRINITY_DN123112_c0_g1	0.118514934673678
TRINITY_DN123120_c0_g1	1.57317256513662
TRINITY_DN123132_c0_g1	0.137798235906811
TRINITY_DN123157_c0_g1	0.159465448048502
TRINITY_DN123193_c0_g3	1.28444941432647
TRINITY_DN123206_c0_g1	1.10660681840761
TRINITY_DN123215_c0_g4	0.446496073643102
TRINITY_DN123221_c1_g1	0.422619871443049
TRINITY_DN123224_c1_g1	0.56602620586803
TRINITY_DN123225_c0_g30	0.2713418111832
TRINITY_DN123229_c0_g1	1.57908089739518
TRINITY_DN123231_c0_g1	1.5206762555036
TRINITY_DN123232_c0_g1	0.661373184679262
TRINITY_DN123234_c0_g4	1.15617614363623
TRINITY_DN123236_c0_g1	0.816556591023581
TRINITY_DN123239_c0_g2	0.480945155796946
TRINITY_DN123243_c0_g2	0.0118500195147146
TRINITY_DN123249_c0_g4	0.134777987917918
TRINITY_DN123267_c0_g1	1.62449827929672
TRINITY_DN123272_c0_g1	0.433051610889212
TRINITY_DN123279_c0_g1	0.795135773124551
TRINITY_DN123280_c1_g1	0.064161430152813
TRINITY_DN123281_c0_g1	0.0760283277183181
TRINITY_DN123285_c0_g2	0.0387882926133834
TRINITY_DN123319_c0_g3	1.03281082282286
TRINITY_DN123332_c0_g1	0.191736015545034
TRINITY_DN123344_c0_g1	0.0725685294582797
TRINITY_DN123349_c0_g1	1.91764834448515
TRINITY_DN123364_c0_g1	0.0315620087806814
TRINITY_DN123366_c0_g5	0.202189894789604
TRINITY_DN123379_c0_g1	0.248608198479523
TRINITY_DN123409_c0_g4	0.808568430533929
TRINITY_DN123410_c0_g2	0.208038041801487
TRINITY_DN123424_c1_g1	0.794927615191005
TRINITY_DN123424_c1_g2	0.148446267359091
TRINITY_DN123431_c0_g1	4.64422783597963
TRINITY_DN123433_c1_g1	0.390972168468201
TRINITY_DN123444_c0_g1	0.134912555664301
TRINITY_DN123447_c0_g1	0.311647289591681
TRINITY_DN123453_c0_g1	0.0328563606323269
TRINITY_DN123462_c0_g2	0.496891277133309
TRINITY_DN123467_c0_g1	0.227502976385949
TRINITY_DN123478_c0_g1	0.453169884878411
TRINITY_DN123507_c1_g4	0.918949869968835
TRINITY_DN123509_c0_g1	0.00902087377496767
TRINITY_DN123510_c0_g1	2.29143902167564
TRINITY_DN123512_c0_g1	0.0635263184980649
TRINITY_DN123522_c0_g1	0.487832054292704
TRINITY_DN123528_c0_g2	0.0832748427546768
TRINITY_DN123539_c0_g1	0.342918943706995
TRINITY_DN123540_c0_g1	3.45909952611605
TRINITY_DN123550_c1_g1	0.567965581155793
TRINITY_DN123554_c0_g1	2.09831553394041
TRINITY_DN123555_c0_g1	0.366425213987191
TRINITY_DN123561_c0_g1	2.2262917862793
TRINITY_DN123581_c0_g1	0.937146849987762
TRINITY_DN123591_c0_g1	0.699962068842098
TRINITY_DN123607_c0_g2	0.695780833073973
TRINITY_DN123620_c0_g1	0.76255745428114
TRINITY_DN123622_c1_g1	0.90427597032994
TRINITY_DN123625_c0_g1	0.20181017798427
TRINITY_DN123635_c0_g1	0.093706036815509
TRINITY_DN123637_c1_g1	0.121675209589526
TRINITY_DN123658_c0_g1	0.426477243931857
TRINITY_DN123667_c0_g1	0.147276477337192
TRINITY_DN123676_c0_g2	10.7942514812097
TRINITY_DN123680_c0_g1	0.889591350979303
TRINITY_DN123686_c0_g1	0.561899134551639
TRINITY_DN123691_c2_g7	1.53481377915534
TRINITY_DN123699_c0_g2	0.0337810062742429
TRINITY_DN123715_c0_g1	0.55568069772137
TRINITY_DN123722_c0_g1	1.03978914282651
TRINITY_DN123734_c1_g4	2.92006162104387
TRINITY_DN123745_c0_g1	0.104850754982389
TRINITY_DN123759_c0_g1	0.854426397434629
TRINITY_DN123760_c0_g1	0.172044826686758
TRINITY_DN123770_c0_g1	1.23110150042489
TRINITY_DN123775_c0_g1	0.135964637980301
TRINITY_DN123804_c1_g1	0.380219723158015
TRINITY_DN123810_c1_g5	0.860711014750126
TRINITY_DN123832_c0_g1	0.481717632951806
TRINITY_DN123858_c0_g1	1.48422879783809
TRINITY_DN123860_c4_g4	0.083695736539204
TRINITY_DN123883_c0_g1	0.870505527092367
TRINITY_DN123886_c0_g4	0.331959290885527
TRINITY_DN123908_c0_g1	1.0307822672314
TRINITY_DN123916_c0_g1	3.09535867242966
TRINITY_DN123923_c0_g4	1.39172264074078
TRINITY_DN123925_c1_g2	1.76304108455605
TRINITY_DN123932_c0_g1	2.38637600287687
TRINITY_DN123932_c0_g2	0.761954262742883
TRINITY_DN123937_c0_g1	0.14324168842909
TRINITY_DN123954_c1_g35	1.64578365859418
TRINITY_DN123963_c0_g1	1.28987074799291
TRINITY_DN123964_c0_g1	1.15556017077866
TRINITY_DN123966_c2_g1	0.181894622920216
TRINITY_DN123976_c4_g2	0.376244518859182
TRINITY_DN123976_c4_g3	3.09510494698915
TRINITY_DN123976_c4_g5	0.456495575073236
TRINITY_DN123976_c5_g1	0.124428436795229
TRINITY_DN123980_c2_g3	2.99168915796067
TRINITY_DN123986_c0_g1	0.415140512139479
TRINITY_DN124004_c1_g2	0.562516475671513
TRINITY_DN124004_c1_g3	1.42635612248872
TRINITY_DN124007_c0_g2	0.701519064606485
TRINITY_DN124008_c0_g1	1.57850956056521
TRINITY_DN124009_c0_g2	0.16283615834087
TRINITY_DN124014_c0_g1	0.536129094849164
TRINITY_DN124024_c0_g1	0.109008798476848
TRINITY_DN124029_c3_g4	0.815701669836926
TRINITY_DN124041_c0_g1	0.0570375161064909
TRINITY_DN124044_c0_g1	0.170081582379536
TRINITY_DN124059_c0_g1	0.152978003857144
TRINITY_DN124060_c0_g1	0.57656362956707
TRINITY_DN124069_c0_g3	0.116427325811226
TRINITY_DN124079_c0_g1	1.89044981981991
TRINITY_DN124084_c0_g1	0.315024399934383
TRINITY_DN124103_c0_g1	0.376267805000604
TRINITY_DN124110_c1_g1	0.401189420189925
TRINITY_DN124113_c0_g1	0.079056340990674
TRINITY_DN124118_c0_g1	6.87857161963467
TRINITY_DN124119_c0_g1	1.1584419405104
TRINITY_DN124123_c0_g1	0.298283669857851
TRINITY_DN124124_c0_g1	0.0388254502510391
TRINITY_DN124128_c0_g1	2.34150749165825
TRINITY_DN124132_c0_g1	1.8193482485144
TRINITY_DN124134_c0_g2	0.868763776194245
TRINITY_DN124135_c0_g1	0.160228607898921
TRINITY_DN124139_c0_g1	0.155961441457952
TRINITY_DN124140_c0_g1	1.32853541894839
TRINITY_DN124143_c0_g1	0.529411542557358
TRINITY_DN124144_c0_g1	1.77697078266777
TRINITY_DN124145_c0_g1	0.100393481713717
TRINITY_DN124155_c0_g1	0.188783032245639
TRINITY_DN124158_c0_g1	1.43791888107578
TRINITY_DN124161_c0_g1	1.1393753392814
TRINITY_DN124166_c0_g1	0.00420563310809097
TRINITY_DN124170_c1_g1	2.09629436342667
TRINITY_DN124172_c0_g2	0.282425863704972
TRINITY_DN124180_c0_g1	0.144953369687637
TRINITY_DN124182_c0_g1	0.177986416011843
TRINITY_DN124187_c0_g1	0.293801282922716
TRINITY_DN124193_c0_g1	0.169140679624641
TRINITY_DN124196_c0_g1	0.274976430906606
TRINITY_DN124201_c0_g1	1.6905576693278
TRINITY_DN124211_c0_g1	0.839393789738425
TRINITY_DN124215_c0_g1	0.559710318681343
TRINITY_DN124227_c0_g2	0.262361943531192
TRINITY_DN124230_c0_g1	0.109294203228376
TRINITY_DN124232_c0_g1	0.111831880344106
TRINITY_DN124234_c0_g1	1.60303597323612
TRINITY_DN124236_c0_g1	3.17086303446356
TRINITY_DN124240_c0_g1	0.314794049821824
TRINITY_DN124250_c0_g1	0.369458595691926
TRINITY_DN124258_c0_g1	1.20591277691936
TRINITY_DN124260_c0_g4	1.72423173126149
TRINITY_DN124263_c0_g1	0.919525677217043
TRINITY_DN124273_c0_g2	0.046684979005673
TRINITY_DN124280_c1_g1	0.21291016171904
TRINITY_DN124283_c0_g2	1.82593176597364
TRINITY_DN124286_c0_g2	0.520286111989965
TRINITY_DN124287_c0_g1	0.495926431615592
TRINITY_DN124288_c0_g1	1.67452576484584
TRINITY_DN124296_c0_g1	0.407943186403317
TRINITY_DN124300_c0_g1	1.8652990005922
TRINITY_DN124305_c0_g1	0.116751918477665
TRINITY_DN124313_c1_g8	0.959538037595302
TRINITY_DN124322_c0_g2	1.52995006045983
TRINITY_DN124326_c0_g7	2.54431552829048
TRINITY_DN124345_c0_g1	1.84624831951921
TRINITY_DN124347_c0_g1	1.45840043172207
TRINITY_DN124348_c0_g2	0.173694687472503
TRINITY_DN124350_c0_g1	0.159824481418483
TRINITY_DN124351_c0_g1	0.609405957717708
TRINITY_DN124352_c0_g1	3.46302862130197
TRINITY_DN124372_c0_g1	0.0559019263531671
TRINITY_DN124374_c0_g3	0.171766869396216
TRINITY_DN124379_c0_g1	0.0466878076488043
TRINITY_DN124380_c0_g1	0.0466993008529003
TRINITY_DN124381_c0_g2	1.64574217116647
TRINITY_DN124385_c0_g1	0.708223788417883
TRINITY_DN124400_c0_g1	1.30759438527615
TRINITY_DN124405_c0_g1	1.695464672645
TRINITY_DN124408_c0_g2	0.55368033251417
TRINITY_DN124410_c0_g8	2.69867061592529
TRINITY_DN124416_c0_g1	0.940926454824633
TRINITY_DN124419_c0_g6	1.11213648894338
TRINITY_DN124420_c0_g1	0.288167583728615
TRINITY_DN124431_c1_g1	0.538049420663861
TRINITY_DN124432_c2_g3	0.191122963508369
TRINITY_DN124434_c0_g1	0.015424171534853
TRINITY_DN124440_c0_g3	0.93434492986983
TRINITY_DN124449_c0_g1	0.0857412168053879
TRINITY_DN124456_c2_g1	0.292776363632077
TRINITY_DN124460_c0_g2	1.46999449380631
TRINITY_DN124461_c1_g16	0.934127007524758
TRINITY_DN124463_c0_g1	0.132961938441088
TRINITY_DN124484_c0_g1	0.312872192472269
TRINITY_DN124486_c0_g1	0.144398286880731
TRINITY_DN124492_c0_g1	0.374176353401512
TRINITY_DN124493_c1_g1	0.450700000994419
TRINITY_DN124495_c0_g3	0.354122999670078
TRINITY_DN124504_c0_g1	0.252463924695522
TRINITY_DN124511_c0_g1	0.0216852944490211
TRINITY_DN124514_c0_g1	1.84048829162619
TRINITY_DN124529_c0_g1	0.855456032659076
TRINITY_DN124536_c0_g4	0.443229617859537
TRINITY_DN124538_c1_g7	1.04661197051922
TRINITY_DN124547_c0_g1	0.257900390600717
TRINITY_DN124547_c0_g2	0.002455649719622
TRINITY_DN124566_c0_g1	0.984691993662777
TRINITY_DN124568_c0_g11	0.399643725488998
TRINITY_DN124568_c0_g3	2.28804160970177
TRINITY_DN124570_c0_g1	1.22470624034705
TRINITY_DN124574_c0_g1	2.17895860132122
TRINITY_DN124581_c0_g1	1.00064621444183
TRINITY_DN124596_c2_g1	1.06094032735338
TRINITY_DN124596_c5_g2	0.387099091565378
TRINITY_DN124598_c0_g1	0.65978499497552
TRINITY_DN124613_c0_g2	0.0701055051552755
TRINITY_DN124615_c1_g3	0.217610631041826
TRINITY_DN124616_c0_g1	0.317880131945924
TRINITY_DN124623_c0_g1	0.188629719649206
TRINITY_DN124624_c0_g1	1.87456611803307
TRINITY_DN124637_c0_g1	0.0121659073865909
TRINITY_DN124639_c0_g1	3.7121833896632
TRINITY_DN124657_c0_g1	2.25085308188698
TRINITY_DN124657_c0_g4	1.31739692478866
TRINITY_DN124657_c0_g5	3.71182949821938
TRINITY_DN124668_c0_g2	0.20090334483114
TRINITY_DN124669_c0_g1	1.48728461238128
TRINITY_DN124685_c0_g1	1.10554939063378
TRINITY_DN124689_c0_g1	3.36180997286508
TRINITY_DN124695_c0_g1	1.52753063908599
TRINITY_DN124708_c0_g1	1.76949774603643
TRINITY_DN124711_c0_g1	0.461720407587484
TRINITY_DN124722_c0_g2	4.48217492373131
TRINITY_DN124731_c0_g1	3.78710592554404
TRINITY_DN124746_c1_g1	0.0798494790877744
TRINITY_DN124748_c3_g1	1.13834125123217
TRINITY_DN124754_c0_g1	1.33672035324236
TRINITY_DN124774_c0_g1	0.864494056259531
TRINITY_DN124775_c1_g2	0.459346507022918
TRINITY_DN124779_c0_g1	0.154148779215168
TRINITY_DN124790_c0_g1	0.231737295467347
TRINITY_DN124791_c0_g1	0.213238480586812
TRINITY_DN124798_c3_g1	0.799641758546896
TRINITY_DN124798_c6_g2	1.20489942636975
TRINITY_DN124823_c0_g1	2.79353386947263
TRINITY_DN124830_c0_g4	0.0673834567759769
TRINITY_DN124845_c0_g1	0.0368547932456875
TRINITY_DN124850_c0_g1	1.07776421872138
TRINITY_DN124854_c1_g1	0.432702026322331
TRINITY_DN124860_c0_g1	0.220660130931571
TRINITY_DN124861_c0_g1	0.0584192004852482
TRINITY_DN124862_c0_g1	1.11367273842084
TRINITY_DN124865_c0_g1	1.81766995528583
TRINITY_DN124867_c0_g1	0.872413354846239
TRINITY_DN124868_c0_g2	0.372122951501659
TRINITY_DN124870_c0_g1	1.91675460243576
TRINITY_DN124871_c0_g1	0.333264795347655
TRINITY_DN124872_c2_g1	0.894469296369879
TRINITY_DN124873_c0_g1	0.419562632635288
TRINITY_DN124874_c0_g2	0.212585131180514
TRINITY_DN124886_c0_g2	0.350557826207865
TRINITY_DN124890_c0_g4	0.217673663790551
TRINITY_DN124893_c0_g1	0.914554345667852
TRINITY_DN124899_c0_g1	0.0684425115880952
TRINITY_DN124905_c0_g3	0.851181874209016
TRINITY_DN124913_c0_g1	0.261923660421916
TRINITY_DN124922_c0_g2	0.0275656197811397
TRINITY_DN124938_c0_g1	0.743745644563162
TRINITY_DN124947_c0_g1	0.0892551319881823
TRINITY_DN124957_c0_g2	2.53538351790495
TRINITY_DN124958_c0_g1	0.232222246906562
TRINITY_DN124961_c0_g1	1.90056833954617
TRINITY_DN124964_c0_g4	0.656641084009864
TRINITY_DN124965_c0_g1	2.11972276944213
TRINITY_DN124973_c1_g3	0.669518647345949
TRINITY_DN124989_c0_g1	2.48198763830298
TRINITY_DN124990_c0_g7	0.169796009832441
TRINITY_DN125003_c0_g1	0.541287112895428
TRINITY_DN125004_c0_g2	0.260032175809929
TRINITY_DN125006_c0_g2	0.320561488238273
TRINITY_DN125019_c0_g1	0.161185331429276
TRINITY_DN125026_c0_g6	0.520393606179875
TRINITY_DN125031_c0_g1	0.192764534245786
TRINITY_DN125038_c0_g1	0.148963616409257
TRINITY_DN125039_c0_g1	0.267954888003212
TRINITY_DN125045_c0_g3	0.522985087991231
TRINITY_DN125051_c1_g2	0.328894187539749
TRINITY_DN125096_c0_g1	0.640249951813195
TRINITY_DN125100_c0_g1	0.0818233452362804
TRINITY_DN125102_c0_g1	1.93290442350123
TRINITY_DN125105_c2_g2	0.21374420451683
TRINITY_DN125119_c1_g1	1.05173266616649
TRINITY_DN125121_c0_g3	0.225525669291104
TRINITY_DN125125_c0_g1	0.283860820397706
TRINITY_DN125145_c0_g2	0.111584364813572
TRINITY_DN125154_c0_g1	2.17291900387067
TRINITY_DN125163_c0_g1	0.0514983003597349
TRINITY_DN125163_c0_g2	0.0061881841939116
TRINITY_DN125170_c2_g3	0.309634019629713
TRINITY_DN125180_c0_g1	0.939466961956057
TRINITY_DN125182_c0_g1	5.33009664975378
TRINITY_DN125183_c0_g1	0.0496030503822055
TRINITY_DN125188_c0_g1	2.13388417521457
TRINITY_DN125197_c1_g1	0.112315723186402
TRINITY_DN125200_c0_g1	0.204576117755535
TRINITY_DN125211_c1_g4	0.360478134969739
TRINITY_DN125214_c1_g2	0.0449397586942716
TRINITY_DN125230_c0_g4	0.00374345107810414
TRINITY_DN125236_c1_g1	0.425504747609512
TRINITY_DN125251_c0_g1	1.73667557713327
TRINITY_DN125261_c0_g2	1.63426586868168
TRINITY_DN125263_c0_g1	1.03021130893909
TRINITY_DN125269_c0_g1	0.798919568835952
TRINITY_DN125270_c0_g1	0.017676980029094
TRINITY_DN125271_c0_g2	0.303959599595034
TRINITY_DN125277_c0_g2	0.168044620479295
TRINITY_DN125284_c0_g1	0.620553284937533
TRINITY_DN125310_c0_g1	0.254801156405184
TRINITY_DN125312_c0_g1	0.11335210275568
TRINITY_DN125322_c0_g1	0.0509242976034142
TRINITY_DN125330_c0_g11	0.476997566094795
TRINITY_DN125333_c0_g1	0.545932999742825
TRINITY_DN125337_c0_g1	1.1969229190866
TRINITY_DN125340_c0_g1	0.711256463869272
TRINITY_DN125341_c0_g1	1.39514668717696
TRINITY_DN125342_c1_g1	0.329798706852546
TRINITY_DN125348_c0_g2	0.503670400794133
TRINITY_DN125359_c0_g1	1.33149812139339
TRINITY_DN125361_c2_g1	0.118184089154526
TRINITY_DN125369_c0_g1	2.16325875276893
TRINITY_DN125378_c1_g1	0.717085302417975
TRINITY_DN125379_c0_g1	1.42461814137039
TRINITY_DN125390_c0_g1	0.00171192766539184
TRINITY_DN125398_c0_g1	0.202109871943377
TRINITY_DN125404_c0_g2	0.238873536002166
TRINITY_DN125407_c0_g6	0.821203784708445
TRINITY_DN125410_c0_g2	0.0499745016684203
TRINITY_DN125414_c1_g11	0.440357204623105
TRINITY_DN125414_c1_g14	0.491994650031742
TRINITY_DN125414_c1_g4	0.473052815950641
TRINITY_DN125421_c0_g1	4.61883261239089
TRINITY_DN125423_c1_g2	0.588364239552782
TRINITY_DN125427_c0_g1	0.0903936197551771
TRINITY_DN125428_c0_g1	0.161530355863548
TRINITY_DN125429_c2_g4	2.75079403931857
TRINITY_DN125434_c0_g1	0.178301220629158
TRINITY_DN125436_c0_g1	0.311479444859022
TRINITY_DN125437_c0_g1	0.523095446400511
TRINITY_DN125438_c1_g1	0.184921643544553
TRINITY_DN125440_c0_g3	0.101740351684998
TRINITY_DN125441_c0_g3	0.266015928049303
TRINITY_DN125445_c0_g1	0.00839974855461337
TRINITY_DN125445_c0_g2	0.0516824989953738
TRINITY_DN125453_c0_g1	1.02427082296114
TRINITY_DN125455_c0_g3	0.609114327934375
TRINITY_DN125456_c0_g1	0.68356516447693
TRINITY_DN125457_c8_g18	1.68456993587041
TRINITY_DN125465_c0_g1	0.0936768370487415
TRINITY_DN125472_c0_g2	0.0834335422413298
TRINITY_DN125473_c0_g1	0.0512510568115053
TRINITY_DN125474_c0_g3	1.38361673895372
TRINITY_DN125480_c0_g5	3.4673145164227
TRINITY_DN125483_c0_g4	0.0133838431097986
TRINITY_DN125484_c1_g1	0.755594581636599
TRINITY_DN125484_c1_g20	0.207514402011902
TRINITY_DN125484_c1_g3	0.492308342381736
TRINITY_DN125484_c1_g36	0.285873408737699
TRINITY_DN125484_c1_g4	0.39598492502542
TRINITY_DN125484_c1_g40	0.789551455440156
TRINITY_DN125485_c0_g2	0.299486143158792
TRINITY_DN125490_c0_g1	0.0988638462900724
TRINITY_DN125507_c0_g1	0.809229704058404
TRINITY_DN125519_c3_g1	0.386000312563661
TRINITY_DN125531_c0_g1	0.0321283085976816
TRINITY_DN125534_c0_g1	0.12277384081442
TRINITY_DN125540_c0_g1	0.372000504201815
TRINITY_DN125542_c0_g1	0.0653987869922974
TRINITY_DN125543_c0_g1	0.243712785343984
TRINITY_DN125546_c0_g1	0.481793143988101
TRINITY_DN125554_c1_g3	0.49855712778905
TRINITY_DN125563_c0_g2	0.0760618859065301
TRINITY_DN125572_c0_g1	0.0578274281008802
TRINITY_DN125574_c0_g2	0.698028494000306
TRINITY_DN125583_c0_g1	0.350391350054871
TRINITY_DN125596_c0_g1	0.51059890045877
TRINITY_DN125599_c0_g1	0.302778614598196
TRINITY_DN125602_c2_g4	0.0576496146635825
TRINITY_DN125605_c0_g2	0.443499653386816
TRINITY_DN125607_c0_g1	0.504026153770295
TRINITY_DN125610_c0_g1	0.1769025584334
TRINITY_DN125613_c0_g2	1.43941005547509
TRINITY_DN125619_c0_g2	0.234363170196694
TRINITY_DN125622_c0_g1	0.126025744285138
TRINITY_DN125623_c0_g1	0.0807069282164699
TRINITY_DN125625_c3_g1	2.1625844212727
TRINITY_DN125625_c5_g1	1.4298158109958
TRINITY_DN125625_c5_g14	0.835057051678034
TRINITY_DN125639_c4_g2	0.0275538358142095
TRINITY_DN125642_c0_g1	1.11943794217812
TRINITY_DN125644_c0_g2	2.28804514276041
TRINITY_DN125669_c0_g2	1.17884578283118
TRINITY_DN125672_c0_g1	0.0956009023615149
TRINITY_DN125677_c1_g3	1.06304561913415
TRINITY_DN125678_c0_g2	1.00654429528638
TRINITY_DN125689_c2_g1	0.502269810576591
TRINITY_DN125693_c0_g5	1.05419255996008
TRINITY_DN125695_c0_g1	0.892504636801209
TRINITY_DN125706_c0_g1	0.764169121681973
TRINITY_DN125706_c0_g2	0.716020046860782
TRINITY_DN125713_c0_g1	0.221243950031002
TRINITY_DN125714_c0_g3	0.455935929952671
TRINITY_DN125722_c0_g1	0.166301906176741
TRINITY_DN125722_c0_g5	0.420771690931472
TRINITY_DN125726_c0_g5	0.978053088443938
TRINITY_DN125727_c0_g1	0.447349749361018
TRINITY_DN125731_c0_g1	0.667852370660081
TRINITY_DN125734_c0_g1	0.777509980220754
TRINITY_DN125744_c1_g2	0.911433529556702
TRINITY_DN125747_c1_g4	0.308172438499871
TRINITY_DN125753_c0_g3	0.292039654266112
TRINITY_DN125760_c0_g4	0.0738352431129005
TRINITY_DN125769_c1_g1	0.15120053336792
TRINITY_DN125774_c0_g1	0.372557109101365
TRINITY_DN125775_c6_g6	0.29654698182321
TRINITY_DN125781_c0_g1	0.924150289921406
TRINITY_DN125791_c0_g1	0.459183994600815
TRINITY_DN125792_c0_g1	0.990068172672216
TRINITY_DN125797_c0_g1	2.76079327482669
TRINITY_DN125801_c0_g1	0.0352171645395841
TRINITY_DN125804_c0_g1	0.729157890439096
TRINITY_DN125809_c0_g1	0.300551175154913
TRINITY_DN125816_c2_g1	1.47763148702669
TRINITY_DN125827_c0_g1	0.132501221248948
TRINITY_DN125842_c0_g1	0.892310723228512
TRINITY_DN125844_c0_g3	0.255534248485327
TRINITY_DN125847_c0_g1	0.141498332456933
TRINITY_DN125852_c1_g2	0.960324786677012
TRINITY_DN125856_c0_g1	0.18202197842911
TRINITY_DN125858_c0_g5	0.211602450950027
TRINITY_DN125863_c0_g2	0.124854362587299
TRINITY_DN125865_c2_g6	2.5000931176686
TRINITY_DN125866_c0_g1	0.438943039501733
TRINITY_DN125867_c0_g2	0.595684334467835
TRINITY_DN125872_c1_g1	0.428192690659247
TRINITY_DN125876_c0_g1	1.60178254892067
TRINITY_DN125885_c0_g1	0.436459159282458
TRINITY_DN125885_c0_g14	3.42655787275191
TRINITY_DN125886_c0_g1	0.617949162498208
TRINITY_DN125889_c0_g1	0.506861628077306
TRINITY_DN125903_c1_g1	0.320254243237951
TRINITY_DN125917_c0_g1	0.0220420504091944
TRINITY_DN125918_c0_g1	1.78089131743886
TRINITY_DN125920_c0_g1	0.12640577109574
TRINITY_DN125922_c0_g1	0.158497963396903
TRINITY_DN125927_c0_g4	0.352553116858266
TRINITY_DN125934_c0_g4	1.97855251296615
TRINITY_DN125943_c0_g1	2.2679106715551
TRINITY_DN125944_c0_g1	0.12905309043137
TRINITY_DN125951_c0_g2	0.119338781061731
TRINITY_DN125967_c0_g1	0.240190197573474
TRINITY_DN125975_c0_g1	0.172228149303841
TRINITY_DN125986_c0_g1	0.240200164794459
TRINITY_DN125998_c0_g1	0.164624130661474
TRINITY_DN126022_c0_g1	0.0260381462655679
TRINITY_DN126025_c0_g1	0.0319563932834203
TRINITY_DN126039_c0_g9	0.941551713155339
TRINITY_DN126041_c5_g1	0.737146900446822
TRINITY_DN126042_c0_g3	0.122596458596158
TRINITY_DN126043_c0_g3	0.252852232882731
TRINITY_DN126046_c0_g1	0.250310724828156
TRINITY_DN126052_c0_g1	0.0906856951455185
TRINITY_DN126054_c0_g1	0.710194696001767
TRINITY_DN126071_c0_g1	0.129464887488429
TRINITY_DN126072_c2_g2	0.804059294336921
TRINITY_DN126081_c0_g3	0.182879368533714
TRINITY_DN126083_c1_g1	0.886616840100425
TRINITY_DN126107_c2_g1	0.183396738153616
TRINITY_DN126109_c0_g1	0.0538149609467596
TRINITY_DN126136_c0_g2	1.96453355748362
TRINITY_DN126139_c0_g1	0.376646992029025
TRINITY_DN126143_c0_g1	0.503321947481844
TRINITY_DN126149_c0_g1	0.917692015834428
TRINITY_DN126149_c0_g2	1.69485183819204
TRINITY_DN126159_c0_g1	0.390804660429788
TRINITY_DN126160_c0_g17	0.00206767997342781
TRINITY_DN126160_c0_g6	1.22230583637477
TRINITY_DN126161_c0_g1	1.63585466824658
TRINITY_DN126162_c0_g1	2.59864122784514
TRINITY_DN126186_c0_g1	0.907686768798669
TRINITY_DN126187_c0_g1	0.336263396308262
TRINITY_DN126196_c0_g1	0.468552400837474
TRINITY_DN126211_c0_g1	0.0298701160413555
TRINITY_DN126214_c1_g1	0.651549136352134
TRINITY_DN126216_c0_g2	0.847669587021741
TRINITY_DN126231_c0_g2	0.242702215460456
TRINITY_DN126234_c2_g3	2.50638193778959
TRINITY_DN126238_c0_g1	0.710238635626237
TRINITY_DN126251_c0_g9	1.03730205377722
TRINITY_DN126255_c0_g4	0.339370771438881
TRINITY_DN126268_c0_g1	1.54651940690457
TRINITY_DN126284_c0_g1	0.544023964942606
TRINITY_DN126291_c0_g1	0.20010926456595
TRINITY_DN126294_c1_g1	0.0716545479161051
TRINITY_DN126305_c0_g1	1.17341435701957
TRINITY_DN126308_c0_g1	0.0631794004190068
TRINITY_DN126309_c0_g1	2.08626739572167
TRINITY_DN126334_c4_g1	0.543083660026257
TRINITY_DN126342_c0_g1	0.455868785772528
TRINITY_DN126345_c0_g2	0.040878267200581
TRINITY_DN126348_c0_g1	0.267189743696945
TRINITY_DN126349_c7_g1	0.58168581103962
TRINITY_DN126350_c0_g1	0.722923330060025
TRINITY_DN126350_c0_g2	0.191540799562414
TRINITY_DN126354_c0_g1	0.360315175937973
TRINITY_DN126355_c0_g1	0.0137014552817403
TRINITY_DN126358_c0_g1	0.303866134574167
TRINITY_DN126362_c0_g1	0.292662824090773
TRINITY_DN126397_c1_g5	0.0894487256536747
TRINITY_DN126400_c0_g1	0.543773578745404
TRINITY_DN126406_c0_g1	0.94107318008967
TRINITY_DN126420_c0_g11	0.470260087845902
TRINITY_DN126420_c0_g3	0.536149544598597
TRINITY_DN126424_c0_g5	0.22202888998836
TRINITY_DN126426_c0_g8	0.677732798822015
TRINITY_DN126442_c0_g2	0.906499234368445
TRINITY_DN126473_c0_g1	0.213003197080087
TRINITY_DN126480_c5_g1	0.0782236246211007
TRINITY_DN126482_c1_g1	0.242547993710037
TRINITY_DN126483_c2_g3	0.02812678404306
TRINITY_DN126498_c0_g1	0.376921971007248
TRINITY_DN126499_c0_g1	0.0392838575592225
TRINITY_DN126500_c0_g3	0.0137233293816659
TRINITY_DN126519_c0_g1	2.124554641465
TRINITY_DN126522_c0_g2	0.690763844391289
TRINITY_DN126540_c4_g1	2.76712282859872
TRINITY_DN126553_c0_g3	0.495019506622298
TRINITY_DN126555_c0_g1	3.39253504683444
TRINITY_DN126558_c2_g4	0.201158830497122
TRINITY_DN126568_c2_g1	0.0600809312321757
TRINITY_DN126571_c0_g1	0.871392399128588
TRINITY_DN126577_c0_g2	0.231941191948883
TRINITY_DN126579_c0_g1	0.849959187145963
TRINITY_DN126581_c0_g1	2.32321205540083
TRINITY_DN126582_c0_g4	0.626247237350633
TRINITY_DN126584_c0_g5	1.34192312945238
TRINITY_DN126588_c1_g1	0.382105466482526
TRINITY_DN126591_c0_g2	6.02614727772812
TRINITY_DN126598_c0_g1	0.487716744957067
TRINITY_DN126602_c0_g1	0.11823609758156
TRINITY_DN126605_c0_g1	0.294652857949689
TRINITY_DN126623_c2_g1	0.763530089453746
TRINITY_DN126624_c0_g1	0.287030045947755
TRINITY_DN126630_c0_g2	0.163348034156062
TRINITY_DN126632_c0_g2	0.804705970391218
TRINITY_DN126633_c1_g1	2.31112419732146
TRINITY_DN126634_c0_g2	0.0125271821899532
TRINITY_DN126640_c4_g2	0.00653283474475979
TRINITY_DN126646_c0_g1	0.156266223986302
TRINITY_DN126648_c0_g4	0.201464388120573
TRINITY_DN126660_c0_g1	1.52007455985193
TRINITY_DN126672_c1_g2	0.89004029803889
TRINITY_DN126673_c2_g1	1.07800312095783
TRINITY_DN126674_c0_g3	0.0577028072328465
TRINITY_DN126676_c0_g1	1.72869668579312
TRINITY_DN126678_c1_g2	0.0289970495034522
TRINITY_DN126687_c0_g1	2.55081052043727
TRINITY_DN126688_c1_g13	1.40959746475474
TRINITY_DN126688_c1_g2	0.00247345405473922
TRINITY_DN126693_c1_g5	0.102183068426315
TRINITY_DN126702_c0_g3	0.802028739719116
TRINITY_DN126703_c0_g1	0.580201352194739
TRINITY_DN126710_c0_g2	1.41087663198163
TRINITY_DN126713_c0_g1	0.259453510173331
TRINITY_DN126715_c0_g1	0.570098030476913
TRINITY_DN126719_c1_g1	0.821662884820157
TRINITY_DN126720_c0_g3	1.62271865426097
TRINITY_DN126725_c0_g1	1.10282775747826
TRINITY_DN126735_c1_g8	1.23161698906897
TRINITY_DN126736_c0_g6	0.533463533208729
TRINITY_DN126750_c0_g5	0.0401859588293506
TRINITY_DN126755_c0_g1	0.238893473782396
TRINITY_DN126763_c0_g1	1.13195068360052
TRINITY_DN126782_c0_g1	0.540299597213578
TRINITY_DN126784_c0_g2	0.615402092765383
TRINITY_DN126785_c0_g2	1.25529908720896
TRINITY_DN126787_c2_g2	0.138451408956852
TRINITY_DN126790_c0_g1	0.816856623750576
TRINITY_DN126799_c0_g1	0.131100755308699
TRINITY_DN126803_c0_g2	0.553737072990133
TRINITY_DN126806_c0_g1	0.334592672241711
TRINITY_DN126807_c1_g1	0.768595561752958
TRINITY_DN126814_c0_g1	0.708888207859212
TRINITY_DN126819_c0_g1	0.33101425227605
TRINITY_DN126821_c1_g3	0.4989510861147
TRINITY_DN126826_c0_g1	5.55563550131433
TRINITY_DN126829_c1_g1	0.126105364396575
TRINITY_DN126839_c2_g1	0.847392105563388
TRINITY_DN126839_c2_g2	1.47328637513434
TRINITY_DN126839_c4_g1	0.493674652631072
TRINITY_DN126843_c0_g1	0.359807140442363
TRINITY_DN126844_c1_g3	0.399953222262898
TRINITY_DN126845_c0_g1	0.360846698275855
TRINITY_DN126846_c7_g2	0.0438885158402691
TRINITY_DN126850_c0_g1	0.269333136805688
TRINITY_DN126854_c0_g1	0.0353785738455109
TRINITY_DN126857_c0_g1	0.902371929113323
TRINITY_DN126861_c1_g1	0.0041212993137008
TRINITY_DN126869_c0_g6	0.222525830271652
TRINITY_DN126877_c8_g15	0.0014405093719523
TRINITY_DN126880_c0_g1	2.69919205971581
TRINITY_DN126886_c0_g1	0.0156642004074358
TRINITY_DN126887_c0_g4	1.08862097084375
TRINITY_DN126890_c3_g1	0.121729995722446
TRINITY_DN126890_c3_g2	1.05488688869139
TRINITY_DN126891_c0_g1	0.0549153963507348
TRINITY_DN126896_c0_g1	0.0679007708290889
TRINITY_DN126899_c1_g1	1.73777238166626
TRINITY_DN126901_c0_g1	0.0978314309856023
TRINITY_DN126913_c3_g1	0.0307562614222703
TRINITY_DN126914_c0_g3	0.495044024244498
TRINITY_DN126918_c0_g4	0.175504139210686
TRINITY_DN126926_c6_g3	0.290782586637389
TRINITY_DN126926_c7_g11	0.244260400994936
TRINITY_DN126929_c0_g1	0.23108564092987
TRINITY_DN126932_c1_g4	2.33204051481949
TRINITY_DN126934_c0_g17	0.748803341349156
TRINITY_DN126941_c0_g1	0.1709548233316
TRINITY_DN126943_c4_g2	0.0541314004761689
TRINITY_DN126948_c1_g1	1.14459941894442
TRINITY_DN126949_c0_g1	0.312902858514919
TRINITY_DN126953_c0_g10	0.375952990812283
TRINITY_DN126953_c0_g14	0.351377865800317
TRINITY_DN126958_c1_g1	1.11718764443177
TRINITY_DN126968_c3_g1	0.288525782803343
TRINITY_DN126971_c0_g6	0.484964518641703
TRINITY_DN126977_c1_g8	0.921518471343109
TRINITY_DN126977_c1_g9	0.617180650822858
TRINITY_DN126981_c2_g1	3.28553967748303
TRINITY_DN126984_c0_g1	0.0523562468876529
TRINITY_DN126987_c0_g1	0.0734360957174056
TRINITY_DN126990_c0_g1	3.08623959959034
TRINITY_DN126991_c0_g1	0.308820426555121
TRINITY_DN126993_c0_g1	1.19547596045596
TRINITY_DN126995_c0_g1	2.70138099543984
TRINITY_DN126999_c0_g1	0.107391429344456
TRINITY_DN127002_c0_g3	0.355981746387235
TRINITY_DN127010_c0_g2	0.733871314356118
TRINITY_DN127034_c0_g1	0.3934774590921
TRINITY_DN127039_c0_g1	0.279231298410812
TRINITY_DN127044_c1_g1	0.383972752440638
TRINITY_DN127044_c1_g2	0.892579967195472
TRINITY_DN127045_c0_g22	1.00161196989003
TRINITY_DN127057_c0_g2	0.30663480463066
TRINITY_DN127063_c1_g2	0.704286390164616
TRINITY_DN127069_c0_g1	0.348016292105641
TRINITY_DN127071_c0_g1	0.0588524993116632
TRINITY_DN127077_c0_g1	0.0596701044417398
TRINITY_DN127080_c5_g6	1.53277489647647
TRINITY_DN127080_c5_g8	0.562511521167692
TRINITY_DN127083_c0_g2	0.831985975385887
TRINITY_DN127084_c1_g10	0.172447970586074
TRINITY_DN127084_c1_g9	0.462377706500205
TRINITY_DN127086_c0_g1	0.08531784478006
TRINITY_DN127095_c1_g1	2.45603500598044
TRINITY_DN127116_c0_g1	0.838118592107974
TRINITY_DN127123_c6_g2	0.717921700148785
TRINITY_DN127123_c6_g5	0.2251385365434
TRINITY_DN127126_c0_g3	0.0705577818654837
TRINITY_DN127136_c0_g1	0.265905256161013
TRINITY_DN127141_c1_g1	4.38397701074434
TRINITY_DN127141_c1_g12	3.02545724359323
TRINITY_DN127142_c0_g3	0.697938391029452
TRINITY_DN127144_c0_g2	0.234883977837911
TRINITY_DN127147_c0_g1	0.0448358145033422
TRINITY_DN127155_c0_g3	0.0392564255970493
TRINITY_DN127155_c0_g4	0.5568639664549
TRINITY_DN127158_c0_g1	0.522797674577846
TRINITY_DN127163_c0_g1	0.298854754881504
TRINITY_DN127165_c0_g1	1.09861548705658
TRINITY_DN127166_c0_g1	0.173958112470185
TRINITY_DN127173_c0_g1	0.342091226669492
TRINITY_DN127179_c0_g1	2.66562262040268
TRINITY_DN127179_c1_g3	0.914542563543157
TRINITY_DN127183_c6_g4	1.23582185674461
TRINITY_DN127185_c2_g2	0.182135539988836
TRINITY_DN127190_c0_g1	2.41641594777763
TRINITY_DN127191_c0_g1	0.222032815339725
TRINITY_DN127194_c2_g2	0.190005698549349
TRINITY_DN127203_c0_g1	0.211422132905741
TRINITY_DN127205_c0_g1	0.132516443738199
TRINITY_DN127208_c0_g1	1.2295275202267
TRINITY_DN127209_c0_g1	0.64916298635698
TRINITY_DN127210_c0_g1	1.51479393380554
TRINITY_DN127216_c0_g1	0.236151245141426
TRINITY_DN127229_c0_g1	5.17757724174329
TRINITY_DN127233_c0_g10	0.831443158538983
TRINITY_DN127252_c0_g1	1.55257185942292
TRINITY_DN127257_c0_g2	0.19411345508935
TRINITY_DN127271_c2_g1	0.0480781922782245
TRINITY_DN127272_c0_g1	0.0759447007060312
TRINITY_DN127284_c0_g2	0.443340174404787
TRINITY_DN127291_c0_g1	0.0405795414321748
TRINITY_DN127295_c0_g3	0.844255788737073
TRINITY_DN127302_c0_g1	0.569316018812705
TRINITY_DN127305_c0_g1	0.290998558887805
TRINITY_DN127328_c0_g1	0.37581884622272
TRINITY_DN127331_c0_g1	0.229175901770918
TRINITY_DN127336_c0_g1	3.913427154053
TRINITY_DN127341_c0_g1	0.130063270959814
TRINITY_DN127344_c0_g3	0.460987718070019
TRINITY_DN127344_c0_g7	0.392520373638592
TRINITY_DN127345_c0_g1	0.388278228248681
TRINITY_DN127349_c0_g1	0.0992679411482215
TRINITY_DN127357_c0_g1	0.0467874428742411
TRINITY_DN127364_c1_g2	0.193652393483097
TRINITY_DN127365_c0_g1	0.773660528689561
TRINITY_DN127366_c0_g1	0.438929188884975
TRINITY_DN127372_c1_g2	0.292087277968025
TRINITY_DN127377_c2_g1	0.422468365949757
TRINITY_DN127379_c0_g1	0.0652823185707274
TRINITY_DN127384_c0_g1	0.89849538578766
TRINITY_DN127386_c0_g2	0.430360627744021
TRINITY_DN127391_c0_g1	0.0322231511271636
TRINITY_DN127394_c0_g6	0.120733073612473
TRINITY_DN127401_c0_g1	2.29384252342302
TRINITY_DN127405_c0_g1	0.500010232788393
TRINITY_DN127409_c1_g1	0.278207851656446
TRINITY_DN127419_c1_g1	0.864280068236896
TRINITY_DN127419_c1_g6	1.50996522153437
TRINITY_DN127422_c2_g2	0.414292334892946
TRINITY_DN127422_c2_g3	3.48821807767872
TRINITY_DN127422_c2_g4	1.64782722426395
TRINITY_DN127426_c0_g1	4.85577141861726
TRINITY_DN127427_c0_g1	2.25709179973852
TRINITY_DN127440_c1_g1	1.19287243428298
TRINITY_DN127445_c4_g1	0.247066775373429
TRINITY_DN127447_c3_g1	0.936891313892023
TRINITY_DN127460_c0_g1	0.175788341676221
TRINITY_DN127462_c0_g3	0.263203135417183
TRINITY_DN127473_c0_g1	1.05636090241313
TRINITY_DN127482_c1_g4	0.27077649865581
TRINITY_DN127482_c2_g1	0.451558287294559
TRINITY_DN127484_c0_g1	0.296223900020086
TRINITY_DN127493_c0_g1	0.932928703556977
TRINITY_DN127498_c3_g4	0.0689065026379583
TRINITY_DN127501_c0_g1	0.0267479822925549
TRINITY_DN127509_c1_g2	0.0331980164886517
TRINITY_DN127518_c0_g6	0.0411993700575209
TRINITY_DN127520_c0_g1	0.179588933234146
TRINITY_DN127523_c0_g2	0.150080258348349
TRINITY_DN127525_c1_g1	0.620236802879232
TRINITY_DN127528_c4_g2	0.414057361038033
TRINITY_DN127535_c0_g1	2.95131198169015
TRINITY_DN127536_c0_g1	1.03844471195359
TRINITY_DN127556_c2_g3	0.443629235506875
TRINITY_DN127559_c1_g3	0.056871349937658
TRINITY_DN127560_c0_g1	1.18687148387638
TRINITY_DN127564_c1_g2	0.588366084781567
TRINITY_DN127566_c0_g1	0.196277789344514
TRINITY_DN127566_c1_g1	0.100064466396572
TRINITY_DN127568_c0_g1	1.37781832201146
TRINITY_DN127572_c0_g1	0.285817925221728
TRINITY_DN127576_c0_g1	2.85033101708496
TRINITY_DN127576_c0_g3	0.0120857013141789
TRINITY_DN127582_c0_g3	0.514610879640349
TRINITY_DN127585_c0_g2	0.0562472938628368
TRINITY_DN127592_c0_g2	0.835562788682073
TRINITY_DN127593_c0_g1	0.366679119680634
TRINITY_DN127598_c0_g1	0.741092900888834
TRINITY_DN127601_c0_g1	2.28616847442131
TRINITY_DN127602_c0_g1	0.700002959022439
TRINITY_DN127603_c0_g1	0.802395979938987
TRINITY_DN127605_c0_g3	0.111846749894408
TRINITY_DN127607_c0_g1	0.00278486471745769
TRINITY_DN127609_c0_g1	0.962113295310959
TRINITY_DN127616_c0_g2	1.83737449393263
TRINITY_DN127617_c6_g12	0.745438599714313
TRINITY_DN127617_c6_g13	0.471492829130341
TRINITY_DN127617_c6_g14	0.0326703269402642
TRINITY_DN127624_c0_g1	0.311881756691192
TRINITY_DN127626_c1_g1	0.0119956553452916
TRINITY_DN127627_c0_g1	0.220987706539216
TRINITY_DN127627_c0_g9	0.926682209085507
TRINITY_DN127635_c0_g5	2.24168921381357
TRINITY_DN127648_c0_g1	0.121482084533942
TRINITY_DN127656_c0_g1	0.166127222145514
TRINITY_DN127659_c4_g4	0.176762733928789
TRINITY_DN127660_c0_g1	0.899691167007722
TRINITY_DN127665_c0_g3	0.577473691860642
TRINITY_DN127666_c0_g1	0.345861797840319
TRINITY_DN127667_c0_g1	0.241839566073849
TRINITY_DN127668_c0_g2	2.16989248187467
TRINITY_DN127689_c5_g2	0.175921753716453
TRINITY_DN127693_c1_g3	3.03596824068639
TRINITY_DN127698_c0_g16	1.64843145198295
TRINITY_DN127707_c0_g1	0.0040988075580453
TRINITY_DN127708_c0_g1	1.48835565523671
TRINITY_DN127709_c1_g3	0.543168345620343
TRINITY_DN127713_c0_g1	1.75008361005034
TRINITY_DN127720_c0_g1	3.45397196974003
TRINITY_DN127726_c0_g1	0.350622113233724
TRINITY_DN127728_c0_g2	0.890487491926967
TRINITY_DN127729_c1_g15	0.944070150425862
TRINITY_DN127733_c0_g1	0.414961454889688
TRINITY_DN127736_c0_g1	0.70430129340114
TRINITY_DN127739_c0_g1	0.0474181151660387
TRINITY_DN127742_c1_g1	0.446335964419989
TRINITY_DN127752_c1_g2	0.590944851839951
TRINITY_DN127761_c1_g1	0.233562954107754
TRINITY_DN127762_c0_g1	0.964146123919768
TRINITY_DN127764_c0_g5	0.0816189678018683
TRINITY_DN127767_c0_g3	0.261237681772592
TRINITY_DN127768_c0_g1	0.0139509953619373
TRINITY_DN127772_c0_g2	0.0621251541285747
TRINITY_DN127777_c0_g1	0.405798664969059
TRINITY_DN127784_c0_g3	0.818539580946164
TRINITY_DN127795_c0_g1	0.651912932750477
TRINITY_DN127802_c0_g1	0.375483241948161
TRINITY_DN127814_c0_g1	0.393413259811531
TRINITY_DN127816_c0_g1	0.242741538643143
TRINITY_DN127818_c1_g1	0.0757552068257052
TRINITY_DN127821_c0_g2	1.15353144105713
TRINITY_DN127823_c0_g2	0.290536264727783
TRINITY_DN127824_c0_g1	1.16047337849935
TRINITY_DN127825_c0_g1	1.16592815479317
TRINITY_DN127835_c0_g1	1.42750708248531
TRINITY_DN127836_c0_g1	1.32522663814922
TRINITY_DN127846_c0_g1	0.818457043839689
TRINITY_DN127851_c0_g1	0.404699125553096
TRINITY_DN127852_c0_g1	0.280374421536937
TRINITY_DN127854_c0_g4	0.210481527469573
TRINITY_DN127857_c0_g1	0.0428726538078523
TRINITY_DN127865_c0_g2	1.92119127496314
TRINITY_DN127867_c0_g3	0.560438238480248
TRINITY_DN127878_c0_g1	0.194238798603998
TRINITY_DN127881_c0_g2	0.218774042050055
TRINITY_DN127883_c0_g3	0.304065282280875
TRINITY_DN127892_c0_g1	0.0933230179058226
TRINITY_DN127897_c4_g15	0.92056757296859
TRINITY_DN127898_c1_g1	0.831053851714987
TRINITY_DN127904_c1_g1	0.0732533211010992
TRINITY_DN127907_c0_g1	0.0689195700135022
TRINITY_DN127908_c0_g1	1.67502748708725
TRINITY_DN127908_c0_g2	0.170814498582325
TRINITY_DN127914_c0_g6	2.19414724732726
TRINITY_DN127918_c1_g1	2.63631933942346
TRINITY_DN127918_c2_g1	1.67395942533463
TRINITY_DN127920_c0_g1	0.671219668232724
TRINITY_DN127925_c2_g15	0.440940270953287
TRINITY_DN127927_c0_g8	0.0802421928921996
TRINITY_DN127932_c0_g1	1.76800059762835
TRINITY_DN127933_c0_g1	0.785091129742087
TRINITY_DN127934_c0_g1	0.00640444607386253
TRINITY_DN127939_c2_g1	0.250996897870409
TRINITY_DN127941_c0_g3	0.843222900549854
TRINITY_DN127942_c0_g1	2.40670204274049
TRINITY_DN127947_c0_g2	1.71320984052574
TRINITY_DN127950_c0_g1	0.425410868861971
TRINITY_DN127951_c0_g1	0.342007516636197
TRINITY_DN127955_c0_g1	0.588185373121883
TRINITY_DN127955_c0_g4	1.76342719755958
TRINITY_DN127964_c1_g5	0.0177503320612849
TRINITY_DN127966_c1_g1	6.73530185511379
TRINITY_DN127971_c1_g2	0.109465615828664
TRINITY_DN127978_c0_g1	0.380652690298549
TRINITY_DN127979_c3_g1	2.79900006780122
TRINITY_DN127984_c1_g1	0.434887272342576
TRINITY_DN127997_c0_g1	0.688566005655996
TRINITY_DN128003_c0_g2	0.0441973059756645
TRINITY_DN128014_c1_g1	0.0804186747134062
TRINITY_DN128021_c0_g4	1.05148288184515
TRINITY_DN128030_c13_g2	0.0186627734139072
TRINITY_DN128031_c1_g2	0.152222869227051
TRINITY_DN128032_c0_g4	1.00188305764497
TRINITY_DN128043_c0_g1	0.00635253388380773
TRINITY_DN128046_c0_g1	1.06164696913649
TRINITY_DN128049_c0_g2	1.36210073717689
TRINITY_DN128055_c0_g2	0.610585216098476
TRINITY_DN128057_c1_g5	0.109854283623883
TRINITY_DN128058_c0_g1	0.0668148089381031
TRINITY_DN128061_c0_g1	1.17236454510655
TRINITY_DN128065_c0_g1	0.222526223105841
TRINITY_DN128066_c0_g5	0.164140085368366
TRINITY_DN128072_c0_g1	2.03470603831257
TRINITY_DN128088_c1_g1	0.381494183595804
TRINITY_DN128096_c0_g2	0.687897688874644
TRINITY_DN128097_c0_g1	0.339193743435106
TRINITY_DN128098_c0_g1	0.52794979220614
TRINITY_DN128103_c2_g2	0.372757178159341
TRINITY_DN128106_c0_g1	0.180293157910554
TRINITY_DN128110_c0_g1	0.00038169956542967
TRINITY_DN128139_c0_g2	0.556409127545113
TRINITY_DN128145_c0_g1	0.25009876395591
TRINITY_DN128156_c0_g1	0.824020064287676
TRINITY_DN128170_c1_g1	0.204024425977458
TRINITY_DN128172_c0_g3	0.820650199960639
TRINITY_DN128184_c0_g2	2.60736341564835
TRINITY_DN128191_c0_g1	1.28827002072799
TRINITY_DN128195_c0_g2	0.390734681070918
TRINITY_DN128197_c0_g3	4.16087286607921
TRINITY_DN128203_c0_g1	0.724897527149421
TRINITY_DN128215_c0_g2	0.118982677840597
TRINITY_DN128222_c0_g1	0.497664251003101
TRINITY_DN128230_c0_g2	1.6560364234309
TRINITY_DN128231_c1_g2	0.0541049060058201
TRINITY_DN128245_c0_g1	2.87207662070562
TRINITY_DN128256_c2_g1	0.173826619702286
TRINITY_DN128257_c1_g1	1.61486833889134
TRINITY_DN128258_c3_g1	0.0435698427631227
TRINITY_DN128266_c0_g3	0.258637593260483
TRINITY_DN128270_c0_g2	1.18621387175021
TRINITY_DN128273_c0_g1	0.00190837826153713
TRINITY_DN128286_c0_g1	2.12935209070294
TRINITY_DN128295_c0_g1	0.190631559554446
TRINITY_DN128298_c0_g1	0.174199081218054
TRINITY_DN128301_c0_g3	0.0175478816287339
TRINITY_DN128307_c0_g2	1.66823328896067
TRINITY_DN128321_c0_g1	0.00642315246119517
TRINITY_DN128334_c0_g1	0.88066889387026
TRINITY_DN128338_c2_g1	0.470435105303743
TRINITY_DN128345_c0_g7	0.167992266912346
TRINITY_DN128354_c1_g1	0.425333692226642
TRINITY_DN128354_c2_g2	0.907414057233554
TRINITY_DN128360_c0_g1	3.78469063007435
TRINITY_DN128362_c0_g1	0.115164327887684
TRINITY_DN128363_c0_g2	0.19965576092522
TRINITY_DN128392_c3_g3	1.50027160299565
TRINITY_DN128392_c3_g8	0.362090310438912
TRINITY_DN128397_c0_g1	2.34770764241318
TRINITY_DN128405_c0_g4	1.40785056176878
TRINITY_DN128416_c0_g3	0.60078241098081
TRINITY_DN128419_c1_g2	0.441399215400896
TRINITY_DN128423_c1_g1	0.0181847405233273
TRINITY_DN128430_c0_g3	2.91549936715444
TRINITY_DN128430_c0_g7	0.381704108003344
TRINITY_DN128431_c0_g1	0.288519746304221
TRINITY_DN128433_c0_g1	1.14906268482767
TRINITY_DN128436_c3_g1	0.0427948984132131
TRINITY_DN128443_c0_g1	0.932397329602415
TRINITY_DN128447_c0_g1	0.793978614972835
TRINITY_DN128451_c0_g2	1.49866597125347
TRINITY_DN128456_c2_g3	0.139810343870417
TRINITY_DN128458_c1_g1	0.132996619241329
TRINITY_DN128460_c0_g1	0.068823847348638
TRINITY_DN128461_c2_g11	0.558538580624464
TRINITY_DN128461_c2_g12	0.0149007924552381
TRINITY_DN128461_c2_g16	0.715302844202308
TRINITY_DN128461_c2_g2	1.07374246376333
TRINITY_DN128465_c0_g1	2.27950488337807
TRINITY_DN128468_c0_g7	0.944503176334129
TRINITY_DN128485_c0_g1	0.0180770469726632
TRINITY_DN128488_c2_g1	0.329467013157246
TRINITY_DN128491_c2_g1	1.09949953744112
TRINITY_DN128491_c2_g4	0.0547680120810195
TRINITY_DN128494_c5_g2	0.0178031296760143
TRINITY_DN128497_c0_g1	5.73416862179068
TRINITY_DN128503_c0_g1	1.25164787345122
TRINITY_DN128516_c0_g1	2.42144655477605
TRINITY_DN128520_c0_g1	1.36777320229248
TRINITY_DN128523_c0_g1	1.88268775942429
TRINITY_DN128525_c0_g2	0.195848829274883
TRINITY_DN128526_c0_g2	0.375248166957359
TRINITY_DN128528_c0_g1	0.50859785388367
TRINITY_DN128529_c0_g1	0.59524402804294
TRINITY_DN128532_c3_g6	0.206427010053707
TRINITY_DN128546_c0_g1	2.49133848405579
TRINITY_DN128547_c0_g1	0.213275639545865
TRINITY_DN128548_c4_g1	0.0384384014196945
TRINITY_DN128548_c4_g2	0.406555729018187
TRINITY_DN128548_c4_g3	0.0310729901776233
[truncated: 21,323 more rows]
