# Supplementary material for: Loss of transcriptional plasticity but sustained adaptive capacity after adaptation to global change conditions in a marine copepod
Source: Nat Commun. 2022 Mar 3;13:1147. doi: 10.1038/s41467-022-28742-6 (PMC8894427; doi:10.1038/s41467-022-28742-6)
Supplement: Supplementary file 8 — Source Data [file 41467_2022_28742_MOESM8_ESM.zip › SourceData/SourceData_Fig6_b.txt]

Treatment	Temp	pH	Rep	Beak	Food	time	nx	lx
5	18	8.2	1	1	800	0	25	1
5	18	8.2	1	1	800	2	16	0.64
5	18	8.2	1	1	800	5	12	0.48
5	18	8.2	1	1	800	7	12	0.48
5	18	8.2	1	1	800	9	2	0.08
5	18	8.2	1	1	800	12	2	0.08
5	18	8.2	1	1	800	14	2	0.08
5	18	8.2	1	1	800	16	2	0.08
5	18	8.2	1	1	800	19	0	0
5	18	8.2	1	1	800	21	0	0
5	18	8.2	1	1	800	23	0	0
5	18	8.2	1	1	800	22	0	0
5	18	8.2	1	1	800	24	0	0
5	18	8.2	1	1	800	26	0	0
5	18	8.2	1	1	800	28	0	0
5	18	8.2	1	1	800	30	0	0
5	18	8.2	1	2	250	0	25	1
5	18	8.2	1	2	250	2	11	0.44
5	18	8.2	1	2	250	5	3	0.12
5	18	8.2	1	2	250	7	1	0.04
5	18	8.2	1	2	250	9	1	0.04
5	18	8.2	1	2	250	12	1	0.04
5	18	8.2	1	2	250	14	0	0
5	18	8.2	1	2	250	16	0	0
5	18	8.2	1	2	250	19	0	0
5	18	8.2	1	2	250	21	0	0
5	18	8.2	1	2	250	23	0	0
5	18	8.2	1	2	250	22	0	0
5	18	8.2	1	2	250	24	0	0
5	18	8.2	1	2	250	26	0	0
5	18	8.2	1	2	250	28	0	0
5	18	8.2	1	2	250	30	0	0
5	18	8.2	1	3	0	0	25	1
5	18	8.2	1	3	0	2	18	0.72
5	18	8.2	1	3	0	5	1	0.04
5	18	8.2	1	3	0	7	0	0
5	18	8.2	1	3	0	9	0	0
5	18	8.2	1	3	0	12	0	0
5	18	8.2	1	3	0	14	0	0
5	18	8.2	1	3	0	16	0	0
5	18	8.2	1	3	0	19	0	0
5	18	8.2	1	3	0	21	0	0
5	18	8.2	1	3	0	23	0	0
5	18	8.2	1	3	0	22	0	0
5	18	8.2	1	3	0	24	0	0
5	18	8.2	1	3	0	26	0	0
5	18	8.2	1	3	0	28	0	0
5	18	8.2	1	3	0	30	0	0
5	18	8.2	2	1	800	0	25	1
5	18	8.2	2	1	800	2	10	0.4
5	18	8.2	2	1	800	5	10	0.4
5	18	8.2	2	1	800	7	6	0.24
5	18	8.2	2	1	800	9	0	0
5	18	8.2	2	1	800	12	0	0
5	18	8.2	2	1	800	14	0	0
5	18	8.2	2	1	800	16	0	0
5	18	8.2	2	1	800	19	0	0
5	18	8.2	2	1	800	21	0	0
5	18	8.2	2	1	800	23	0	0
5	18	8.2	2	1	800	22	0	0
5	18	8.2	2	1	800	24	0	0
5	18	8.2	2	1	800	26	0	0
5	18	8.2	2	1	800	28	0	0
5	18	8.2	2	1	800	30	0	0
5	18	8.2	2	2	250	0	25	1
5	18	8.2	2	2	250	2	10	0.4
5	18	8.2	2	2	250	5	8	0.32
5	18	8.2	2	2	250	7	8	0.32
5	18	8.2	2	2	250	9	3	0.12
5	18	8.2	2	2	250	12	2	0.08
5	18	8.2	2	2	250	14	2	0.08
5	18	8.2	2	2	250	16	0	0
5	18	8.2	2	2	250	19	0	0
5	18	8.2	2	2	250	21	0	0
5	18	8.2	2	2	250	23	0	0
5	18	8.2	2	2	250	22	0	0
5	18	8.2	2	2	250	24	0	0
5	18	8.2	2	2	250	26	0	0
5	18	8.2	2	2	250	28	0	0
5	18	8.2	2	2	250	30	0	0
5	18	8.2	2	3	0	0	25	1
5	18	8.2	2	3	0	2	10	0.4
5	18	8.2	2	3	0	5	4	0.16
5	18	8.2	2	3	0	7	2	0.08
5	18	8.2	2	3	0	9	1	0.04
5	18	8.2	2	3	0	12	0	0
5	18	8.2	2	3	0	14	0	0
5	18	8.2	2	3	0	16	0	0
5	18	8.2	2	3	0	19	0	0
5	18	8.2	2	3	0	21	0	0
5	18	8.2	2	3	0	23	0	0
5	18	8.2	2	3	0	22	0	0
5	18	8.2	2	3	0	24	0	0
5	18	8.2	2	3	0	26	0	0
5	18	8.2	2	3	0	28	0	0
5	18	8.2	2	3	0	30	0	0
5	18	8.2	3	1	800	0	25	1
5	18	8.2	3	1	800	2	19	0.76
5	18	8.2	3	1	800	5	11	0.44
5	18	8.2	3	1	800	7	5	0.2
5	18	8.2	3	1	800	9	3	0.12
5	18	8.2	3	1	800	12	3	0.12
5	18	8.2	3	1	800	14	3	0.12
5	18	8.2	3	1	800	16	2	0.08
5	18	8.2	3	1	800	19	0	0
5	18	8.2	3	1	800	21	0	0
5	18	8.2	3	1	800	23	0	0
5	18	8.2	3	1	800	22	0	0
5	18	8.2	3	1	800	24	0	0
5	18	8.2	3	1	800	26	0	0
5	18	8.2	3	1	800	28	0	0
5	18	8.2	3	1	800	30	0	0
5	18	8.2	3	2	250	0	25	1
5	18	8.2	3	2	250	2	24	0.96
5	18	8.2	3	2	250	5	23	0.92
5	18	8.2	3	2	250	7	22	0.88
5	18	8.2	3	2	250	9	22	0.88
5	18	8.2	3	2	250	12	22	0.88
5	18	8.2	3	2	250	14	19	0.76
5	18	8.2	3	2	250	16	19	0.76
5	18	8.2	3	2	250	19	15	0.6
5	18	8.2	3	2	250	21	15	0.6
5	18	8.2	3	2	250	23	0	0
5	18	8.2	3	2	250	22	0	0
5	18	8.2	3	2	250	24	0	0
5	18	8.2	3	2	250	26	0	0
5	18	8.2	3	2	250	28	0	0
5	18	8.2	3	2	250	30	0	0
5	18	8.2	3	3	0	0	25	1
5	18	8.2	3	3	0	2	23	0.92
5	18	8.2	3	3	0	5	13	0.52
5	18	8.2	3	3	0	7	0	0
5	18	8.2	3	3	0	9	0	0
5	18	8.2	3	3	0	12	0	0
5	18	8.2	3	3	0	14	0	0
5	18	8.2	3	3	0	16	0	0
5	18	8.2	3	3	0	19	0	0
5	18	8.2	3	3	0	21	0	0
5	18	8.2	3	3	0	23	0	0
5	18	8.2	3	3	0	22	0	0
5	18	8.2	3	3	0	24	0	0
5	18	8.2	3	3	0	26	0	0
5	18	8.2	3	3	0	28	0	0
5	18	8.2	3	3	0	30	0	0
5	18	8.2	4	1	800	0	25	1
5	18	8.2	4	1	800	2	24	0.96
5	18	8.2	4	1	800	5	23	0.92
5	18	8.2	4	1	800	7	22	0.88
5	18	8.2	4	1	800	9	22	0.88
5	18	8.2	4	1	800	12	20	0.8
5	18	8.2	4	1	800	14	17	0.68
5	18	8.2	4	1	800	16	16	0.64
5	18	8.2	4	1	800	19	11	0.44
5	18	8.2	4	1	800	21	0	0
5	18	8.2	4	1	800	23	0	0
5	18	8.2	4	1	800	22	0	0
5	18	8.2	4	1	800	24	0	0
5	18	8.2	4	1	800	26	0	0
5	18	8.2	4	1	800	28	0	0
5	18	8.2	4	1	800	30	0	0
5	18	8.2	4	2	250	0	25	1
5	18	8.2	4	2	250	2	25	1
5	18	8.2	4	2	250	5	23	0.92
5	18	8.2	4	2	250	7	23	0.92
5	18	8.2	4	2	250	9	23	0.92
5	18	8.2	4	2	250	12	23	0.92
5	18	8.2	4	2	250	14	20	0.8
5	18	8.2	4	2	250	16	20	0.8
5	18	8.2	4	2	250	19	13	0.52
5	18	8.2	4	2	250	21	0	0
5	18	8.2	4	2	250	23	0	0
5	18	8.2	4	2	250	22	0	0
5	18	8.2	4	2	250	24	0	0
5	18	8.2	4	2	250	26	0	0
5	18	8.2	4	2	250	28	0	0
5	18	8.2	4	2	250	30	0	0
5	18	8.2	4	3	0	0	25	1
5	18	8.2	4	3	0	2	20	0.8
5	18	8.2	4	3	0	5	11	0.44
5	18	8.2	4	3	0	7	0	0
5	18	8.2	4	3	0	9	0	0
5	18	8.2	4	3	0	12	0	0
5	18	8.2	4	3	0	14	0	0
5	18	8.2	4	3	0	16	0	0
5	18	8.2	4	3	0	19	0	0
5	18	8.2	4	3	0	21	0	0
5	18	8.2	4	3	0	23	0	0
5	18	8.2	4	3	0	22	0	0
5	18	8.2	4	3	0	24	0	0
5	18	8.2	4	3	0	26	0	0
5	18	8.2	4	3	0	28	0	0
5	18	8.2	4	3	0	30	0	0
4	22	7.5	2	1	800	0	25	1
4	22	7.5	2	1	800	2	8	0.32
4	22	7.5	2	1	800	5	8	0.32
4	22	7.5	2	1	800	7	8	0.32
4	22	7.5	2	1	800	9	8	0.32
4	22	7.5	2	1	800	12	7	0.28
4	22	7.5	2	1	800	14	5	0.2
4	22	7.5	2	1	800	16	0	0
4	22	7.5	2	1	800	19	0	0
4	22	7.5	2	1	800	21	0	0
4	22	7.5	2	1	800	23	0	0
4	22	7.5	2	1	800	22	0	0
4	22	7.5	2	1	800	24	0	0
4	22	7.5	2	1	800	26	0	0
4	22	7.5	2	1	800	28	0	0
4	22	7.5	2	1	800	30	0	0
4	22	7.5	2	2	250	0	25	1
4	22	7.5	2	2	250	2	6	0.24
4	22	7.5	2	2	250	5	6	0.24
4	22	7.5	2	2	250	7	6	0.24
4	22	7.5	2	2	250	9	6	0.24
4	22	7.5	2	2	250	12	10	0.4
4	22	7.5	2	2	250	14	10	0.4
4	22	7.5	2	2	250	16	10	0.4
4	22	7.5	2	2	250	19	2	0.08
4	22	7.5	2	2	250	21	0	0
4	22	7.5	2	2	250	23	0	0
4	22	7.5	2	2	250	22	0	0
4	22	7.5	2	2	250	24	0	0
4	22	7.5	2	2	250	26	0	0
4	22	7.5	2	2	250	28	0	0
4	22	7.5	2	2	250	30	0	0
4	22	7.5	2	3	0	0	25	1
4	22	7.5	2	3	0	2	5	0.2
4	22	7.5	2	3	0	5	0	0
4	22	7.5	2	3	0	7	0	0
4	22	7.5	2	3	0	9	0	0
4	22	7.5	2	3	0	12	0	0
4	22	7.5	2	3	0	14	0	0
4	22	7.5	2	3	0	16	0	0
4	22	7.5	2	3	0	19	0	0
4	22	7.5	2	3	0	21	0	0
4	22	7.5	2	3	0	23	0	0
4	22	7.5	2	3	0	22	0	0
4	22	7.5	2	3	0	24	0	0
4	22	7.5	2	3	0	26	0	0
4	22	7.5	2	3	0	28	0	0
4	22	7.5	2	3	0	30	0	0
4	22	7.5	3	1	800	0	25	1
4	22	7.5	3	1	800	2	18	0.72
4	22	7.5	3	1	800	5	16	0.64
4	22	7.5	3	1	800	7	16	0.64
4	22	7.5	3	1	800	9	15	0.6
4	22	7.5	3	1	800	12	13	0.52
4	22	7.5	3	1	800	14	12	0.48
4	22	7.5	3	1	800	16	0	0
4	22	7.5	3	1	800	19	0	0
4	22	7.5	3	1	800	21	0	0
4	22	7.5	3	1	800	23	0	0
4	22	7.5	3	1	800	22	0	0
4	22	7.5	3	1	800	24	0	0
4	22	7.5	3	1	800	26	0	0
4	22	7.5	3	1	800	28	0	0
4	22	7.5	3	1	800	30	0	0
4	22	7.5	3	2	250	0	25	1
4	22	7.5	3	2	250	2	19	0.76
4	22	7.5	3	2	250	5	17	0.68
4	22	7.5	3	2	250	7	17	0.68
4	22	7.5	3	2	250	9	13	0.52
4	22	7.5	3	2	250	12	10	0.4
4	22	7.5	3	2	250	14	8	0.32
4	22	7.5	3	2	250	16	8	0.32
4	22	7.5	3	2	250	19	0	0
4	22	7.5	3	2	250	21	0	0
4	22	7.5	3	2	250	23	0	0
4	22	7.5	3	2	250	22	0	0
4	22	7.5	3	2	250	24	0	0
4	22	7.5	3	2	250	26	0	0
4	22	7.5	3	2	250	28	0	0
4	22	7.5	3	2	250	30	0	0
4	22	7.5	3	3	0	0	25	1
4	22	7.5	3	3	0	2	13	0.52
4	22	7.5	3	3	0	5	5	0.2
4	22	7.5	3	3	0	7	0	0
4	22	7.5	3	3	0	9	0	0
4	22	7.5	3	3	0	12	0	0
4	22	7.5	3	3	0	14	0	0
4	22	7.5	3	3	0	16	0	0
4	22	7.5	3	3	0	19	0	0
4	22	7.5	3	3	0	21	0	0
4	22	7.5	3	3	0	23	0	0
4	22	7.5	3	3	0	22	0	0
4	22	7.5	3	3	0	24	0	0
4	22	7.5	3	3	0	26	0	0
4	22	7.5	3	3	0	28	0	0
4	22	7.5	3	3	0	30	0	0
4	22	7.5	4	1	800	0	25	1
4	22	7.5	4	1	800	2	22	0.88
4	22	7.5	4	1	800	5	16	0.64
4	22	7.5	4	1	800	7	16	0.64
4	22	7.5	4	1	800	9	16	0.64
4	22	7.5	4	1	800	12	15	0.6
4	22	7.5	4	1	800	14	13	0.52
4	22	7.5	4	1	800	16	12	0.48
4	22	7.5	4	1	800	19	8	0.32
4	22	7.5	4	1	800	21	0	0
4	22	7.5	4	1	800	23	0	0
4	22	7.5	4	1	800	22	0	0
4	22	7.5	4	1	800	24	0	0
4	22	7.5	4	1	800	26	0	0
4	22	7.5	4	1	800	28	0	0
4	22	7.5	4	1	800	30	0	0
4	22	7.5	4	2	250	0	25	1
4	22	7.5	4	2	250	2	17	0.68
4	22	7.5	4	2	250	5	17	0.68
4	22	7.5	4	2	250	7	17	0.68
4	22	7.5	4	2	250	9	11	0.44
4	22	7.5	4	2	250	12	8	0.32
4	22	7.5	4	2	250	14	7	0.28
4	22	7.5	4	2	250	16	5	0.2
4	22	7.5	4	2	250	19	2	0.08
4	22	7.5	4	2	250	21	2	0.08
4	22	7.5	4	2	250	23	0	0
4	22	7.5	4	2	250	22	0	0
4	22	7.5	4	2	250	24	0	0
4	22	7.5	4	2	250	26	0	0
4	22	7.5	4	2	250	28	0	0
4	22	7.5	4	2	250	30	0	0
4	22	7.5	4	3	0	0	25	1
4	22	7.5	4	3	0	2	15	0.6
4	22	7.5	4	3	0	5	4	0.16
4	22	7.5	4	3	0	7	0	0
4	22	7.5	4	3	0	9	0	0
4	22	7.5	4	3	0	12	0	0
4	22	7.5	4	3	0	14	0	0
4	22	7.5	4	3	0	16	0	0
4	22	7.5	4	3	0	19	0	0
4	22	7.5	4	3	0	21	0	0
4	22	7.5	4	3	0	23	0	0
4	22	7.5	4	3	0	22	0	0
4	22	7.5	4	3	0	24	0	0
4	22	7.5	4	3	0	26	0	0
4	22	7.5	4	3	0	28	0	0
4	22	7.5	4	3	0	30	0	0
1	18	8.2	1	1	800	0	25	1
1	18	8.2	1	1	800	2	25	1
1	18	8.2	1	1	800	5	25	1
1	18	8.2	1	1	800	7	24	0.96
1	18	8.2	1	1	800	9	19	0.76
1	18	8.2	1	1	800	12	18	0.72
1	18	8.2	1	1	800	14	0	0
1	18	8.2	1	1	800	16	0	0
1	18	8.2	1	1	800	19	0	0
1	18	8.2	1	1	800	21	0	0
1	18	8.2	1	1	800	23	0	0
1	18	8.2	1	1	800	26	0	0
1	18	8.2	1	1	800	28	0	0
1	18	8.2	1	1	800	30	0	0
1	18	8.2	1	1	800	33	0	0
1	18	8.2	1	1	800	35	0	0
1	18	8.2	2	1	800	0	25	1
1	18	8.2	2	1	800	2	21	0.84
1	18	8.2	2	1	800	5	20	0.8
1	18	8.2	2	1	800	7	20	0.8
1	18	8.2	2	1	800	9	19	0.76
1	18	8.2	2	1	800	12	0	0
1	18	8.2	2	1	800	14	0	0
1	18	8.2	2	1	800	16	0	0
1	18	8.2	2	1	800	19	0	0
1	18	8.2	2	1	800	21	0	0
1	18	8.2	2	1	800	23	0	0
1	18	8.2	2	1	800	26	0	0
1	18	8.2	2	1	800	28	0	0
1	18	8.2	2	1	800	30	0	0
1	18	8.2	2	1	800	33	0	0
1	18	8.2	2	1	800	35	0	0
1	18	8.2	2	2	250	0	25	1
1	18	8.2	2	2	250	2	25	1
1	18	8.2	2	2	250	5	25	1
1	18	8.2	2	2	250	7	25	1
1	18	8.2	2	2	250	9	25	1
1	18	8.2	2	2	250	12	23	0.92
1	18	8.2	2	2	250	14	22	0.88
1	18	8.2	2	2	250	16	0	0
1	18	8.2	2	2	250	19	0	0
1	18	8.2	2	2	250	21	0	0
1	18	8.2	2	2	250	23	0	0
1	18	8.2	2	2	250	26	0	0
1	18	8.2	2	2	250	28	0	0
1	18	8.2	2	2	250	30	0	0
1	18	8.2	2	2	250	33	0	0
1	18	8.2	2	2	250	35	0	0
1	18	8.2	2	3	0	0	25	1
1	18	8.2	2	3	0	2	21	0.84
1	18	8.2	2	3	0	5	4	0.16
1	18	8.2	2	3	0	7	2	0.08
1	18	8.2	2	3	0	9	1	0.04
1	18	8.2	2	3	0	12	1	0.04
1	18	8.2	2	3	0	14	1	0.04
1	18	8.2	2	3	0	16	0	0
1	18	8.2	2	3	0	19	0	0
1	18	8.2	2	3	0	21	0	0
1	18	8.2	2	3	0	23	0	0
1	18	8.2	2	3	0	26	0	0
1	18	8.2	2	3	0	28	0	0
1	18	8.2	2	3	0	30	0	0
1	18	8.2	2	3	0	33	0	0
1	18	8.2	2	3	0	35	0	0
1	18	8.2	3	1	800	0	25	1
1	18	8.2	3	1	800	2	24	0.96
1	18	8.2	3	1	800	5	24	0.96
1	18	8.2	3	1	800	7	23	0.92
1	18	8.2	3	1	800	9	22	0.88
1	18	8.2	3	1	800	12	22	0.88
1	18	8.2	3	1	800	14	20	0.8
1	18	8.2	3	1	800	16	0	0
1	18	8.2	3	1	800	19	0	0
1	18	8.2	3	1	800	21	0	0
1	18	8.2	3	1	800	23	0	0
1	18	8.2	3	1	800	26	0	0
1	18	8.2	3	1	800	28	0	0
1	18	8.2	3	1	800	30	0	0
1	18	8.2	3	1	800	33	0	0
1	18	8.2	3	1	800	35	0	0
1	18	8.2	3	2	250	0	25	1
1	18	8.2	3	2	250	2	23	0.92
1	18	8.2	3	2	250	5	23	0.92
1	18	8.2	3	2	250	7	23	0.92
1	18	8.2	3	2	250	9	23	0.92
1	18	8.2	3	2	250	12	20	0.8
1	18	8.2	3	2	250	14	20	0.8
1	18	8.2	3	2	250	16	0	0
1	18	8.2	3	2	250	19	0	0
1	18	8.2	3	2	250	21	0	0
1	18	8.2	3	2	250	23	0	0
1	18	8.2	3	2	250	26	0	0
1	18	8.2	3	2	250	28	0	0
1	18	8.2	3	2	250	30	0	0
1	18	8.2	3	2	250	33	0	0
1	18	8.2	3	2	250	35	0	0
1	18	8.2	3	3	0	0	25	1
1	18	8.2	3	3	0	2	23	0.92
1	18	8.2	3	3	0	5	0	0
1	18	8.2	3	3	0	7	0	0
1	18	8.2	3	3	0	9	0	0
1	18	8.2	3	3	0	12	0	0
1	18	8.2	3	3	0	14	0	0
1	18	8.2	3	3	0	16	0	0
1	18	8.2	3	3	0	19	0	0
1	18	8.2	3	3	0	21	0	0
1	18	8.2	3	3	0	23	0	0
1	18	8.2	3	3	0	26	0	0
1	18	8.2	3	3	0	28	0	0
1	18	8.2	3	3	0	30	0	0
1	18	8.2	3	3	0	33	0	0
1	18	8.2	3	3	0	35	0	0
1	18	8.2	4	1	800	0	25	1
1	18	8.2	4	1	800	2	24	0.96
1	18	8.2	4	1	800	5	24	0.96
1	18	8.2	4	1	800	7	23	0.92
1	18	8.2	4	1	800	9	23	0.92
1	18	8.2	4	1	800	12	23	0.92
1	18	8.2	4	1	800	14	23	0.92
1	18	8.2	4	1	800	16	0	0
1	18	8.2	4	1	800	19	0	0
1	18	8.2	4	1	800	21	0	0
1	18	8.2	4	1	800	23	0	0
1	18	8.2	4	1	800	26	0	0
1	18	8.2	4	1	800	28	0	0
1	18	8.2	4	1	800	30	0	0
1	18	8.2	4	1	800	33	0	0
1	18	8.2	4	1	800	35	0	0
1	18	8.2	4	2	250	0	25	1
1	18	8.2	4	2	250	2	23	0.92
1	18	8.2	4	2	250	5	24	0.96
1	18	8.2	4	2	250	7	24	0.96
1	18	8.2	4	2	250	9	24	0.96
1	18	8.2	4	2	250	12	24	0.96
1	18	8.2	4	2	250	14	22	0.88
1	18	8.2	4	2	250	16	0	0
1	18	8.2	4	2	250	19	0	0
1	18	8.2	4	2	250	21	0	0
1	18	8.2	4	2	250	23	0	0
1	18	8.2	4	2	250	26	0	0
1	18	8.2	4	2	250	28	0	0
1	18	8.2	4	2	250	30	0	0
1	18	8.2	4	2	250	33	0	0
1	18	8.2	4	2	250	35	0	0
1	18	8.2	4	3	0	0	25	1
1	18	8.2	4	3	0	2	17	0.68
1	18	8.2	4	3	0	5	2	0.08
1	18	8.2	4	3	0	7	1	0.04
1	18	8.2	4	3	0	9	0	0
1	18	8.2	4	3	0	12	0	0
1	18	8.2	4	3	0	14	0	0
1	18	8.2	4	3	0	16	0	0
1	18	8.2	4	3	0	19	0	0
1	18	8.2	4	3	0	21	0	0
1	18	8.2	4	3	0	23	0	0
1	18	8.2	4	3	0	26	0	0
1	18	8.2	4	3	0	28	0	0
1	18	8.2	4	3	0	30	0	0
1	18	8.2	4	3	0	33	0	0
1	18	8.2	4	3	0	35	0	0
6	22	7.5	1	1	800	0	25	1
6	22	7.5	1	1	800	2	25	1
6	22	7.5	1	1	800	5	25	1
6	22	7.5	1	1	800	7	16	0.64
6	22	7.5	1	1	800	9	18	0.72
6	22	7.5	1	1	800	12	15	0.6
6	22	7.5	1	1	800	14	0	0
6	22	7.5	1	1	800	16	0	0
6	22	7.5	1	1	800	19	0	0
6	22	7.5	1	1	800	21	0	0
6	22	7.5	1	1	800	23	0	0
6	22	7.5	1	1	800	26	0	0
6	22	7.5	1	1	800	28	0	0
6	22	7.5	1	1	800	30	0	0
6	22	7.5	1	1	800	33	0	0
6	22	7.5	1	1	800	35	0	0
6	22	7.5	1	2	250	0	25	1
6	22	7.5	1	2	250	2	24	0.96
6	22	7.5	1	2	250	5	18	0.72
6	22	7.5	1	2	250	7	18	0.72
6	22	7.5	1	2	250	9	17	0.68
6	22	7.5	1	2	250	12	0	0
6	22	7.5	1	2	250	14	0	0
6	22	7.5	1	2	250	16	0	0
6	22	7.5	1	2	250	19	0	0
6	22	7.5	1	2	250	21	0	0
6	22	7.5	1	2	250	23	0	0
6	22	7.5	1	2	250	26	0	0
6	22	7.5	1	2	250	28	0	0
6	22	7.5	1	2	250	30	0	0
6	22	7.5	1	2	250	33	0	0
6	22	7.5	1	2	250	35	0	0
6	22	7.5	1	3	0	0	25	1
6	22	7.5	1	3	0	2	24	0.96
6	22	7.5	1	3	0	5	11	0.44
6	22	7.5	1	3	0	7	0	0
6	22	7.5	1	3	0	9	0	0
6	22	7.5	1	3	0	12	0	0
6	22	7.5	1	3	0	14	0	0
6	22	7.5	1	3	0	16	0	0
6	22	7.5	1	3	0	19	0	0
6	22	7.5	1	3	0	21	0	0
6	22	7.5	1	3	0	23	0	0
6	22	7.5	1	3	0	26	0	0
6	22	7.5	1	3	0	28	0	0
6	22	7.5	1	3	0	30	0	0
6	22	7.5	1	3	0	33	0	0
6	22	7.5	1	3	0	35	0	0
6	22	7.5	2	1	800	0	25	1
6	22	7.5	2	1	800	2	25	1
6	22	7.5	2	1	800	5	25	1
6	22	7.5	2	1	800	7	24	0.96
6	22	7.5	2	1	800	9	14	0.56
6	22	7.5	2	1	800	12	0	0
6	22	7.5	2	1	800	14	0	0
6	22	7.5	2	1	800	16	0	0
6	22	7.5	2	1	800	19	0	0
6	22	7.5	2	1	800	21	0	0
6	22	7.5	2	1	800	23	0	0
6	22	7.5	2	1	800	26	0	0
6	22	7.5	2	1	800	28	0	0
6	22	7.5	2	1	800	30	0	0
6	22	7.5	2	1	800	33	0	0
6	22	7.5	2	1	800	35	0	0
6	22	7.5	2	2	250	0	25	1
6	22	7.5	2	2	250	2	25	1
6	22	7.5	2	2	250	5	25	1
6	22	7.5	2	2	250	7	25	1
6	22	7.5	2	2	250	9	25	1
6	22	7.5	2	2	250	12	24	0.96
6	22	7.5	2	2	250	14	23	0.92
6	22	7.5	2	2	250	16	0	0
6	22	7.5	2	2	250	19	0	0
6	22	7.5	2	2	250	21	0	0
6	22	7.5	2	2	250	23	0	0
6	22	7.5	2	2	250	26	0	0
6	22	7.5	2	2	250	28	0	0
6	22	7.5	2	2	250	30	0	0
6	22	7.5	2	2	250	33	0	0
6	22	7.5	2	2	250	35	0	0
6	22	7.5	2	3	0	0	25	1
6	22	7.5	2	3	0	2	22	0.88
6	22	7.5	2	3	0	5	0	0
6	22	7.5	2	3	0	7	0	0
6	22	7.5	2	3	0	9	0	0
6	22	7.5	2	3	0	12	0	0
6	22	7.5	2	3	0	14	0	0
6	22	7.5	2	3	0	16	0	0
6	22	7.5	2	3	0	19	0	0
6	22	7.5	2	3	0	21	0	0
6	22	7.5	2	3	0	23	0	0
6	22	7.5	2	3	0	26	0	0
6	22	7.5	2	3	0	28	0	0
6	22	7.5	2	3	0	30	0	0
6	22	7.5	2	3	0	33	0	0
6	22	7.5	2	3	0	35	0	0
6	22	7.5	3	1	800	0	25	1
6	22	7.5	3	1	800	2	24	0.96
6	22	7.5	3	1	800	5	24	0.96
6	22	7.5	3	1	800	7	23	0.92
6	22	7.5	3	1	800	9	23	0.92
6	22	7.5	3	1	800	12	0	0
6	22	7.5	3	1	800	14	0	0
6	22	7.5	3	1	800	16	0	0
6	22	7.5	3	1	800	19	0	0
6	22	7.5	3	1	800	21	0	0
6	22	7.5	3	1	800	23	0	0
6	22	7.5	3	1	800	26	0	0
6	22	7.5	3	1	800	28	0	0
6	22	7.5	3	1	800	30	0	0
6	22	7.5	3	1	800	33	0	0
6	22	7.5	3	1	800	35	0	0
6	22	7.5	3	2	250	0	25	1
6	22	7.5	3	2	250	2	25	1
6	22	7.5	3	2	250	5	24	0.96
6	22	7.5	3	2	250	7	24	0.96
6	22	7.5	3	2	250	9	23	0.92
6	22	7.5	3	2	250	12	0	0
6	22	7.5	3	2	250	14	0	0
6	22	7.5	3	2	250	16	0	0
6	22	7.5	3	2	250	19	0	0
6	22	7.5	3	2	250	21	0	0
6	22	7.5	3	2	250	23	0	0
6	22	7.5	3	2	250	26	0	0
6	22	7.5	3	2	250	28	0	0
6	22	7.5	3	2	250	30	0	0
6	22	7.5	3	2	250	33	0	0
6	22	7.5	3	2	250	35	0	0
6	22	7.5	3	3	0	0	25	1
6	22	7.5	3	3	0	2	24	0.96
6	22	7.5	3	3	0	5	0	0
6	22	7.5	3	3	0	7	0	0
6	22	7.5	3	3	0	9	0	0
6	22	7.5	3	3	0	12	0	0
6	22	7.5	3	3	0	14	0	0
6	22	7.5	3	3	0	16	0	0
6	22	7.5	3	3	0	19	0	0
6	22	7.5	3	3	0	21	0	0
6	22	7.5	3	3	0	23	0	0
6	22	7.5	3	3	0	26	0	0
6	22	7.5	3	3	0	28	0	0
6	22	7.5	3	3	0	30	0	0
6	22	7.5	3	3	0	33	0	0
6	22	7.5	3	3	0	35	0	0
6	22	7.5	4	1	800	0	25	1
6	22	7.5	4	1	800	2	25	1
6	22	7.5	4	1	800	5	25	1
6	22	7.5	4	1	800	7	24	0.96
6	22	7.5	4	1	800	9	23	0.92
6	22	7.5	4	1	800	12	21	0.84
6	22	7.5	4	1	800	14	21	0.84
6	22	7.5	4	1	800	16	0	0
6	22	7.5	4	1	800	19	0	0
6	22	7.5	4	1	800	21	0	0
6	22	7.5	4	1	800	23	0	0
6	22	7.5	4	1	800	26	0	0
6	22	7.5	4	1	800	28	0	0
6	22	7.5	4	1	800	30	0	0
6	22	7.5	4	1	800	33	0	0
6	22	7.5	4	1	800	35	0	0
6	22	7.5	4	2	250	0	25	1
6	22	7.5	4	2	250	2	25	1
6	22	7.5	4	2	250	5	25	1
6	22	7.5	4	2	250	7	24	0.96
6	22	7.5	4	2	250	9	19	0.76
6	22	7.5	4	2	250	12	17	0.68
6	22	7.5	4	2	250	14	0	0
6	22	7.5	4	2	250	16	0	0
6	22	7.5	4	2	250	19	0	0
6	22	7.5	4	2	250	21	0	0
6	22	7.5	4	2	250	23	0	0
6	22	7.5	4	2	250	26	0	0
6	22	7.5	4	2	250	28	0	0
6	22	7.5	4	2	250	30	0	0
6	22	7.5	4	2	250	33	0	0
6	22	7.5	4	2	250	35	0	0
6	22	7.5	4	3	0	0	25	1
6	22	7.5	4	3	0	2	22	0.88
6	22	7.5	4	3	0	5	0	0
6	22	7.5	4	3	0	7	0	0
6	22	7.5	4	3	0	9	0	0
6	22	7.5	4	3	0	12	0	0
6	22	7.5	4	3	0	14	0	0
6	22	7.5	4	3	0	16	0	0
6	22	7.5	4	3	0	19	0	0
6	22	7.5	4	3	0	21	0	0
6	22	7.5	4	3	0	23	0	0
6	22	7.5	4	3	0	26	0	0
6	22	7.5	4	3	0	28	0	0
6	22	7.5	4	3	0	30	0	0
6	22	7.5	4	3	0	33	0	0
6	22	7.5	4	3	0	35	0	0
