# Supplementary material for: Loss of transcriptional plasticity but sustained adaptive capacity after adaptation to global change conditions in a marine copepod
Source: Nat Commun. 2022 Mar 3;13:1147. doi: 10.1038/s41467-022-28742-6 (PMC8894427; doi:10.1038/s41467-022-28742-6)
Supplement: Supplementary file 8 — Source Data [file 41467_2022_28742_MOESM8_ESM.zip › SourceData/SourceData_Fig6_c.txt]

Line	Environment	Food	lambda
AM	AM	250	1.076098266
AM	AM	250	1.261991444
AM	AM	250	1.261991444
AM	AM	250	1.349526594
AM	AM	250	1.283961495
AM	AM	250	1.391771284
AM	AM	250	1.133728474
AM	AM	250	1.176099324
AM	AM	250	1.043876206
AM	AM	250	1.242003141
AM	AM	250	1.053960714
AM	AM	250	1.236201091
AM	AM	250	1.236201091
AM	AM	250	1.322038276
AM	AM	250	1.257743776
AM	AM	250	1.363467855
AM	AM	250	1.11045097
AM	AM	250	1.151988175
AM	AM	250	1.022379237
AM	AM	250	1.216602342
AM	AM	250	1.03222612
AM	AM	250	1.201145045
AM	AM	250	1.201145045
AM	AM	250	1.279834638
AM	AM	250	1.22094368
AM	AM	250	1.317630089
AM	AM	250	1.08487145
AM	AM	250	1.12341502
AM	AM	250	1.002676859
AM	AM	250	1.183103168
AM	AM	800	1.197908444
AM	AM	800	1.194949407
AM	AM	800	1.254843468
AM	AM	800	1.241229074
AM	AM	800	1.211570686
AM	AM	800	1.23697249
AM	AM	800	1.288052832
AM	AM	800	1.274043964
AM	AM	800	1.241229074
AM	AM	800	1.283467267
AM	AM	800	1.279284042
AM	AM	800	1.364624031
AM	AM	800	1.345103221
AM	AM	800	1.302826482
AM	AM	800	1.339014646
AM	AM	800	1.412538143
AM	AM	800	1.392275144
AM	AM	800	1.345103221
AM	AM	800	1.280751266
AM	AM	800	1.277762205
AM	AM	800	1.338275912
AM	AM	800	1.324518372
AM	AM	800	1.294552892
AM	AM	800	1.320217321
AM	AM	800	1.371840522
AM	AM	800	1.357680726
AM	AM	800	1.324518372
AM	AM	800	1.251042047
AM	AM	800	1.24826612
AM	AM	800	1.304349711
AM	AM	800	1.291620415
AM	AM	800	1.263851805
AM	AM	800	1.287638306
AM	AM	800	1.335354768
AM	AM	800	1.322283503
AM	AM	800	1.291620415
OWA	OWA	250	0.944569921
OWA	OWA	250	0.937902531
OWA	OWA	250	0.932305012
OWA	OWA	250	0.893628814
OWA	OWA	250	0
OWA	OWA	250	0
OWA	OWA	250	0.917071437
OWA	OWA	250	0.889379513
OWA	OWA	250	0.916414706
OWA	OWA	250	0.87965753
OWA	OWA	250	0
OWA	OWA	250	0.89977746
OWA	OWA	250	1.00791946
OWA	OWA	250	0.999772205
OWA	OWA	250	0.992940371
OWA	OWA	250	0.945939312
OWA	OWA	250	0
OWA	OWA	250	0
OWA	OWA	250	0.9743852
OWA	OWA	250	0.940797265
OWA	OWA	250	0.973586514
OWA	OWA	250	0.92904924
OWA	OWA	250	0
OWA	OWA	250	0.953387462
OWA	OWA	250	0.981620092
OWA	OWA	250	0.974280123
OWA	OWA	250	0.968124102
OWA	OWA	250	0.925745896
OWA	OWA	250	0
OWA	OWA	250	0
OWA	OWA	250	0.951399363
OWA	OWA	250	0.921106943
OWA	OWA	250	0.950679303
OWA	OWA	250	0.910506501
OWA	OWA	250	0
OWA	OWA	250	0.932464433
OWA	OWA	800	1.091848461
OWA	OWA	800	1.091438194
OWA	OWA	800	1.079541855
OWA	OWA	800	1.043734373
OWA	OWA	800	0.775003345
OWA	OWA	800	0
OWA	OWA	800	0.928667342
OWA	OWA	800	1.008083293
OWA	OWA	800	1.00609568
OWA	OWA	800	1.089330477
OWA	OWA	800	1.068758945
OWA	OWA	800	1.0634171
OWA	OWA	800	1.188896947
OWA	OWA	800	1.188450713
OWA	OWA	800	1.175511539
OWA	OWA	800	1.136566146
OWA	OWA	800	0.844322315
OWA	OWA	800	0
OWA	OWA	800	1.011424579
OWA	OWA	800	1.097792264
OWA	OWA	800	1.095630588
OWA	OWA	800	1.186158221
OWA	OWA	800	1.16378354
OWA	OWA	800	1.157973547
OWA	OWA	800	1.177373222
OWA	OWA	800	1.177005071
OWA	OWA	800	1.166323766
OWA	OWA	800	1.134100347
OWA	OWA	800	0.888255192
OWA	OWA	800	0
OWA	OWA	800	1.029760337
OWA	OWA	800	1.101905314
OWA	OWA	800	1.100106991
OWA	OWA	800	1.175113496
OWA	OWA	800	1.156631789
OWA	OWA	800	1.1518267
OWA	AM	250	0.565223333
OWA	AM	250	0
OWA	AM	250	0.593392017
OWA	AM	250	0.663202662
OWA	AM	250	0.619951071
OWA	AM	250	0.612461318
OWA	AM	250	0.64829911
OWA	AM	250	0
OWA	AM	250	0.680607989
OWA	AM	250	0.760679311
OWA	AM	250	0.711070658
OWA	AM	250	0.702480071
OWA	AM	250	1.014942749
OWA	AM	250	0
OWA	AM	250	1.056136401
OWA	AM	250	1.158035153
OWA	AM	250	1.094932599
OWA	AM	250	1.08399585
OWA	AM	250	1.003045703
OWA	AM	250	0
OWA	AM	250	1.045517281
OWA	AM	250	1.150221889
OWA	AM	250	1.085439592
OWA	AM	250	1.074192817
OWA	AM	800	0.883846927
OWA	AM	800	0.819651391
OWA	AM	800	0.8517161
OWA	AM	800	0
OWA	AM	800	0.841207011
OWA	AM	800	0.830909984
OWA	AM	800	0.827235728
OWA	AM	800	0
OWA	AM	800	0.853891215
OWA	AM	800	0.88185057
OWA	AM	800	0.857238291
OWA	AM	800	0.907352358
OWA	AM	800	0.840858315
OWA	AM	800	0.874066324
OWA	AM	800	0
OWA	AM	800	0.863181431
OWA	AM	800	0.852517206
OWA	AM	800	0.848712173
OWA	AM	800	0
OWA	AM	800	0.87631935
OWA	AM	800	0.905283963
OWA	AM	800	0.879786399
OWA	AM	800	1.221807672
OWA	AM	800	1.131531567
OWA	AM	800	1.176477725
OWA	AM	800	0
OWA	AM	800	1.161714287
OWA	AM	800	1.147279371
OWA	AM	800	1.142136006
OWA	AM	800	0
OWA	AM	800	1.179537289
OWA	AM	800	1.218982945
OWA	AM	800	1.184247962
AM	OWA	250	1.296723164
AM	OWA	250	1.229789671
AM	OWA	250	1.314210487
AM	OWA	250	0
AM	OWA	250	0.823226022
AM	OWA	250	0.813936649
AM	OWA	250	1.273385142
AM	OWA	250	1.239140776
AM	OWA	250	1.327494719
AM	OWA	250	1.250052911
AM	OWA	250	1.290409784
AM	OWA	250	1.180956965
AM	OWA	250	1.403171822
AM	OWA	250	1.347396281
AM	OWA	250	1.417669788
AM	OWA	250	0
AM	OWA	250	0.996825943
AM	OWA	250	0.988519699
AM	OWA	250	1.383776098
AM	OWA	250	1.355216265
AM	OWA	250	1.428663245
AM	OWA	250	1.364330117
AM	OWA	250	1.397930274
AM	OWA	250	1.306407087
AM	OWA	250	1.415998249
AM	OWA	250	1.342773077
AM	OWA	250	1.435130418
AM	OWA	250	0
AM	OWA	250	0.898167244
AM	OWA	250	0.888013088
AM	OWA	250	1.390465737
AM	OWA	250	1.353002779
AM	OWA	250	1.449664436
AM	OWA	250	1.364940345
AM	OWA	250	1.409091142
AM	OWA	250	1.289354433
AM	OWA	250	1.4604642
AM	OWA	250	1.389483968
AM	OWA	250	1.479039746
AM	OWA	250	0
AM	OWA	250	0.962845444
AM	OWA	250	0.953186997
AM	OWA	250	1.435693551
AM	OWA	250	1.399388854
AM	OWA	250	1.493158929
AM	OWA	250	1.410952043
AM	OWA	250	1.453761028
AM	OWA	250	1.337822693
AM	OWA	800	1.299016536
AM	OWA	800	1.216329401
AM	OWA	800	1.3367657
AM	OWA	800	1.383092779
AM	OWA	800	1.401747056
AM	OWA	800	0
AM	OWA	800	1.311620797
AM	OWA	800	1.127485459
AM	OWA	800	1.277330216
AM	OWA	800	1.415471027
AM	OWA	800	1.411457914
AM	OWA	800	1.395204426
AM	OWA	800	1.369731568
AM	OWA	800	1.27650856
AM	OWA	800	1.412194611
AM	OWA	800	1.464230656
AM	OWA	800	1.485161227
AM	OWA	800	0
AM	OWA	800	1.383916175
AM	OWA	800	1.175991867
AM	OWA	800	1.345310721
AM	OWA	800	1.500551938
AM	OWA	800	1.496052129
AM	OWA	800	1.477821659
AM	OWA	800	1.385562756
AM	OWA	800	1.292436389
AM	OWA	800	1.427960691
AM	OWA	800	1.479900408
AM	OWA	800	1.500787346
AM	OWA	800	0
AM	OWA	800	1.399727012
AM	OWA	800	1.191944344
AM	OWA	800	1.361173561
AM	OWA	800	1.516144253
AM	OWA	800	1.511654476
AM	OWA	800	1.493463389
AM	OWA	800	1.469115326
AM	OWA	800	1.380401586
AM	OWA	800	1.509695194
AM	OWA	800	1.559558264
AM	OWA	800	1.579654536
AM	OWA	800	0
AM	OWA	800	1.482659487
AM	OWA	800	1.285375738
AM	OWA	800	1.445824599
AM	OWA	800	1.594445733
AM	OWA	800	1.590119999
AM	OWA	800	1.572605008
