# Supplementary material for: Loss of transcriptional plasticity but sustained adaptive capacity after adaptation to global change conditions in a marine copepod
Source: Nat Commun. 2022 Mar 3;13:1147. doi: 10.1038/s41467-022-28742-6 (PMC8894427; doi:10.1038/s41467-022-28742-6)
Supplement: Supplementary file 8 — Source Data [file 41467_2022_28742_MOESM8_ESM.zip › SourceData/SourceData_Fig2_a_b.txt]

PC1	PC2	id	Line	Treatment	group
-19.0528134	0.965414586	AAAA_F1_REP1	AM	AM	SNPS
-26.33003707	18.90687784	AAAA_F1_REP2	AM	AM	SNPS
-21.8287848	-34.72264232	AAAA_F1_REP3	AM	AM	SNPS
-13.07263664	-2.391082963	AAAA_F1_REP4	AM	AM	SNPS
18.26390533	6.600861468	HHHH_F1_REP1	OWA	OWA	SNPS
35.70215002	-23.14211187	HHHH_F1_REP2	OWA	OWA	SNPS
16.01705486	14.81248307	HHHH_F1_REP3	OWA	OWA	SNPS
10.30116169	18.97020019	HHHH_F1_REP4	OWA	OWA	SNPS
-41.33501287	12.37306596	AAAA_F1_REP1	AM	AM	DGE
-4.206085962	-31.94861378	AAAA_F1_REP2	AM	AM	DGE
-9.811359465	-34.27063927	AAAA_F1_REP3	AM	AM	DGE
-16.64601596	-8.291503158	AAAA_F1_REP4	AM	AM	DGE
1.946813049	30.55759633	HHHH_F1_REP1	OWA	OWA	DGE
57.34904331	-6.621613567	HHHH_F1_REP2	OWA	OWA	DGE
-5.260214941	19.94386974	HHHH_F1_REP3	OWA	OWA	DGE
17.96283284	18.25783775	HHHH_F1_REP4	OWA	OWA	DGE
