# Supplementary material for: Loss of transcriptional plasticity but sustained adaptive capacity after adaptation to global change conditions in a marine copepod
Source: Nat Commun. 2022 Mar 3;13:1147. doi: 10.1038/s41467-022-28742-6 (PMC8894427; doi:10.1038/s41467-022-28742-6)
Supplement: Supplementary file 8 — Source Data [file 41467_2022_28742_MOESM8_ESM.zip › SourceData/SourceData_Fig5_a.csv]

Generation	Line	Treatment	pi
F1	AM	AM	0.009884387
F1	AM	AM	0.009808087
F1	AM	AM	0.010129518
F1	AM	AM	0.010330582
F2	AM	AM	0.010237671
F2	AM	AM	0.009958734
F2	AM	AM	0.00977316
F2	AM	AM	0.01025681
F3	AM	AM	0.010227958
F3	AM	AM	0.009994697
F3	AM	AM	0.010090843
F3	AM	AM	0.009795793
F1	OWA	AM	0.009955674
F1	OWA	AM	0.009732854
F1	OWA	AM	0.010240054
F1	OWA	AM	0.010219831
F2	OWA	AM	0.010226998
F2	OWA	AM	0.010588043
F2	OWA	AM	0.010189332
F2	OWA	AM	0.009653303
F3	OWA	AM	0.009659087
F3	OWA	AM	0.008965735
F3	OWA	AM	0.008262756
F3	OWA	AM	0.009128845
F1	AM	OWA	0.010140516
F1	AM	OWA	0.010455045
F1	AM	OWA	0.009541782
F1	AM	OWA	0.010834488
F2	AM	OWA	0.010581441
F2	AM	OWA	0.010538083
F2	AM	OWA	0.011035636
F2	AM	OWA	0.009889266
F3	AM	OWA	0.010319799
F3	AM	OWA	0.010538625
F3	AM	OWA	0.010845253
F3	AM	OWA	0.010458709
F1	OWA	OWA	0.010587202
F1	OWA	OWA	0.00978494
F1	OWA	OWA	0.009692454
F1	OWA	OWA	0.009742219
F2	OWA	OWA	0.010010213
F2	OWA	OWA	0.009755772
F2	OWA	OWA	0.009998142
F2	OWA	OWA	0.009080418
F3	OWA	OWA	0.008963488
F3	OWA	OWA	0.010076695
F3	OWA	OWA	0.008997372
F3	OWA	OWA	0.009712
