# Supplementary material for: Loss of transcriptional plasticity but sustained adaptive capacity after adaptation to global change conditions in a marine copepod
Source: Nat Commun. 2022 Mar 3;13:1147. doi: 10.1038/s41467-022-28742-6 (PMC8894427; doi:10.1038/s41467-022-28742-6)
Supplement: Supplementary file 8 — Source Data [file 41467_2022_28742_MOESM8_ESM.zip › SourceData/SourceData_Fig4.txt]

DF_score	Line	Treatment	generation	DGE_or_Alelle_freqs
-2.479712385	AM	AM	F1	DGE
-3.685416878	AM	AM	F1	DGE
-4.170716798	AM	AM	F1	DGE
-2.942855536	AM	AM	F1	DGE
3.642585107	OWA	OWA	F1	DGE
4.104196038	OWA	OWA	F1	DGE
1.549102318	OWA	OWA	F1	DGE
3.982818133	OWA	OWA	F1	DGE
1.690327882	OWA	AM	F1	DGE
0.824839394	OWA	AM	F1	DGE
1.345529655	OWA	AM	F1	DGE
1.611830027	OWA	AM	F1	DGE
-0.170536052	AM	OWA	F1	DGE
1.262962553	AM	OWA	F1	DGE
-0.624335785	AM	OWA	F1	DGE
0.459311856	AM	OWA	F1	DGE
-4.848198519	AM	AM	F2	DGE
-3.476493905	AM	AM	F2	DGE
-3.037993175	AM	AM	F2	DGE
-4.444354811	AM	AM	F2	DGE
3.737438909	OWA	OWA	F2	DGE
4.861329319	OWA	OWA	F2	DGE
4.782687325	OWA	OWA	F2	DGE
2.425584857	OWA	OWA	F2	DGE
0.989659989	OWA	AM	F2	DGE
1.870052668	OWA	AM	F2	DGE
1.079162908	OWA	AM	F2	DGE
-2.362189449	OWA	AM	F2	DGE
1.887669475	AM	OWA	F2	DGE
-1.1851486	AM	OWA	F2	DGE
2.997335252	AM	OWA	F2	DGE
-0.429447994	AM	OWA	F2	DGE
-2.732430584	AM	AM	F3	DGE
-2.971495415	AM	AM	F3	DGE
-4.591081135	AM	AM	F3	DGE
-3.601279158	AM	AM	F3	DGE
4.341134156	OWA	OWA	F3	DGE
2.076637482	OWA	OWA	F3	DGE
3.001616768	OWA	OWA	F3	DGE
4.476897886	OWA	OWA	F3	DGE
-2.197285252	OWA	AM	F3	DGE
-1.485809766	OWA	AM	F3	DGE
-0.929613419	OWA	AM	F3	DGE
0.295539486	OWA	AM	F3	DGE
2.788733306	AM	OWA	F3	DGE
0.63045115	AM	OWA	F3	DGE
1.125347932	AM	OWA	F3	DGE
0.80077775	AM	OWA	F3	DGE
-3.952753541	AM	AM	F1	Allele_freqs
-5.16013849	AM	AM	F1	Allele_freqs
-5.34508718	AM	AM	F1	Allele_freqs
-2.509502462	AM	AM	F1	Allele_freqs
4.267664745	OWA	OWA	F1	Allele_freqs
4.444479099	OWA	OWA	F1	Allele_freqs
4.755048237	OWA	OWA	F1	Allele_freqs
3.500289592	OWA	OWA	F1	Allele_freqs
2.360740488	OWA	AM	F1	Allele_freqs
1.607229325	OWA	AM	F1	Allele_freqs
2.443275995	OWA	AM	F1	Allele_freqs
1.948378858	OWA	AM	F1	Allele_freqs
-1.96588695	AM	OWA	F1	Allele_freqs
-1.19154167	AM	OWA	F1	Allele_freqs
-3.338427783	AM	OWA	F1	Allele_freqs
-1.663153113	AM	OWA	F1	Allele_freqs
-3.830103755	AM	AM	F2	Allele_freqs
-3.825275979	AM	AM	F2	Allele_freqs
-5.249418902	AM	AM	F2	Allele_freqs
-1.949708023	AM	AM	F2	Allele_freqs
3.192338398	OWA	OWA	F2	Allele_freqs
3.995567809	OWA	OWA	F2	Allele_freqs
3.584277175	OWA	OWA	F2	Allele_freqs
4.082323278	OWA	OWA	F2	Allele_freqs
1.405563931	OWA	AM	F2	Allele_freqs
1.449006091	OWA	AM	F2	Allele_freqs
1.468909612	OWA	AM	F2	Allele_freqs
1.738050269	OWA	AM	F2	Allele_freqs
-2.810574994	AM	OWA	F2	Allele_freqs
-1.947189844	AM	OWA	F2	Allele_freqs
-1.275177583	AM	OWA	F2	Allele_freqs
-1.435455018	AM	OWA	F2	Allele_freqs
-3.158588697	AM	AM	F3	Allele_freqs
-3.088737929	AM	AM	F3	Allele_freqs
-2.523770693	AM	AM	F3	Allele_freqs
-3.226072775	AM	AM	F3	Allele_freqs
4.053505906	OWA	OWA	F3	Allele_freqs
1.70260501	OWA	OWA	F3	Allele_freqs
4.317799972	OWA	OWA	F3	Allele_freqs
1.923259207	OWA	OWA	F3	Allele_freqs
0.533450456	OWA	AM	F3	Allele_freqs
-0.229077616	OWA	AM	F3	Allele_freqs
0.857452981	OWA	AM	F3	Allele_freqs
-0.010443856	OWA	AM	F3	Allele_freqs
-2.12103934	AM	OWA	F3	Allele_freqs
-1.830076344	AM	OWA	F3	Allele_freqs
-1.655130678	AM	OWA	F3	Allele_freqs
-1.621375277	AM	OWA	F3	Allele_freqs
